# Supplementary material for: Novel partiti-like viruses are conditional mutualistic symbionts in their normal lepidopteran host, African armyworm, but parasitic in a novel host, Fall armyworm
Source: PLoS Pathog. 2020 Jun 22;16(6):e1008467. doi: 10.1371/journal.ppat.1008467 (PMC7332103; doi:10.1371/journal.ppat.1008467)
Supplement: S1 Text — (TXT) [file ppat.1008467.s016.txt]

> SEIRV1 MK729661
GCGATTTTATTCGCAGTATGGCATTTATTGGCACAGCGTTGCCATTTTGCCAGCGTCACTTTACTCGAACTAAATCATACTACTGCCCTAGCTGGGCGATCAAGAATGCTGGAGTTCTCGTCAGGAGTCCTGTCACTATTGACGACATTCGTGCTGATATTAAGCTGTACGGAGGTCCCAGCGCGCCGCGTTTTGAAGATCCTGTCTTGGATGACGTTATCCGTGATTGTTACCGTCACTTCAAGATTAATCCCGTCCGTCCTATACATCTCAATGATATTCCTCGTCAACAACTTGACAACTGGAATTCATCTCCAGGTTTACCTTGGAAAGAGTATGGATTCAAGACGAAGAGGGAAGTTGCTTTGGATCATCGTGCATTCCAAAGCATTAGACGCACGTGGCACTTGGTTAAGGAAGGAGAGAGCATCAGTCTACCAGACTGTGCGGCTTACGTTCGACCACATCTCGTCCCTGAAGGTGAGAAGAAGGTTAGAGCTGTGTGGGGCTACCCCACTACAGTTTCCTTTATGGAAGCGTGTTTCGCGCTGCCTTTGATTGATGCCTATAAGAAGAGCGCCTCCCCAATGGCCTACGGTTTTGAAACCGCTCGAGGAGGTTGCAGGAAGATATTTCAACGTATGGCCAAATATAAGAACTTTATGTCTTCCGATTACTCTCGTTTCGATAAGACTGTCCCTGCGTGGCTCATCCGCATCGCATTTGACATCTTACTTGCCAACATCGACCTGACGCGTTACAAAGATGAAGGCATTCCTGATACTGAAAAGCTCTATCGTGCCTGGAAGAAGATCATTACATATTTTATTAACACACCAATTCGCATGTGTAATGGTGAAAGGTATCGTAAGAATAGAGGCGTCGCCAGTGGAAGTTATTTCACTCAGCTCATCGATTCCATCGTTAACTGGATCGTGACTCAGTACTCAGTTAGAAAACAGGGTGTTTCTATCTTAGACCACCTTGTCCTTGGCGATGATTCGTTGATTGCTACCGACAGGCCAGTTCACATTCCGTCACTGGTTAATTATGCAAAACAGTTTGGAATGCATATCAACGAAGATAAAACGCAGCAAGTCAGTTCGATTCAAGAGATAAAATTTCTTGGCTATCAGATCAACACCGGCGGTCCTTCACGTCCACTCCGTGAATTGTGCGCCGCACTCGCCTATCCAGAGAGGCCTGACCGAGATTTCAATGATTTCGCCACTCGAGCACTTGGACTGCTAATTGCAAATTTTGGACATCATCTCGATTTTGATGCATGTTGTCGGGCTGTGTTACTTCATCCACATCACATCAACTACAGTCCTTCAATTTCCAGATATTTGCGAGTCATGGGGATTGACCAACTCCCTAAAGAACCACCTGATTTATTCCAGCTCCAGCTCTGGCGTTACCGAACGTAATTCGCCGCAGCCCCGGGGTGTGTAAATATACGTGGGCAATGCAACAACCACCCCTAT
>SEIRV2 MK729662
GAATTTTGGCACAATGGCACCGTCCTGTGTTTCAAAGTTTCAAAACAATCATCTCTTAGAATGTATATTCTGCGATCTCGGAAAGGTAAATGCCCAACCCTTTGTCAAACCAAATGCGCGGAAAATTGCGCGAAAATCTGACAATAAAATGCTTCGACTGATATACGATTCCCTTGACAATAAATGTCCACCAGGGTTCGAAAAATACGTATCATCGAAATACATGCCACACAAGAAGTTGGATGCTTACCATTTTCGATATTGCGCGGAACACCGCATGACTCGAACCGATACAAGTCCTGGTTCGTATTTCAGCAATAAGTGGGGTTACGCTACAAAGAAGGACGTTCTAACATCACCAAAAGGCTACAATAACTTAAAGCTTTTTGTTCACTACGCTAAATTGGGTACTTATACCGGCAAAGTTACCCCAAATTTTACAACGGCTACACCGAAAGCGTATGTATGTGATGGTAAAGAGAAAATCCGTACCATCTATGTTCCAGATATGCGATTCACAATGTGTGAAGCGATATTTGCATACCCGTTAATCGATCACTTTATCAAGGTTCGACCTCATCTAACACCACGGTATTATTGCAAAACACATTGCAGATACACATCAAAATCGTATGATTTCAAGAAGTTCGACAGAACTATTGGAAAAGACCTAATCGTTATTATAATGAAGTATCTACTATCGCACATCAACATGGAATATTACGCTGAAGATGACATTTATCCTCGTCGACGCGTTAAAACAGCGAAGACCCTGAAATATCTGGCTGATTACGTAATATACGGATTAACCCACAAGAAGATCAATGGTGTGTTTTTCGGCGGACTGTTTCCCAGCGGTTCAATGTTTACACACTTAGTCACATCCGTATTAAACGAGTCAATCATGAGTAACTTCGGAGATGTATTGACTTACGGAGATAATGGAATTATCTTAAATGTTGATGATCGCCAGGCTCATCACTTTCGTAAGACGATTCGTGAGCACTTTGGGTTAGACATTGAATTTTCAGATCCAATAAATGGCCACATGAAAGGCCTTGGCAAACAATATTGCCTAGGAATGTCAACACCATATATACCAGATCAACACCTCAGTAACATAATCCACCTATCGGATCACGACAAGAGGGAAGTTGCTTGGTGCCTGTCGTACCTGGATCTATTCAACTACCAGAAACGGTACTTACGCCGATTCGGCCGCCCTCCTCAAGTATGGAGAACATGGCATTATGACATGGCAGGTGTTTTTATAACCTAGTCTCACGTCTTTGCTCCCGGGCCGGATAATAGGTAGAGCAATAGTTGTACACAACTATACATTAACATCGTCGCCC
>SEIRV3 MK729663
GAATTTTGGCAGAATGGCACCGTCTACTGTTTCAAAATTTCAAAACAATTATTCTTTAGAATGCACATATTGCGCACTTGGAAAAGTACGCCCCGGCCCTTTCACTCCCAATGCATATAAGATAGCTCGCCAATCGGACAACAAACTTCTTCGACTAATTCACGAGTCGTTAGATGATAAGTGTCCCGAATGGTTTACAGAAGCTATTTGCTCGAGGAAATATTTACCAACATCAAAGAAGCTGGATGCATACCATTTCCGATATTGCGCAGAACATCGTATGACTCGGACAGATACAAGTCCTGGTTCTTACTTCAGAAACAAGTGGGGATACGAAACAAAGCGCGACGTTCTAACATCACCTAAAGGCTATAATAACCTAATGCTTTTTGTACACTATGCAAAATTGGGACGCTATACCGGCAAAGTCGTTCCACAGTTCACAACTGCAACACCTAAAGCATACAAGTGTGATGGAAAAGAAAAGATCCGTACTATCTATGTACCAGACATGAGGTTCTCAATGTGTGAGGCAATTTTTGCTTATCCATTAATCGACTACTTCGTCAAGCATCGACCTGACTTCACACCACGTACCTACTGTGCAACACACTGTAGATACACATCGAAATCTTATGACTTCAAGAAATTCGACAGGACCATAAATCATAAGTTGATTGAAGTTATAATGAGACATCTTCTGTCATTCATAGATATGGAATATTACGCAGCTGACGATCTATATGAGAAACGTCGTCGTGTCAAGACCGCGAAGACTCTGAAGTTCCTGGCTGAGTACGTTATATACGGATTAACCCATAAGAAGATCAATGGTGTGTTTTTCAGGGGCCTATTTCCTAGCGGCTCTATGTTTACACATTTAGCTACATCTGTATTAAACGATACGATTATGAGCATATTCGACAAGAATACATTGACCTACGGAGATAATGGCATTATGCCAAACGTCAACGATCGCCAGGCACGTGACATCAGTAGGATGATATATGATTACTTTGGGTTAGAAGTTGAATTCAATGACTCAATTGATGGACACATGCGTGGTTTGGGCAAGCAGTATTGCTTAGGCCTTCGAACCCCATACATACCAGACCAACATCTCGTTAACATAATACACTTAACAAATCATGATAAACGAGAAGTTGCGTGGTGCCTATCATATTTAGATCTCTTTGAATATCAAAAACGTCTTCTACGACGTTACGGCCGCCCACCTAAAGTGTGGCATACGTGGCATTATGATATGGCAGGTGTCTTCATCACGTAATCATATCAGCTATGCTCCCGGGCCGGATAATAGGTAGAGCAAGCTGTGCACAGCAGAGATAGCCGCTTATGACGACTGAAAATCTCTAATAATATTAACACATCGCAG

>SEPV MT150168
TGAAAGATTGTGGTCCGGTGACTGGGAAACTAGTTGTCCGGATACCAGGATCTCGATAATTGAGACCGGTGGGAAGTACCGTACGATATCATGCTTTTCGCGCGTGAGATCGTACCTAACACCCCTCCACAAGTTGATCTACGATAGATTGTCAAGAACGAAATGGCTTCTTCGTGGTGAAGCGACACCTGACAAGTTTGCCGAGTTCCATCGGCGGGATGGGGAAGTGTTCGTGAGTGGGGACTACGAGTCGGCGACCGACAACCTTAACAGGTATGTCTCGATGGCGATTCTCCTTGAGTTAGAGGAGAATTCAACCTACACACCACCAAGTGTGTGGAAGGTTGCCCATGAGACGTTAAGGAACCGGTTCGAAGACGGGTCCCTGCAGCAGAGGGGGCAGCTAATGGGCTCTGTCTTGAGCTTCCCACTTCTCTGTATGCAGAACTACTTCTCTTTTCGTTACGCCATCCCGCGGAGAGTTCCTGTCCGTATTAACGGTGACGATATCGTTTTTCGGGCACGTCAAGAAGAGGCTGATCGGTGGTTTGAGGAAGTAGGTCATTCTGGCCTTGTCGTTTCTAAGGGTAAAACCTTAGTCCTCAGGTCCTGTTTCAGTCTCAACTCTTCGTTTTTTCATTCCCTAGACGACGGTTGCGAGGCAATCCCGGTCGTCCGATCTTCGTCCCTGTTCGGTGGGGCAGAATCGGCAAGTGAAATCTCAGGCCGGCTGAGGAGCGTCTACAAAGGAAATGGCGTTTTGCGAGACGAGGCGGTTGCCCTTGCGCTGAGAGAGATGCGCAATCAGGTCTACGCCTCGCAAGGGAGTGTATGTCGGCGTTTAGGAGCACCTATATCCGAACGCCAGGCACGGCGGGCTGGACTAAGAGAGAGAGAGATCTTTTATCTTTCTCTTCCACGGGAAGAGGATCTCCCGAGTCAGCCCTCGGTCTTTCGACAGACGTGCGTGCCTGAAGGATATAGGAGAGTCCGAACTGAAGATCCGCAGAAGACCGACGATCCTGTCTTCTATCGTGAGATGGTGGATCTTGCTTGGACGGCTCCCGCCGAAGCTAAACGAGTGACGTATAAGGATTGGAAAACATACTGG
