# Supplementary material for: Novel partiti-like viruses are conditional mutualistic symbionts in their normal lepidopteran host, African armyworm, but parasitic in a novel host, Fall armyworm
Source: PLoS Pathog. 2020 Jun 22;16(6):e1008467. doi: 10.1371/journal.ppat.1008467 (PMC7332103; doi:10.1371/journal.ppat.1008467)
Supplement: S2 Text — (TXT) [file ppat.1008467.s017.txt]

>AAC47805 Cryptosporidium parvum virus 1
LQLQVLPCRLGARCQLRKRGENKPRLIWAYPGYLSIIENQYLTAIKKVPPPNFIGWSTNW
LDGGKSLNRLLFGDKWTWQSIAQIDFSSFDATVRTELIFHAFKILRSLFDLTRTENIMLD
QLRHYFINTPILFYDKIIVKNRGIPSGSAFTQIIGTIVNMIACQYASLRSRDYNLRIPFS
CWLGDDSFLNFETALCRQEFEYDYLEKFKELGLNVSIDKTHYTTRFIDDFEVRFKGVRPY
VKFLGKQIDILLDLTFHNDLDKL
>AAK59379 Discula destructiva virus 2
DPKTRLIWIYPAEMLCVEGFYAPLMYRDYMSDPNSPMLNGKSSQRLYTEWCCNLREGETL
YGIDFSAFDSKVPAWLIRTAFDIVKQNINFETFEGKPVNKVDAQKWKNVWDAMVWYFINT
PILMPDGRMFRKYRGVPSGSWWTQIIDSVVNNILIDYLADCQSVKIPKPEVLGDDSAFRS
NDQFDLEV
>AAX39023 Vicia cryptic virus
KTAIVKKDDPNKMRTIWGASKPWIIADTMFYWEYQAWVKHNPGSTPMLWGFETFTGGWFR
LNQLLFCGLIRRSFITLDWSRFDKRAYFPLLRKIMYTVKSFLTFEEGYVPTHAAPNHPQW
NQDKTDKLERLWLWTLENLFEAPIILPDGRMYRRHFAGIPSGLFITQLLDSWYNYTMLAT
ILHALGFNPSNCIIKVQGDDSIIRLNVLVPSERHDHLMSRIVELAEYYFNSIVNVKKSEI
RNRLNGCEVLS
>AAZ06131 Fragaria chiloensis cryptic virus
KVKRKIRNVWGEAFHYVLLEGLFADPIIQHFIRNKSFYFIGEDPLLAVPRLVEKILSEQD
YVYMFDWSGFDASVQEWEIRFAFSLLESILIFPSSVESYIWHFIIELFIYRKIAAPNGKV
YLKTLGIPSGSCFTNIIGSIVNYVRIQYLFFRLTNNFVTVFTHGDDSLVGVSTTQYVQMD
NFEPICAEHNWTINIAKSAVSHEAEGVSFLSRKVR
>ABV30675 Aspergillus ochraceous virus
DPKTRLVWIYPAEMLVIEGQYAPTMYHKFMADPNTPMLNGRSSTRLYTDWINDAKEGDKL
YGLDFSSFDSKVPSWLIRVAFNILRQNINFETWNGQPVSKRDRQKWRNVWDAMVYYFINT
PILMPDGRMFRKYRGVPSGSWWTQMVDSVVNDILVQYICLCQQVEPKDLRVLGDD
>ACL93278 Carrot cryptic virus
KTAIVKHNDPNKMRTIWGASKPWIIAETMLYWEYIAWIKLNPGTTPMLWGYETFTGGWFR
LNHQLYCGMIKHSFLTLDWSRFDKRAYFPLLRRILYPVRSFLTFDEGYVPTHAAPYHPQW
NHEKALRLERLWLWTLENLFEAPIILPDGRMYRRHFAGIPSGLFITQLLDSWYNYTMLAT
ILSALGFDPKQCIIKVQGDDSIIRLTVLIPQETHERFMA
>ACT55329 Sclerotinia sclerotiorum partitivirus S
ADKIRAVFGVPKLLLMAENMFIWPLQAYYLNQDTTKHHLLWGNEIMKGGWKKLWGQLQNG
RISRTILSLDWSEFDKRALHEVIDDVHSMWKSWFDFTHYEPTIFYEKGEIPEPHRRIENL
WIWMTDMVKHYPILQPDGKVYQWTRNGIASGFQQTQLLDSFVNMIMLLTVLSANGINIEH
PDFWIKVQGDDSLISIVERRFQMFGISYLDTLADL
>ADP24757 Beet cryptic virus 2
AKAVLWSVIKDDGEGIEHVIDTYVPDVGYTRTQLTDLREKMKVRGVWGRAFHYILLEGTS
AAPLLEAFANSNTFFHIGKDPTVSVPYLISYTKGQAPWLTAIDWQAFDATVSRFEINAAF
DIIKSKITFPNLETEQAFEISRQLFIHKKLAAPNGKIYRIHKGIPSGSYFTSIIGSVVNR
LRIEYLWNLKFNRGPKVCFTQGDDSLIGDDELYSPMDMAAFVKPLNWFINTSKSMTSKVP
EAITFLGRS
>ADV15441 Heterobasidion partitivirus 1
APNKLRSIWGVSKLWIISEAMIYWEYIAWIKLNPGSTPMLWGYETFTGGWFRLWRDLHTP
GEDVTYITIDWSRFDKRAYFWLIRKIFIRTRCFLDFTNGYVSTKDYPTSPTDPDKLQALW
EWTIEAFFDSPIVLPDGSMFKRLFAGIPSGLFITQLMDSWYNYTMLAAILHYMGYDPRRC
IIKVQGDDSIIRLYIQIPLHEHDLFLLRMQEVSDHLFGAKISFEKSELRNSLIGSEVLSY
RNIQGLPYRDLIKMLAQFYHTKAKDPTPEITMAQAIGFAYAACGNDFRIHELLRSVYDYY
KAQGFTPNPA
>AEJ07890 Pepper cryptic virus 1
VIRTSVPDVGYTRTQLTDLLEKTKVRQVWGRAFHYILLEGLVAYPFIQTVMSHKTFIHAG
QDPLISVPRLLSDVALNCKWIYSLDWSQFDATVSRFEIHAAFDIIKSYVDFPNYETEQAF
EITRQLFIHKKVAVPDGYIYESHKGIPSGSYYTSLVGSIINYLRINYLWRLLTGHPPQQC
HTLGDDSLVGDNSYVNPQAIEEAANKLGWHFNPDKTQYSTVPEEITFLGRTYV
>AEJ07892 Pepper cryptic virus 2
VIRSAVPDVGYTRTQLTDLYEKTKIRGVWGRAFHYILLEGTIANPLLDVFKRGGTFYHIG
ENPQYSVPDILSQVSECCKYLVAIDWSNFDATVARFEINMAFDLIKTLIMFPNIETELCF
EICRQLFIHKKIAAPDGNIYWSRKGIPSGSYFTSIIGSIVNRLRVEYIFRKAYDVGPKMC
YTQGDDSLIGVDFRVDPDRLSEIAAPLNWKLNPAKTDVSLYPEHVTFLGRTMY
>AFW17810 Heterobasidion partitivirus 8
DRLAQRYNSFFTIDWSGFDQRLPWVIVLLFFTEFLPRLLVINHGYAPTYDFPSYPDLTTE
MMYQRLSNILSFLATWYFNMVFITADGFAYVRRFAGVPSGLLNTQFLDSFGNLFLIIDAL
IEFGAQDEEIDSILLLIMGDDNSGFTIWSIARLEQFITFLESYALTRYGMVMSKTK
>AGJ83765 Red clover cryptic virus 2
IERLARSYSTYFSLDWSSYDQRLPRVITDIYYTDFLRRLIVINHGYQPTYEYPTYPDLDE
HKLYSRMNNLLYFLHTWYNNMTFVLSDGYAYRRTHCGVPSGLYNTQYLDSFGNLFLIIDA
MLEFGFSESEIDNFILLVLGDDNTGMTVISIDRIYDFINFLEKYALIRYNMVLSPTKSVL
TTLRS
>AGJ83767 Hop trefoil cryptic virus 2
IERLARSYSTYFSLDWSSYDQRLPRVITDIYYTDFLRRLIVINDGYQPTYEYPTYPDLDE
HKMYTRMDNLLTFLHTWYNNMTFVLADGYAYRRTYCGVPSGLYNTQYLDSFGNLFLIIDA
MIEFGFRTPEIDDFILLVLGDDNTGMTVISIDRIYDFITFLEIYALTRYNMVLSTTKSVL
TTLRS
>AGJ83769 Crimson clover cryptic virus 2
FFSLDWSSYDQRLPRVITDIYYTDFLRSLLVINNGYQPTYEYPTYPDLDEHKLYHRMDNL
LHFLHLWYNNMTFLLPDGYAYRRTSCGVPSGLYNTQYLDSFGNLFLIIDAMLEFGFTDSE
IQKFILLVLGDDNTGMTTIPICRMFNFITFLEKYALERYNMVLSTTKSVLTTFRSKIESL
GYQCNHGSPKRDIDKLVAQLCY
>AGJ83771 Dill cryptic virus 2
RLARSYSTFFSLDWSSYDQRLPRVITDIYYTDFLRRLIVINNGYQPTYEYPVYPDLDDHK
MYDRMNNLLYFLHTWYNNMTFLLPDGYAYRRTHCGVPSGLYNTQYLDSFGNLFLIIDAMM
EFGFFDSEIESFILLILGDDNTGMTTISIDRISLFINFLEIYAKERYNMVLSSTKSVLTA
LRSKIETLGYQCNYGSPKRDIKKLVAQLCY
>BAA09520 Fusarium solani virus 1
CLATQRGHLSPRDDPKTRLAWIYPSEMLMVEGLYAPTMYKAFEAMPDSPLLLGKGSHRLF
SEWVSAATPGMRLYGLDFSSFDTKVPAWLIHTAFDILHDNIDWLHWRGKPTTKRSRQKWK
NVWDGMVYYFINTPILMPDGRMFRKRRGVPSGSWWTQLVDSVVNWILVKYLSLCQGVNAK
NLRVLGDDSAFMAAETMDLSVAAEDAAAVGMDLSDEKSISVEDATELK
>BAH56481 Flammulina velutipes browning virus
NKVRTIFGVPKLTVMVEAMFFWPLFRYYRFEQQSPLLWGYETMLGGWYKLNHELHLNPFY
QGSILSLDWSFFDGRALFSVINDLYSDKGVKSYFEFNNGYIPTVDYPDSSTHPQKLHNLW
DWMLTALKFAPCALADGTIWQRTVRGIASGQFTTQFMDSIYNGLMILTILSRMGFVIDET
LPIKLLGDDSVTRLAVSIPASMHESFLIEFQRLADYYFSHTINVKKSKISNTPHNVSVLS

>BAM78602 Rosellinia necatrix partitivirus 2
EDDKVRLVFGAPFSLLCAELMFIWPLFIFLLSLKGSTAFMLWTFETIIGGWYRLVNFFTT
YALRHSTVVTVDWSGFDRYARHTVIKDIHHRIIRPMFDFSHGYHPTRDYPDTSKTKDGQS
NEWRITNLWNWMTDAILSTPLLLPNGRFIRFNHSGIYSGYFQTQILDSIYNLVMIFTILS
RMGFDLDKCVIKVQGDDSIFMLLCCFIMISTSFFTLFKYYAEYYFGAKLNEKKSEIRPSL
QDAEVLKYRNRNGIPYRDRISLLAQLRH
>CAH03668 Cherry chlorotic rusty spot associated partitivirus
KDDPNKMRTIWGCSKPWIIADTMLWWEYVAYAKLQPGATPMLWSYETFTGGWLRLNHALF
SSYIRHSYITLDWKRFDKKAYFCIIDKIFDGVETFLDFDNGYLPTKDYPDTKSTWTQGRS
TRIKRLFDWTKENFYHAPIVLPNGHMYVRQFAGIPSGLFITQLIDSWYNYTMLATILSAM
GFDPRSCIIKVQGDDSIIRLSALIPPDAHDSFLTKVQELADYYFQSVVSVNKSEVRNELN
GCEVLSYRHRHGLPYRDELAMLAQLYHTKARNPSPEITMAQSIGFAYAS
>CAJ31886 Ophiostoma partitivirus 1
IDDPKTRLVWIYPAEMLTVEGFYAPRMYHDFMNDSNSPMLNGKSSQRLYTEWVCGVREGE
KLYGLDFSSFDTKVPPWLIRVAFNVLRQNVAWDTFEGKPVSKRDRQKWRNVWDAMVWYFI
NTPILMPDGRMFRKYRGVPSGSWWTQMIDSVVNYILVDYLAGCQEVEIRKLKVLGDDSAF
VSGKDFSFSQATADCIPTGMVLKPEKCDVTDNPSEFKLLGVKYRDGRVYRPTLEWSQLA
>CAQ53729 Chondrostereum purpureum cryptic virus 1
AMFFWPLFVYYHITGQSPLLWGYETMTGGWYRLNHELRSTPGISGSILELDWQGFDIHAL
FEVFDDIKNLSWSFFDCSHGYQPTKDYQGTSCDPDRLKNLWEWIWFSIKYTPIRLPDGRL
FRRSWRGVPSGLFITQWLDSVYNCIMIFTILDAMGFEITSDLIIKVLGDDSLTRLRLLIP
YDQHEAFTIRFKHLAQYYFDAVLSDKKSRIHNTLNGVKCLGYRNNNGLPVRDRESLLTAL
LY
>SEIV1
NWNSSPGLPWKEYGFKTKREVALDHRAFQSIRRTWHLVKEGESISLPDCAAYVRPHLVPE
GEKKVRAVWGYPTTVSFMEACFALPLIDAYKKSASPMAYGFETARGGCRKIFQRMAKYKN
FMSSDYSRFDKTVPAWLIRIAFDILLANIDLTRYKDEGIPDTEKLYRAWKKIITYFINTP
IRMCNGERYRKNRGVASGSYFTQLIDSIVNWIVTQYSVRKQGVSILDHLVLGDDSLIATD
RPVHIPSLVNYAKQFGMHINEDKTQQVSSIQEIKFLGYQIN
>SEIV2
KIRTIYVPDMRFTMCEAIFAYPLIDHFIKVRPHLTPRYYCKTHCRYTSKSYDFKKFDRTI
GKDLIVIIMKYLLSHINMEYYAEDDIYPRRRVKTAKTLKYLADYVIYGLTHKKINGVFFG
GLFPSGSMFTHLVTSVLNESIMSNFGDVLTYGDNGIILNVDDRQAHHFRKTIREHFGLDI
EFSDP
>SEIV3
KIRTIYVPDMRFSMCEAIFAYPLIDYFVKHRPDFTPRTYCATHCRYTSKSYDFKKFDRTI
NHKLIEVIMRHLLSFIDMEYYAADDLYEKRRRVKTAKTLKFLAEYVIYGLTHKKINGVFF
RGLFPSGSMFTHLATSVLNDTIMSIFDKNTLTYGDNGIMPNVNDRQARDISRMIYDYF
>SZmix21556_Hubei_partiti-like_virus_55
------------------------------------------------------------
-NDKTRLVWGYPYSETAIEGMVAHPLIEMFKG---PMA---GYCALG------KRANNRF
---AYSIDMSSYDASISGFLIG-AFEILHS-FDLN-----------------TEFQ--IK
YFVCTPIVMPDGNLY-KRHGVPSGSYFTQLVDSIVNVIIATIR------------VLGDD
LLMWSDLDLKLAKA----SEFGVIFNEK-----SARFREIYLGR--DWGPLNGLQRMVYP
ERYAERKRQVKLLA-YPIMRCLG
>SZmix20674_Hubei_partiti-like_virus_53
------------------------------------------------------------
-GGKTRLVWGYPLEMTMMEARFARPLIDVFKK---PMT---GPYA--------AICKEGN
---VYSLDFSKFDSSISEDLIR-AFSILKT-FSPE-----------------RGWG--IN
YFIYTPIVMPNGKLY-KAKGVPSGSFFTQLVDSIVNLLAIYAV------------VLGDD
SIFGTRLSMDLKDL----AELGLTVNEK-------SGINYYLGS--YWGPNTEAKRILCP
ERDAVELLENMTAA-FSAWALAE
>SZmix20834_Hubei_partiti-like_virus_54
------------------------------------------------------------
-GNKTRLVWGYPIEMTMMEARFARPLIDKFIQ---PMM---GPYL--------TICQPRN
---SYSIDYSKYDSSIHEGLIN-AFSILGT-FSPE-----------------KFWQ--IE
YFIRTPIVMPDGKLY-KTRGVPSGSFFTQLIDSLVNLLLLYVL------------ILGDD
SIFGVDLDISMASL----DDMGITLNEK-------SGHNCFLGA--YWGPMTEIKRAICP
EKDAVETLQNLTAA-LNADYLLR
>SCM51314_Hubei_diptera_virus_19
------------------------------------------------------------
-EQKVRAVWGYPATISFQEACFAKPLIEGYKN---PIA---GEAKGG------RINCHKE
---FISSDYKSFDKTIPSWLIR-AFDILCS-IDFR-----------------KNWL--ID
YFINTPIRLCNGERY-KRKGVASGSYFTQLVDSIVNWIVTYAK------------VMGDD
ALAAVSIDLNFMDA----AECGMIINKK-----TQVSDPMFLGY--KLGPKDEWAALRFP
ERTVSRAYGLMYAD-FNCCRFLE
>QTM26744_Hubei_partiti-like_virus_29
------------------------------------------------------------
-EVKVRAVWGYPATISFQEACFALPLINEYKK---PMA---SEARGG------RLHHPRN
---FLSSDYSKFDKTIPSWLIY-CFDILLA-IDYR-----------------KRWR--IH
YFINTPIRLCNGERF-KKSGIASGSYFTQLIGSIANWIVTYCE------------VLGDD
SLVAMALDIDFVRA----RLFGMIINDK-----TQTADHIFLGY--HIGPRPECAALAYP
ERDATRALGLLIAN-FNCCRILE
>spider131862_Hubei_partiti-like_virus_31
------------------------------------------------------------
-EKKVRAVWGYPCTVSFQEACFALPLIEAYKQ---PIA---GEARGG------RILGKSN
---FLSSDYSRFDKTIPAWLVR-AFDILFA-LDLT-----------------KRWK--IE
YFIKTPIRMCNGERY-KAKGVASGSYFTQLVDSIVNWIVTYCK------------VLGDD
SLVATNVDPHLTSA----GRFGMIINEK-----TQLTSQVFLGY--YIGPRKECAALLHP
ERDATRTLGLLIAD-FSCCRILS
>YYSZX180_Beihai_partiti-like_virus_4
------------------------------------------------------------
-THKVRPIFVYPTQIVVNELRFTTPLTSAVKS---PLM---GNFRGD------RMSGGRR
---AISLDVSAFDMSFHDWQIR-AFDILAT-LVLN-----------------EMFS--LS
YFIHTPVQSEDGVRL---PGIPSGSGFTHLIGCVLNAILLYLD------------VYGDD
SVIVSTKPLSYFTA----EKVGMQLSDK--------SRVIWLGF--NLGPINKMASLLLP
EVSYGRVLGHLVAE-SNLLTLQD
>BHHK112924_Beihai_partiti-like_virus_3
------------------------------------------------------------
-VHKVRPIYVYPAQLVVNELRFAVPLISAVKS---PLK---GNYRGD------RMSGDRR
---TLSLDISSFDMSFHGWQIR-AFDILAT-LVLN-----------------DKFR--LS
YFVSTPVQSDDGVLL---PGIPSGSGFTHLIGCILNAVLLYLS------------VYGDD
SVVVSDKPLSYFTA----GKVGMELSDK--------SRVVWLGF--NLGPINKMASLLYP
EQSYGRVLGHLVAE-SHLLSLQD
>KP757928 Drosophila-associated Partitiviridae-like 7
IPQNTSPGLPWLQTHLGWKKGEVLDKFLPKIERYWERVGTGQKVPPIPDCAAFARSHIGS
PGTNKVRPVWAYPLAAVTAECSFGHNYLQQLLQQKIGHSTGYGMEMMKGGMHWLHHKLLR
TSGSKYVMIDYTNFDSTVPAWLIREAFKIIEQSISFDAEEQIDGSIIPVNPEEKVKIWKK
LVDYFINTPVRLNCGTRLLTVKGIPSGSYFTNLLGTIVNTIISRYLSELVFSAPPTFDVY
FGDDGVLAMPEHACIDLQKLSE
>KP757929 Drosophila-associated Partitiviridae-like 2
RSRLNYESLMEDFLEYDREHVKKSVLDQDSNLIYQCVLQSIRNDLGKQSITPLSFMEVRK
LADFPGSKSPGLPYKNQGYKTKAEVFDDEKNLEHLEHLWNQVENGKNVHLPDVCLFARSQ
IAKYPKQKIRATWGYSFDVYMEEARFFYPIQNFIKSHAHELPIAYGLEMAHGGMNSINDM
LVRHKGGKYVISDWSKFDKTIPPWLIRDAFAILEGLIDFSACGRVSQQKRRFKKIVDYFV
ETPLRTCKGERFLVTGGVPSGSCFTNIIDSIINCIVTRFLIYQTTNAFPVGEIFLGDDGV
FIIEQGFACLEDIASLAIKYFGMILNIDKSYVTTNPSNVHFLGYFNYYGFPFKNQDFLIA
SFIFPEHKRT
>KP757930 Drosophila-associated Partitiviridae-like 3
TSLTPLSLKEASDGIPQNTSPGLPYINMYPGMKKGQVLDIAFPDISKYWDDVKDRKPVVA
LPDCAAFARSHIGDADKNKVRPVWAYPLSIVCAEARFALPFINALKEQKIGKNTAYGMEM
MKGGMEWLDIQVKEAKYADPGCKFLFTDYTAFDSSVPSWLIRECFKIVMDCFYKNLGPGD
YQVFSKIVSYFINTPIRNSDGRRLRKLHGIPSGSMFTNIIGTMVNFIVSRYIIKKMCCSD
THLLVFDLYFGDDACIAV
>KP757933 Drosophila-associated Partitiviridae-like 6
DAYTAFSVNPVNPIHLNDLPKLRMDTDNASPGLPWRELGYKTKRTVLDDPHAFNSIRRFW
HRIKEGEDVRPPDCAAFLRAHLVEKGEHKVRAVWGYPATISFQEACFAKPLIEAYKVSGP
IAYGFETARGGCRRISNKFCEFKHFMSSDYKSFDKTIPSWLIRIAFDILCSNIDFRAYQE
AGVPYSRKLHQAWLYIVDYFINTPIRLCNGERYRKRKGVASGSYFTQMVDSIVNWIVTVY
AVRKQGLTVQKIMVMGDDALVATNQLVDADL
>KP757931 Drosophila-associated Partitiviridae-like 4
IVKKGETKVRAVWGYPATVTFGEAVFALPLIEAYKNGKYPIAYGYETGLGGCKKILHSFK
GKNFLGIDFKSFDKTLPDWLIHIAFDVLAYNIDFLHYRDHGVARVDSMLHMFDVLKNYCV
KTKIRMCNGERYQKNWGLASGSYFTQLIGSICNYLLLTYACLKHKAEPLSLLVFGDDSLM
GLNEPLTPDDIATVLEPLGMVVNVTKSGYSRYIGRLTFLGYQISDGFPKRDREKSMAAVV
W
