# Supplementary material for: Novel partiti-like viruses are conditional mutualistic symbionts in their normal lepidopteran host, African armyworm, but parasitic in a novel host, Fall armyworm
Source: PLoS Pathog. 2020 Jun 22;16(6):e1008467. doi: 10.1371/journal.ppat.1008467 (PMC7332103; doi:10.1371/journal.ppat.1008467)
Supplement: S1 Data — (XLSX) [file ppat.1008467.s018.xlsx]

## Sheet: FigS3
Figure S3a
SEIV1
	Copy number of plasmid	Ct value
	1.20783e+10	14.8662
	1.20783e+09	18.0933
	1.20783e+08	21.3386
	1.20783e+07	24.5216
	1.20783e+06	27.0612
	120783	30.3777
Figure S3b
SEIV2
	Copy number of plasmid	Ct Value
	3.07223e+10	6.76969
	3.07223e+09	8.72329
	3.07223e+08	12.7302
	3.07223e+07	16.2146
	3.07223e+06	18.4602
	307223	21.7888
Figure S3c
SpexNPV
	Copy number of plasmid	Ct Value
	8.14689e+08	12.9556
	8.14689e+07	15.8273
	8.14689e+06	18.6078
	814689	22.1947
	81468.9	25.5379
	8146.89	29.0989
Figure S3d	Copy number of plasmid	Ct Value
	5.92048e+09	8.65686
	5.92048e+08	11.7467
	5.92048e+07	15.2813
	5.92048e+06	18.635
	592048	21.8618

## Sheet: FigS5
S. exempta SEIV1				S. exempta SEIV2			S. frugierda SEIV1			S. frugierda SEIV2
	W	C		W	C		W	C		W	C
repeat 1	7.88297	7.99293		6.96298	6.90995		8.07108	8.18354		6.71115	6.76012
repeat 2	7.03818	8.41659		5.51472	7.0727		7.81459	7.8088		6.46819	6.53534
repeat 3	7.90316	7.60269		7.10783	6.26862		7.8775	7.92306		6.74737	6.75724
repeat 4	8.17656	8.34104		6.74882	6.96418		7.73132	8.06334		6.58185	6.71969

## Sheet: FigS6
	figure S6a					figure S6b				figure S6c
TRINITY_DN40578_c0_g1	V+	V-			TRINITY_DN57212_c1_g1	V+	V-		TRINITY_DN61175_c0_g1	V+	V-
Serine protease	0.00918153	0.00041495			uncharacterized protein	4.20972e-05	0.0350578		Uncharacterized protein	2.92488e-05	0.00180012
	0.00232949	0.000515424				4.91745e-06	0.0390496			3.35218e-05	0.00276528
	0.00279256	0.00056685				5.62357e-06	0.0159091			8.64038e-05	0.000354665
	figure S6d					figure S6e				figure S6f
	V+	V-				V+	V-			V+	V-
TRINITY_DN48245_c0_g1	7.69141	2.48466e-05			TRINITY_DN55831_c0_g2	4.65196	3.51176e-05		TRINITY_DN49288_c1_g2	0.000849824	0.0117834
Uncharacterized protein	9.2465	2.08536e-05			Uncharacterized protein	6.57575	9.0293e-05		Uncharacterized protein	0.00156725	0.0251947
	4.79697	2.35284e-05				4.79462	6.32144e-05			0.000753697	0.00963363
	figure S6g					figure S6h				figure S6i
	V+	V-				V+	V-			V+	V-
TRINITY_DN56087_c1_g1	10.7888	0.000141772			TRINITY_DN57024_c2_g1	6.53824e-06	7.05181e-05		TRINITY_DN58800_c0_g1	0.000550736	0.00426876
Uncharacterized protein	8.29262	2.25866e-05			spermine oxidase-like isoform X2	1.34422e-05	0.000158514		carboxypeptidase B-like isoform X3	0.00101668	0.00399244
	0.877946	3.30805e-06				1.31495e-05	0.000203076			0.00182136	0.00400071
	figure S6j					figure S6k
	V+	V-				V+	V-
TRINITY_DN37756_c0_g2	0.0390937	0.00259046			TRINITY_DN60716_c4_g1	1.07427	0.0361487		TRINITY_DN55794_c1_g3
salivary plasminogen activator beta-like	0.0219251	0.00211766			Reverse transcriptase	0.126984	0.00395761		probable cytochrome P450 305a1
	0.0146805	0.00449941				0.224283	0.0366423
figure S6l				figure S6m				figure S6n
V+	V-			V+	V-			V+	V-
0.0316846	0.0197761		TRINITY_DN60415_c0_g1	0.222856	0.0906439		TRINITY_DN63254_c1_g1	3.65592	0.534606
0.058994	0.0237949		aldehyde dehydrogenase X	0.193498	0.0677913		Reverse transcriptase	1.00688	0.765268
0.0459243	0.0222998			0.177016	0.0842192			1.8841	0.407616
	figure S6o
	V+	V-
TRINITY_DN61344_c0_g1	0.00223696	0.00033789
esterase E4	0.00168666	4.16018e-06
	0.00125419	1.96814e-05

## Sheet: FigS7
	figure S7a				figure S7b				figure S7c
	V+	V-			V+	V-			V+	V-
TRINITY_DN60784_c0_g1	0.0021307	0.0137695		TRINITY_DN49825_c0_g1	0.0822276	0.000118586		TRINITY_DN56911_c0_g1	0.0279479	0.144869
modular serine protease-like	0.00136532	0.0830367		15-hydroxyprostaglandin dehydrogenase [NAD(+)]-like	0.207584	6.38622e-06		lysozyme-like	0.0165518	0.524269
	0.000977001	0.0126212			0.0408386	0.000343528			0.00579025	5.19597
	figure S7d				figure S7e				figure S7f
	V+	V-			V+	V-			V+	V-
TRINITY_DN63618_c0_g1	0.00801662	0.0598417		TRINITY_DN66470_c1_g1	6.57562	2.1336		TRINITY_DN87409_c0_g1	0.00185418	0.0115201
cytochrome P450 307a1-like	0.00844518	0.0700024		inhibitor of apoptosis protein	4.67313	2.09461		Glutathione S-transferase	0.00143392	0.0136397
	0.0127783	0.0286694			11.5015	3.44094			0.00346613	0.0104333
	figure S7g				figure S7h
	V+	V-			V+	V-
TRINITY_DN56753_c0_g1	0.430252	0.128064		TRINITY_DN56783_c0_g1	0.0385863	0.00214286
putative phosphatidate phosphatase	0.278123	0.0216601		Trypsin 5G1	0.0501896	0.0292824
	0.577858	0.105538			0.0327287	0.00188098
	figure S7i				figure S7j				figure S7k				figure S7l
	V+	V-			V+	V-			V+	V-			V+	V-
TRINITY_DN60781_c0_g1	0.000733697	0.0153817		TRINITY_DN48519_c0_g1	0.000497925	0.000240638		TRINITY_DN68201_c17_g2	0.00373983	0.0200525		TRINITY_DN56334_c0_g1	0.00527943	6.04398e-06
40S ribosomal protein S6-like	0.000589892	0.00807808		fatty acid synthase	0.000741795	0.000412397		aldehyde dehydrogenase X	0.0056312	0.0196588		aldo-keto reductase AKR2E4-like	0.00926095	3.59121e-06
	0.0020312	0.0109328			0.000854867	0.000274798			0.00481972	0.0333042			0.00460679	4.46445e-06

## Sheet: FigS9
	Larvae								Pupae							Males								Females
	TPM values								TPM values							TPM values								TPM values
Gene_id	V-	V-	V-	V+	V+	V+		Gene_id	V-	V-	V+	V+	V+		Gene_id	V-	V-	V-	V+	V+	V+		Gene_id	V-	V-	V-	V+	V+	V+
TRINITY_DN33978_c0_g1	0.06	0.04	0.1	200.85	182.4	343.24		TRINITY_DN59482_c0_g1	0.15	0.19	373.17	413.49	457.58		TRINITY_DN44734_c0_g1	0.12	0.15	0.11	117.91	160.21	117.06		TRINITY_DN59482_c0_g1	0.1	0.22	0.09	266.1	449.66	278.62
TRINITY_DN59482_c0_g1	0.13	0.06	0.11	119.3	210.92	286.79		TRINITY_DN44734_c0_g1	0.15	0.25	226.22	261.11	278.16		TRINITY_DN59482_c0_g1	0.06	0.38	0.19	206.56	256.81	192.26		TRINITY_DN44734_c0_g1	0.32	0.16	0.39	165.33	263.24	153.84
TRINITY_DN48245_c0_g1	0	0.07	0.03	45.71	50.75	55.44		TRINITY_DN53983_c0_g1	0.03	0.02	39.23	40.63	42.49		TRINITY_DN48245_c0_g1	0.04	0.04	0.03	40.01	53.17	43.81		TRINITY_DN63843_c5_g1	42.17	43.01	43.81	9.54	8.18	9.08
TRINITY_DN44734_c0_g1	0.15	0.24	0.21	85.46	137.21	192.3		TRINITY_DN33978_c0_g1	0.14	0.1	251.82	307.26	256.78		TRINITY_DN33978_c0_g1	0.04	0.11	0.07	43.82	55.8	40.72		TRINITY_DN33978_c0_g1	0.09	0.16	0.16	54.52	83.43	48.04
TRINITY_DN55135_c0_g1	0	0	0.03	35.29	37.67	62.39		TRINITY_DN55831_c0_g2	0.03	0.03	87.07	68.62	82.36		TRINITY_DN61990_c2_g1	87.67	82.17	83.98	4.23	3.42	3.73		TRINITY_DN58378_c0_g1	0.04	0	0	18.73	16.89	13.07
TRINITY_DN55831_c0_g2	0	0.03	0.03	36.81	34.9	57.8		TRINITY_DN55135_c0_g1	0	0	57.84	54.09	68.08		TRINITY_DN55831_c0_g2	0.64	0.03	0.03	94.83	115.54	83.26		TRINITY_DN53983_c0_g1	0	0	0.03	18.25	27.86	17.17
TRINITY_DN51576_c0_g1	0	0.03	0	18.8	20.51	27.28		TRINITY_DN48245_c0_g1	0	0.03	80.24	78.41	79.84		TRINITY_DN54083_c0_g1	0	0.03	0	23.68	33.93	27.35		TRINITY_DN39243_c0_g3	0	0.1	0	31.48	22.48	34.32
TRINITY_DN58395_c1_g1	0.03	0.04	0	14.29	20.89	25.25		TRINITY_DN54705_c0_g2	0	0	31.74	45.57	80.84		TRINITY_DN51576_c0_g1	0.03	0	0.03	23.48	29.99	20.35		TRINITY_DN30312_c0_g1	0.09	0	0	11.34	14.54	10.01
TRINITY_DN56087_c1_g1	0	0	0.03	5.62	4.95	6.4		TRINITY_DN58687_c0_g1	0	0	40.52	66.37	46.96		TRINITY_DN55135_c0_g1	0	0.04	0.03	19.76	27.26	20.46		TRINITY_DN58687_c0_g1	0	0	0	15.36	19.6	12.07
TRINITY_DN53983_c0_g1	0.07	0	0.02	9.83	16.01	22.68		TRINITY_DN30312_c0_g1	0	0	33.59	55.62	41.93		TRINITY_DN56659_c0_g2	0	0	0.07	57.29	95.39	86.3		TRINITY_DN60426_c1_g1	1.41	1.24	0.42	75.62	56.07	75.41
TRINITY_DN54083_c0_g1	0	0.03	0	5.93	7.95	10.81		TRINITY_DN51576_c0_g1	0	0.03	46.41	36.97	41.3		TRINITY_DN53983_c0_g1	0.03	0	0.02	14.18	22.93	17.29		TRINITY_DN58817_c4_g3	4.59	4.33	4.48	0	0.03	0.05
TRINITY_DN56018_c0_g1	0.03	0	0	6.98	6.86	12.58		TRINITY_DN56087_c1_g1	0.03	0.03	15.41	9.26	13		TRINITY_DN56659_c0_g3	0	0.18	0.04	40.86	73.73	59.75		TRINITY_DN48245_c0_g1	0.04	0	0	41.84	89.45	32.55
TRINITY_DN56659_c0_g2	0.03	0	0.07	23.48	33.99	50.03		TRINITY_DN58395_c1_g1	0	0.03	33.22	34.5	38.13		TRINITY_DN55831_c0_g1	0	0	0.06	22.02	29.43	22.86		TRINITY_DN54083_c0_g1	0.04	0	0.04	18.07	43.05	20.27
TRINITY_DN58378_c0_g1	0	0	0	24	12.93	14.81		TRINITY_DN56018_c0_g1	0	0	16.13	15.85	14.35		TRINITY_DN56659_c0_g1	0	0.04	0	13.95	19.29	14.22		TRINITY_DN58254_c0_g1	0.41	0.29	0.3	6.2	4.87	7.97
TRINITY_DN54705_c0_g1	0	0.1	0.03	11.9	16.31	24.58		TRINITY_DN52213_c0_g1	0	0	12.82	13.25	11.59		TRINITY_DN55918_c0_g1	0	0	0.06	14.46	23.06	15.83		TRINITY_DN55831_c0_g2	0.62	0	0	56.84	164.52	58.82
TRINITY_DN58395_c2_g3	0.03	0.03	0	4	3.25	4.47		TRINITY_DN58395_c0_g1	0	0	13.9	12.47	12.44		TRINITY_DN52213_c0_g1	0	0	0	17.3	26.15	19.72		TRINITY_DN51576_c0_g1	0	0	0	22.02	37.59	17.55
TRINITY_DN54705_c0_g2	0	0	0	28.36	15.12	22.28		TRINITY_DN54083_c0_g1	0	0.03	27.19	21.98	21.33		TRINITY_DN54705_c0_g1	0	0	0	20.55	33.38	23.65		TRINITY_DN58395_c1_g1	0	0	0	13.95	24.35	12.84
TRINITY_DN58687_c0_g1	0	0	0	11.5	21.39	27.44		TRINITY_DN58395_c2_g3	0	0	8.16	9.19	8.92		TRINITY_DN56087_c1_g1	0	0.03	0.03	7.86	12.31	10.16		TRINITY_DN48088_c0_g1	62.26	58.51	64.18	7.05	8.53	8.63
TRINITY_DN55918_c0_g1	0	0	0	3.51	3.52	3.65		TRINITY_DN54705_c0_g1	0.03	0	34.1	31.82	36.29		TRINITY_DN58395_c2_g3	0.03	0	0.03	6.01	8.35	7.57		TRINITY_DN60861_c3_g2	71.87	61.81	75.83	146.24	130.36	137.39
TRINITY_DN30312_c0_g1	0	0	0	8.27	18.13	18.28		TRINITY_DN60796_c0_g3	206.59	290.28	2085.38	1941.5	1555.42		TRINITY_DN58395_c1_g1	0	0	0	13.77	18.7	12.84		TRINITY_DN56018_c0_g1	0.04	0.21	0	18.83	46.44	20.83
TRINITY_DN52213_c0_g1	0	0	0	5.07	5.27	7.67		TRINITY_DN58378_c0_g1	0	0	58.85	121.08	55.63		TRINITY_DN54705_c0_g2	0	0	0	99.39	255.45	120.25		TRINITY_DN61284_c0_g2	5.85	3.15	4.15	0.11	0.15	0.25
TRINITY_DN47981_c0_g1	0	0	0	9.04	7.38	12.07		TRINITY_DN51239_c0_g1	0	0	8.27	12.63	7.43		TRINITY_DN58378_c0_g1	0	0	0	10.97	15.98	11.66		TRINITY_DN62001_c6_g3	0	0	0	3.69	2.86	3.5
TRINITY_DN51239_c0_g1	0	0	0	3	3.1	3.91		TRINITY_DN58395_c2_g4	0	0	7.41	6.61	6.52		TRINITY_DN58395_c0_g1	0	0	0	12.48	14.86	10.03		TRINITY_DN59186_c0_g1	8.29	6.77	6.67	25.19	21.51	20.02
TRINITY_DN58395_c2_g1	0	0	0	2.39	2.62	2.66		TRINITY_DN47981_c0_g1	0	0.06	26.25	28.2	22.24		TRINITY_DN56018_c0_g1	0	0	0	16.42	27.98	18.9		TRINITY_DN56659_c0_g2	0	0	0.04	62.5	158.51	58.87
TRINITY_DN56659_c0_g3	0	0.04	0.04	4.97	2.76	3.14		TRINITY_DN56659_c0_g1	0	0	7.97	7.01	9.25		TRINITY_DN30312_c0_g1	0	0	0	7.64	9.83	6.59		TRINITY_DN55135_c0_g1	0.08	0	0	19.19	44.97	15.13
TRINITY_DN58395_c2_g4	0	0	0	2.98	2.84	4.36		TRINITY_DN56659_c0_g3	0	0.04	17.47	15.96	18.98		TRINITY_DN58687_c0_g1	0.06	0	0.03	6.98	11.39	6.21		TRINITY_DN57724_c1_g1	240.93	302.41	284.02	495.57	448.9	499.02
TRINITY_DN56659_c0_g1	0	0.04	0	2.45	2.07	3.37		TRINITY_DN55831_c0_g1	0	0	10.74	10.86	12.45		TRINITY_DN58395_c2_g1	0	0.04	0	5.08	6.71	4.27		TRINITY_DN58934_c0_g1	0	0	0	5.76	4.64	5
TRINITY_DN58395_c0_g1	0	0	0	3.75	2.33	4.7		TRINITY_DN55918_c0_g1	0	0.03	12.72	9.63	13.29		TRINITY_DN47981_c0_g1	0	0.12	0	10.37	13.28	9.21		TRINITY_DN56659_c0_g3	0.1	0.05	0	37.61	119.43	37.11
TRINITY_DN52881_c0_g1	0	0	0	1.88	2.17	2.47		TRINITY_DN58395_c2_g1	0	0	5.55	6.49	5.02		TRINITY_DN58254_c0_g1	0.32	0.41	0.38	5.26	4.47	8.05		TRINITY_DN59604_c0_g1	21.55	19.14	17.14	43.82	35.95	43.65
TRINITY_DN30312_c1_g1	0	0	0	1.57	1.95	2.25		TRINITY_DN60796_c0_g1	201.33	213.05	1279.27	1332.92	1088.24		TRINITY_DN58395_c2_g4	0	0	0	6.57	10.69	5.87		TRINITY_DN47981_c0_g1	0	0.07	0	9.17	22.93	11.24
TRINITY_DN55831_c0_g1	0	0.19	0	5.44	4.64	6.36		TRINITY_DN56659_c0_g2	0.04	0	99.48	93.94	94.03		TRINITY_DN38630_c0_g1	0	0	0	28.74	31.16	26.91		TRINITY_DN62958_c1_g1	13.07	11.68	13.07	27.51	23.07	23.27
TRINITY_DN56136_c0_g1	7.73	0.84	0.91	0.07	5.42	0.13		TRINITY_DN52881_c0_g1	0	0	4.47	4.7	5.72		TRINITY_DN51239_c0_g1	0	0	0	3.65	6.73	7.2		TRINITY_DN61651_c1_g2	2.28	4.04	3.23	23.21	18.89	35.51
TRINITY_DN58366_c0_g1	0	0	0	0.47	0.76	0.72		TRINITY_DN56693_c0_g1	0.67	0.84	3.42	3.58	4.3		TRINITY_DN58366_c0_g1	0	0	0	4.34	7.93	4.3		TRINITY_DN59050_c1_g4	5.13	3.86	3.6	16.41	11.44	13.95
TRINITY_DN58378_c0_g2	0	0	0	2.47	0.59	1.58		TRINITY_DN58395_c2_g2	0	0	8.36	7.07	10.24		TRINITY_DN63516_c0_g1	266.43	253.28	291.6	708.14	707.41	700.39		TRINITY_DN54705_c0_g2	0	0	0	125.46	383.36	108.3
TRINITY_DN38630_c0_g1	0.24	0	0	4.11	5.43	12.91		TRINITY_DN58366_c0_g1	0	0	1.71	2.24	1.89		TRINITY_DN96979_c0_g1	0	0	0	19.93	35.37	24.62		TRINITY_DN61129_c0_g2	671.38	399.16	496.77	156.2	214.61	193.14
TRINITY_DN43149_c0_g4	1.33	3.05	3.3	0	0	0		TRINITY_DN46420_c0_g2	291.95	43.44	0	0.05	0.16		TRINITY_DN56225_c0_g1	33.21	32.37	31.8	9.66	12.42	9.58		TRINITY_DN57490_c5_g1	18474.9	16448.6	16193.3	10821.3	10272.1	11272
TRINITY_DN60825_c2_g3	155.22	190.1	140.27	54.46	91.25	88.09		TRINITY_DN58378_c0_g2	0	0	6.37	15.76	6.28		TRINITY_DN52881_c0_g1	0	0	0	4.8	7.36	3.96		TRINITY_DN63886_c14_g3	8121.67	8433.81	8248.01	4165.2	4358.84	4011.01
TRINITY_DN50579_c2_g3	3.25	6.65	12.02	0	0	0.21		TRINITY_DN63470_c13_g1	352.86	315.03	1670.35	1640.62	1844.79		TRINITY_DN30312_c1_g1	0	0	0	3.26	3.64	2.74		TRINITY_DN58395_c0_g1	0.09	0	0	9.78	25.14	8.52
TRINITY_DN61382_c6_g2	84.53	168.61	184.16	37.7	45.62	49.47		TRINITY_DN38630_c0_g1	0	0	18.79	13.89	23.21		TRINITY_DN56071_c4_g2	13.25	11.89	21.41	4.67	6.83	7.69		TRINITY_DN63639_c1_g1	0.9	1.25	1.39	28.32	11.02	13.05
TRINITY_DN54500_c0_g1	26.95	59.92	85.88	15.38	10.02	11.35		TRINITY_DN63331_c0_g1	2.15	2.67	18.98	16.73	15.23		TRINITY_DN58395_c2_g2	0	0	0	16.14	30.7	12.66		TRINITY_DN27552_c0_g1	47.02	38.8	39.45	119.99	93.09	96.68
TRINITY_DN58395_c2_g2	0	0	0	3.61	1.05	3.06		TRINITY_DN63723_c7_g1	1173.32	970.62	5326.02	4734.55	5553.53		TRINITY_DN53691_c1_g3	10.77	6.3	9.68	2.19	1.65	1.4		TRINITY_DN55831_c0_g1	0.08	0	0	15.38	45.04	14.37
TRINITY_DN54495_c0_g1	0.47	0.23	0.17	0.05	0.04	0.03		TRINITY_DN96979_c0_g1	0	0	8.61	9.93	12.83		TRINITY_DN63386_c4_g1	14.47	11.78	14.77	38.62	36	35.01		TRINITY_DN61050_c0_g1	82.46	75.2	96.65	180.82	147.14	182.43
TRINITY_DN58684_c0_g1	1.74	1.29	1.9	0.46	0.69	0.58		TRINITY_DN58748_c0_g1	1.18	2.58	0	0	0.03		TRINITY_DN63781_c2_g3	2.52	0.06	0.96	5.67	8.62	12.8		TRINITY_DN63386_c4_g1	19.15	16.39	15.72	63.4	54.05	39.26
TRINITY_DN59631_c1_g3	0.83	0.6	0.61	0.04	0.16	0.09		TRINITY_DN63723_c8_g1	747.13	612.79	3119.98	3085.7	3303.46		TRINITY_DN43706_c0_g2	3.3	3.12	3.11	0	0	0		TRINITY_DN62727_c3_g1	0.95	0.52	0.5	4.86	3.41	3.22
TRINITY_DN58915_c2_g2	110.29	108.06	131.33	47.87	102.96	64.35		TRINITY_DN30312_c1_g1	0	0	4.23	12.9	4.8		TRINITY_DN60924_c7_g4	0.84	0.46	0	9.24	8.64	15.62		TRINITY_DN55918_c0_g1	0	0	0.07	10.72	33.97	10.71
TRINITY_DN63936_c2_g1	957.57	1399.18	867.63	455.65	489.8	556.66		TRINITY_DN63863_c5_g3	10.76	15.29	42.4	39.63	48.67		TRINITY_DN19945_c0_g1	6.03	15.65	15.87	0	0	0		TRINITY_DN86400_c0_g1	32.99	29.1	31.14	13.63	13.62	13.39
TRINITY_DN6758_c0_g1	0	0	0	2.72	1.57	1.69		TRINITY_DN50479_c0_g1	1542.78	1245.36	6346.45	6258.85	6694.29		TRINITY_DN52339_c0_g2	1.58	2.12	2.87	0	0	0		TRINITY_DN63056_c1_g1	97.66	91.94	82.75	216.63	165.45	202.62
TRINITY_DN60300_c0_g1	91.69	96.33	93.51	27.08	22.64	47.27		TRINITY_DN56087_c0_g1	0	0	6.79	6.71	5.26		TRINITY_DN63502_c3_g9	0	0	0	1.11	0.81	0.85		TRINITY_DN52213_c0_g1	0	0	0.08	12.82	41.78	11.68
TRINITY_DN45038_c0_g2	6.22	5.16	5.54	1.46	2.77	2.25		TRINITY_DN57377_c8_g2	8.02	8.92	0	0	0		TRINITY_DN48634_c0_g1	11.14	14.73	8.95	2.04	3.38	1.84		TRINITY_DN56087_c1_g1	0	0	0.03	7.36	22.26	6.48
TRINITY_DN63417_c1_g1	10.2	6.06	8.64	9.87	6.8	5.29		TRINITY_DN63311_c7_g2	0.06	0.43	4.07	3.26	1.59		TRINITY_DN63526_c1_g1	4.02	7.51	4.68	4.57	5.91	8.93		TRINITY_DN50239_c0_g1	4.51	4.25	4.2	9.44	7.34	8.75
TRINITY_DN58780_c0_g1	7.75	6.5	6.41	1.79	3.12	2.65		TRINITY_DN54456_c0_g1	1293.05	1202.55	10598.1	5574.11	5521.22		TRINITY_DN61994_c32_g1	65.12	69.69	63.82	13.92	9.5	13.92		TRINITY_DN30312_c1_g1	0	0	0	3.34	4.97	2.56
TRINITY_DN52439_c0_g1	11.95	7.46	7.32	1.67	3.66	3.48		TRINITY_DN50579_c2_g3	9.51	5.73	0	0	0		TRINITY_DN63639_c1_g1	1.24	1.24	1.87	4.04	4.4	3.7		TRINITY_DN62668_c10_g2	0.06	0.07	0.05	0.98	0.59	0.58
TRINITY_DN61144_c0_g1	2.83	1.71	2.37	0.74	1.25	0.9		TRINITY_DN55678_c0_g1	0.07	0.24	2.49	2.37	2.52		TRINITY_DN63565_c0_g1	4.78	4.48	5.48	17.44	26.02	32.24		TRINITY_DN44651_c0_g1	10.34	8.06	8.28	24.17	19.74	18.28
TRINITY_DN59982_c0_g1	1.34	1.41	1.68	0.33	0.6	0.62		TRINITY_DN104561_c0_g1	0	0	8.84	15.56	6.36		TRINITY_DN63020_c0_g1	0.64	0.6	0.67	2.32	1.63	3.34		TRINITY_DN55216_c8_g1	84.11	87.25	88.88	38.7	40.83	42.22
TRINITY_DN36223_c0_g2	3.15	3.28	1.93	0.87	0.96	0.55		TRINITY_DN35931_c0_g1	0	0	7.16	4.58	6.26		TRINITY_DN87324_c0_g1	2.92	7.79	8.96	0	0	0		TRINITY_DN58395_c2_g1	0	0.04	0	3.69	10.05	3.56
TRINITY_DN49564_c0_g1	67.03	40.58	89.76	0	3.63	4.63		TRINITY_DN51746_c0_g1	0.03	0.02	2.2	0.68	0.52		TRINITY_DN58817_c4_g3	0.57	1.01	1.1	0.02	0.03	0		TRINITY_DN63290_c0_g3	16.38	13.55	16.15	31.65	25.46	30.14
TRINITY_DN59398_c8_g2	137.28	137.77	127.38	78.86	79.05	78.74		TRINITY_DN57047_c1_g1	313.72	94.37	24.63	48.07	28.37		TRINITY_DN77557_c0_g1	0	0	0	6.45	8.96	17.25		TRINITY_DN63276_c0_g1	2.11	1.31	1.91	0.22	0.43	0.28
TRINITY_DN61382_c6_g3	32.35	79.46	81.78	14.72	17.77	20.24		TRINITY_DN61393_c1_g1	0	0	3.88	1.44	1.83		TRINITY_DN53348_c1_g1	6.95	6.73	6.95	15.84	11.45	15.76		TRINITY_DN54705_c0_g1	0	0	0	20.43	59.96	17.4
TRINITY_DN61200_c2_g1	0.82	0.81	1.06	1.72	2.13	1.97		TRINITY_DN62103_c3_g4	0.45	4.32	0.04	0	0.02		TRINITY_DN62269_c5_g6	3.59	4.63	2.54	18.09	14.79	16.37		TRINITY_DN61085_c1_g1	16.84	10.03	10.75	36.97	27.98	34.5
TRINITY_DN26769_c0_g1	406.38	359.01	445.08	103.15	113.63	217.06		TRINITY_DN43149_c0_g4	4.72	2.45	0	0	0		TRINITY_DN59785_c0_g1	0.79	0.85	0.7	2.14	2.21	1.96		TRINITY_DN60287_c10_g1	6.32	9.07	7.12	1.6	1.44	1.42
TRINITY_DN56417_c1_g1	0.91	1.19	0.63	0.31	0.15	0.1		TRINITY_DN101511_c0_g1	0	0	4.99	23.81	15.46		TRINITY_DN56273_c0_g1	82.89	75.63	73.48	48.35	38.07	38.01		TRINITY_DN57803_c0_g1	34.67	24.46	31.59	77.7	61.24	105.74
TRINITY_DN63131_c0_g1	4	2.05	3	2.1	1.47	1.39		TRINITY_DN146883_c0_g1	3.43	4.78	0	0	0		TRINITY_DN63408_c1_g1	84.15	68.34	81.07	105.6	122	120.34		TRINITY_DN62275_c2_g1	5.87	4.53	5.94	2.08	1.77	2.17
TRINITY_DN75138_c0_g1	8.38	4.37	7.21	1.04	2.03	1.59		TRINITY_DN91138_c0_g1	0	0	1.98	2.23	0.99		TRINITY_DN59421_c0_g1	3734.56	2676.28	2157.19	1155.1	1180.35	831.89		TRINITY_DN60768_c1_g1	78.11	66.25	70.71	155.86	122.14	153.85
TRINITY_DN31766_c0_g1	2.26	1.84	1.23	0.02	0.31	0.25		TRINITY_DN49288_c1_g2	135.68	119.93	71.93	71.31	58.27		TRINITY_DN52891_c2_g1	297.53	248.78	198.05	122.58	93.27	106.46		TRINITY_DN60655_c1_g3	68.46	61.86	71.45	123.68	100.81	127.62
TRINITY_DN63977_c52_g1	4.23	3	2.33	0.48	1.27	0.81		TRINITY_DN62784_c0_g1	1.44	1.06	0	0	0		TRINITY_DN60234_c0_g1	0.87	1.42	1.46	4.92	5.48	4.89		TRINITY_DN62655_c9_g6	6.9	10.07	6.81	0	0	0
TRINITY_DN59090_c2_g3	1.57	0.93	1.06	2.96	5.08	3.57		TRINITY_DN63802_c1_g1	0.09	0.25	2.35	1.58	1.11		TRINITY_DN58849_c0_g1	21.74	21.1	12.35	5.98	4.48	4.2		TRINITY_DN51239_c0_g1	0	0	0	4.57	12.19	3.67
TRINITY_DN62123_c2_g1	2.25	0.88	5.81	0.38	0.64	0.19		TRINITY_DN58680_c0_g2	4.29	7.8	15.61	15.03	16.29		TRINITY_DN53787_c0_g2	21.68	19.2	21.82	38.69	45.64	45.71		TRINITY_DN63033_c1_g2	13.9	12.65	13.56	30.81	27.05	29.1
TRINITY_DN45480_c0_g1	4.89	5.04	6.51	1.4	2.56	2.53		TRINITY_DN62229_c1_g3	0	0	0.14	0.22	0.17		TRINITY_DN56098_c0_g2	0	0.2	0.04	1.67	0.69	1.95		TRINITY_DN63290_c0_g2	43.27	42.46	44.53	60.53	75.55	72.28
TRINITY_DN50966_c0_g1	67.95	138.83	238.59	55.76	40.47	33.76		TRINITY_DN48830_c0_g1	1.01	1.79	0.11	0.22	0.11		TRINITY_DN62727_c3_g1	0.59	1.35	0.09	3.2	0.93	0.55		TRINITY_DN60080_c1_g1	20.35	20.59	12.74	69.05	59.06	49.39
TRINITY_DN61430_c2_g1	14.22	10.93	10.03	23.44	36.78	19.48		TRINITY_DN57950_c1_g2	0	0	4.65	6.16	2.84		TRINITY_DN61187_c1_g1	0.22	0.38	0.71	5.45	2.44	2.94		TRINITY_DN56659_c0_g1	0	0	0	10.82	34.08	11.12
TRINITY_DN54794_c0_g1	16.8	19.55	19.56	33.27	40.13	34.65		TRINITY_DN35665_c0_g1	0.47	0.91	5.52	5.64	5.8		TRINITY_DN59989_c0_g1	0.25	0.13	2.84	2.86	2.04	2.39		TRINITY_DN54357_c0_g1	54.48	54.52	60.59	110.13	90.95	100.52
TRINITY_DN59169_c1_g1	45.8	49.41	85.23	23.34	19.71	32.19		TRINITY_DN60708_c4_g4	0	0	1.39	1.28	1.92		TRINITY_DN51861_c0_g1	50.44	57.52	42.95	25.02	23.75	29.45		TRINITY_DN58395_c2_g3	0	0	0	6.19	18.5	6.2
TRINITY_DN59468_c0_g1	0.72	0.45	1.12	0.05	0.2	0.17		TRINITY_DN55694_c7_g1	0.35	0.28	2.24	1.97	1.97		TRINITY_DN58734_c7_g1	0.21	0.15	0.22	1.18	0.74	1.82		TRINITY_DN43149_c0_g2	0	0	0	5	4.6	6.12
TRINITY_DN57957_c0_g1	2.12	0.82	1.63	0.19	0.45	0.4		TRINITY_DN60961_c4_g7	0	0	6.87	5.86	4.22		TRINITY_DN61626_c2_g1	2.19	3.03	4.72	0.48	0.68	0.47		TRINITY_DN60406_c3_g1	515.4	499.33	613.14	999.92	904.08	1208.04
TRINITY_DN60454_c2_g1	1.45	1.07	0.98	0.33	0.34	0.39		TRINITY_DN56323_c10_g1	49.08	32.66	9.2	0.14	4.41		TRINITY_DN55835_c0_g1	29.88	27.86	23.15	15.01	14.06	15.22		TRINITY_DN62794_c0_g1	29.03	26.75	27.55	54.25	43.36	54.85
TRINITY_DN52243_c0_g1	0.48	0.13	0.34	1.27	1.43	0.92		TRINITY_DN51090_c0_g1	0	0	0.82	1.36	0.92		TRINITY_DN49288_c1_g2	53.22	62.19	48.43	25.72	30.65	28.02		TRINITY_DN56583_c0_g1	15.75	12.24	15.18	26.9	24.29	27.36
TRINITY_DN7518_c0_g1	3	2.63	6.07	0.27	1	0.29		TRINITY_DN58314_c4_g2	0	0	0.36	1.41	1.25		TRINITY_DN64013_c4_g1	1.43	3.39	1.93	2.56	1.64	3.51		TRINITY_DN51571_c0_g1	23.54	20.27	20.15	9.5	10	11.02
TRINITY_DN60594_c0_g1	0.49	0.13	0.29	2.09	0.67	2.12		TRINITY_DN46581_c1_g2	55.46	164.55	36.04	46.28	38.42		TRINITY_DN63965_c4_g1	6.77	6.49	8.95	3.63	4.12	4.16		TRINITY_DN48817_c0_g2	0	0	0	2.92	2.87	4.54
TRINITY_DN58198_c4_g2	2.14	1.94	2.58	0.62	0.99	1.04		TRINITY_DN60859_c3_g2	0	0.02	0.4	0.31	0.31		TRINITY_DN1072_c0_g1	0.17	0.41	0.71	0	0	0		TRINITY_DN58860_c1_g3	69.44	71.94	94.84	183.74	183.79	275.1
TRINITY_DN57047_c1_g1	133.47	162.94	121.27	31.18	71.17	21.08		TRINITY_DN43060_c0_g2	0	0	0.59	0.9	0.59		TRINITY_DN56168_c1_g2	2.37	1.32	1.21	0.09	0.18	0.13		TRINITY_DN58494_c1_g2	4.53	4.38	4.32	7.88	9.51	8.18
TRINITY_DN63031_c2_g1	16.87	12.98	16.69	7.96	10.14	9.25		TRINITY_DN26485_c0_g1	3.43	1.91	0.65	0.38	0.19		TRINITY_DN58405_c0_g1	3.65	5.14	5.3	2.18	3.47	1.84		TRINITY_DN58804_c6_g5	0.4	0.12	12.91	3.13	5.68	3.02
TRINITY_DN47883_c0_g1	7.16	4.12	5.52	8.32	9.33	15.17		TRINITY_DN63451_c0_g2	0	0	0.08	0.15	0.05		TRINITY_DN56801_c0_g1	0.21	0.47	1.01	2.59	5.59	4.09		TRINITY_DN63886_c14_g2	2055.79	2354.33	2147.13	1283.95	1210.71	1245.72
TRINITY_DN133189_c0_g1	4.15	2.34	4.29	0	0.63	0.18		TRINITY_DN58975_c4_g2	0.45	0.31	3.39	4.85	3.66		TRINITY_DN56087_c0_g1	0	0	0	2.56	8.68	5.54		TRINITY_DN62345_c0_g1	32.85	42.59	35.88	17.54	16.1	17.66
TRINITY_DN56627_c0_g1	1.09	0.88	0.56	0.05	0.27	0.12		TRINITY_DN52841_c0_g1	0	0.05	1.61	0.62	1.15		TRINITY_DN42979_c0_g1	2.26	1.6	1.61	5.4	5.29	4.96		TRINITY_DN63155_c2_g2	49.09	44.46	58.7	98.03	76.25	96.7
TRINITY_DN56087_c0_g1	0	0	0	2.28	1.21	2.24		TRINITY_DN55827_c0_g1	6.28	5.39	0	0	0		TRINITY_DN46496_c0_g1	1.86	1.99	1.81	0	0	0.2		TRINITY_DN43706_c0_g2	3.24	3.46	2.53	0	0	0
TRINITY_DN60825_c2_g4	512.02	529.99	447.26	219.17	265.39	230.09		TRINITY_DN61680_c1_g3	19.52	16.11	45.39	58.05	60.06		TRINITY_DN41020_c0_g1	15.4	29.87	50.28	0	0	0		TRINITY_DN58860_c1_g1	1247.4	1312.85	1649.55	2979.16	3254.27	4648.62
TRINITY_DN5148_c0_g1	0.81	0.41	0.87	0	0.11	0		TRINITY_DN48994_c1_g4	0	0	0.82	3.7	2.33		TRINITY_DN62252_c0_g1	4.57	5.49	5.7	2.98	2.66	2.67		TRINITY_DN60156_c2_g1	25.78	27.64	27.87	44.39	38.03	46.57
TRINITY_DN6456_c0_g1	6.14	4.32	3.64	0.58	1.36	1.8		TRINITY_DN37242_c0_g1	1.98	2.37	10.03	26.6	5.8		TRINITY_DN57684_c2_g1	157.22	166.77	171.69	75.54	83.9	100.32		TRINITY_DN58199_c1_g2	129.12	130.17	126.1	70.5	74.26	81.78
TRINITY_DN51959_c0_g1	54.72	46.39	65.1	34.97	34.03	31.7		TRINITY_DN54599_c0_g1	13.31	5.98	2.76	2.58	3.24		TRINITY_DN62825_c2_g4	5.73	8.05	4.81	3.26	4.14	1.66		TRINITY_DN62591_c0_g2	10.75	10.25	8.64	20.83	16.77	18.73
TRINITY_DN47480_c0_g1	11.01	8.25	8.33	1.31	3.72	2		TRINITY_DN30540_c1_g1	0.13	0.12	2.38	1.76	1.18		TRINITY_DN43806_c0_g1	0.67	1.4	1.11	2.9	3.75	3.71		TRINITY_DN60220_c1_g1	63.51	59.38	63.48	38.38	34.9	37.36
TRINITY_DN58787_c2_g2	1.23	0.86	1.02	0.27	0.53	0.39		TRINITY_DN59659_c0_g1	0.03	0.03	0.26	0.2	0.27		TRINITY_DN62655_c9_g6	2.37	3.59	1.74	0.11	0	0.12		TRINITY_DN60963_c0_g1	57.94	57.12	57.9	32.82	30.49	36.08
TRINITY_DN58912_c4_g5	13.54	6.44	8.58	2.44	5.3	2.92		TRINITY_DN55920_c0_g1	4.58	2.78	2.11	2.9	1.96		TRINITY_DN60890_c0_g1	6.91	5.51	6.75	3.27	3.45	2.84		TRINITY_DN58860_c2_g1	4629.42	4385.32	5576.58	11355	11994	17846.9
TRINITY_DN62955_c2_g1	7.15	3.68	5.22	1.4	2.05	1.75		TRINITY_DN55835_c0_g1	8.87	5.2	1.96	2.51	3.14		TRINITY_DN63303_c2_g1	3.91	3.56	4.16	7.44	9.44	10.65		TRINITY_DN63338_c2_g3	61.51	64.89	63.59	114.06	96.23	93.42
TRINITY_DN40578_c0_g1	0.31	0.2	0.23	0.62	0.79	0.84		TRINITY_DN58679_c3_g1	127.56	133.21	13.35	31.02	7.69		TRINITY_DN53592_c0_g1	1.27	1.45	1.12	3.75	3.8	4.08		TRINITY_DN52802_c0_g1	149.73	177.09	156.27	74.35	83.58	78.27
TRINITY_DN58748_c0_g1	0.02	1.69	3.8	0.96	0.83	0.02		TRINITY_DN55801_c5_g1	6.05	2.86	1.04	1.62	1.52		TRINITY_DN55846_c1_g2	0.37	0.52	0.49	1.53	1.42	1.07		TRINITY_DN58994_c0_g1	14.68	12.69	13.36	23.22	20.32	23.69
TRINITY_DN62840_c1_g3	19.66	30.91	19.66	5.86	13.86	5.04		TRINITY_DN46742_c0_g1	23.31	42.29	6.65	7.4	4.09		TRINITY_DN58929_c0_g1	26.44	29.72	28.75	15.87	18.14	16.48		TRINITY_DN63371_c4_g1	95.77	97.66	95.14	143.99	136.58	143.77
TRINITY_DN30898_c0_g1	3.82	2.42	4.05	0.13	0.88	0.69		TRINITY_DN51573_c0_g2	7.75	3.47	1.55	0.9	0.75		TRINITY_DN28934_c1_g1	0	0	0	3.74	5.98	3.67		TRINITY_DN48634_c0_g1	8.38	7.16	7.77	2.24	1.97	1.56
TRINITY_DN60505_c0_g1	8.3	4.97	7.52	3.17	3.93	3.45		TRINITY_DN63905_c6_g1	4.82	9.26	1.34	1.86	0.99		TRINITY_DN57601_c0_g1	2.36	2.88	0.48	0.25	0.17	0.09		TRINITY_DN56782_c1_g1	18.55	18.65	18.42	2.54	2.55	5.2
TRINITY_DN56241_c0_g1	17.25	12.75	17.79	3.36	8.74	6.93		TRINITY_DN53182_c0_g1	225.76	222.24	153.2	160.02	126.16		TRINITY_DN58076_c5_g1	11.58	12.78	13.11	5.4	7	7.4		TRINITY_DN61857_c0_g1	27.44	22.41	21.15	44.84	36.08	42.27
TRINITY_DN53875_c0_g1	9.17	6.06	7.36	1.15	2.87	3.01		TRINITY_DN59399_c4_g1	0.66	2.01	10.25	15	10.62		TRINITY_DN55694_c6_g7	0	0	0	1.04	1.11	2.19		TRINITY_DN58369_c1_g1	11.02	8.01	7.11	30.68	23.27	24.28
TRINITY_DN54495_c0_g2	6.14	3.37	4.11	1.95	0.58	0.52		TRINITY_DN62869_c28_g1	7.61	16.94	0	0	1.08		TRINITY_DN62297_c0_g4	4.92	4.06	2.72	0.58	0.8	1.34		TRINITY_DN58299_c0_g1	53.27	52.58	57.08	97.43	79.97	85.51
TRINITY_DN60289_c0_g1	5.56	3.74	3.64	0.33	1.64	1.28		TRINITY_DN60355_c0_g1	7.35	7.35	4.24	4.58	3.38		TRINITY_DN60327_c1_g1	13.85	16.44	11.31	6.09	7.81	10.41		TRINITY_DN62142_c1_g2	55.59	48.7	54.07	118.52	90.3	105.89
TRINITY_DN50155_c0_g1	39.85	38.74	49.19	72.53	82.78	86.82		TRINITY_DN70072_c0_g1	0.09	0.08	1.92	0.94	0.92		TRINITY_DN61404_c1_g2	52.63	75.22	51.56	106.12	63.58	187.85		TRINITY_DN63781_c2_g3	0.5	0.33	0	11.39	6.13	3.82
TRINITY_DN159923_c0_g1	4.31	2.06	2.76	0.2	0.43	1.05		TRINITY_DN56732_c0_g2	0	0	5.11	12.63	4.59		TRINITY_DN58063_c0_g2	3.09	3.72	2.6	10.96	9.29	20.89		TRINITY_DN63183_c0_g2	8.45	9.41	6.72	26.68	26.15	22.7
TRINITY_DN55472_c9_g2	2.07	1.67	1.46	0.1	0.52	0.53		TRINITY_DN52104_c0_g1	10.2	8.72	1.02	1.57	0.71		TRINITY_DN63837_c9_g2	5.74	15.82	17.52	54.41	57.78	64.35		TRINITY_DN53580_c1_g1	440.82	406.15	335.11	839.14	767.4	865.61
TRINITY_DN61348_c0_g2	52.98	39.98	48.74	15.26	30.78	26.3		TRINITY_DN41231_c0_g1	2.03	4.26	60.05	21.25	37.27		TRINITY_DN61314_c10_g13	1.19	2.07	2.96	7.34	7.31	9.44		TRINITY_DN62391_c2_g2	9.51	10.54	8.62	20.57	18.7	16.51
TRINITY_DN55274_c0_g1	12.73	11.29	13.93	5.66	8.02	7.22		TRINITY_DN775_c0_g1	0	0	8.66	5.46	3.65		TRINITY_DN56814_c0_g1	22.25	22.67	18.84	12.45	12.07	11.7		TRINITY_DN64059_c0_g2	62.51	60.07	58.76	107.77	83.03	99.04
TRINITY_DN61312_c0_g1	5.49	3.61	5.68	1.77	2.23	2.93		TRINITY_DN5209_c0_g1	0.34	0.2	0.03	0.03	0		TRINITY_DN8257_c0_g1	54.19	61.56	46.3	29.67	30.32	35.25		TRINITY_DN61238_c3_g1	33.63	24.82	24.76	49.31	40.14	43.33
TRINITY_DN62413_c0_g2	2.34	1.65	2.45	0.97	1.22	1.13		TRINITY_DN62679_c2_g2	8452.29	19089.8	7417.12	7412.38	6005.9		TRINITY_DN59050_c1_g4	9.92	8.44	7.6	16.54	15.23	14.22		TRINITY_DN62287_c6_g1	21.81	17.58	17.24	36.99	30.11	29.92
TRINITY_DN61507_c1_g1	12.54	3.36	2.1	0.22	3.66	0.51		TRINITY_DN65240_c0_g1	0	0.83	8.21	7.94	8.51		TRINITY_DN102557_c0_g1	6.36	7.81	4.68	2.52	2.34	3.38		TRINITY_DN55628_c0_g2	31.41	27.94	30.99	18.1	16.85	16.71
TRINITY_DN50729_c0_g1	4.87	2.69	4.03	1.41	2.33	1.94		TRINITY_DN57689_c9_g2	22.37	37.23	57.29	83.99	91.68		TRINITY_DN50877_c0_g1	25.45	28.92	18.13	13.18	8.72	12.03		TRINITY_DN60367_c0_g1	48.94	35.12	41.71	75.32	71.8	76.72
TRINITY_DN59140_c0_g1	4.62	2.86	3.87	2.21	2.08	1.75		TRINITY_DN102718_c0_g1	0	0.19	2.94	1.72	5.09		TRINITY_DN168669_c0_g1	10.24	10.8	7.76	3.22	2.7	4.47		TRINITY_DN61478_c3_g2	30.87	33.9	35.51	11.8	14.89	12.59
TRINITY_DN57906_c0_g1	0.35	0.33	0.25	0.06	0.04	0.03		TRINITY_DN53464_c1_g1	1.52	2.64	7.46	11.07	10.83		TRINITY_DN59346_c1_g1	9.86	6.13	12.15	19.53	20.32	22.53		TRINITY_DN57306_c1_g1	27.77	28.5	29.69	44.72	37.98	46.58
TRINITY_DN61250_c4_g1	20.69	29.54	39.81	7.86	8.33	6.53		TRINITY_DN62901_c0_g1	0	0	0.23	0.26	0.12		TRINITY_DN37017_c0_g1	10.48	9.77	5.95	24.37	26.53	23.2		TRINITY_DN61716_c1_g1	15.77	14.72	21.48	39.87	33.14	49.86
TRINITY_DN56425_c0_g1	1.52	1.08	0.83	3.92	3.49	3.66		TRINITY_DN59836_c0_g1	198.05	178.25	127.62	124.14	134.76		TRINITY_DN61766_c1_g4	1.13	3.04	4.73	8.44	9.9	13.87		TRINITY_DN56584_c0_g3	48.6	47.56	45.58	94.34	163.3	125.15
TRINITY_DN62601_c0_g1	5.43	3.67	3.28	0.42	2.37	1.07		TRINITY_DN50681_c0_g1	0.25	0.98	4.59	6.07	4.77		TRINITY_DN58124_c0_g1	3.05	3.85	4.05	1.79	1.87	1.88		TRINITY_DN60876_c2_g3	11.65	13.14	11.63	3.72	2.23	4.38
TRINITY_DN48960_c0_g1	0.96	0.68	1.11	0.05	0.33	0.18		TRINITY_DN63605_c1_g2	8.24	8.12	25.02	24.87	16.05		TRINITY_DN58002_c1_g1	16.75	19.39	13.12	4.4	5.69	3.84		TRINITY_DN60183_c0_g1	5.17	4.72	6.58	8.55	7.55	8.91
TRINITY_DN62099_c0_g1	0.33	1.19	0.75	0.19	0.26	0.23		TRINITY_DN59849_c2_g1	152.4	121.8	88.63	66.91	68.62		TRINITY_DN60530_c0_g2	15.53	16.34	13.69	6.41	8.44	8.06		TRINITY_DN63408_c1_g1	29.02	30.06	25.98	55.34	39.08	40
TRINITY_DN59301_c0_g1	6.41	20.22	13.38	2.46	5.38	2.28		TRINITY_DN56295_c7_g1	10.79	10.58	3.16	3.12	3.02		TRINITY_DN57301_c7_g2	542.16	293.34	314.74	999.25	1169.01	694.79		TRINITY_DN44052_c0_g1	6.57	4.66	6.21	20.47	16.16	11.98
TRINITY_DN60690_c0_g2	2.52	0.98	2.32	5.36	5.88	4.13		TRINITY_DN62397_c4_g1	1.65	2.2	0	0	0		TRINITY_DN63799_c0_g1	0.18	0.15	0.21	0.65	0.54	1.71		TRINITY_DN61724_c0_g1	0.07	0	0.06	0.68	0.76	0.51
TRINITY_DN61356_c1_g2	0.75	0.36	0.65	1.67	1.85	1.3		TRINITY_DN38082_c0_g1	0	0	0.56	0.47	0.26		TRINITY_DN61651_c1_g2	21.47	16.85	20.04	30.65	32.64	50.9		TRINITY_DN60275_c0_g2	31.2	31.51	34.34	18.71	17.29	19.44
TRINITY_DN58415_c0_g1	13.43	9.25	11.95	2.03	5.95	5.2		TRINITY_DN56331_c0_g2	0.11	0.04	0.83	0.55	0.8		TRINITY_DN59390_c1_g1	10.83	10.89	10.09	18.84	19.21	16.24		TRINITY_DN37150_c0_g1	24.37	28.21	36.91	64.94	61.6	64.79
TRINITY_DN43682_c0_g1	0.35	0.34	0.31	0	0.09	0.05		TRINITY_DN18985_c0_g1	1.45	0.28	0.09	0.03	0.1		TRINITY_DN33052_c0_g1	6.26	8.03	4.82	2.48	2.34	2.15		TRINITY_DN52339_c0_g2	4.29	1.57	4.56	0	0	0
TRINITY_DN52098_c0_g2	0.28	6.53	19.22	0.41	0.04	0.45		TRINITY_DN41901_c0_g1	5.45	3.06	1.13	1.39	1.3		TRINITY_DN62469_c2_g1	0.38	0.29	0.3	0.75	0.76	0.91		TRINITY_DN63017_c0_g1	286.26	241.73	264.11	379.63	378.29	414.53
TRINITY_DN52584_c0_g1	6.57	4.67	7.35	1.72	3.45	3.12		TRINITY_DN63759_c0_g1	0.74	6.03	0	0	0		TRINITY_DN55340_c1_g2	7.8	9.06	8.51	4.89	2.03	3.24		TRINITY_DN62490_c1_g2	20.14	20.73	18.78	36.83	30.77	37.81
TRINITY_DN36071_c0_g1	5.31	2.49	4.66	0.2	1.51	0.71		TRINITY_DN63579_c0_g2	0.11	0.21	0.65	0.95	0.86		TRINITY_DN51140_c0_g1	4.22	5.13	2.09	15.06	9.68	20.48		TRINITY_DN63526_c1_g1	11.85	8.44	7.97	8.63	8.73	11.21
TRINITY_DN57849_c0_g1	8.08	5.07	6.78	5.9	3.44	5.86		TRINITY_DN57671_c2_g1	0.34	1.29	4.23	5.48	5.45		TRINITY_DN61456_c1_g8	3.67	4.53	3.92	2.03	1.84	1.54		TRINITY_DN63078_c9_g2	21.49	17	22.32	47.57	34.36	39.06
TRINITY_DN63911_c0_g1	0.8	0.37	0.42	0.05	0.17	0.19		TRINITY_DN58703_c1_g3	0.8	1.65	9.87	13.8	8.84		TRINITY_DN58238_c1_g2	7.48	9.22	13.01	20.19	18.19	27.66		TRINITY_DN52881_c0_g1	0	0	0	4.84	13.03	3.5
TRINITY_DN61625_c2_g1	3.57	2.16	20.15	0.25	1.65	1.23		TRINITY_DN56804_c9_g1	508.91	773.7	256.92	395.92	365.73		TRINITY_DN61284_c0_g2	0.36	0.67	0.47	0.08	0.12	0.11		TRINITY_DN58863_c8_g3	9.93	8.63	8.89	23.45	17.09	17.38
TRINITY_DN56609_c0_g1	3.51	1.65	1.36	0.37	0.34	0		TRINITY_DN50453_c0_g1	0	0	0.3	0.51	0.3		TRINITY_DN59107_c0_g2	0.69	0.53	0.92	2.06	1.28	2.36		TRINITY_DN58366_c0_g1	0	0	0	3.7	12.95	3.99
TRINITY_DN58198_c4_g1	4.42	3.82	4.25	0.73	1.85	2		TRINITY_DN56240_c2_g2	0.03	0.35	0.46	0.43	0.62		TRINITY_DN58700_c2_g3	17.06	14.07	11.14	7.83	6.26	8.35		TRINITY_DN54663_c3_g2	24.62	26.43	28.97	61.59	48.51	47.55
TRINITY_DN57933_c3_g1	5.27	3.73	4.71	1.6	2.45	2.81		TRINITY_DN61500_c0_g2	11.52	36.4	43.4	45.75	39.56		TRINITY_DN50656_c0_g1	22.31	15.73	14.29	20.33	16.38	21.44		TRINITY_DN53787_c0_g2	35.07	28.65	30.97	64.06	58.99	90.18
TRINITY_DN53803_c0_g1	22.07	17.12	20.81	13.29	15.28	13.32		TRINITY_DN47668_c0_g1	24.36	76.28	187.51	418.27	518.5		TRINITY_DN42968_c0_g1	11.3	9.02	11.12	3.06	3.39	4.72		TRINITY_DN61668_c0_g1	8.31	8.98	6.92	22.17	15.22	18.71
TRINITY_DN62809_c1_g1	0.02	0.02	0.02	0.21	0.12	0.06		TRINITY_DN44114_c0_g1	0.27	0	2.96	12.11	4.52		TRINITY_DN43149_c0_g2	0	0	0	0.9	1.14	3.17		TRINITY_DN61089_c0_g1	1091.33	1071.81	1142.2	929.09	859.21	850.78
TRINITY_DN50381_c0_g2	10.26	6.56	5.03	1.86	0.19	0.19		TRINITY_DN47482_c0_g1	2.83	8.4	24.22	31.08	36.21		TRINITY_DN61415_c0_g3	26.82	19.24	23.28	33.35	51.58	60.53		TRINITY_DN40286_c0_g1	336.42	367.66	329	215.97	176.92	177.34
TRINITY_DN62328_c0_g1	3.78	2.52	2.85	0.82	1.7	1.56		TRINITY_DN60822_c1_g1	98.36	136.54	90.32	79.55	89.07		TRINITY_DN57515_c1_g2	3.28	3.39	4.65	8.4	8.39	8.93		TRINITY_DN60733_c3_g1	60.15	48.93	60.83	94.21	85.75	103.02
TRINITY_DN80221_c0_g1	1.92	1.27	3.81	0	0	0		TRINITY_DN60603_c0_g1	0.38	3.26	7.33	9.08	9.62		TRINITY_DN58091_c2_g1	0.48	0.6	0.71	1.9	1.29	1.78		TRINITY_DN58824_c4_g2	31.58	7.13	18.86	17.78	14.41	13.64
TRINITY_DN61846_c1_g3	5.21	2.17	6.96	9.62	28.75	15.31		TRINITY_DN32328_c0_g1	1.84	7.93	30.13	45.71	32.59		TRINITY_DN63775_c1_g1	19.99	21.48	17.89	13.37	13.37	10.31		TRINITY_DN60285_c2_g1	14.28	9.27	9.39	31.81	23.01	26.25
TRINITY_DN48255_c0_g1	2.73	1.8	3.06	0.28	0.64	0.9		TRINITY_DN57536_c4_g4	4.45	8.6	23.64	23.84	18.29		TRINITY_DN59446_c8_g1	12.73	16.62	30.94	4.36	5.41	7.53		TRINITY_DN63332_c1_g1	12.41	14.32	15.93	26.17	20.06	27.61
TRINITY_DN56725_c3_g1	28.51	19.88	20.07	4.65	13.7	9.23		TRINITY_DN63720_c2_g1	0.69	2.82	0	0.42	0		TRINITY_DN55216_c8_g6	0.47	1.97	1.57	10	9.2	6.36		TRINITY_DN58395_c2_g4	0.04	0	0.04	5.21	20.68	3.53
TRINITY_DN53587_c0_g1	0.79	0.55	0.56	0.07	0.16	0.26		TRINITY_DN48040_c0_g1	2.66	3.23	6.36	7.54	7.21		TRINITY_DN96129_c0_g1	3.65	4.24	6.51	0	0	0		TRINITY_DN57498_c0_g1	5.19	4.58	6.1	10.92	10.16	10.65
TRINITY_DN59192_c0_g1	0.87	1.04	1.21	0.15	0.36	0.48		TRINITY_DN48732_c0_g1	1.4	0.68	0.5	0	0		TRINITY_DN55578_c15_g8	0	0	0	0.93	3.54	2.72		TRINITY_DN58463_c4_g1	0.46	0.5	0	7.05	5.77	6.22
TRINITY_DN59396_c2_g2	70.7	102.42	80.67	50.85	27.45	28.73		TRINITY_DN60281_c2_g2	624.65	863.29	359.04	332.05	573.39		TRINITY_DN60006_c2_g1	1.7	2.48	2.08	0.93	0.93	0.73		TRINITY_DN51283_c1_g1	37.74	34.73	38.82	62.05	51.46	59.89
TRINITY_DN62331_c3_g1	4.67	0.92	0.81	0.18	0.15	0.44		TRINITY_DN63671_c0_g1	0.53	0.46	1.29	1.73	2.68		TRINITY_DN60605_c6_g2	3.18	2.62	3.23	1.25	1.12	0.95		TRINITY_DN57002_c0_g2	361.87	280.84	356.1	605.53	478.56	564.31
TRINITY_DN141397_c0_g1	4.79	4.43	4.72	0.37	1.43	1.74		TRINITY_DN44887_c0_g1	17.73	20.95	0	0	0		TRINITY_DN63710_c1_g1	7.49	8.67	9.51	15.6	12.28	16.78		TRINITY_DN62012_c1_g1	12.09	11.13	12.7	20.66	17.52	20.3
TRINITY_DN64108_c9_g2	4.85	3.58	3.93	10.77	8.35	7.21		TRINITY_DN59969_c5_g1	0.04	0.32	1.98	2.36	1.43		TRINITY_DN60894_c2_g4	0	0.04	0.1	0.59	0.75	0.93		TRINITY_DN62540_c2_g2	3.99	3.64	5.62	12.18	9.5	9.93
TRINITY_DN57536_c3_g1	0.84	0.57	5.59	0	0	0		TRINITY_DN56829_c4_g5	0.35	1.43	0	0	0		TRINITY_DN62972_c0_g1	0.48	1.06	1.49	0.14	0.23	0.08		TRINITY_DN48745_c0_g1	2.82	3.35	5.44	13.36	11.43	12.35
TRINITY_DN62574_c0_g1	1.79	1	4.53	0.46	0.72	0.72		TRINITY_DN41754_c0_g1	0.24	2.38	2.32	3.43	3.23		TRINITY_DN59592_c2_g1	2.13	1.61	2.77	4.58	5.03	5.08		TRINITY_DN63103_c2_g1	416.92	327.54	360.62	528.91	520.13	568.8
TRINITY_DN53669_c1_g3	5.34	3.16	4.51	0.99	2.28	2		TRINITY_DN58250_c2_g2	0.1	0.31	1.22	0.92	1.13		TRINITY_DN60814_c2_g2	8.83	8.11	9.6	5.3	5.65	4.34		TRINITY_DN56770_c1_g1	13.22	11.15	8.85	2.75	1.52	3.34
TRINITY_DN50363_c0_g2	0.48	0.32	0.29	0	0	0		TRINITY_DN63664_c32_g6	0.23	0.11	1	1.31	2.71		TRINITY_DN57171_c0_g1	8.02	9.31	8.6	5.64	4.75	5.4		TRINITY_DN59184_c0_g1	9.3	9.19	7.48	16.18	21.59	29.52
TRINITY_DN50295_c0_g1	2.28	2.74	2.2	6.63	5.63	6.7		TRINITY_DN63367_c1_g2	0	0	0.18	0.15	0.28		TRINITY_DN62202_c4_g2	0.55	4.23	14.17	3.76	0.24	9.7		TRINITY_DN63446_c0_g1	14.12	7.06	8.39	19.86	23.52	27.61
TRINITY_DN61746_c1_g1	2.13	0.86	0.91	0.64	0.45	0.59		TRINITY_DN54516_c0_g2	0.15	0.14	1.44	1.31	2.99		TRINITY_DN40647_c0_g1	38.98	46.69	23.67	174.74	221.27	210.43		TRINITY_DN59585_c0_g2	34.26	37.38	33.24	67.07	65.76	65.59
TRINITY_DN62995_c0_g1	2.17	1.13	1.34	0.37	0.59	0.56		TRINITY_DN59254_c0_g1	11.13	12.93	2.56	5.92	6.18		TRINITY_DN57827_c1_g1	1.39	1.66	1.92	0.75	0.85	1.15		TRINITY_DN6787_c0_g1	69.36	71.05	99.81	185.92	207.27	285.76
TRINITY_DN53145_c0_g1	0	11.13	0	107.12	42.04	37.96		TRINITY_DN55558_c0_g2	0.57	0.76	4.38	1.99	4.57		TRINITY_DN58123_c0_g2	4.67	5.16	4.17	2.7	1.56	2.26		TRINITY_DN54729_c1_g1	18.55	15.08	15.75	30.3	23.88	30.78
TRINITY_DN54165_c0_g1	7.06	5.25	4.54	0.69	2.49	2.1		TRINITY_DN61786_c1_g1	0	0	0.48	2.89	0.5		TRINITY_DN48352_c0_g1	0	0	0	0.94	0.81	0.67		TRINITY_DN59430_c0_g1	0.56	0.47	0.95	3.2	3.23	1.89
TRINITY_DN53835_c0_g1	1.36	1.38	2.11	0.22	0.48	0.7		TRINITY_DN60814_c1_g2	0	0	0.74	0.35	0.41		TRINITY_DN59126_c6_g1	14.25	2.46	7.31	2.51	1.86	0.88		TRINITY_DN59779_c10_g2	312.87	328.58	366.38	112.08	133.73	169.9
TRINITY_DN56266_c1_g2	3.2	2.71	3.84	1.9	1.22	1.41		TRINITY_DN62132_c1_g3	0.02	0.04	0.46	0.35	0.2		TRINITY_DN63655_c0_g3	15.1	15.14	13.2	8.27	5.3	7.42		TRINITY_DN58554_c0_g2	9.03	7.53	7.69	15.09	12.91	13.18
TRINITY_DN44923_c0_g1	0.01	0.01	0.01	0.2	0.11	0.04		TRINITY_DN62754_c4_g2	77.75	136.37	27.97	48.71	48.08		TRINITY_DN45648_c0_g2	24.23	25.1	18.08	9.97	12.49	13.04		TRINITY_DN54197_c2_g1	285.96	255	306.36	514.07	384.35	459.47
TRINITY_DN61817_c1_g1	0	0	0	0.27	0.64	0.11		TRINITY_DN60002_c0_g2	1.96	2.83	2.81	3.89	2.73		TRINITY_DN61347_c0_g1	350.31	302.79	278.99	205.18	144.07	224.89		TRINITY_DN59316_c3_g1	48.65	45.89	50.15	75.77	67.19	75.42
TRINITY_DN62540_c2_g2	24.08	13.53	21.19	2.38	9.07	7.98		TRINITY_DN52698_c0_g1	0	0.27	3.81	5.45	2.24		TRINITY_DN59197_c7_g1	11.81	7.65	7.52	0	0.64	1.2		TRINITY_DN48611_c0_g1	8.34	6.93	9.06	16.21	12.65	14.43
TRINITY_DN28949_c0_g1	0.61	1.01	0.71	0.03	0.2	0.19		TRINITY_DN52743_c0_g1	2.58	38.35	0	0.92	0.51		TRINITY_DN50830_c0_g1	6.59	8.83	7.8	3.17	4.12	2.61		TRINITY_DN63970_c12_g1	804.25	693.18	832.29	776.94	739.71	781.86
TRINITY_DN59061_c4_g4	7.25	6.3	7.45	3.62	4.35	5.16		TRINITY_DN50056_c0_g1	1.07	0.32	0.13	0.1	0.13		TRINITY_DN61163_c2_g2	1.38	1.36	1.27	0.71	0.68	2.27		TRINITY_DN61324_c0_g1	1.89	1.72	1.87	3.85	3.62	4.29
TRINITY_DN96979_c0_g1	0	0.21	0	5.38	0.84	1.39		TRINITY_DN48013_c0_g1	0.58	0.4	0.05	0.1	0.1		TRINITY_DN54858_c0_g1	1.74	1.04	2	0.35	0.6	0.43		TRINITY_DN62897_c6_g3	0	0	0	7.05	6.76	6.38
TRINITY_DN59555_c4_g2	22.82	7.55	16.25	3.26	0.53	3.52		TRINITY_DN59230_c9_g1	0.13	2.9	0.58	2.22	1.82		TRINITY_DN56944_c0_g1	2.24	2.36	0.47	0	0	0		TRINITY_DN57761_c2_g1	13.2	5.59	11.81	37.08	28.38	22.94
TRINITY_DN57093_c0_g1	6.52	6.07	7.5	0.21	1.85	1.95		TRINITY_DN35494_c0_g1	0.47	1.88	6.69	18.45	9.54		TRINITY_DN62793_c1_g3	315.76	342.84	284.77	179.97	202.74	229.66		TRINITY_DN44200_c0_g1	3083.68	3146.85	3248.7	2241.83	2104.38	1586.09
TRINITY_DN54855_c0_g1	14.38	9.53	12.08	1.08	4.7	4.12		TRINITY_DN63644_c19_g1	0	0.34	4.11	2.68	3.88		TRINITY_DN57385_c0_g2	6.19	8.86	7.04	5.01	6.4	4.51		TRINITY_DN58804_c6_g1	294.63	303.18	320.69	459.07	404.88	482.83
TRINITY_DN59125_c3_g1	22.51	24.13	21.06	41.95	36.85	29.44		TRINITY_DN63436_c8_g1	0	0	43.15	85.77	71.8		TRINITY_DN62191_c2_g1	4.51	4.66	4.57	7.11	9.82	10.49		TRINITY_DN56408_c1_g2	170.92	163.04	177.95	132.69	123.26	128.88
TRINITY_DN31256_c0_g1	1.9	1.31	1.04	0.08	0.34	0.51		TRINITY_DN155868_c0_g1	0	0	2.07	7.13	1.49		TRINITY_DN58564_c0_g1	0.12	0.3	0.44	0.46	0.69	0.74		TRINITY_DN61431_c4_g1	53.54	47.95	52.37	80.05	66.36	80.88
TRINITY_DN59921_c0_g1	2.85	1.96	2.07	0.28	1.05	0.88		TRINITY_DN60681_c2_g2	0.43	0.44	2.59	2.09	3.76		TRINITY_DN54504_c0_g1	63.44	63.75	39.95	31.91	29.23	20.25		TRINITY_DN44321_c0_g1	11.65	10.4	9.48	32.18	22.98	25.44
TRINITY_DN54888_c4_g3	8.44	47.56	22.13	1.85	1.77	7.13		TRINITY_DN62838_c1_g2	0.08	0.32	0.71	0.64	0.75		TRINITY_DN36965_c0_g1	14.17	15.72	13.72	8.17	8.54	10.34		TRINITY_DN50615_c2_g1	1779.34	1879.83	1840.1	631.14	800.69	695.18
TRINITY_DN57124_c1_g1	4.99	2.96	4.18	9.06	10.28	7.56		TRINITY_DN63587_c0_g1	5.67	11.47	23.09	21.93	18.77		TRINITY_DN63211_c0_g1	7.45	6.25	9.06	13.67	13.71	11.23		TRINITY_DN57927_c0_g1	56.07	48.9	39.61	104.78	78.32	99.64
TRINITY_DN62443_c1_g1	28.4	32.09	16.35	85.68	69.73	42.47		TRINITY_DN60736_c0_g1	7.75	3.63	19.29	23.64	24.38		TRINITY_DN59214_c2_g1	591.26	592.83	514.41	373.39	381.62	319.61		TRINITY_DN50966_c0_g1	22.79	21.41	22.93	36.11	32.95	35.06
TRINITY_DN50323_c0_g1	11.94	8.27	14.61	1.07	4.75	4.22		TRINITY_DN43101_c0_g4	0	0	2.66	9.52	1.89		TRINITY_DN43682_c0_g1	42.04	42.66	38.06	27.7	25.13	29.16		TRINITY_DN60483_c1_g1	116.2	87.73	136.83	212.29	204.24	199.57
TRINITY_DN64027_c3_g1	1.27	1.83	10.16	3.14	4.09	1		TRINITY_DN23312_c0_g1	0.31	0.16	0.02	0.03	0.05		TRINITY_DN51042_c0_g3	18.67	19.92	15.23	9.51	10.58	11.87		TRINITY_DN145785_c0_g1	0	0	0	4.97	4.67	6.64
TRINITY_DN62277_c1_g1	2.39	1.39	3.39	0.2	0.76	0.88		TRINITY_DN60662_c1_g1	0.83	1.17	0.05	0.05	0.29		TRINITY_DN63720_c2_g3	0	0.1	0.19	0.97	1.29	1.09		TRINITY_DN58208_c1_g2	49.08	57.48	60.29	17.18	9.91	12.97
TRINITY_DN41830_c0_g1	0.59	0.25	0.97	0	0	0.1		TRINITY_DN106858_c0_g1	1.91	0.68	0.28	0.1	0.1		TRINITY_DN57309_c2_g4	0.73	1.99	0.46	5.84	3.6	4.28		TRINITY_DN56608_c1_g3	49.12	43.46	48.82	77.91	63.56	77.46
TRINITY_DN33613_c0_g1	2.1	2.41	4	0	0	0		TRINITY_DN61662_c0_g1	0	0.07	0.75	0.72	0.29		TRINITY_DN54935_c0_g1	88.87	100.8	71.14	52.58	44.67	57.99		TRINITY_DN96979_c0_g1	0	0	0	17.26	41.5	10.86
TRINITY_DN49061_c0_g1	0.76	0.46	0.93	2.32	1.43	2.46		TRINITY_DN58315_c0_g1	0.36	0.34	2.51	4.11	1.5		TRINITY_DN168293_c0_g1	0	0	0	5.26	11.52	15.48		TRINITY_DN61873_c0_g1	39.33	33.78	32.26	71.91	59.52	64.93
TRINITY_DN50001_c0_g1	6.39	4.58	4.33	0.65	1.86	2.26		TRINITY_DN50346_c0_g1	1.49	2.19	0	0	0		TRINITY_DN58605_c4_g3	11.19	7.91	7.24	5.18	3.23	4.78		TRINITY_DN62972_c1_g1	4.32	4.26	4.26	2.33	1.8	1.61
TRINITY_DN58978_c5_g1	0.17	0.03	0.11	0.28	0.83	0.38		TRINITY_DN59028_c2_g1	0.46	0.63	8.59	0.09	0.14		TRINITY_DN58463_c4_g1	2.57	2.57	2.34	8.11	5.39	5.63		TRINITY_DN48352_c0_g1	0	0	0	1.95	2.48	2.24
TRINITY_DN40254_c0_g1	129.29	107.5	100.32	176.17	216.08	207.79		TRINITY_DN58219_c1_g1	26.27	21.99	15.36	16.81	15.9		TRINITY_DN36091_c0_g3	4.43	3.38	4.25	7.64	5.94	8.8		TRINITY_DN56487_c1_g1	2.76	1.4	4.04	11.4	8.66	11.46
TRINITY_DN55058_c0_g1	37.88	18.49	28.19	45.61	33.95	58.8		TRINITY_DN58040_c0_g9	301.87	222.1	54.34	63.41	152.66		TRINITY_DN60947_c1_g1	5.21	4.64	5.21	2.52	3.07	2.77		TRINITY_DN61718_c0_g1	247.98	185.95	246.15	352.36	372.63	411.9
TRINITY_DN51463_c0_g1	0.58	0.12	0.36	1.98	1.89	0.83		TRINITY_DN48351_c0_g1	0	0	0.11	0.16	0.12		TRINITY_DN58277_c4_g1	0.61	0.27	1.13	2.1	2.92	3.22		TRINITY_DN58583_c0_g1	10.19	12.49	14.26	31.16	22.84	23.1
TRINITY_DN60879_c1_g2	5.82	4.11	6.49	0.21	1.39	2.02		TRINITY_DN55858_c0_g1	0.18	0.17	1.72	1.37	2.24		TRINITY_DN56302_c0_g2	13.84	12.84	14.75	8.18	7.54	9.81		TRINITY_DN53588_c0_g1	16.6	18.33	14.03	6.27	7.45	7.25
TRINITY_DN62043_c0_g1	5.04	3.68	5.68	1.53	2.58	1.9		TRINITY_DN62622_c0_g3	0	0	0.62	0.35	0.28		TRINITY_DN60894_c2_g2	1.12	1.95	3.52	4.35	7.03	8.15		TRINITY_DN57230_c1_g1	7.83	5.57	7.62	13.02	11.43	12.36
TRINITY_DN51015_c0_g1	3.59	2.68	3	5.86	8.57	5.33		TRINITY_DN52537_c0_g1	6.41	1.5	0.07	0.69	0.14		TRINITY_DN14684_c0_g1	2.02	1.85	1.59	0.9	0.67	0.73		TRINITY_DN62313_c1_g1	39.29	37.61	49.26	70.63	71.88	90.87
TRINITY_DN41830_c1_g1	0.86	0.3	0.5	0	0	0.1		TRINITY_DN57711_c1_g1	3.7	2.62	9.44	10.42	7.91		TRINITY_DN57761_c2_g1	116.65	81.1	102.6	125.8	153.65	155.51		TRINITY_DN56723_c0_g1	0.47	0.37	0.29	1.34	1.23	1.11
TRINITY_DN45525_c0_g1	13.38	12.73	11.35	5.78	2.76	5.6		TRINITY_DN104460_c0_g1	0.24	0.08	0.02	0.02	0.03		TRINITY_DN54404_c0_g1	9.49	7.6	7.72	32.57	21.1	15.05		TRINITY_DN61800_c1_g6	17.14	16.58	15.37	30.08	24.23	27.89
TRINITY_DN58858_c3_g1	14.28	20.13	35.65	7.41	10.09	4.99		TRINITY_DN63863_c5_g1	18.64	5.21	79.39	51.03	72.64		TRINITY_DN53339_c0_g1	10.18	13.64	8.86	18.67	22.11	23.69		TRINITY_DN51862_c0_g2	8.66	8.91	7.18	17.9	12.75	16.53
TRINITY_DN53975_c0_g1	5.19	2.8	4.18	1.23	2.14	1.63		TRINITY_DN60092_c0_g5	1.36	0.4	0.19	0.2	0.18		TRINITY_DN53970_c2_g1	22.07	20.41	23.71	46.85	41.67	43.43		TRINITY_DN57810_c0_g1	13.33	15.87	13.73	7.56	6.77	6.83
TRINITY_DN32811_c0_g1	1.83	1.7	1.67	0.25	0.84	0.72		TRINITY_DN59685_c2_g1	124.97	24.34	0	0	0		TRINITY_DN61010_c3_g1	31.25	27.49	27.33	11.84	10.48	3.28		TRINITY_DN63715_c0_g1	25.18	31.19	21.37	55.13	42.62	49.51
TRINITY_DN60570_c2_g1	38.76	29.51	54.43	24.02	24.35	18.76		TRINITY_DN58770_c4_g1	0	0	0.27	0.23	0.23		TRINITY_DN37536_c0_g1	46.93	53.45	34.98	24.08	27.34	25.11		TRINITY_DN59578_c0_g1	1.06	1.59	1.44	0.72	0.66	0.45
TRINITY_DN51046_c0_g1	7.55	4.82	7.56	1.38	3.46	3.26		TRINITY_DN57966_c0_g1	48.2	38.52	12.7	30.4	11.09		TRINITY_DN24346_c0_g1	1.62	1.4	0.85	0.27	0.22	0.31		TRINITY_DN46496_c0_g1	2.4	2.58	1.79	0	0	0
TRINITY_DN63318_c2_g2	13.96	10.67	10.61	19.34	25.19	21.42		TRINITY_DN48595_c0_g1	0	0	2.89	5.42	1.79		TRINITY_DN60085_c1_g1	9.07	6.82	5.41	14.33	16.6	23.59		TRINITY_DN55674_c0_g1	14.45	13.95	13.41	24.06	19.38	21.64
TRINITY_DN61404_c1_g2	121.96	135.47	124.29	65.38	75.94	58.12		TRINITY_DN56289_c0_g1	13.79	7.72	2.8	0.41	0.92		TRINITY_DN140016_c0_g1	1.17	0.51	1.39	5.82	4.07	6.06		TRINITY_DN38630_c0_g1	0	0	0	14.5	55.19	20.88
TRINITY_DN57889_c0_g1	1.67	1.16	1.45	0.34	0.55	0.8		TRINITY_DN59322_c3_g3	0.08	0	0.79	1.62	0.64		TRINITY_DN63710_c1_g2	10.55	9.95	13.66	22.54	15.56	23.97		TRINITY_DN62460_c2_g1	17.07	17.43	15.78	10.62	10.98	10.96
TRINITY_DN60161_c1_g1	211.87	253.89	242.52	190.03	145.69	105.32		TRINITY_DN14520_c0_g1	0	0.74	4.85	10.77	7.29		TRINITY_DN62202_c4_g1	42.96	40.59	37.57	63.71	77.4	60.42		TRINITY_DN53290_c0_g1	8.14	7.2	8.24	13.82	11.01	12.7
TRINITY_DN14684_c0_g1	1.82	1.58	1.63	0.12	0.67	0.55		TRINITY_DN55651_c1_g1	3.63	2.32	1.27	1.46	1.42		TRINITY_DN39243_c0_g3	0	0	10.37	41.81	43.35	50.54		TRINITY_DN56977_c2_g1	69.32	55.61	68.04	116.87	102.32	97.47
TRINITY_DN55251_c0_g1	0.19	0.11	0.16	0	0	0		TRINITY_DN57655_c1_g1	21.68	36.45	47.32	84.72	42.46		TRINITY_DN61100_c1_g1	3.14	3.23	3.59	1.75	2.13	1.8		TRINITY_DN56231_c0_g1	300.97	348.2	299.49	639.53	527.88	763.68
TRINITY_DN56389_c5_g2	15.56	40.02	47.09	11.23	10.6	15.7		TRINITY_DN57939_c12_g1	1.37	3	9.79	19	15.58		TRINITY_DN53806_c0_g2	2.01	0.94	2.42	6.62	3.37	6.58		TRINITY_DN56534_c3_g1	158.75	165.61	198.99	316.15	245.48	288.57
TRINITY_DN60735_c6_g1	1.54	0.68	1.66	0	0	0		TRINITY_DN51521_c0_g1	1.63	2.38	7.68	5.6	4		TRINITY_DN53627_c0_g1	6.52	7.2	6.23	3.74	3.45	4.33		TRINITY_DN63921_c13_g1	1422.85	1080.07	1453.48	2123.89	1785.61	2038.31
TRINITY_DN54007_c0_g2	38.17	28.77	31.01	57.67	66.33	48.47		TRINITY_DN63601_c0_g3	2.35	2.58	0.92	0.79	1.15		TRINITY_DN32594_c0_g1	7.08	8.72	6.46	3.75	3.68	4.95		TRINITY_DN56857_c0_g1	7.16	6.56	6.53	15.78	14.55	13.62
TRINITY_DN63799_c0_g1	0.27	0.21	0.45	0.06	0.09	0.18		TRINITY_DN52945_c0_g1	1.06	1.01	0.28	0.36	0.28		TRINITY_DN54857_c0_g2	2.79	2.57	2.83	4.55	4.39	5.26		TRINITY_DN62280_c4_g1	6.29	7.13	8.12	15.1	12.11	14.78
TRINITY_DN57060_c0_g1	29.14	25.33	30.35	19.63	11.39	15.06		TRINITY_DN55403_c0_g3	2.22	2.44	7.25	5.96	6.89		TRINITY_DN60695_c4_g1	0	0	0	3.74	11.76	9.54		TRINITY_DN56669_c0_g1	6.38	6.29	7.52	18.44	16.01	17.25
TRINITY_DN61087_c1_g1	5.85	4.92	3.9	12.06	9.99	7.61		TRINITY_DN63677_c3_g1	0	0.03	0.38	0.19	0.32		TRINITY_DN40376_c2_g1	75.53	81.06	75.89	14.2	27.17	31.41		TRINITY_DN56004_c0_g1	39.13	17.47	37.16	86.32	86.99	118.32
TRINITY_DN52464_c0_g1	5.31	6.43	6.26	2.32	2.23	2.75		TRINITY_DN64059_c0_g2	2.27	2.75	5.9	4.45	5.33		TRINITY_DN63303_c2_g3	2.11	1.85	1.77	3.2	2.96	5.22		TRINITY_DN59989_c0_g1	0.31	0.31	1.46	5.32	3.09	4.64
TRINITY_DN58162_c0_g1	1.02	0.62	0.81	0.21	0.47	0.16		TRINITY_DN52783_c0_g1	10.91	11.08	23.35	26.49	23.29		TRINITY_DN55896_c0_g4	0.38	0.44	0.56	1.52	1.38	1.66		TRINITY_DN62966_c0_g1	2.99	2.79	3.34	6.82	7.79	6.47
TRINITY_DN48004_c0_g1	4.51	2.66	2.59	0.21	0.98	1.16		TRINITY_DN46077_c1_g1	0	0	0.12	0.15	0.24		TRINITY_DN58824_c4_g2	27.71	31.72	31.26	34.15	39.85	42.24		TRINITY_DN63254_c1_g1	0.94	1.38	0.95	4.72	2.88	4.74
TRINITY_DN55972_c0_g1	4.46	4.5	3.31	0.07	0.98	0.69		TRINITY_DN63457_c0_g3	1.43	0.33	0.15	0.11	0.19		TRINITY_DN57530_c0_g1	6.58	7.65	7.18	13.36	13.04	10.58		TRINITY_DN50200_c0_g2	8.72	8.04	9.18	13.51	13.55	12.7
TRINITY_DN62664_c4_g3	128.59	109.84	96.18	82.1	45.63	42.33		TRINITY_DN55627_c10_g1	24.11	71.49	41.14	39.34	47.77		TRINITY_DN142439_c0_g1	2.17	1.83	1.54	0.7	0.62	0.62		TRINITY_DN58086_c1_g1	374.9	411.32	334.08	605.35	541.12	645.06
TRINITY_DN57694_c0_g1	12	18.9	7.49	4.59	5.19	6.41		TRINITY_DN52471_c0_g1	0	0.08	3.77	2.26	0.37		TRINITY_DN113824_c0_g1	9.86	12.05	10.65	2.18	2.05	1.93		TRINITY_DN50993_c0_g1	42.06	46.28	44.49	23.14	24.73	24.89
TRINITY_DN61823_c0_g1	4	1.78	4.04	1.08	2	1.26		TRINITY_DN53712_c0_g3	0.59	0.37	0	0	0.07		TRINITY_DN48193_c0_g2	0.36	0.88	0.66	2.38	3.02	2.63		TRINITY_DN56160_c0_g1	1.08	0.88	1.12	3.05	2.29	2.18
TRINITY_DN55450_c0_g1	1.16	2.41	0.96	0.06	0.35	0.38		TRINITY_DN59330_c0_g2	0	0	0.08	0.15	0.07		TRINITY_DN63548_c0_g2	0.3	0.66	0.65	0	0	0		TRINITY_DN28999_c0_g1	58.91	65.17	60.29	156.36	95.88	115.7
TRINITY_DN53180_c0_g1	0.81	0.62	2.18	0	0.06	0.27		TRINITY_DN62665_c0_g1	13.69	46.45	108.95	284.78	152.46		TRINITY_DN61191_c1_g1	10.88	15.15	24.36	17.57	6.47	9.19		TRINITY_DN59356_c0_g1	10.25	7.57	10.28	18.33	15.11	19.53
TRINITY_DN50090_c0_g1	0.65	0.89	0.51	0.1	0.19	0.11		TRINITY_DN59563_c1_g6	0.11	0.18	0.55	0.76	0.47		TRINITY_DN44197_c0_g1	8.66	10.34	8.59	2.75	1.3	4.54		TRINITY_DN56707_c3_g2	31.46	27.51	31.62	45.54	38.27	47.49
TRINITY_DN13061_c0_g1	10.42	6.44	10.03	0.4	2.64	3.08		TRINITY_DN58508_c1_g1	0	0	0.2	0.1	0.14		TRINITY_DN62668_c10_g2	0.47	0.21	0.31	1	0.78	0.81		TRINITY_DN62473_c0_g1	3.54	4.42	6.53	11.97	7.55	8.35
TRINITY_DN15108_c0_g1	5.57	3.37	5.01	0.33	2.01	1.46		TRINITY_DN53973_c0_g2	0	0	2.61	1.04	1.22		TRINITY_DN47059_c0_g1	7.18	6.55	6.28	14.39	9.31	11.27		TRINITY_DN61218_c0_g2	140.03	138.57	131.48	84.91	73.81	89.03
TRINITY_DN56763_c0_g1	4.45	1.42	3.86	0.1	0.6	1.02		TRINITY_DN58011_c2_g1	36.35	17.86	11.68	11.68	15.97		TRINITY_DN63069_c5_g1	1.31	1.38	0.87	5.44	2.45	3.36		TRINITY_DN58111_c0_g2	137.48	143.2	128.34	87.46	85.42	78.76
TRINITY_DN51495_c0_g1	6.69	4.46	5.3	0.53	2.26	2.2		TRINITY_DN170143_c0_g1	1.05	2.04	0.22	0	0		TRINITY_DN45738_c0_g1	0	0	0	0.36	0.5	0.5		TRINITY_DN61862_c2_g1	108.42	99.6	100.54	160.46	141.76	185.3
TRINITY_DN23641_c0_g1	1.3	1.21	2.5	0	0	0		TRINITY_DN58150_c1_g1	0	0	0.46	0.82	0.57		TRINITY_DN52525_c0_g1	30.02	30.16	23.36	17.37	15.33	15.02		TRINITY_DN57335_c1_g1	48.87	47.31	48.66	33.35	31.97	32.64
TRINITY_DN58849_c0_g1	387.78	254.48	829.05	426.87	615.57	558.03		TRINITY_DN63002_c0_g2	15.27	6.03	0.89	1.37	2.62		TRINITY_DN61381_c1_g2	22.01	15.82	19.7	27.32	32.52	42.69		TRINITY_DN54017_c6_g2	3.84	6.45	5.97	15.29	10.88	18.49
TRINITY_DN56040_c0_g1	1.78	1.01	2.39	0.34	0.51	0.41		TRINITY_DN58200_c1_g2	0.27	1.58	0.12	0.34	0.25		TRINITY_DN48193_c0_g1	3.89	4.2	2.96	1.13	1.37	1.98		TRINITY_DN56711_c0_g1	11.5	11.36	15.1	26.65	19.91	30.25
TRINITY_DN58525_c2_g1	29.56	18.81	23.29	6.53	13.31	14.56		TRINITY_DN46717_c0_g1	0.98	1.34	4.15	4.7	4.39		TRINITY_DN55649_c0_g1	3.9	4.29	4.69	8.53	7.99	9.57		TRINITY_DN61777_c0_g1	5.62	4.75	7.45	10.61	9.11	12.41
TRINITY_DN50566_c0_g1	106.08	73.58	66.82	3.32	40.7	6.03		TRINITY_DN45128_c1_g1	12.86	7.95	4.35	3.94	4.07		TRINITY_DN56142_c2_g1	1.95	2.33	3.07	0.82	1.3	2.96		TRINITY_DN61895_c1_g1	8.54	7.97	10.88	22.7	16.39	16.77
TRINITY_DN52502_c0_g1	1.49	0.73	1.27	0.06	0.44	0.35		TRINITY_DN20275_c0_g1	0	0	1.48	5.54	9.6		TRINITY_DN59688_c0_g1	1.4	2.95	2.08	8.93	4.57	4.2		TRINITY_DN63765_c1_g1	8.55	8.39	8.41	11.88	12.15	12.5
TRINITY_DN58608_c0_g1	9.35	6.44	5.56	0.92	4.69	2.85		TRINITY_DN52102_c0_g1	6.52	1.84	1.06	1.17	1.05		TRINITY_DN58079_c0_g1	14.9	15.94	15.27	9.8	9.94	10.73		TRINITY_DN60502_c0_g1	2.85	2.52	2.73	6.06	4.76	4.54
TRINITY_DN62441_c0_g1	4.6	4.04	4.71	11.21	6.93	5.83		TRINITY_DN45479_c1_g1	0	0	1.67	1.14	1.7		TRINITY_DN53779_c0_g1	50.77	50.45	46.31	26.28	36.08	29.27		TRINITY_DN50168_c0_g1	62.29	61.85	101.49	184.46	152.81	242.04
TRINITY_DN3224_c0_g1	3.64	3.1	4.16	1.48	0.94	1.58		TRINITY_DN47422_c0_g1	0	0	0.2	0.14	0.18		TRINITY_DN58800_c0_g1	10.66	11	9	4.91	5.8	6.41		TRINITY_DN61775_c4_g1	29.12	26.91	28.72	40.57	43.02	46.39
TRINITY_DN62897_c12_g1	37.82	22.93	66.91	34.6	34.41	21.17		TRINITY_DN5897_c0_g1	0	0	3.2	2.18	2.46		TRINITY_DN107066_c0_g1	87.23	82.41	77.22	37.68	43.31	53.79		TRINITY_DN56886_c0_g2	13.16	7.87	8.39	32.2	23.62	20.19
TRINITY_DN50197_c1_g1	0.96	1.46	0.96	1.12	2.16	1.83		TRINITY_DN57548_c5_g1	2.68	2.35	1	2.14	1.61		TRINITY_DN63780_c0_g2	1.68	1.8	1.21	0.86	0.51	0.51		TRINITY_DN58451_c0_g1	9.91	7.29	6.46	19.55	14.3	16.68
TRINITY_DN27155_c0_g1	17.06	6.38	13	0.27	3.37	5.55		TRINITY_DN47852_c0_g1	4.2	3.01	1.16	1.35	1.62		TRINITY_DN52231_c0_g1	8.98	7.03	9.28	13.86	25.41	17.6		TRINITY_DN54096_c0_g1	45.22	48.55	45.01	28.3	27.18	22.94
TRINITY_DN56385_c0_g3	35.16	63.02	21.84	113.25	109.62	33.47		TRINITY_DN125563_c1_g1	0.11	0.11	1.18	0.72	1.18		TRINITY_DN60421_c2_g2	14.43	13.65	15.17	25.87	22.67	24.78		TRINITY_DN55791_c0_g1	2.7	2.5	3.09	5.33	4.61	4.77
TRINITY_DN55980_c0_g2	52.53	39.87	38.4	88.56	212.05	64.44		TRINITY_DN47930_c0_g1	0.27	0.12	0.01	0.08	0.05		TRINITY_DN57838_c3_g1	12.29	13.2	19.45	28.99	21.85	38.26		TRINITY_DN61470_c1_g1	5.12	5.92	5.44	14.62	11.21	12.45
TRINITY_DN106126_c0_g1	3.52	1.21	1.95	0.08	0.69	0.57		TRINITY_DN62667_c0_g1	0.88	1.86	0.44	0.83	0.55		TRINITY_DN62394_c0_g1	34.69	29.13	41.21	70.33	77.18	73.26		TRINITY_DN51960_c0_g2	7.37	7.04	6.22	15.17	10.53	12.49
TRINITY_DN63227_c3_g1	17.48	14.01	12.4	3.15	8.75	6.3		TRINITY_DN62848_c0_g2	82.53	91.39	41.1	48.15	71.25		TRINITY_DN59969_c7_g2	1.09	1.61	2.22	0.76	0.58	1.12		TRINITY_DN60205_c3_g1	92.99	79.62	88.31	144.27	120.66	123.2
TRINITY_DN62363_c2_g2	4.02	4.61	4.62	3.55	2.19	2.35		TRINITY_DN62466_c3_g2	0	0	0.43	0.35	0.15		TRINITY_DN48934_c0_g1	0.38	0.38	0.2	0	0.03	0		TRINITY_DN48618_c0_g1	74.08	72.3	76.1	18.82	26.26	35.56
TRINITY_DN39450_c0_g1	0.64	0.82	1.01	0	0.14	0.22		TRINITY_DN45777_c2_g1	0	0	0.04	0.12	0.23		TRINITY_DN62181_c46_g2	0	0	0	324.78	316.21	0		TRINITY_DN57012_c0_g1	15.99	10.29	13.28	31.01	21.84	29.32
TRINITY_DN59343_c6_g1	3.29	4.77	3.91	5.54	2.21	5.28		TRINITY_DN45558_c0_g1	1.07	0.15	0.05	0.09	0.05		TRINITY_DN56837_c0_g1	3.75	3.47	5.67	5.11	15.52	15.11		TRINITY_DN59078_c1_g2	29.63	26.87	29.15	49.49	38.98	47.69
TRINITY_DN60688_c0_g1	8.47	6.19	4.39	0.49	2.55	2.04		TRINITY_DN49081_c0_g1	0.15	0.17	0.55	0.82	0.52		TRINITY_DN56350_c1_g1	10.47	8.58	12.75	22.69	14.94	21.03		TRINITY_DN53046_c1_g1	67.48	47.82	66.95	121.57	96.02	112.41
TRINITY_DN60554_c1_g2	11.01	8.13	7.6	12.18	11.42	11.15		TRINITY_DN62603_c0_g1	0.73	1.1	4.41	3.96	3.07		TRINITY_DN64073_c1_g1	1.87	2.24	2.6	3.6	3.67	3.74		TRINITY_DN62761_c0_g1	17.02	12.15	9.82	32.63	27.47	29.44
TRINITY_DN56529_c0_g1	2.27	4.6	3.16	1.57	1.12	1.32		TRINITY_DN36798_c0_g1	0.97	1.43	0	0	0.12		TRINITY_DN48391_c0_g1	0.12	0.17	0.19	0	0	0		TRINITY_DN60415_c0_g1	91.33	86.02	108.77	147.37	136.85	168.24
TRINITY_DN58851_c0_g1	0.12	0.08	0.15	0.24	0.62	0.32		TRINITY_DN60990_c0_g1	0.16	0.29	0.95	1.28	29.1		TRINITY_DN53298_c0_g1	4.97	5.84	4.66	3.18	3.13	3.1		TRINITY_DN56761_c0_g1	8.17	7.38	7.92	12.18	11.24	13.04
TRINITY_DN62915_c1_g2	13.43	7.97	11.38	1.13	4.62	4.24		TRINITY_DN61416_c1_g1	0	0.05	0.37	0.38	0.54		TRINITY_DN53695_c1_g1	3.55	5.15	3.98	7.62	9.07	10.82		TRINITY_DN63936_c2_g1	21.01	24.3	39.62	45.72	22.87	18.69
TRINITY_DN54580_c0_g1	131.76	245.09	189.61	104.03	92.92	102.94		TRINITY_DN61863_c1_g2	0.99	0.24	6.14	7.74	3.83		TRINITY_DN3371_c0_g1	22.53	20.27	16.73	11.99	12.86	11.47		TRINITY_DN63605_c1_g3	18.4	18.34	18.35	32.09	24.31	29.23
TRINITY_DN64077_c1_g1	1.21	0.52	0.74	0.12	0.36	0.37		TRINITY_DN57204_c3_g1	17.7	11.87	8.12	7.69	9.11		TRINITY_DN25769_c0_g1	12.01	13.44	10.66	7.78	6.92	8.24		TRINITY_DN63123_c2_g1	0.44	0.25	0.6	3.61	3.8	2.77
TRINITY_DN69291_c0_g1	6.82	4.75	4.18	0.31	1.42	1.83		TRINITY_DN57536_c3_g1	1.25	0.66	0	0	0		TRINITY_DN63053_c1_g1	5.67	5.68	7.48	9.94	8.6	10.62		TRINITY_DN48248_c0_g1	31.15	29.92	32.51	51.6	41.49	52.55
TRINITY_DN109341_c0_g1	51.97	43.75	44.58	24.96	25.95	15.2		TRINITY_DN59270_c0_g2	91.85	69.34	54.66	36.01	53.37		TRINITY_DN57068_c0_g1	0.75	0.41	0.67	0.93	1.67	1.31		TRINITY_DN63410_c0_g1	12.98	11.35	12.15	25.04	15.04	19.48
TRINITY_DN57572_c1_g1	4.26	0.83	2.21	4.48	4.93	3.85		TRINITY_DN62143_c1_g1	1.39	2.94	5.09	4.89	4.89		TRINITY_DN39055_c0_g1	45.46	50.71	44.66	27.79	30.47	36.02		TRINITY_DN51015_c0_g1	13.91	10.73	10.9	26.61	18.84	22.81
TRINITY_DN48558_c0_g1	14.12	47.93	27.49	7.36	0.91	4.49		TRINITY_DN53764_c0_g1	274.9	151.65	113.21	125.87	91.09		TRINITY_DN58322_c1_g1	5.69	6.07	5.77	9.97	8.9	9.51		TRINITY_DN58395_c2_g2	0	0	0	13.89	51.56	9.82
TRINITY_DN55862_c5_g2	1.22	0.09	1.42	0.08	0	0		TRINITY_DN55146_c2_g1	10.48	10.44	9.13	8.36	8.77		TRINITY_DN61280_c2_g1	4.98	3.67	5.74	3.42	3.18	3.47		TRINITY_DN55418_c0_g1	34.09	34.52	38.44	57.88	49.53	55.55
TRINITY_DN58725_c0_g1	133.69	293.07	157.5	91.46	115.88	67.67		TRINITY_DN22478_c0_g1	1.97	0.33	0	0.07	0.15		TRINITY_DN31997_c1_g1	0	0	5.14	17.08	20.57	54.98		TRINITY_DN51532_c0_g1	13.23	12.76	14.25	26.7	19.94	25.27
TRINITY_DN57428_c1_g1	2.4	1.36	1.89	0.53	0.75	1.03		TRINITY_DN56502_c1_g3	0.06	0	0.71	0.78	0.36		TRINITY_DN59360_c0_g1	0.66	1.54	1.35	2.43	2.81	5.96		TRINITY_DN61359_c0_g6	10.51	12.73	10.8	22.23	17.59	20.1
TRINITY_DN54331_c0_g1	4.31	3.28	4.52	0.41	1.56	1.76		TRINITY_DN50094_c0_g1	2.21	0.8	0.22	0.17	0.22		TRINITY_DN60605_c6_g1	0	0	0	0.47	1.36	0.9		TRINITY_DN56092_c0_g1	5.07	4	3.84	7.81	7.17	8.91
TRINITY_DN53087_c0_g1	3.21	5.33	5.82	1.59	2.51	2.5		TRINITY_DN60655_c1_g2	0	0	0.84	2.87	1.61		TRINITY_DN51859_c0_g1	2.1	1.51	1.87	3.21	3.1	4.43		TRINITY_DN49814_c1_g1	7976.7	8347.91	6707.07	5741.05	5509.38	5633.61
TRINITY_DN1911_c0_g1	1.77	1.71	2.83	10.47	6.69	5.12		TRINITY_DN57174_c12_g2	0.48	0.48	7.9	3.24	3.9		TRINITY_DN61314_c7_g1	52.75	49.2	48.29	33.63	29.87	36.4		TRINITY_DN56154_c0_g1	14.02	14.11	13.52	22.3	19.34	20.57
TRINITY_DN155107_c0_g1	8.44	7.63	8.02	0.99	2.33	3.6		TRINITY_DN61553_c0_g1	0	0	0.19	0.14	0.07		TRINITY_DN54446_c0_g1	8.85	10.38	7.04	5.83	4.29	5.08		TRINITY_DN58526_c0_g1	21.54	20.11	21.02	29.18	27.76	32.25
TRINITY_DN63965_c4_g1	0.11	0.07	0.74	0.03	0.05	0.02		TRINITY_DN54107_c2_g5	0	0	4.47	2.74	1.25		TRINITY_DN60275_c0_g2	13.89	13.72	12.46	8.84	8.48	10.04		TRINITY_DN54415_c0_g1	14.15	13.29	13.55	6.58	6.97	7.29
TRINITY_DN64049_c0_g1	1.83	0.68	0.86	0.1	0.52	0.5		TRINITY_DN55257_c0_g1	0	0	1.65	0.17	0.09		TRINITY_DN62238_c0_g4	0	0	0	3.12	4.89	10.3		TRINITY_DN50198_c0_g1	12.6	15.07	12	25.55	19.99	25.47
TRINITY_DN53658_c0_g1	16.49	15.41	20.92	10.39	12.76	10.16		TRINITY_DN48009_c0_g2	0	0	0.52	0.27	0.26		TRINITY_DN60937_c2_g1	12.74	12.19	9.7	5.98	6.13	6.6		TRINITY_DN58070_c0_g1	11	13.03	12.13	6.46	5.99	5.61
TRINITY_DN52040_c0_g1	1.72	1.4	1.74	0.07	0.29	0.67		TRINITY_DN59617_c6_g9	0	0	0.32	0.73	0.32		TRINITY_DN61184_c6_g5	0.18	0.12	0.06	0.61	0.44	1.6		TRINITY_DN60744_c0_g1	9.53	4.8	12.92	20.76	28.82	33.29
TRINITY_DN62937_c3_g1	7.4	4.46	7.09	3.15	4.08	3.94		TRINITY_DN62594_c0_g4	0	0.02	0.42	0.28	0.09		TRINITY_DN49925_c0_g1	26.74	26.7	23.34	14.87	14.1	16.05		TRINITY_DN44621_c0_g1	0.79	1.14	1.54	3.52	4.4	3.44
TRINITY_DN61525_c0_g1	0	0	0	30.91	0	16.79		TRINITY_DN62225_c2_g1	8.09	3.28	4.77	2.22	3.29		TRINITY_DN50585_c0_g1	13.77	15.3	10.67	7.85	6.85	8.45		TRINITY_DN30715_c0_g1	14.94	16.72	18.95	8.51	9.05	7.59
TRINITY_DN161485_c0_g1	11.24	7.19	8.16	0.68	3.22	3.44		TRINITY_DN52781_c0_g1	1.3	0.6	0.12	0.3	0.16		TRINITY_DN58782_c0_g1	0.89	1.69	0.62	2.41	1.95	1.97		TRINITY_DN59411_c3_g1	9.76	8.12	5.14	37.24	18.44	22.57
TRINITY_DN60011_c0_g1	12.96	30.6	15.47	0.38	0.32	3.02		TRINITY_DN48465_c0_g1	0.17	0.38	2.18	0.94	1.86		TRINITY_DN61944_c0_g1	4.65	5.22	4.04	2.97	2.93	3.25		TRINITY_DN63502_c3_g9	0	0	0	0.94	0.44	0.55
TRINITY_DN57665_c7_g1	115.58	88.9	93.32	149.86	266.66	155.81		TRINITY_DN21308_c0_g1	38.22	21.54	13	10.84	9.85		TRINITY_DN58934_c0_g1	0	0	2.36	7.92	6.96	7.94		TRINITY_DN62238_c0_g4	0	0	0	34.25	16.1	14.56
TRINITY_DN62505_c0_g1	3.33	1.54	3.05	0.93	1.97	1.5		TRINITY_DN56876_c4_g1	0	1.52	19.84	10.16	10		TRINITY_DN61526_c9_g2	23.3	13.49	26.41	35.4	46.58	60.19		TRINITY_DN58494_c1_g1	7.06	6.63	6.87	11.15	12.47	10.08
TRINITY_DN57167_c5_g1	49.61	42.83	108.24	27.53	38.39	29.58		TRINITY_DN49740_c0_g1	0	0	0.11	0.11	0.17		TRINITY_DN63273_c0_g1	2.22	1.83	2.3	3.25	4.48	4.5		TRINITY_DN58063_c0_g2	3.65	6	3.38	17.91	12.34	19.46
TRINITY_DN52691_c1_g1	7.27	3.7	6.41	0.68	2.2	2.42		TRINITY_DN3628_c0_g1	4.02	1.31	0.58	0.3	0.28		TRINITY_DN46896_c0_g1	3.34	4.71	3.92	2.16	1.88	2.26		TRINITY_DN56160_c0_g2	5.09	3.93	4.61	9.63	7.16	8.5
TRINITY_DN58362_c3_g1	2.38	1.18	1.46	0.08	0.64	0.45		TRINITY_DN63297_c3_g1	0.49	1.2	6.76	5.55	2.36		TRINITY_DN55036_c0_g1	11.35	15.03	10.22	6.89	5.83	8.31		TRINITY_DN56210_c2_g1	19.12	13.89	16.7	44.67	27.51	31.15
TRINITY_DN58997_c2_g1	3.9	2.07	3.21	0.24	1.16	1.23		TRINITY_DN50339_c1_g1	0.47	1.99	0	0	0		TRINITY_DN51817_c0_g1	5.5	5.04	4.93	2.67	1.61	2.37		TRINITY_DN59337_c1_g1	14.91	15.27	15.97	25.6	20.38	25.26
TRINITY_DN57535_c0_g1	12.18	28.76	18.3	2.49	5.82	3.19		TRINITY_DN61298_c0_g1	1.81	2.08	0.33	0	0		TRINITY_DN56364_c0_g1	9.43	10.15	7.26	4.79	5.45	5.24		TRINITY_DN61710_c4_g1	36.94	37.2	43.21	66.71	50.44	60.53
TRINITY_DN43367_c0_g1	5.86	4.73	6.77	1.4	2.68	2.39		TRINITY_DN50240_c0_g1	1	1.69	0.23	0.24	0		TRINITY_DN52851_c1_g1	3.9	6.98	6.95	12.53	15.22	9.63		TRINITY_DN57447_c8_g1	21.51	10.87	10.96	5.08	11.34	9.99
TRINITY_DN59759_c0_g4	5.23	2.68	3.62	1.19	1.35	2.41		TRINITY_DN61937_c1_g1	2.02	0.72	0.11	0.35	0.23		TRINITY_DN60049_c16_g1	34.76	58.37	47.25	31.51	35.02	40.71		TRINITY_DN55711_c0_g1	25.08	29.03	25.12	12.36	11.44	14.28
TRINITY_DN55398_c0_g1	1	0.35	0.48	0.04	0.38	0.09		TRINITY_DN86189_c0_g1	0	0	36.82	37.12	15.24		TRINITY_DN61714_c0_g1	28.67	29.93	24.36	20.9	20.54	17.99		TRINITY_DN58139_c2_g2	10.24	10.04	9.77	15.59	12.91	15.08
TRINITY_DN64030_c0_g2	16.08	0.73	1.09	0.09	0.48	0.36		TRINITY_DN53965_c0_g1	0.84	3.58	0	0	0		TRINITY_DN56296_c1_g1	9.41	12.27	8.2	6.07	5.04	6.52		TRINITY_DN62679_c2_g1	36.43	34.31	39.5	72.45	59.57	75.49
TRINITY_DN60742_c1_g9	437.72	522.49	262.32	165.83	232.49	174.52		TRINITY_DN63546_c2_g8	0	104	0	0.66	0		TRINITY_DN36412_c1_g1	1.14	3.15	2.11	0	0	0		TRINITY_DN58713_c0_g2	7	9.88	7.5	3.07	2.93	2.64
TRINITY_DN33791_c0_g1	1.83	0	30.76	24.88	24.14	15.15		TRINITY_DN57808_c4_g3	1.11	0.44	0.43	0.13	0.5		TRINITY_DN158413_c0_g1	0	0	0	5.01	5.88	2.31		TRINITY_DN58103_c1_g2	144.24	113.51	147.43	207.24	290.64	263.24
TRINITY_DN63300_c0_g1	3.95	2.39	2.92	0.78	2.11	1.71		TRINITY_DN63693_c1_g1	0.41	1.43	3.15	3.24	3.91		TRINITY_DN59921_c0_g1	0.17	0.18	0.07	0.53	0.58	0.51		TRINITY_DN61407_c3_g2	0.93	1.71	0.88	4.72	3.13	4.56
TRINITY_DN61280_c1_g1	4.38	3.25	4.22	7.41	8.71	5.41		TRINITY_DN55042_c0_g5	0	0	0.33	0.55	0.87		TRINITY_DN60630_c0_g2	1.54	1.39	1.87	2.98	2.73	4.05		TRINITY_DN63849_c0_g1	8.75	7.58	8.92	17.83	13.41	15.96
TRINITY_DN39725_c0_g1	1.85	0.7	1.3	6.64	14.29	3.87		TRINITY_DN171418_c0_g1	0	1.1	6.06	9.41	6.31		TRINITY_DN42273_c0_g1	303.58	422.01	439	217.54	188.73	231.42		TRINITY_DN60155_c3_g1	97.35	103.83	101.44	163.9	134.1	164.52
TRINITY_DN58466_c0_g1	0.17	0.16	0.05	0.46	0.33	0.85		TRINITY_DN56853_c1_g1	7.36	1.33	1.01	0.69	0.9		TRINITY_DN45140_c0_g2	2.6	3.03	1.06	3.04	4.34	3.85		TRINITY_DN60814_c2_g2	10.8	13.42	13.32	6.4	3.88	5.74
TRINITY_DN61417_c1_g1	20.6	14.94	17.9	8.65	10.21	10.51		TRINITY_DN59295_c3_g1	0	0	0.13	0.08	0.21		TRINITY_DN60022_c2_g2	5.42	18.05	18.05	27.51	35.79	43.73		TRINITY_DN61425_c0_g1	15.43	15.28	16.34	26.72	20.43	27.53
TRINITY_DN52894_c0_g1	16.61	9.54	16.98	0.75	5.48	4.68		TRINITY_DN61076_c0_g2	0.26	0.39	0.11	0.08	0.11		TRINITY_DN58708_c5_g1	19.16	19.69	15.24	12.24	10.7	13.17		TRINITY_DN60924_c7_g4	2.33	0.16	0.32	12.89	4.69	3.89
TRINITY_DN57242_c8_g3	87.61	101.8	62.56	125.3	208.89	139.96		TRINITY_DN55009_c1_g1	1.37	1.33	0.47	0.79	0.53		TRINITY_DN59779_c10_g2	572.31	680.4	427.68	369.59	157.53	95.48		TRINITY_DN51362_c2_g1	30.48	29.36	34	56.55	41.81	52.44
TRINITY_DN63090_c0_g1	2.73	0.82	0.64	5.81	7.72	2.97		TRINITY_DN49861_c0_g1	3.03	0.14	0.11	0.13	0.13		TRINITY_DN56559_c6_g4	0	0	0.54	1.07	5.78	4.82		TRINITY_DN60420_c0_g1	30.05	36.3	36.02	67.25	49.17	59.08
TRINITY_DN166140_c0_g1	99.77	109.33	104.49	32.09	41.71	72.18		TRINITY_DN59255_c2_g2	12.9	13.26	6.53	6.49	10.63		TRINITY_DN54805_c2_g1	8.18	10.19	6.35	3.94	4.11	5.81		TRINITY_DN62195_c0_g1	37.25	40.94	45.55	70.41	62.9	63.07
TRINITY_DN58989_c0_g1	0.95	0.56	0.99	0.08	0.35	0.33		TRINITY_DN62639_c2_g7	0.09	0.08	0.36	0.61	0.65		TRINITY_DN52339_c0_g1	1.81	1.19	0.67	3.5	2.97	3.94		TRINITY_DN61949_c5_g2	46.67	49.07	66.4	107.54	77.95	91.58
TRINITY_DN52664_c0_g1	5.58	3.79	4.4	0.1	1.08	1.64		TRINITY_DN60058_c0_g1	1.55	1.97	3.66	3.53	4.09		TRINITY_DN56584_c0_g3	119.55	126.7	115.23	233.63	138.71	219.39		TRINITY_DN58072_c4_g2	9.87	9.63	9.56	19.85	11.68	18.86
TRINITY_DN53467_c0_g1	4.65	2.28	4.2	0.49	1.94	1.08		TRINITY_DN54323_c0_g1	0	0	12.05	6.07	6.27		TRINITY_DN168289_c0_g1	0	0	0	0.82	0.5	0.5		TRINITY_DN58621_c2_g1	28.09	24.72	25.77	37.41	33.08	41.96
TRINITY_DN164466_c0_g1	0	1.09	3.03	0	0	0		TRINITY_DN62854_c5_g1	7.24	15.1	45.54	37.54	15.22		TRINITY_DN58934_c0_g2	24.71	21.59	6.28	6.58	5.83	5.75		TRINITY_DN60022_c2_g2	8.96	0.38	0.71	32.2	30.93	40.24
TRINITY_DN56328_c2_g1	3.87	2.21	4.73	0.61	1.87	1.52		TRINITY_DN106825_c0_g1	4.09	1.35	0	0	0		TRINITY_DN61049_c1_g2	1112.61	1315.41	1611.91	749.78	1184.99	624.43		TRINITY_DN62314_c2_g1	20.72	19.82	19.18	34.38	24.61	27.82
TRINITY_DN57983_c0_g4	30.46	28.87	29.85	18.49	10.14	19.27		TRINITY_DN160508_c0_g1	0	0	0.16	0.1	0.34		TRINITY_DN62037_c0_g2	3.87	5.33	6.88	9.67	9.33	9.14		TRINITY_DN62975_c0_g1	16.57	16.04	16.3	11.93	11.55	12.09
TRINITY_DN57878_c4_g2	7.31	8.27	6.25	0.34	2.54	2.6		TRINITY_DN61320_c0_g2	9.04	9.32	19.6	15.57	18.84		TRINITY_DN45038_c0_g2	3.22	4.23	4.87	2.72	1.84	1.75		TRINITY_DN54491_c0_g1	11.11	7.94	10.42	16.86	16.65	19.41
TRINITY_DN53739_c0_g1	3.82	1.81	3.64	0.3	0.74	1.43		TRINITY_DN17459_c0_g1	0	0	0.11	0.36	0.18		TRINITY_DN40723_c0_g1	0	0	0	3.82	2.84	3.09		TRINITY_DN63331_c1_g1	7.49	7.27	7.23	12.37	10.21	11.27
TRINITY_DN40459_c0_g1	63.5	47.76	52.73	14.39	31.14	34.29		TRINITY_DN66837_c0_g1	0	0	0.06	0.06	0.08		TRINITY_DN47947_c0_g2	17.88	15.58	14.47	5.64	5.04	14.66		TRINITY_DN62872_c1_g1	65.05	54.55	76.09	110.91	85.44	121.27
TRINITY_DN37694_c0_g1	0.37	0.21	0.65	0.04	0.09	0		TRINITY_DN58955_c3_g2	0	0	0.17	0.22	0.18		TRINITY_DN53240_c0_g1	9.19	8.69	9.83	4.13	4.59	6.37		TRINITY_DN123501_c0_g1	0	0	0	16.52	16.5	26.87
TRINITY_DN58168_c2_g1	97.05	60.42	75.78	213.24	144.52	112.27		TRINITY_DN53666_c4_g1	0	0	5.44	4.46	3.85		TRINITY_DN58593_c0_g1	3.3	3.86	5.23	0.69	1.33	0.92		TRINITY_DN52633_c0_g2	21.91	33.06	25.43	10.9	6.22	5.99
TRINITY_DN51242_c0_g1	7.55	6.22	7.91	0.26	2.56	2.59		TRINITY_DN57096_c7_g2	0.15	0.41	1.92	2.75	0.93		TRINITY_DN58920_c0_g2	1.42	1.22	2.24	3.36	3.6	3.04		TRINITY_DN61766_c1_g4	3.17	1.42	2.67	7.67	5.68	7.57
TRINITY_DN61493_c0_g1	35.19	33.47	38.24	60.37	54.12	47.39		TRINITY_DN52856_c0_g1	0.6	0.29	0.15	0.07	0.19		TRINITY_DN61743_c1_g1	0.29	0.12	0.9	1.63	1.19	1.8		TRINITY_DN47210_c0_g1	7.55	6.5	7.04	11.96	9.67	11.4
TRINITY_DN63965_c3_g1	2.07	2.15	0.47	6.74	6.49	4.79		TRINITY_DN48689_c0_g1	1.57	0.52	0.29	0.2	0.29		TRINITY_DN61167_c0_g1	3.2	1.14	2.35	3.1	1.96	2.43		TRINITY_DN60523_c1_g1	2.86	2.09	1.53	5.87	4.26	5.5
TRINITY_DN9741_c0_g1	11.61	7.88	8.81	0.69	3.31	4.15		TRINITY_DN54427_c5_g2	0.25	1.24	3.56	7.56	4.46		TRINITY_DN60528_c1_g1	25.27	27.6	27.34	20.44	19.26	16.97		TRINITY_DN52800_c1_g1	100.07	99.59	87.67	53.36	49.97	45.75
TRINITY_DN120629_c0_g2	1.94	4.5	2.95	0	0.25	0.6		TRINITY_DN62329_c1_g5	0.51	0.33	2.74	5.78	1.78		TRINITY_DN61359_c0_g6	18.47	13.57	15.42	26.11	20.12	30.05		TRINITY_DN55877_c0_g2	98.2	106.9	99.71	62.96	67.55	63.02
TRINITY_DN57212_c1_g1	12.8	7.82	17.71	0.67	3.23	5.21		TRINITY_DN62913_c0_g3	2.06	2.16	0.67	0.69	0.44		TRINITY_DN59020_c3_g6	0	0	0	11.82	5.08	14.91		TRINITY_DN47348_c0_g1	1.41	1.05	1.21	2.87	2.12	2.42
TRINITY_DN42621_c0_g1	7.3	10.74	12.63	6.1	4.69	5.73		TRINITY_DN34229_c0_g1	5.46	10.65	0	0	0		TRINITY_DN61296_c2_g1	10.3	10.29	12.58	19.1	15.99	22.92		TRINITY_DN62036_c0_g1	13.28	10.21	9.67	9.56	10.14	9.09
TRINITY_DN60303_c4_g3	6.01	5.32	8.06	10.26	17.51	7.26		TRINITY_DN107341_c0_g1	0	0	0.17	0.35	0.29		TRINITY_DN59828_c1_g1	30.95	37.36	26.8	21.7	6.1	5.93		TRINITY_DN46176_c0_g1	10.52	9.73	11.42	16.91	13.91	17.01
TRINITY_DN89559_c0_g1	6.51	4.84	6.55	0.2	1.29	2.17		TRINITY_DN44817_c0_g1	0.17	0.34	0.03	0.06	0.03		TRINITY_DN41748_c0_g1	1.37	0	3.77	9.69	8.95	11.12		TRINITY_DN58577_c7_g1	13.19	13.76	14.53	34.38	22.57	24.16
TRINITY_DN58999_c0_g1	3.37	2.76	3.86	0.27	2.05	1.09		TRINITY_DN1018_c0_g1	0	0	0.19	0.1	0.16		TRINITY_DN60890_c0_g4	2.62	2.04	2.62	0.96	1.16	1.29		TRINITY_DN56007_c1_g1	9.32	8.91	9.66	14.04	12.25	13.53
TRINITY_DN59076_c0_g1	7.35	3.35	3.99	0.29	2.09	1.5		TRINITY_DN33863_c0_g1	11.98	17.33	42.66	105.96	43.05		TRINITY_DN57878_c4_g2	5.55	5.58	6.64	3.28	3.94	3.16		TRINITY_DN58906_c0_g2	10.34	9.65	9.26	4.38	5.41	4.7
TRINITY_DN46121_c0_g2	2.7	1.63	2.9	0.35	1.38	0.9		TRINITY_DN63037_c0_g1	14.8	11.73	21.9	22.71	20.9		TRINITY_DN59374_c0_g2	7.34	10.3	12.48	6.81	6.08	5.68		TRINITY_DN55835_c0_g1	10.19	9.65	11.48	17.3	15.54	15.38
TRINITY_DN58936_c0_g1	0.39	0.25	0.51	0.1	0.15	0.19		TRINITY_DN63568_c9_g2	204.35	132.08	126.84	170.41	175.16		TRINITY_DN45647_c0_g1	16.57	0.95	3.28	0.85	0.16	0.48		TRINITY_DN57157_c0_g2	2.62	3.41	2.55	7.29	5.53	7.92
TRINITY_DN42635_c0_g1	1.28	1.03	2.21	0.27	0.83	0.58		TRINITY_DN47095_c0_g2	0.6	0.12	0	0	0.05		TRINITY_DN48770_c0_g1	0	0	0.03	0.28	0.11	1.19		TRINITY_DN61999_c5_g3	85.36	80.94	82.57	129.78	154.15	194.57
TRINITY_DN61584_c2_g3	0.06	0.04	0.07	0.53	0.26	0.34		TRINITY_DN60501_c0_g1	3.2	4.21	11.94	19.1	17.85		TRINITY_DN63138_c4_g2	128.05	97.7	82.07	45.56	50.02	58.87		TRINITY_DN60680_c2_g1	9.26	7.56	6.25	14.93	12.77	16.95
TRINITY_DN51223_c0_g1	9.21	6.69	8.15	0.4	3.29	2.58		TRINITY_DN62594_c0_g2	0.08	0.11	0.31	0.34	0.35		TRINITY_DN57992_c0_g1	7.08	9.13	5.84	4.11	3.88	3.15		TRINITY_DN45419_c0_g2	16.13	13.07	14.01	26.72	19.38	27.13
TRINITY_DN63332_c1_g1	17.9	7.11	13.3	2.17	6.05	4.87		TRINITY_DN56031_c0_g1	3.09	0.73	0.18	0.13	1.84		TRINITY_DN60633_c3_g1	3.74	6.76	5.35	0	0	0		TRINITY_DN66762_c0_g1	22.82	18.81	24.02	43.57	31.31	40.26
TRINITY_DN62484_c0_g1	2.56	1.94	1.95	0.49	1.19	1.27		TRINITY_DN59858_c0_g1	24.05	29.96	19.69	20.05	14.85		TRINITY_DN61493_c0_g1	36.09	53.51	47.1	68.17	80.58	65.13		TRINITY_DN49464_c1_g1	592.5	674.32	558.69	365.12	380.74	365.6
TRINITY_DN20423_c0_g1	2.25	3.41	2.51	0	0.37	0		TRINITY_DN49500_c0_g1	0.28	0.1	0.02	0.06	0.02		TRINITY_DN56718_c8_g1	0.09	0.18	0.41	5.33	4.69	5.27		TRINITY_DN61456_c1_g8	8.02	5.88	8.94	2.62	3.15	2.93
TRINITY_DN159713_c0_g1	6.08	5.22	4.02	0.08	1.78	1.21		TRINITY_DN59294_c1_g1	6.66	7.64	3.86	5.13	3.24		TRINITY_DN4578_c0_g1	14.49	11.93	13.49	6.23	8.03	7.56		TRINITY_DN56302_c0_g2	17.19	13.29	12.08	6.85	5.03	6.4
TRINITY_DN59319_c2_g2	20.38	12.94	16.08	1.5	7.48	7.17		TRINITY_DN58280_c2_g2	0.01	0.01	0.07	0.15	0.15		TRINITY_DN61769_c2_g4	0.73	0.94	0.99	0.53	0.51	0.54		TRINITY_DN56801_c0_g1	0.73	1.38	0.9	7.18	2.7	2.61
TRINITY_DN60899_c2_g1	6.66	9.65	9.27	4.29	6.25	3.76		TRINITY_DN53175_c0_g1	0	0.01	0.16	0.35	0.07		TRINITY_DN62797_c0_g2	0.58	0.7	1.21	2.26	2.6	3.25		TRINITY_DN61885_c1_g1	6.7	6.99	10.08	17.79	17.76	24.76
TRINITY_DN7028_c0_g1	6.31	4.78	4.44	0.08	1.37	1.58		TRINITY_DN59454_c2_g1	8.64	7.46	0.67	4.06	0		TRINITY_DN55591_c0_g1	2.1	2.14	3.69	6.1	3.91	6.19		TRINITY_DN52151_c0_g1	5.3	4.54	5.08	8.14	7.59	7.18
TRINITY_DN45198_c0_g1	3.97	1.59	2.98	0	0.46	0.8		TRINITY_DN57294_c0_g1	0.11	1.58	0.08	0.13	0.08		TRINITY_DN59237_c0_g3	9.43	12.97	14.41	19.21	27.88	18.39		TRINITY_DN57749_c4_g1	76.56	50.22	82.85	172.71	130.18	104.41
TRINITY_DN58386_c0_g1	2	1.53	1.09	0.06	0.38	0.59		TRINITY_DN55984_c0_g2	0.06	0.13	0.42	1	0.64		TRINITY_DN63965_c4_g2	7.19	7.68	8.18	2.71	3.65	3.46		TRINITY_DN56010_c0_g1	31.11	32.49	30.79	20.77	19.34	19.27
TRINITY_DN48239_c0_g1	3.91	2.22	2.29	5.86	6.51	4.63		TRINITY_DN62394_c0_g2	0	0.12	0.73	1.21	0.69		TRINITY_DN24519_c0_g1	9.17	9.9	10.5	6.78	6.4	6.28		TRINITY_DN63266_c0_g1	41.66	25.87	31.56	79.34	72.9	69.73
TRINITY_DN61175_c0_g1	5.77	5.02	4.69	0.17	1.59	1.83		TRINITY_DN85238_c0_g1	0.85	1.76	10.51	16.64	5.11		TRINITY_DN61102_c6_g1	282.03	274.71	217.59	131.72	170.7	50.66		TRINITY_DN58358_c0_g1	36.61	39.72	36.11	23.88	23.04	23.61
TRINITY_DN63909_c24_g1	0.37	0.22	0.54	1.78	1.53	0.92		TRINITY_DN59788_c3_g1	1.96	1.39	2.82	4.35	4.05		TRINITY_DN58734_c5_g1	0	0	0	0.38	0.44	0.68		TRINITY_DN61990_c2_g1	21.78	25.21	24.39	4.99	1.72	5.65
TRINITY_DN51932_c0_g1	5.46	3.32	3.14	0.16	1.16	1.47		TRINITY_DN41713_c0_g1	0.02	0.02	0.31	0.18	0.09		TRINITY_DN58415_c0_g1	4.46	4.72	4.42	2.71	2.74	3.27		TRINITY_DN49087_c0_g1	28.56	36.22	41.46	76.33	62.28	111.2
TRINITY_DN40176_c0_g2	2.72	1.91	2.58	0.07	0.73	0.87		TRINITY_DN42979_c0_g1	4.63	6.81	3.1	3.73	1.78		TRINITY_DN56571_c8_g1	7.28	7.25	7.65	10.74	10.55	12.63		TRINITY_DN58367_c0_g1	9.27	6.88	7.99	16.29	9.78	15.74
TRINITY_DN38062_c0_g1	9.94	11.12	13.23	26.46	15.71	23.87		TRINITY_DN61923_c2_g1	15.69	24.19	40.49	35.1	39.23		TRINITY_DN62788_c0_g1	3.54	5.16	4.62	1.68	2.09	1.82		TRINITY_DN59296_c0_g1	1.98	1.69	2.1	4.13	3.1	3.43
TRINITY_DN55815_c0_g1	1.31	0.83	0.76	0.05	0.19	0.42		TRINITY_DN61628_c2_g1	39.22	110.99	34.94	38.75	41.65		TRINITY_DN56362_c1_g1	6.83	6.26	4.18	3.57	3.61	2.96		TRINITY_DN58731_c1_g1	30.35	25.99	33.93	48.53	42.7	47.34
TRINITY_DN60022_c2_g1	0.22	1.94	0.23	0.06	0	0.06		TRINITY_DN35084_c0_g1	18.7	12.17	10.11	9.33	8.44		TRINITY_DN56333_c1_g1	2.64	3.92	2.88	0.63	0.73	1.07		TRINITY_DN61897_c0_g2	1.51	1.31	1.54	2.93	2.54	2.84
TRINITY_DN57481_c1_g1	10.94	4.03	6.81	1.77	4.37	2.53		TRINITY_DN61877_c4_g4	17	6.06	3.62	4.45	4.1		TRINITY_DN63759_c6_g3	0.29	0.1	0.09	1.39	1.2	1.49		TRINITY_DN50656_c0_g1	16.05	11.74	11.36	13.91	11.05	10.33
TRINITY_DN38544_c0_g1	1.25	0.77	1.18	0.08	0.53	0.25		TRINITY_DN49377_c0_g1	0.1	0.28	1.43	1.04	1.02		TRINITY_DN50842_c0_g1	8.29	9.28	7.65	6.88	4.85	5.4		TRINITY_DN61129_c0_g3	41.45	33.53	40.86	23.42	16.17	20.67
TRINITY_DN56500_c0_g1	2.64	1.89	1.9	4.19	4.01	3.39		TRINITY_DN58168_c2_g1	27.77	20.56	114.92	199.18	48.63		TRINITY_DN59268_c0_g1	1.72	1.27	1.01	0.66	0.43	0.74		TRINITY_DN59092_c1_g1	7.6	8.6	7.49	15.16	12.5	13.6
TRINITY_DN157139_c0_g1	4.05	2.17	4.09	0.28	1.51	1.33		TRINITY_DN61855_c4_g1	16.93	31.06	11.34	14	8.97		TRINITY_DN60192_c1_g4	0.09	0.39	0.11	0.28	2.04	1.87		TRINITY_DN55279_c0_g1	9.89	9.26	10.95	14.02	14.66	14.71
TRINITY_DN59817_c2_g1	13.53	27.48	44.05	13.24	9.29	8.97		TRINITY_DN59795_c0_g1	0.52	1.33	3.5	4.42	3.96		TRINITY_DN64040_c2_g1	5.72	1.24	2.43	10.3	8.45	13.54		TRINITY_DN77557_c0_g1	0	0	0	7.05	6.72	6.28
TRINITY_DN63359_c9_g1	1.49	1.36	1.74	0.28	0.82	0.75		TRINITY_DN56626_c2_g4	0	0.37	2.47	2.11	2.2		TRINITY_DN54785_c0_g1	7.29	7.86	5.78	4.33	3.24	3.84		TRINITY_DN62956_c1_g1	9.81	13.5	10.89	6.53	6.41	5.32
TRINITY_DN27157_c0_g2	5.45	2.37	4.78	1.57	2.48	2.31		TRINITY_DN63901_c4_g1	58.89	35.91	236.83	204.6	156.63		TRINITY_DN49395_c0_g1	0.13	0.21	0.49	0.06	0.05	0.04		TRINITY_DN62028_c1_g1	39.46	41.74	41.22	64.89	56.07	65.45
TRINITY_DN43042_c0_g1	6.56	3.14	3.43	0	1.15	0.92		TRINITY_DN57623_c0_g1	6.32	5.05	3.03	3.11	3.76		TRINITY_DN58055_c3_g1	2.59	1.79	2.53	3.31	7.24	5.27		TRINITY_DN63203_c3_g1	3.88	4.77	7.74	19.82	16.72	17.71
TRINITY_DN55771_c2_g1	0.61	0.47	0.59	0.42	0.14	0.19		TRINITY_DN63641_c4_g3	0.21	0.79	0.09	0.13	0.06		TRINITY_DN29944_c0_g1	15.71	20.35	8.6	1.46	1.35	1.15		TRINITY_DN59988_c3_g2	41.16	38.26	43.36	60.43	48.73	52.05
TRINITY_DN58441_c2_g3	0.08	0.31	0.23	0	0.03	0		TRINITY_DN63235_c1_g1	0.26	0.09	0.8	0.97	1.6		TRINITY_DN58858_c3_g8	0.73	0.33	0.89	0	0	0		TRINITY_DN58883_c0_g1	22.46	20.74	19.97	10.95	13.52	10.95
TRINITY_DN64108_c9_g1	16.12	11.11	14.23	50.32	21.1	49.76		TRINITY_DN62859_c1_g2	14.88	4.59	4.39	4.32	5.07		TRINITY_DN30297_c0_g1	0.1	0.22	0.27	0	0.02	0		TRINITY_DN56798_c0_g1	4.2	2.38	4.18	10.1	11.67	14.56
TRINITY_DN55192_c0_g1	21.03	16.63	18.81	37.72	38.74	22.65		TRINITY_DN50920_c1_g1	0.04	0.2	1.03	0.69	0.64		TRINITY_DN52248_c0_g1	6.07	5.94	4.73	3.5	2.62	2.89		TRINITY_DN61684_c8_g5	0	0	0	4.17	2.84	3.58
TRINITY_DN44537_c0_g1	0.86	2.47	5.89	0	0	0		TRINITY_DN62830_c4_g1	44.28	36.93	161.39	161.59	176.11		TRINITY_DN63547_c3_g1	2.52	1.8	2.41	2.73	2.8	2.44		TRINITY_DN58835_c0_g1	15.24	9.36	14.29	26.01	21.77	31.54
TRINITY_DN50717_c1_g1	14	10.49	12.22	0.89	5.28	5.1		TRINITY_DN41522_c0_g1	2.19	0.43	0.19	0.3	0.05		TRINITY_DN53884_c0_g1	3.31	3.47	3.52	5.21	4.48	6.69		TRINITY_DN58342_c0_g2	145.16	127.26	112.28	206.13	181.55	212.35
TRINITY_DN57513_c0_g2	11.94	7.8	10.88	0.43	3.84	3.57		TRINITY_DN59126_c5_g1	22.5	37.54	21.96	16.54	15.69		TRINITY_DN59802_c3_g3	4.98	3.47	3.42	7.07	7.26	10.1		TRINITY_DN62053_c2_g1	7.78	6.95	9.74	17.29	14.03	15.06
TRINITY_DN63986_c3_g1	3.13	2.54	5.02	0.76	2.24	1.3		TRINITY_DN57831_c6_g1	21.35	23.3	13.66	15.78	15.57		TRINITY_DN13044_c0_g1	0.89	0	0.1	2.42	2.09	4.36		TRINITY_DN61055_c3_g1	23.69	22.29	20.98	41.39	30.52	36.15
TRINITY_DN42185_c0_g1	6.72	4.66	5.18	0.37	1.93	2.35		TRINITY_DN49944_c0_g1	0	0.02	0.19	0.36	0.14		TRINITY_DN55606_c0_g1	9.01	6.94	8.92	14.26	11.01	14.16		TRINITY_DN60236_c3_g1	101.84	116.34	101.23	40.48	59.87	40.72
TRINITY_DN50371_c0_g1	3.78	1.51	1.88	0.25	0.97	0.99		TRINITY_DN52455_c0_g1	0	0	0.29	0.12	0.39		TRINITY_DN48912_c0_g1	0.37	0.49	0.5	0	0	0		TRINITY_DN61743_c0_g1	11.08	11	12.13	15.91	18.39	18.8
TRINITY_DN56532_c0_g1	9.6	7.16	9.09	7.79	11.48	9.84		TRINITY_DN59863_c5_g2	0.71	1.27	3	3.19	3.52		TRINITY_DN54244_c0_g1	0.67	0.78	0.36	0.05	0.06	0		TRINITY_DN54838_c0_g3	17.46	14.62	19.28	27.96	24.81	25.66
TRINITY_DN61194_c0_g1	0.45	0.74	2.14	0.1	0.36	0.14		TRINITY_DN52931_c0_g1	18.44	6.69	3.83	4.84	4.06		TRINITY_DN53117_c0_g1	0	0	0	0.11	0.79	0.97		TRINITY_DN61947_c0_g1	66.01	69.4	71.73	122.84	88.39	124.36
TRINITY_DN55180_c0_g1	0.7	0.43	0.48	4.49	1.31	0.91		TRINITY_DN20455_c0_g1	0	0.08	0.68	0.61	0.52		TRINITY_DN59372_c6_g1	106.74	105.37	78.05	52.03	54.5	73.82		TRINITY_DN56653_c0_g1	24.37	25.76	28.02	16	13.99	15.81
TRINITY_DN44708_c0_g1	0.5	0.12	0.11	0.7	1.89	1.33		TRINITY_DN55087_c0_g1	19.71	9.68	21.97	15.09	18.09		TRINITY_DN55544_c1_g1	6.96	6.68	6.94	12.33	11.82	12.5		TRINITY_DN53925_c0_g6	5.51	4.51	5.16	8.09	7.15	7.81
TRINITY_DN56732_c0_g1	3422.65	1628.43	4078.65	2013.29	860.32	840.74		TRINITY_DN59886_c0_g2	0.29	0.49	1.71	1.56	1.24		TRINITY_DN57749_c4_g1	285.86	204.85	190.76	373.42	517.81	467.31		TRINITY_DN56415_c0_g1	4.28	3.59	3.71	9.3	6.91	8.08
TRINITY_DN59211_c0_g1	7.2	6.42	16.08	1.79	2.82	2.79		TRINITY_DN49561_c0_g1	0.27	1.88	0.21	0.07	0.21		TRINITY_DN51304_c2_g1	8.65	15.65	9.56	5.5	1.99	4.46		TRINITY_DN57399_c2_g1	43.77	55.32	61.78	29.1	32.03	31.96
TRINITY_DN51042_c0_g3	4.6	3.55	5.1	0.3	1.99	1.22		TRINITY_DN55163_c0_g1	0.13	0.16	1.83	0.8	0.49		TRINITY_DN62862_c0_g2	33.87	40.28	30.67	30.31	26.56	24.12		TRINITY_DN52143_c0_g6	2.82	3.03	3.11	0.77	0.96	0.56
TRINITY_DN36384_c0_g1	3.76	3.52	5.74	0.09	1.19	1.95		TRINITY_DN59269_c0_g1	0.12	0.12	0	0.02	0		TRINITY_DN61279_c0_g2	2.22	2.62	0.76	0.45	0.43	0.71		TRINITY_DN61055_c3_g2	7.42	7.66	7.5	13.48	12.47	13.24
TRINITY_DN57456_c4_g4	0.17	0.17	0.11	0.59	0.51	0.67		TRINITY_DN54888_c4_g3	1.51	5.91	0.84	1.05	1.35		TRINITY_DN63632_c1_g3	1.2	0.42	1.77	2.02	1.96	2.81		TRINITY_DN48993_c0_g2	35.37	29.2	40.31	62.35	50.45	60.13
TRINITY_DN63808_c0_g1	1.26	1.1	1.55	0.07	0.42	0.34		TRINITY_DN53057_c0_g1	0	0.02	0.2	0.13	0.23		TRINITY_DN52153_c0_g1	1.86	1.46	2.21	0	0.64	0.4		TRINITY_DN56037_c10_g1	75.68	65.19	81.81	128.13	97.37	109.46
TRINITY_DN52628_c0_g1	6.02	6.14	4.51	0.24	1.48	1.97		TRINITY_DN62939_c0_g1	0	0.05	0.4	0.23	0.26		TRINITY_DN53160_c0_g1	6.59	7.05	6.27	2.11	3.07	3.15		TRINITY_DN63740_c1_g1	0.45	0.55	0.66	1.53	1.66	1.18
TRINITY_DN53050_c3_g1	12.51	13.12	16.63	8.71	10.65	8.05		TRINITY_DN60049_c13_g2	3.9	0.16	0.17	0	0.06		TRINITY_DN58618_c0_g2	586.31	555.03	349.24	329.64	104.21	67.78		TRINITY_DN63516_c0_g1	194.72	194.07	317.59	622.45	736.41	726.39
TRINITY_DN46292_c1_g1	5.31	3.88	6.65	0.67	2.72	2.2		TRINITY_DN59679_c1_g10	0	0	0.84	6.02	3.54		TRINITY_DN56930_c0_g1	1.57	1.29	1.71	0.62	0.74	4.98		TRINITY_DN55694_c6_g7	0	0	0	2.9	1.7	1.65
TRINITY_DN63214_c1_g2	26.87	26.05	24.87	44.47	56.36	33.37		TRINITY_DN60343_c0_g2	0	0	0.48	1.46	0.29		TRINITY_DN37234_c1_g1	7.41	7.08	6.73	4.94	4.65	4.89		TRINITY_DN52857_c0_g1	49.38	50.76	46.61	92.54	76.06	71.58
TRINITY_DN44007_c0_g1	0.03	0	0	0.34	0.13	0.25		TRINITY_DN56906_c9_g1	0	0.01	0.15	0.13	0.08		TRINITY_DN53626_c0_g1	21.12	20.88	16.93	11.63	13.65	12.19		TRINITY_DN62474_c1_g1	1228.68	1481.29	1227.51	840.47	886	842.99
TRINITY_DN52256_c0_g1	14.38	10.93	19.92	20.52	26.8	22.36		TRINITY_DN63654_c10_g2	0	0	3.33	3.08	3		TRINITY_DN19278_c0_g1	44.05	43.32	29.51	25.19	23.71	21.54		TRINITY_DN57988_c1_g1	1.19	0.66	0.78	2.42	1.76	2.57
TRINITY_DN63471_c1_g1	7.92	7	6.5	0.32	2.85	1.98		TRINITY_DN43759_c0_g1	0.32	0.09	0.05	0.03	0.03		TRINITY_DN56250_c0_g1	5.31	6.28	5.4	3.3	3.85	3.76		TRINITY_DN62005_c0_g1	6.42	5.67	6.22	10.7	8.86	11.42
TRINITY_DN18313_c0_g1	1.96	0.9	1.96	0.09	0.51	0.62		TRINITY_DN73293_c0_g1	3.54	5.44	1.17	1.11	2.54		TRINITY_DN63939_c1_g1	1.76	1.08	2.37	3.14	3.05	3.03		TRINITY_DN28934_c1_g1	0	0	0	6.64	5.43	5.9
TRINITY_DN61800_c1_g6	41.8	25.1	38.71	46.36	83.76	55.58		TRINITY_DN55680_c4_g3	0.06	0.18	0.77	1.07	2.64		TRINITY_DN52290_c1_g1	15.97	12.82	11.95	2.89	7.56	3.51		TRINITY_DN62272_c0_g2	49.83	51.6	44.52	29.94	29.28	29.64
TRINITY_DN60327_c1_g1	30.43	19.31	24.48	1.51	12.55	9.48		TRINITY_DN36223_c0_g1	0	0	0.35	0.17	0.37		TRINITY_DN63620_c4_g1	0.26	0.15	0.12	1.08	0.47	1.38		TRINITY_DN158609_c0_g1	73.6	87.33	74.12	50.28	40.01	35.81
TRINITY_DN55931_c1_g5	1.75	0.19	0.25	0.07	0.05	0.13		TRINITY_DN43490_c0_g1	8.96	4.33	1.78	1.46	3.23		TRINITY_DN61353_c0_g1	16.45	19.11	15.72	12.86	13.22	13.41		TRINITY_DN54051_c0_g1	0.63	1.03	1.09	4.17	2.67	3.71
TRINITY_DN52599_c0_g1	9.49	7.06	10.87	1.91	3.61	5.51		TRINITY_DN63418_c1_g2	6.25	6.54	11.2	19.13	17.65		TRINITY_DN59243_c0_g1	0.5	0.93	1.57	0.92	0.18	0.54		TRINITY_DN56431_c3_g7	0	0	0	9.87	4.65	5.69
TRINITY_DN58348_c2_g2	6.51	0	6.42	18.22	25.02	11.57		TRINITY_DN57002_c0_g2	116.53	147.14	83.05	120.26	83.56		TRINITY_DN61691_c3_g2	0	0	0	0.3	0.5	0.81		TRINITY_DN56500_c0_g1	3.17	3.33	3.07	5.41	4.5	4.44
TRINITY_DN63608_c0_g2	7.09	3.76	5.03	0.7	2.29	2.41		TRINITY_DN34709_c0_g1	0.03	0.09	0.31	0.75	0.3		TRINITY_DN58408_c1_g1	2.33	2.46	1.43	4.85	4.16	4.99		TRINITY_DN61404_c1_g1	20.19	32.92	23.84	9.59	10.84	11.55
TRINITY_DN157897_c0_g1	3.01	1.42	2.79	0.19	0.98	0.63		TRINITY_DN59155_c0_g1	7332.93	9547.82	6663.89	6824.84	5558.05		TRINITY_DN63730_c0_g2	1.09	1.02	1.09	1.74	1.84	2.12		TRINITY_DN53348_c1_g1	5.63	4.17	4.19	9.76	7.89	7.07
TRINITY_DN36653_c0_g1	1.07	2.87	1.53	0	0	0		TRINITY_DN46229_c0_g1	1.82	1.53	11.2	14.61	7.24		TRINITY_DN57174_c13_g1	58.67	21.78	64.89	82.6	84	99.01		TRINITY_DN14262_c0_g1	14.03	16.99	16.3	5.87	6.02	3.81
TRINITY_DN51186_c0_g1	5.88	3.61	5.46	0.28	2.45	1.14		TRINITY_DN106007_c0_g1	0.34	0.14	0	0	0.04		TRINITY_DN61314_c10_g6	5.93	5.01	4.94	3.05	3.39	3.26		TRINITY_DN56071_c4_g2	42.8	30.93	26	6.58	11.93	11.36
TRINITY_DN35441_c0_g1	1.17	0.59	1.62	0	0.16	0		TRINITY_DN18238_c0_g1	0.19	0.08	0	0	0.02		TRINITY_DN53043_c0_g1	0.1	0.16	0.11	0	0	0.01		TRINITY_DN59568_c0_g1	306.6	358.79	284.46	149.33	181.37	165.03
TRINITY_DN58615_c7_g1	31.86	26.57	45.28	24.99	22.45	20.24		TRINITY_DN3117_c0_g1	0	0	1.12	0.86	2.68		TRINITY_DN62040_c0_g1	9.45	15.46	11.95	17.73	15.47	21.15		TRINITY_DN62286_c2_g1	43.86	29.19	42	70.02	64.29	105.57
TRINITY_DN54888_c4_g4	19.24	17.81	26.1	5.8	7.28	9.33		TRINITY_DN52210_c1_g3	1.29	0.67	0.43	0.16	0.49		TRINITY_DN48385_c1_g1	0.79	0.59	0.6	0.06	0.07	0		TRINITY_DN61989_c1_g1	15.41	15.66	15.79	10.52	8.75	8.57
TRINITY_DN50558_c0_g1	11.84	9.46	14.71	4.47	5.8	8.03		TRINITY_DN40940_c0_g1	0.65	0.18	0.13	0.04	0.07		TRINITY_DN63608_c0_g2	8.93	11.26	7.77	5.44	4.98	7.28		TRINITY_DN42548_c0_g1	23.34	23.58	21.62	10.9	10.71	9.99
TRINITY_DN63688_c0_g3	0.02	0.09	1.11	0.01	0.09	0.01		TRINITY_DN47123_c0_g1	0.25	0	1.92	3.08	1.84		TRINITY_DN28749_c0_g1	0	2.48	0.44	6.69	5.27	4.13		TRINITY_DN59717_c3_g1	21.38	26.2	24.24	11.93	11.51	13.18
TRINITY_DN62552_c0_g2	7.12	4	7.57	0.46	2.95	1.98		TRINITY_DN61716_c1_g1	7.95	12.24	21.1	19.36	17.72		TRINITY_DN58215_c0_g1	0.52	0.64	0.63	1.32	0.92	1.98		TRINITY_DN58980_c0_g1	11.31	9.18	9.2	16.89	14.2	15.83
TRINITY_DN72371_c0_g1	12.99	11.15	10.05	0.43	3.66	4.3		TRINITY_DN55117_c0_g1	2.2	4.51	1.7	1	1.55		TRINITY_DN58051_c6_g1	4.97	5.33	7.04	3.32	3.99	3.79		TRINITY_DN56706_c6_g1	13.99	12.51	14.35	19.46	19.25	21.33
TRINITY_DN40380_c1_g1	6.15	12.87	18.49	5.96	3.12	5.06		TRINITY_DN60077_c0_g1	21.56	34.42	42.87	47.2	53.13		TRINITY_DN57536_c3_g1	0	0.15	0.5	1.98	1.61	2.23		TRINITY_DN62433_c2_g2	0.55	0.86	0.72	2.64	1.88	1.97
TRINITY_DN60344_c0_g1	10.41	9.88	11.99	6.08	5.73	7.65		TRINITY_DN61010_c4_g2	0.19	0.12	1.46	0.65	0.69		TRINITY_DN45784_c0_g1	15.66	15.45	13.59	7.7	9.96	9.51		TRINITY_DN47041_c0_g1	2565.42	2786.37	2418.43	1545.06	1799.2	1720.1
TRINITY_DN60397_c1_g2	1.18	1.59	2.08	0.62	0.18	0.67		TRINITY_DN62432_c0_g1	0	0.04	0.34	0.22	0.25		TRINITY_DN56501_c0_g1	6.38	5.74	7.9	4.45	4.38	4.19		TRINITY_DN63183_c0_g4	6.71	6.78	7.79	12.3	11.12	10.18
TRINITY_DN62279_c0_g2	4.87	3.11	6.5	0.29	1.18	1.42		TRINITY_DN51851_c0_g3	0.28	0.14	1.68	1.23	1.66		TRINITY_DN55345_c11_g2	0.25	0.41	0	1.57	1.37	2.04		TRINITY_DN40869_c0_g1	1089.15	1326.2	1178.63	774.74	736.46	657.24
TRINITY_DN55846_c1_g2	3.61	1.9	2.45	0.25	1.35	1.01		TRINITY_DN40468_c0_g1	6.16	3.63	0	0	0		TRINITY_DN58847_c0_g2	3.59	3.14	4.15	5.24	5.35	6.71		TRINITY_DN60917_c0_g1	47.31	53.28	55.91	79.99	66.81	79.71
TRINITY_DN46720_c0_g1	2.88	2.24	3.58	1.54	1.87	2.02		TRINITY_DN62687_c0_g1	0.02	0.66	0.02	0.04	0.01		TRINITY_DN59909_c2_g1	0.56	0.24	0	0.04	35.47	11.21		TRINITY_DN63123_c3_g1	4.06	10.7	1.35	17.9	16.43	18.71
TRINITY_DN62817_c2_g1	1.55	0.47	1.34	1.87	2.81	2.73		TRINITY_DN63266_c0_g2	51.61	99.72	188.28	144.72	152.9		TRINITY_DN63690_c0_g1	0.51	0.22	0.2	0.04	0.12	0.04		TRINITY_DN55973_c0_g2	13.62	10.49	12.58	19.51	17.34	23.15
TRINITY_DN59384_c0_g1	2.95	1.15	2.23	0.17	0.74	0.92		TRINITY_DN56554_c4_g1	3.55	3.43	14.68	9.17	8.42		TRINITY_DN48926_c0_g1	3.06	3.72	2.74	1.9	1.38	1.85		TRINITY_DN60467_c2_g4	16.88	16.84	17.16	7.04	7.01	8.85
TRINITY_DN58289_c17_g2	2.13	2.11	4.76	6.82	8	13.15		TRINITY_DN59587_c0_g1	0.81	3.11	9.11	7.96	8.26		TRINITY_DN63537_c2_g1	1.87	6.35	5.89	9.44	10.05	15.45		TRINITY_DN59028_c1_g1	9.87	11.3	12.71	3.85	4.74	5.12
TRINITY_DN61336_c0_g1	36.48	24.7	20.68	54.97	50.2	47.19		TRINITY_DN58611_c1_g1	2.07	25.72	0	0	0		TRINITY_DN129587_c0_g1	0.34	0.41	0.31	0.87	1.71	2.33		TRINITY_DN48267_c0_g1	39.13	26.34	32.4	13.34	14.8	14.21
TRINITY_DN63749_c3_g3	0	0	0	7.82	0	4.57		TRINITY_DN23641_c0_g1	24.96	35.39	0	3.58	0		TRINITY_DN57345_c1_g3	15.23	11.77	11.98	8.54	7.54	8.53		TRINITY_DN58097_c0_g1	35.48	25.7	33.18	50.87	51.49	57.36
TRINITY_DN62912_c0_g1	4.34	2.59	3.93	0.67	1.94	1.75		TRINITY_DN10954_c0_g1	0.17	0.33	1.44	1.29	2.65		TRINITY_DN63591_c0_g1	4.39	4.27	7.34	3.09	3.04	3.23		TRINITY_DN61722_c0_g1	4.85	8.03	2.54	26.26	11.92	27.55
TRINITY_DN60008_c1_g1	51.18	26.55	57.1	69.7	61.83	45.06		TRINITY_DN57267_c0_g1	0.45	0.09	0.02	0.06	0.04		TRINITY_DN44135_c0_g1	5.34	7.08	5.16	3.13	2.69	4.45		TRINITY_DN53772_c0_g1	0	0.02	0	0.42	0.43	0.3
TRINITY_DN55781_c0_g1	3.91	2.6	4.52	1.61	2.2	3.41		TRINITY_DN59834_c0_g2	0.65	0.14	0.08	0.03	0.08		TRINITY_DN62603_c2_g1	1.33	1.53	1.77	2.99	2.37	2.86		TRINITY_DN57870_c0_g1	52.01	54.39	50.08	94.72	66.7	87.83
TRINITY_DN61352_c1_g2	10.82	7.61	8.83	3.48	6.73	5.43		TRINITY_DN60030_c0_g1	19.32	32.48	35.28	74.45	58.57		TRINITY_DN30927_c0_g1	0.65	1.58	0.72	0	0	0		TRINITY_DN63784_c0_g1	2.16	2.24	2.46	3.6	3.06	3.56
TRINITY_DN55237_c0_g1	1.51	0.66	0.35	2.92	5.85	1.65		TRINITY_DN159480_c0_g1	0	0	0.65	0.34	0.07		TRINITY_DN60266_c2_g1	2	1.86	1.7	0.94	0.71	0.36		TRINITY_DN51298_c0_g1	13.19	12.12	12.62	30.19	20.66	24.86
TRINITY_DN2962_c0_g1	4.26	3.79	4.59	0	0.68	1.42		TRINITY_DN42357_c0_g2	0.04	0.04	0.62	0.5	0.18		TRINITY_DN104253_c0_g1	12.67	14.53	9.28	6.44	6.35	9.17		TRINITY_DN55887_c0_g1	21.33	23.48	23.99	14.73	11.84	11.35
TRINITY_DN60515_c3_g1	3.62	2.41	2.4	1.02	1.93	1.5		TRINITY_DN61548_c3_g1	0.28	0.55	1.27	1.78	1.12		TRINITY_DN56258_c0_g1	2.84	3.55	2.92	2.18	1.53	1.43		TRINITY_DN64101_c8_g1	3.51	5.66	5.47	8.1	7.4	6.34
TRINITY_DN55922_c0_g1	16.89	9.98	11.89	0.63	4.66	5.15		TRINITY_DN29840_c0_g1	4.68	3.93	0	0.47	1.17		TRINITY_DN61447_c2_g2	3.63	5.31	3.95	3.96	2.54	1.54		TRINITY_DN60370_c3_g1	41.74	19.13	40.07	48.96	43.42	82.06
TRINITY_DN33506_c0_g1	39.26	17.93	36.01	0.44	7.93	11.82		TRINITY_DN58600_c4_g4	0.41	0.57	2.63	3.39	1.81		TRINITY_DN55979_c3_g2	6.51	5.61	7.82	4.55	2.98	4.6		TRINITY_DN56268_c2_g1	21.59	20.29	23.13	35.07	28.35	34.39
TRINITY_DN59525_c2_g1	51.45	62.1	62.72	30.47	35.5	44.26		TRINITY_DN33425_c0_g1	0	1.72	16.8	21.01	6.41		TRINITY_DN63299_c0_g2	0.18	0.34	0.48	1.23	1.2	0.74		TRINITY_DN60544_c2_g3	30.45	32.46	32.31	19.07	19.58	18.31
TRINITY_DN47282_c0_g1	5.39	3.59	4.47	0.22	1.78	1.65		TRINITY_DN62181_c46_g4	43.69	50.21	12.28	3.03	0		TRINITY_DN56253_c10_g1	0.32	0.96	1.07	1.55	3.71	2.93		TRINITY_DN58895_c0_g2	2040	2313.64	2094.79	1278.46	1338.74	1222.34
TRINITY_DN46649_c0_g1	1.61	1.18	1.86	0.17	0.37	0.86		TRINITY_DN7250_c0_g1	4.61	2.02	0.99	0.76	0.95		TRINITY_DN42802_c0_g1	0.05	0.07	0.07	0.3	0.15	0.21		TRINITY_DN55600_c0_g1	6984.26	7799.71	7040.17	4205.88	4610.14	4650.2
TRINITY_DN36426_c0_g1	6.98	4.95	4.48	11.58	15.48	6.99		TRINITY_DN69441_c0_g1	1.45	2.44	6.39	9.96	8.87		TRINITY_DN61922_c5_g1	2.17	2.02	1.83	3.64	3.51	4.21		TRINITY_DN60083_c0_g2	4.6	6.28	5.82	11.42	9.12	9.03
TRINITY_DN46926_c0_g1	0.64	0.34	0.79	0.07	0.21	0.28		TRINITY_DN57352_c8_g7	0.03	0	0.22	0.33	0.23		TRINITY_DN56434_c0_g1	1.33	1.49	1.66	2.38	2.29	2.34		TRINITY_DN59224_c0_g2	40.56	41.12	34.6	25.92	20.96	21.74
TRINITY_DN57986_c3_g1	603.15	564.39	355.68	338.82	294.93	274.2		TRINITY_DN47777_c0_g1	0	0	17.87	11.57	15.82		TRINITY_DN59950_c0_g3	0.2	0.15	0.18	0.59	0.3	0.67		TRINITY_DN60672_c4_g1	9.11	9.72	9.29	15.39	16.2	17.65
TRINITY_DN58724_c0_g1	7.47	4.73	7.46	0.43	2.65	2.71		TRINITY_DN48488_c0_g2	1.28	0.42	0.18	0.32	0.24		TRINITY_DN54494_c1_g1	6.56	12.67	5.37	26.4	12.13	18.56		TRINITY_DN51455_c0_g1	56.88	45.23	56.12	25.89	26.21	28.26
TRINITY_DN106121_c0_g1	4.7	2.21	2.78	0.09	1.38	0.71		TRINITY_DN17412_c0_g1	0	0.03	0.22	0.29	0.16		TRINITY_DN59204_c0_g1	0	0	0.06	0.25	0.3	0.45		TRINITY_DN49109_c0_g1	266.91	215.01	193.28	380.37	332.8	374.14
TRINITY_DN49322_c1_g1	3.65	4.48	2.99	6.55	14.99	8.33		TRINITY_DN53634_c1_g1	2.51	0.7	0.33	0.23	0.56		TRINITY_DN57127_c0_g1	0.17	0	0	0	106.21	7.53		TRINITY_DN49345_c0_g1	22.84	27.35	23	10.3	10.77	12.71
TRINITY_DN58417_c5_g1	3.97	3.87	5.35	3.13	3.42	3.53		TRINITY_DN62985_c2_g2	0	0	0.26	0.16	0.21		TRINITY_DN53664_c0_g1	3.87	5.36	4.64	7.03	7.51	9.05		TRINITY_DN58684_c0_g1	10.64	11.19	10.63	6.12	6.1	6.81
TRINITY_DN57776_c4_g1	6.86	6.91	4.78	16.11	11.06	8.16		TRINITY_DN57218_c1_g1	23.85	32.16	17.48	10.03	14.19		TRINITY_DN59873_c0_g1	3.03	3.11	2.26	1.97	0.93	1.68		TRINITY_DN51850_c0_g2	2.28	2.35	2.25	4.83	3.11	4.62
TRINITY_DN56779_c1_g2	2.79	0.03	0	0	0	0.02		TRINITY_DN59024_c5_g1	7.21	4.59	0.26	0.7	1.3		TRINITY_DN56190_c1_g1	3.81	4.65	3.42	2.04	1.85	3.15		TRINITY_DN55137_c0_g1	5.7	3.66	5.29	10.73	11.23	10.43
TRINITY_DN50924_c0_g4	19.92	13.45	17.75	0.93	6.68	6.81		TRINITY_DN77612_c0_g1	0.88	1.16	4.14	4.24	4.85		TRINITY_DN39398_c0_g1	14.24	8.41	5.99	4.54	5.05	3.36		TRINITY_DN58861_c4_g1	99.99	69.87	135.59	235.31	241.09	477.53
TRINITY_DN61606_c0_g2	15.45	11.21	11.65	1.45	5.55	5.71		TRINITY_DN30239_c0_g1	0.11	0	1.04	0.59	1.5		TRINITY_DN56389_c4_g1	13.4	9.11	10.34	6.07	6.6	7.21		TRINITY_DN63041_c1_g2	32.87	25.82	30.04	51.67	38.51	42.79
TRINITY_DN7140_c0_g1	3.21	2.59	3.62	6.42	6	4.66		TRINITY_DN61033_c1_g5	0	0.04	0.87	0.16	0.32		TRINITY_DN63211_c0_g3	0.35	0.22	0.44	1.43	0.75	0.76		TRINITY_DN54067_c0_g2	6.37	6.51	6.87	10.53	8.93	9.76
TRINITY_DN57140_c0_g2	9.25	3.65	2.73	13.92	8.73	27.74		TRINITY_DN55778_c0_g1	1.26	0.7	0.46	0.29	0.21		TRINITY_DN48320_c0_g1	2.16	2.91	2.51	1.44	1.16	2.06		TRINITY_DN60590_c1_g1	0.23	0.43	0.63	1.47	1.95	1.33
TRINITY_DN56480_c0_g1	3.72	2.89	2.78	0.23	1.84	1.44		TRINITY_DN14103_c0_g2	0.7	0.71	0.3	0.19	0.18		TRINITY_DN51745_c0_g1	2.45	2.43	2.44	1.03	1.27	1.51		TRINITY_DN61064_c0_g1	39.74	12.73	19.66	28.54	44.15	18.22
TRINITY_DN61374_c0_g1	4.45	3.23	3.25	0.17	1.92	1.78		TRINITY_DN43678_c0_g1	0	1.31	6.07	7.09	8.84		TRINITY_DN52503_c1_g1	0	0	0	1.2	63.87	4.01		TRINITY_DN49902_c1_g1	32.95	39.26	30.44	18.04	18.23	17.36
TRINITY_DN63740_c1_g1	0.2	0.28	0.68	1.44	0.56	2.52		TRINITY_DN31798_c0_g1	0.27	0.11	0.02	0.05	0.03		TRINITY_DN130500_c0_g1	1.97	1.74	1.69	4.14	4.63	5.96		TRINITY_DN62394_c0_g1	26.78	46.2	33.17	70.7	58.28	63.85
TRINITY_DN61941_c0_g1	0.2	0.19	0.22	0.8	0.39	0.37		TRINITY_DN60437_c7_g3	0.81	0.61	1.26	0.43	0.39		TRINITY_DN56545_c0_g1	3.87	3.02	3.48	2.49	1.91	1.78		TRINITY_DN63265_c0_g1	0.94	0.98	1.17	2.22	30.81	1.71
TRINITY_DN61266_c3_g2	2.53	1.93	3.26	0.4	0.9	1.32		TRINITY_DN35100_c0_g1	0.28	0.29	0.6	0.06	0.52		TRINITY_DN58482_c3_g2	5.69	3.92	6.71	9.92	8.19	11.13		TRINITY_DN31512_c0_g1	54.74	55.55	51.65	32.79	33.6	32.15
TRINITY_DN60894_c2_g2	7.46	5.06	13.86	3.58	2.46	4.7		TRINITY_DN51868_c0_g2	0	0	0.32	0.97	1.56		TRINITY_DN63369_c0_g1	0.66	0.35	0.75	1.23	0.73	1.23		TRINITY_DN55979_c3_g2	7.96	8.89	9.38	4.45	4.11	4.45
TRINITY_DN60476_c0_g2	0	0	0	0.16	0.07	0.17		TRINITY_DN28563_c0_g2	0	1.99	25.96	13.27	9.21		TRINITY_DN62751_c1_g3	73.56	88.32	77.82	54.5	64.61	44.81		TRINITY_DN57301_c7_g2	2141.13	2533.43	3131.96	4613.81	3778.31	4297.43
TRINITY_DN59765_c1_g1	19.93	12.93	17.88	1.04	7.51	5.99		TRINITY_DN53002_c0_g1	0.38	1.08	3.18	2.45	4		TRINITY_DN58680_c1_g2	1.63	1.11	1.63	0.86	0.91	0.69		TRINITY_DN52799_c0_g1	2.43	2.11	3.11	6.07	4.77	4.3
TRINITY_DN53606_c2_g2	0.29	0.35	0.96	0	0	0		TRINITY_DN42919_c0_g2	0.13	0.26	1	1.75	1.13		TRINITY_DN58037_c5_g8	1.02	1.39	1.11	0.39	0.71	0.49		TRINITY_DN57126_c2_g5	60.22	50.69	53.28	30.08	29.56	33.99
TRINITY_DN42391_c0_g1	179.83	124.7	387.48	119.16	100.76	62.5		TRINITY_DN49395_c0_g1	0.02	0.04	0.36	0.32	0.09		TRINITY_DN58076_c3_g1	6.65	7.99	1.42	18.43	7.73	6.19		TRINITY_DN57981_c0_g2	24.37	24.55	24.77	44.14	33.14	35.5
TRINITY_DN88641_c0_g1	8.94	6.51	7.65	0.46	3.71	1.47		TRINITY_DN52903_c0_g1	1.22	0.67	0.49	0.09	0.09		TRINITY_DN61090_c2_g1	0.32	0.38	0.49	0.71	0.63	0.84		TRINITY_DN62903_c0_g1	3.23	3.52	3.53	2.26	1.65	1.67
TRINITY_DN39055_c0_g1	35.88	24.7	28.64	1.53	10.65	12.33		TRINITY_DN58517_c6_g1	0.18	0.99	11	4.46	2.48		TRINITY_DN52091_c0_g1	24.01	22.6	16.44	15.09	15.14	10.88		TRINITY_DN52626_c0_g2	34.02	40.03	33.36	60.83	50	57.85
TRINITY_DN53653_c0_g1	8.07	3.54	22.33	40.4	19.75	14.04		TRINITY_DN61272_c7_g4	1.07	0.73	0.2	0	0		TRINITY_DN56865_c2_g1	18.37	30.5	53.29	0	0	0		TRINITY_DN62401_c0_g1	12.26	10.54	13.24	20.1	15.12	18.39
TRINITY_DN61548_c0_g1	0	0	0	3.13	3.4	4.18		TRINITY_DN60106_c1_g1	0.23	0.51	0	0	0		TRINITY_DN63312_c1_g1	1.1	1.28	1.44	2.53	1.88	3.57		TRINITY_DN50920_c1_g1	7.27	7.88	6.82	2.84	2.85	1.89
TRINITY_DN62322_c23_g1	1.4	0.53	0	3.72	5.36	6.52		TRINITY_DN61027_c9_g2	0.33	0.73	0	0	0		TRINITY_DN61049_c1_g3	1.41	1.72	0.81	0.22	0.63	0.33		TRINITY_DN60876_c2_g9	12.24	10.42	14.29	21.15	26.79	20.08
TRINITY_DN58237_c1_g1	43.37	83.65	185.16	29.15	58.21	39.88		TRINITY_DN24777_c0_g1	0	0	0.43	0.11	0.33		TRINITY_DN53315_c0_g1	13.15	15.23	10.29	8.21	8.26	9.09		TRINITY_DN5042_c0_g1	1743.96	1767.87	2487.78	4240.25	3731.64	5831.88
TRINITY_DN58557_c0_g1	34.73	21.56	65.43	48.84	65.14	17.46		TRINITY_DN50855_c0_g1	4.78	2.32	1.32	1.17	1.75		TRINITY_DN60645_c2_g3	9.94	9.7	3.08	19.32	18.99	19.35		TRINITY_DN57856_c0_g1	1.92	1	1.2	3.54	3.31	3.76
TRINITY_DN48993_c0_g2	24.92	15.47	13.64	30.04	66.33	29.21		TRINITY_DN64113_c26_g1	0	0	35.32	21.81	1.52		TRINITY_DN63466_c1_g2	5.51	7	5.68	4.05	3.05	3.05		TRINITY_DN61814_c0_g1	8.83	4.65	5.87	16.53	12.95	15.19
TRINITY_DN61837_c1_g2	43.69	33.27	48.36	54.95	84.24	70.28		TRINITY_DN60608_c0_g1	0.41	1.03	3.56	2.17	1.91		TRINITY_DN63502_c3_g10	0	0	0	0.95	1.11	2.58		TRINITY_DN62756_c2_g3	81.35	88.41	81.31	35.22	36.02	28.41
TRINITY_DN52790_c0_g1	8.33	6.18	7.3	0.48	3.22	3.03		TRINITY_DN59520_c2_g1	0.47	1.31	3.13	3.42	3.24		TRINITY_DN58385_c0_g1	6.67	7.68	7.89	4.33	5.61	4.97		TRINITY_DN62866_c0_g1	1.96	1.96	3.24	0.32	0.54	0.73
TRINITY_DN60834_c7_g1	3.04	1.72	2.6	0.09	1.05	0.78		TRINITY_DN58591_c0_g3	0.1	0.21	0.45	0.61	0.55		TRINITY_DN52319_c1_g1	20221.1	25127.2	25974	20931.1	12508.8	7425.04		TRINITY_DN55554_c1_g1	24.41	20.18	21.19	12.74	12.03	13.25
TRINITY_DN57352_c7_g3	0.07	0.17	0.53	1.11	1.25	0.92		TRINITY_DN30496_c0_g2	1.16	1.42	0	0	0		TRINITY_DN43197_c0_g1	4.77	6.17	3.02	1.93	2.42	2.79		TRINITY_DN63509_c2_g3	0	0	0	8.53	5.51	10.41
TRINITY_DN45165_c0_g1	0.07	0.07	0.02	0.29	0.17	0.22		TRINITY_DN55920_c0_g2	0.39	0	4.03	2.86	3.15		TRINITY_DN12092_c0_g1	0	0	0	2.23	0.2	2.72		TRINITY_DN61922_c7_g3	4.33	5.33	5.43	9.03	10.37	12.93
TRINITY_DN51681_c0_g1	110.43	142.2	128.47	87.45	74.92	88.25		TRINITY_DN50722_c0_g1	1.56	0.34	0.22	0.16	0.22		TRINITY_DN61272_c7_g4	0.99	1.29	0.81	2.06	4.11	3.96		TRINITY_DN60092_c0_g1	4.37	4.94	3.19	8.88	6.35	7.25
TRINITY_DN60297_c0_g1	7.07	2.97	4.99	1.75	3.13	3.31		TRINITY_DN61090_c1_g1	2.57	2.07	0.81	0.09	0.47		TRINITY_DN56118_c6_g5	0	0	0	1.69	0.3	1.32		TRINITY_DN63477_c0_g1	1.31	1.47	1.21	2.92	1.96	2.69
TRINITY_DN59090_c2_g2	0.61	0.27	0.36	1.14	1.39	0.82		TRINITY_DN28106_c0_g1	15.21	7.04	5.69	4.05	5.59		TRINITY_DN62972_c1_g1	2.26	2.72	6.17	2.26	5.36	9.13		TRINITY_DN63243_c2_g1	68.02	68.62	60.31	90.01	85.36	103.45
TRINITY_DN40157_c0_g2	2.61	1.93	2.28	0.12	0.69	1.06		TRINITY_DN53054_c0_g2	1.37	3.02	4.11	3.64	4.64		TRINITY_DN52183_c0_g1	4.01	6.02	4.48	2.83	2.22	2.39		TRINITY_DN122026_c0_g1	42.44	51.06	48.72	22.43	26.52	25.55
TRINITY_DN62399_c0_g1	1.31	0.59	0.77	0.23	0.56	0.37		TRINITY_DN43185_c0_g1	0.81	6.78	14.89	30.45	30.14		TRINITY_DN60423_c0_g4	0.17	0.14	0.23	0	0	0		TRINITY_DN62272_c0_g4	83.63	86.95	74.15	43.56	48.59	46.46
TRINITY_DN59802_c3_g3	6.28	0.52	1.5	7.01	11.54	2.35		TRINITY_DN57374_c34_g1	0	3.19	0	0	0.05		TRINITY_DN61804_c1_g1	0.19	0.32	0.17	0.75	0.46	0.66		TRINITY_DN49767_c1_g1	288.2	355.26	296.74	208.87	172.5	174.95
TRINITY_DN12963_c0_g1	0.69	0.86	1.29	0.33	0.43	0.47		TRINITY_DN32975_c0_g1	0.06	0.14	0.43	0.33	0.38		TRINITY_DN58277_c5_g7	2.53	2.33	1.48	0	0	0		TRINITY_DN57592_c0_g1	0.84	0.77	1.24	1.93	1.89	2.43
TRINITY_DN44634_c0_g1	0.67	0.7	0.47	2	1.03	1.98		TRINITY_DN48494_c0_g1	0	1	6.53	5.57	9.63		TRINITY_DN56957_c0_g1	5.28	5.82	5.13	3.59	3.44	3.55		TRINITY_DN64010_c2_g3	46.85	66.17	36.6	88	96.76	92.76
TRINITY_DN46660_c0_g1	5.7	3.19	5.61	0.76	2.48	2.06		TRINITY_DN56360_c0_g1	13.28	10.75	6.2	9.38	5.67		TRINITY_DN19639_c0_g1	2.72	2.8	1.69	1.12	1.14	1.55		TRINITY_DN63960_c1_g1	20.13	15.64	17.13	35.14	23.83	41.25
TRINITY_DN61644_c0_g1	13.63	4.6	7.23	1.7	5.06	3.44		TRINITY_DN29916_c0_g1	0.37	0.52	1.12	9.54	2.89		TRINITY_DN62398_c2_g1	7.4	5.91	4.27	2.93	3.11	2.89		TRINITY_DN54148_c0_g1	34.82	38.76	32.95	69.37	55.64	52.13
TRINITY_DN58641_c1_g1	5.99	3.51	5.4	0.34	1.86	2.15		TRINITY_DN158154_c0_g1	0	0	0.24	0.25	0.19		TRINITY_DN123501_c0_g1	0	0	5.88	10.26	21.91	20.99		TRINITY_DN53664_c0_g1	5.94	4.5	6.12	10.56	10.6	9.67
TRINITY_DN57718_c0_g1	2.02	1.89	1.17	0.26	0.72	0.61		TRINITY_DN52909_c1_g2	0	0	0.04	0.04	0.03		TRINITY_DN38457_c0_g1	4.91	5.13	2.88	2.17	2.08	2.71		TRINITY_DN58829_c0_g1	0	0	0	7.78	3.76	3.44
TRINITY_DN60496_c1_g1	5.32	5.4	4.56	9.67	11.64	6.88		TRINITY_DN60777_c0_g1	0	0	0.09	0.09	0.05		TRINITY_DN60208_c2_g4	13.39	9.44	8.38	4.06	3.75	2.48		TRINITY_DN61381_c1_g2	9.39	6.69	8.39	22.55	16.18	12.51
TRINITY_DN63679_c0_g1	4.81	1.93	2.49	3.54	4.7	2.73		TRINITY_DN129808_c0_g1	0.23	0.78	1.81	2.17	2.54		TRINITY_DN60441_c1_g2	4.15	5.27	3.48	2.5	1.53	3.19		TRINITY_DN54856_c0_g1	29.91	21.7	27.35	62.8	37.72	75.28
TRINITY_DN55029_c1_g1	45.96	46	54.28	75.38	75.6	89.92		TRINITY_DN52242_c0_g1	0.16	0.18	0	0	0.03		TRINITY_DN61344_c0_g1	0.77	0.71	0.65	1.52	1.25	1.21		TRINITY_DN55133_c4_g1	0.83	0.73	0.58	0	0	0
TRINITY_DN59935_c0_g1	2.89	2.04	2.81	0.05	0.91	0.63		TRINITY_DN60498_c0_g5	1.44	2.76	0.61	0.94	0.6		TRINITY_DN51425_c0_g1	3.37	1.7	1.51	1.09	0.57	0.47		TRINITY_DN61211_c0_g1	3.72	1.49	1.78	6.35	6.11	7.86
TRINITY_DN143093_c0_g1	7.9	7.27	6.68	0	1.74	2.07		TRINITY_DN126619_c0_g1	0.39	0.44	1.38	2.16	1.39		TRINITY_DN54938_c0_g2	18.47	21.5	15.4	10.71	13.04	13.23		TRINITY_DN58942_c5_g2	73.64	77.62	71.37	42.94	46.1	49.35
TRINITY_DN64058_c0_g1	0.69	1.73	4.43	0.03	0.24	0.22		TRINITY_DN65108_c0_g1	0.38	0.05	0.04	0.02	0.02		TRINITY_DN59882_c6_g1	2.13	2.12	3.05	3.74	3.75	4.41		TRINITY_DN36078_c0_g1	114.45	97.24	99.79	175.59	143.63	194.34
TRINITY_DN32860_c0_g1	2.36	1.44	2.2	0.7	1.18	1.17		TRINITY_DN59615_c0_g1	20.44	20.88	8.44	6.82	14.9		TRINITY_DN54391_c0_g1	0.2	0.19	0.14	0.35	0.77	0.41		TRINITY_DN59369_c0_g1	400.82	291.79	280.36	590.95	458.78	564.03
TRINITY_DN55096_c0_g1	0.34	0.25	0.22	0.85	0.77	0.68		TRINITY_DN59057_c0_g2	0.29	0.85	0.25	0.2	0.17		TRINITY_DN59500_c4_g1	1.19	0.93	0	2.41	2.9	0.86		TRINITY_DN55305_c0_g1	1.52	2	1.07	0.39	0.58	0.37
TRINITY_DN769_c0_g1	0.13	0.05	0.23	0.52	0.39	0.48		TRINITY_DN56074_c1_g1	6.14	2.71	29.66	13.88	17.23		TRINITY_DN63632_c1_g1	0.36	0.09	0.85	1.17	2.29	2.4		TRINITY_DN61727_c6_g2	6.03	7.04	10.23	15.24	13.46	14.61
TRINITY_DN62943_c0_g1	1.74	0.9	1.66	1.02	0.55	0.87		TRINITY_DN57195_c0_g3	0.62	3.96	0	0.34	0		TRINITY_DN63096_c0_g1	0.21	0.38	0.38	0.13	0.44	0.48		TRINITY_DN57203_c0_g1	10	9.26	10.79	5.91	6.28	6.32
TRINITY_DN62730_c1_g1	2.54	1.21	1.41	0.11	0.78	0.65		TRINITY_DN18233_c0_g1	0.02	0.07	0.22	0.23	0.36		TRINITY_DN61279_c0_g3	2.18	2.43	0.43	0.39	0.58	0.47		TRINITY_DN63184_c1_g3	32.39	38.49	31.42	41.67	47.78	69.56
TRINITY_DN57703_c0_g1	11.54	8.82	10.63	0.66	4.22	4.57		TRINITY_DN55428_c9_g1	32.81	19.33	10.19	0.62	2.61		TRINITY_DN63209_c3_g1	31.82	43.51	52.85	60.79	82.57	64.69		TRINITY_DN52177_c0_g1	3.11	25.21	3.16	27.44	4.25	15.79
TRINITY_DN28322_c0_g1	0.65	0.38	0.86	0.03	0.16	0.24		TRINITY_DN167813_c0_g1	3.32	1.45	0.88	0.6	0.72		TRINITY_DN64067_c2_g1	24.36	18	23.48	30.11	52.02	58.35		TRINITY_DN58901_c7_g1	9.66	9.48	10.74	5.45	4.5	4.29
TRINITY_DN14362_c0_g1	3.54	3.09	3.91	1.42	2.56	1.57		TRINITY_DN24620_c0_g1	27.31	9.5	2.94	4.53	5.12		TRINITY_DN53467_c0_g1	1.36	1.8	1.91	0.79	0.45	0.26		TRINITY_DN58283_c0_g1	37.8	27.69	28.99	42.94	38.32	45.58
TRINITY_DN53653_c1_g1	1.58	0.46	1.9	3.46	5.33	4.78		TRINITY_DN63978_c32_g1	1.08	0.58	0.12	0.36	0.12		TRINITY_DN56943_c0_g1	3.11	3.51	2.87	2.28	1.84	2.19		TRINITY_DN57481_c5_g2	18.84	15.34	16.81	23.17	22.59	27.6
TRINITY_DN59460_c0_g1	13.21	8.26	11.2	0.73	4.31	4.43		TRINITY_DN6109_c0_g1	0	0.68	5.52	2.82	3.14		TRINITY_DN56427_c7_g8	6.77	7.9	6.6	3.25	3.73	4.88		TRINITY_DN55134_c0_g1	25.39	24.12	21.53	13.01	13.53	12.5
TRINITY_DN59998_c1_g1	7.9	3.52	7.1	0.26	2.56	1.76		TRINITY_DN63228_c2_g3	7.93	15.99	2.96	0.61	2.21		TRINITY_DN58829_c0_g1	0	0	0	1.09	1.9	1.03		TRINITY_DN63679_c0_g1	14.09	15.77	12.96	24.18	18.44	25.82
TRINITY_DN49238_c0_g1	4.73	2.36	2.08	0.01	0.96	0.5		TRINITY_DN31824_c1_g1	0.53	0.17	0.08	0.08	0.14		TRINITY_DN50117_c0_g1	4.06	3.77	2.01	0.96	0.87	2.28		TRINITY_DN62640_c0_g1	30.22	33.81	33.59	28.9	21.01	21.98
TRINITY_DN63670_c57_g1	1.4	0	0	10.26	7.17	2.19		TRINITY_DN55634_c0_g1	2.78	6.63	0.83	2.35	1.58		TRINITY_DN59472_c0_g1	6.64	5.95	3.87	2.96	3.79	3.02		TRINITY_DN63352_c2_g1	88.18	85.64	72.55	165.79	89.27	132.98
TRINITY_DN62940_c8_g2	2.07	1.04	2.15	0.67	0.98	0.79		TRINITY_DN59885_c1_g2	0.21	0.1	0.72	1.62	0.8		TRINITY_DN57523_c1_g6	0	0	0	0.31	0.63	0.42		TRINITY_DN49257_c0_g2	31.89	26.84	32.59	63.18	41.27	50
TRINITY_DN20866_c0_g1	12.92	10.29	7.98	0	2.02	3.26		TRINITY_DN53566_c0_g1	13.79	1.97	2.33	1.01	1.3		TRINITY_DN27066_c0_g1	3.75	2.68	2.64	1.76	1.99	2.02		TRINITY_DN46471_c1_g1	0.49	0.57	0.22	2.26	2.04	3.59
TRINITY_DN59432_c2_g1	10.61	5.52	10.14	0.59	3.38	3.64		TRINITY_DN63670_c57_g1	0	0	5.91	2.6	2.28		TRINITY_DN47596_c0_g1	122.04	114.52	92.84	81.78	81.28	56.9		TRINITY_DN62527_c0_g1	3.58	5	4.56	2.16	2.65	1.98
TRINITY_DN61357_c0_g1	0.52	0.38	0.44	0.06	0.25	0.04		TRINITY_DN62617_c0_g1	0	0	0.74	0.42	0.19		TRINITY_DN59323_c0_g1	3.1	1.49	2.44	0.22	0.25	0.25		TRINITY_DN61670_c6_g1	14.93	13.74	13.83	24.95	24.06	25.94
TRINITY_DN62023_c2_g4	79.29	51.87	102.38	36.86	38.11	27.36		TRINITY_DN36884_c0_g1	0	0	0.92	3.3	2.15		TRINITY_DN54853_c0_g1	2.77	3.67	1.48	1.24	0.97	1.25		TRINITY_DN60704_c1_g1	26.59	23.51	28.44	49.61	34.72	44.7
TRINITY_DN60840_c0_g1	20.3	20.93	26.13	26.69	40.74	34.27		TRINITY_DN44633_c0_g1	20.11	8.77	5.98	6.31	6.47		TRINITY_DN62947_c3_g2	0.62	0.32	4.41	6.08	3.47	2.47		TRINITY_DN63121_c1_g1	218.63	147.49	205.98	334.04	316.01	280.15
TRINITY_DN45119_c0_g1	4.55	4.33	3.66	0.31	1.22	2.13		TRINITY_DN53225_c0_g1	0.08	0	0.17	2.2	3.15		TRINITY_DN63740_c1_g1	0.3	0.13	0.35	0.66	0.46	0.76		TRINITY_DN49725_c0_g1	130.2	133.82	117.8	78.43	84.83	80.73
TRINITY_DN61156_c4_g1	6.62	15.25	35.71	0	0	0		TRINITY_DN53035_c4_g1	0	0	11.28	42.15	12.58		TRINITY_DN59883_c8_g2	2.6	2.35	3.93	0.08	1.12	0.92		TRINITY_DN61523_c0_g1	3.3	3.18	3.48	1.96	1.62	1.74
TRINITY_DN58108_c1_g1	17.01	12.8	18.83	26.63	31.94	21.02		TRINITY_DN63720_c2_g3	0.05	2.42	0	0.1	0		TRINITY_DN41832_c0_g1	0.05	0	0	0.58	0.1	0.76		TRINITY_DN63680_c6_g2	35.48	32.25	34.93	50.85	38.93	46.83
TRINITY_DN61644_c1_g1	43.28	32.08	42.25	16.45	28.6	26.62		TRINITY_DN55205_c0_g1	0.02	0.03	0.18	0.15	0.13		TRINITY_DN56855_c4_g1	3.14	2.38	2.77	3.46	10.53	9.12		TRINITY_DN58149_c3_g2	7.4	7.23	7.82	15.2	12.28	12.73
TRINITY_DN10216_c0_g1	3.25	3.98	3.03	0.42	1.56	1.45		TRINITY_DN47895_c0_g1	0.14	0	1.21	5.74	0.75		TRINITY_DN56650_c0_g1	2.65	1.07	1.6	3.11	4.26	3.81		TRINITY_DN59759_c0_g1	14.94	15.72	14.76	24.04	21.15	18.13
TRINITY_DN143474_c0_g1	8.09	4.89	7.34	0.57	2.6	3.32		TRINITY_DN59133_c14_g1	1.68	10.45	1.62	3.32	2.93		TRINITY_DN12890_c0_g1	0.59	0.59	0.63	0	0	0		TRINITY_DN44358_c0_g1	26.05	25.2	19.79	63.45	46.84	64.62
TRINITY_DN60277_c4_g1	1.99	9.52	2.32	1.51	1.39	0.82		TRINITY_DN63395_c1_g2	0.51	1.13	3.02	2.62	1.65		TRINITY_DN47241_c1_g1	2.22	2.82	1.61	1.18	0.65	1.09		TRINITY_DN58582_c3_g1	82.85	81.32	90.59	117.73	117.67	138.41
TRINITY_DN58912_c5_g1	8.27	6.66	7.4	9.45	15.83	15.66		TRINITY_DN23537_c1_g1	0.36	0	3.11	2.38	2.92		TRINITY_DN55364_c0_g1	1.15	1.52	1.09	0.48	0.55	0.55		TRINITY_DN60303_c4_g3	9.98	5.03	6.41	11.35	9.37	11.92
TRINITY_DN63711_c1_g3	8.04	4.67	8.51	11.27	14.76	12.36		TRINITY_DN55457_c0_g1	0.12	0	1.11	2.09	0.82		TRINITY_DN63183_c0_g4	5.07	6.22	4.75	8.72	8.93	7.38		TRINITY_DN48924_c0_g1	1.49	1.41	1.28	3.29	4.08	3.41
TRINITY_DN61786_c1_g1	0	0	0	0.91	0	0.9		TRINITY_DN54978_c4_g5	0.11	0.21	0.04	0	0		TRINITY_DN53789_c0_g1	4.97	6.25	6.57	3.61	1.5	2.5		TRINITY_DN43522_c0_g1	408.02	435.11	395.96	245.11	254.55	260.7
TRINITY_DN50717_c0_g1	3.66	0.5	2.2	0	0.55	0.24		TRINITY_DN58821_c0_g1	0.29	2.09	5.97	7.37	6.39		TRINITY_DN63546_c2_g12	36.37	48.3	26.73	26.02	16.08	8.63		TRINITY_DN59541_c0_g1	5.32	4.19	4.1	10.11	7.55	10.62
TRINITY_DN60282_c0_g1	0.72	0.32	1.31	0.26	0.34	0.25		TRINITY_DN37547_c0_g1	0	2.26	11.62	14.3	9.57		TRINITY_DN58482_c4_g1	14.02	12.25	14.97	18.87	15.91	19.89		TRINITY_DN54634_c2_g1	41.48	57.1	58.12	16.16	23.95	27.46
TRINITY_DN1831_c0_g1	3.62	2.65	3.84	0	0.89	0.35		TRINITY_DN36697_c0_g1	4.33	6.79	16.99	16.92	14.11		TRINITY_DN52121_c0_g1	1.16	1.41	0.86	0.5	0.46	0.49		TRINITY_DN56852_c2_g2	52.85	62.51	55.37	102.67	83	78.08
TRINITY_DN50845_c0_g1	3.3	3.1	3.71	0.11	1.38	1.2		TRINITY_DN61853_c0_g1	0	0	2.21	0.9	2.48		TRINITY_DN26155_c0_g1	249.23	260.85	260.42	172.56	165.32	90.88		TRINITY_DN62219_c2_g1	177.4	194.36	215.58	255.39	291	299.97
TRINITY_DN36153_c1_g1	0.4	0	0	2.26	0.9	1.66		TRINITY_DN45246_c0_g1	0.54	0.15	0.04	0.09	0.04		TRINITY_DN55888_c0_g1	92.64	56.91	48.19	30.96	44.82	41.62		TRINITY_DN62013_c1_g1	2.35	1.94	2.25	5.07	6.82	4.24
TRINITY_DN37536_c0_g1	14.31	11.19	14.57	0.93	4.64	6.61		TRINITY_DN67692_c0_g1	0	0.07	0.29	0.27	0.58		TRINITY_DN51006_c0_g2	18.2	16.95	23.63	0	0	0		TRINITY_DN54115_c0_g1	6.1	5.83	6.03	3.5	3.41	3.11
TRINITY_DN60411_c0_g1	5.99	10.22	6.21	0.81	4.62	3.15		TRINITY_DN63679_c0_g1	2.86	4.76	15.52	18.4	9.46		TRINITY_DN23113_c0_g1	76.24	120.51	80.19	56.47	41.56	69.94		TRINITY_DN62334_c0_g1	18.49	12.7	15.9	29.17	19.99	24.81
TRINITY_DN61065_c1_g1	4.78	2.33	5.36	0.33	2.07	1.29		TRINITY_DN60988_c0_g1	24.76	44.08	62.23	56.99	64.5		TRINITY_DN37672_c1_g1	34.14	53.22	58.24	38.86	17.53	27.83		TRINITY_DN62474_c1_g5	905.22	1085.72	906.43	585.69	635.17	607.38
TRINITY_DN54682_c0_g1	21.82	11.18	17.53	24.36	75.2	28.6		TRINITY_DN84320_c0_g1	0.18	0.08	0.02	0.05	0.04		TRINITY_DN62345_c0_g1	5.27	4.4	3.43	2.7	3.04	1.83		TRINITY_DN62337_c1_g1	63.17	62.21	66.81	43.39	36.11	42.63
TRINITY_DN54163_c0_g1	11.37	3.95	2.78	0.18	2.09	1.13		TRINITY_DN62000_c0_g6	0	0	0.24	0.42	0.25		TRINITY_DN59243_c0_g3	0.67	0.55	1.69	1.67	2.87	1.96		TRINITY_DN57363_c1_g1	5.23	5.5	6.61	10.73	6.55	12.96
TRINITY_DN57708_c0_g1	26.66	14.23	28.37	4.11	14.43	11.38		TRINITY_DN53128_c0_g1	4.57	5.04	2.64	3.08	2.41		TRINITY_DN59006_c5_g9	0.67	1.85	1.86	0	0	0		TRINITY_DN54085_c0_g1	22.55	26.12	21.34	14.99	13.17	14.49
TRINITY_DN54922_c0_g1	5.99	4.26	5.96	0.45	2.9	2		TRINITY_DN19329_c0_g1	1.33	0.31	0.14	0.14	0.21		TRINITY_DN60943_c5_g4	6.04	8.43	9.41	36.87	46.81	53.26		TRINITY_DN59949_c0_g3	26.12	28.58	24.62	41.98	33.75	39.55
TRINITY_DN59706_c0_g1	18.71	20.21	13.17	11.57	11.46	9.81		TRINITY_DN57101_c1_g2	0.07	1.34	0.07	0	0.07		TRINITY_DN58804_c6_g5	0.11	0	0.45	4.4	0.64	0.92		TRINITY_DN56737_c2_g1	12.81	12.97	15.28	23.71	18.97	20.37
TRINITY_DN60382_c0_g1	0.06	0.22	0.2	0	0	0		TRINITY_DN47705_c0_g1	0	0.02	0.17	0.68	0.4		TRINITY_DN63698_c0_g1	1.29	0.76	1.39	2.4	2.42	3.84		TRINITY_DN54293_c1_g5	11.75	10.65	9.11	28.28	14.74	23.36
TRINITY_DN61901_c2_g1	0.71	0.59	0.72	1.65	1.43	2.48		TRINITY_DN42677_c0_g1	0.32	0.07	0.05	0.02	0.05		TRINITY_DN55717_c9_g8	2.69	2.54	3.79	4.81	6.51	6.1		TRINITY_DN62464_c0_g1	4.52	16.49	13.17	0	0	0
TRINITY_DN63003_c0_g2	6.23	4.34	6.95	14.01	10.87	7.24		TRINITY_DN60159_c2_g2	0.1	0.18	0.78	0.55	0.7		TRINITY_DN60505_c0_g1	3.79	4.07	3.27	2.47	2.02	3		TRINITY_DN57631_c0_g2	14.69	8.81	5.4	43.95	21.19	35.47
TRINITY_DN59819_c0_g1	3.22	1.28	4.12	0.15	1.44	0.28		TRINITY_DN56757_c194_g6	0	0.24	2.01	2.6	0.66		TRINITY_DN61014_c0_g2	3.32	1.01	0.59	1.3	1.07	1.39		TRINITY_DN59442_c0_g1	3.14	3.08	2.77	5.4	4.69	5.07
TRINITY_DN50924_c0_g3	3.47	3	3.91	0.13	1.16	1.43		TRINITY_DN52465_c0_g1	0	0.07	0.46	0.62	0.39		TRINITY_DN53874_c0_g1	1.64	1.83	2.82	0.94	0.68	1.01		TRINITY_DN63285_c0_g2	27.11	28.39	29.57	17.28	17.97	17.14
TRINITY_DN63546_c2_g4	0	0	0	0.92	2.87	0.98		TRINITY_DN163100_c0_g1	7.92	2.22	1.48	1.51	1.78		TRINITY_DN63625_c7_g1	0	0	0	1.79	2.93	2.8		TRINITY_DN62033_c0_g1	2.53	2.2	2.88	4.63	4.17	6.33
TRINITY_DN61855_c4_g1	9.51	12.24	14.51	25.35	20.12	12.79		TRINITY_DN10854_c0_g1	0.6	0.08	0.06	0.08	0.04		TRINITY_DN56213_c9_g6	8.5	10.04	8.26	7.42	4.8	4.95		TRINITY_DN59835_c5_g1	12.99	12.51	11.43	9.98	8.65	11.31
TRINITY_DN450_c0_g1	1.44	1.68	2.29	0.06	0.8	0.43		TRINITY_DN62526_c4_g1	0.09	0.73	0.42	0.39	0.39		TRINITY_DN53172_c0_g1	8.85	9.55	7.12	4.65	4.53	6.81		TRINITY_DN51150_c1_g3	10.31	10.45	12.79	17.16	16.94	15.71
TRINITY_DN57916_c0_g1	5.49	3.02	4.13	0.16	1.44	1.68		TRINITY_DN47753_c0_g1	0.29	0.97	3.05	2.5	2.71		TRINITY_DN62337_c0_g1	7.18	8.73	7.03	3.06	4.84	4.6		TRINITY_DN51745_c0_g1	5.97	4.86	7.87	2.63	1.95	2.64
TRINITY_DN52404_c0_g1	2.05	1.38	0.88	0.19	0.55	0.74		TRINITY_DN39007_c0_g1	1.65	0.28	0.18	0.21	0.27		TRINITY_DN46956_c0_g1	10.31	12.4	13.33	2.54	0.82	9.37		TRINITY_DN50789_c0_g1	34.63	38.01	31.39	21.06	21.49	19.98
TRINITY_DN81473_c0_g1	0	6.13	32.18	0	0	0		TRINITY_DN51933_c0_g1	11.03	6.05	2.22	4.38	3.86		TRINITY_DN93710_c0_g1	0	0	0	3.22	3.76	0.3		TRINITY_DN51097_c0_g2	10.52	10.65	12.22	16.49	16.99	16.35
TRINITY_DN61833_c0_g1	2.78	2.53	2.72	2.62	1.62	1.22		TRINITY_DN48418_c0_g1	1.37	1.67	0.51	0.17	0		TRINITY_DN57241_c0_g1	6.65	7.79	4.93	3.4	2.68	4.98		TRINITY_DN129355_c0_g1	0	0	0	8.12	2.95	6.06
TRINITY_DN57597_c4_g3	1.68	1.12	1.29	3.4	2.72	3.23		TRINITY_DN63759_c6_g3	0.09	0	0.29	3.53	1.29		TRINITY_DN43724_c0_g1	0	0	0.05	0.56	0.35	0.4		TRINITY_DN57838_c3_g1	13.78	10.61	10.92	20.32	23.38	22.23
TRINITY_DN54321_c3_g2	2.15	2.1	0.99	0.26	0.44	0.41		TRINITY_DN63620_c4_g1	4.94	6.37	1.97	1.18	3.5		TRINITY_DN57591_c0_g3	4.55	5.58	5.74	10.34	14.91	12.43		TRINITY_DN48895_c0_g1	7.86	7.85	9.01	14.17	11.62	12.99
TRINITY_DN55376_c1_g1	76.27	23.17	42.63	0.67	11.88	4.22		TRINITY_DN42754_c0_g1	0.77	0.73	0.13	0	0.13		TRINITY_DN59236_c0_g1	1.49	1.65	1.4	0.38	0.84	0.94		TRINITY_DN55578_c15_g8	0	0	0	3.79	1.88	3.16
TRINITY_DN40465_c0_g1	2.6	0	2.46	13.74	9.04	9.16		TRINITY_DN61836_c0_g1	8.26	16.18	37.71	33.41	20.13		TRINITY_DN148693_c0_g1	15.07	9.83	8.72	16.44	39.35	31.01		TRINITY_DN59372_c4_g1	149.86	122.72	122.72	270.65	186.81	205.44
TRINITY_DN105056_c0_g1	7.48	6.01	9.62	0.43	2.66	3.53		TRINITY_DN29212_c0_g1	3.03	0.96	0.46	0.47	0.6		TRINITY_DN50198_c0_g1	31.25	19.6	19.24	33.56	43.39	38.23		TRINITY_DN56620_c7_g2	13.9	12.24	9.9	2.57	1.2	4.5
TRINITY_DN58858_c3_g2	4.24	8.58	9.32	1.05	2.88	3.38		TRINITY_DN56500_c0_g1	7.16	13.71	23.51	22.54	17.58		TRINITY_DN63261_c1_g2	0.36	0.77	0.88	0.31	0.15	0.27		TRINITY_DN57146_c2_g2	12.75	13.52	12.84	21.61	17.81	20.47
TRINITY_DN62843_c0_g1	8.32	4.19	7.98	1.41	4.71	4.01		TRINITY_DN49795_c0_g1	0	0	0.82	0.3	0.12		TRINITY_DN47038_c0_g1	0.43	0.56	1.09	1.43	1.42	1.63		TRINITY_DN56087_c0_g1	0	0	0.23	3.49	14.45	4.46
TRINITY_DN58384_c3_g2	1.03	0.8	0.82	0.11	0.48	0.41		TRINITY_DN31035_c0_g1	15.16	11.63	3.95	5.4	2.31		TRINITY_DN58049_c2_g2	9.66	9.09	16.8	19.31	16.4	25.24		TRINITY_DN51130_c0_g1	15.19	17.4	14.7	9.43	7.7	8.84
TRINITY_DN57309_c2_g4	0.04	0.71	0.08	1.43	2.48	1.63		TRINITY_DN60459_c9_g2	23.89	17.61	3.37	1.78	3.23		TRINITY_DN59140_c0_g1	3.92	2.11	3.27	3.44	2.81	3.25		TRINITY_DN59034_c0_g1	11.03	9.39	10.18	16.86	14.22	14.43
TRINITY_DN63786_c0_g1	2.25	2.16	2.4	4.45	3.16	3.75		TRINITY_DN48598_c1_g1	0	0.05	0.21	0.74	0.31		TRINITY_DN61653_c3_g2	5.07	2.81	3.04	3.62	3.28	7.44		TRINITY_DN56054_c0_g1	24.26	26.21	28.34	43.77	33.92	36.86
TRINITY_DN120198_c0_g1	3.79	1.22	2.11	0.32	1.15	0.94		TRINITY_DN55358_c0_g2	0.03	0.09	0.26	0.37	0.37		TRINITY_DN62029_c0_g2	0.21	0.23	0.26	0.14	0.14	0.12		TRINITY_DN59302_c1_g1	9.83	11.14	10.67	16.62	14.22	16.17
TRINITY_DN58578_c0_g1	6.77	4.08	5.44	0.43	2.1	2.25		TRINITY_DN64106_c5_g1	8.03	2.4	1.89	1.83	2.87		TRINITY_DN57852_c0_g2	1.41	0	0.52	2.33	3.84	2.8		TRINITY_DN63419_c0_g1	8.71	8.58	11.03	8.91	7.38	7.86
TRINITY_DN57530_c0_g1	33.32	30.96	32.26	42.86	56.13	54.57		TRINITY_DN30180_c0_g1	0	0.08	0.81	0.37	0.64		TRINITY_DN60169_c0_g1	5.25	7.65	6.15	3.63	3.32	5.3		TRINITY_DN55654_c1_g1	5.87	6.6	8.26	3.5	3.44	2.85
TRINITY_DN57931_c4_g2	3.48	2.84	3.14	4.36	7.62	7.82		TRINITY_DN42914_c0_g1	1.88	1.36	0.6	0.47	0.15		TRINITY_DN60409_c4_g1	3.25	3.02	3.39	1.81	2.43	3.13		TRINITY_DN52823_c1_g1	52.38	24.65	27.12	115.23	59.28	96.18
TRINITY_DN51233_c0_g1	4.13	3.37	4.79	0.11	1.6	1.38		TRINITY_DN55987_c3_g1	199.89	157.79	121.66	112.51	51.92		TRINITY_DN61306_c1_g1	1.31	1.09	1.6	1.88	2.38	3.19		TRINITY_DN49048_c0_g1	42.83	32.95	33.93	15.59	19.41	21.41
TRINITY_DN103383_c0_g1	21.86	14.54	13.75	0.7	5.21	7.15		TRINITY_DN63123_c2_g1	728.58	816.42	618.13	352.03	734.4		TRINITY_DN45259_c0_g2	6.3	3.84	9.77	0.42	1.96	0.92		TRINITY_DN60857_c0_g1	598.86	700.86	551.03	996.3	849.58	869.64
TRINITY_DN91271_c0_g1	5.56	2.96	4.99	2.21	1.89	0.89		TRINITY_DN60793_c2_g4	0.54	1.31	3.76	3.84	4.14		TRINITY_DN61404_c1_g1	9.87	7.97	7.64	3.6	5.95	6.07		TRINITY_DN61454_c7_g2	15.25	13.51	14.45	23.88	19.19	19.79
TRINITY_DN43422_c1_g2	0	0	0	7.59	2.64	1.62		TRINITY_DN57548_c4_g2	0	0.07	0.65	0.46	0.25		TRINITY_DN62279_c0_g2	20.77	19.44	10.22	6.65	7.04	7.29		TRINITY_DN63474_c2_g3	107.6	110.62	190.89	187.38	311.1	203.04
TRINITY_DN7560_c0_g1	19.8	13.08	19.46	1.04	7.24	7.52		TRINITY_DN51679_c0_g1	0.91	4.09	0	0	0		TRINITY_DN57711_c1_g1	3.76	4.9	4.23	3.26	2.95	2.14		TRINITY_DN61059_c0_g1	12.74	15.44	12.72	7.91	8.79	6.78
TRINITY_DN6787_c0_g1	95.01	107.66	94.66	65.6	55.8	59.2		TRINITY_DN58040_c0_g2	4.61	4.46	1.03	1.09	1.61		TRINITY_DN42153_c0_g1	320.05	260.21	253.75	473.17	362.32	454.12		TRINITY_DN56904_c0_g1	42.34	38.89	48.31	85.62	55.92	69.88
TRINITY_DN63429_c1_g2	3.66	8.47	0.66	1.07	0.4	0.77		TRINITY_DN53683_c0_g1	0	0	2.18	2.74	2.38		TRINITY_DN54095_c2_g1	0	0.52	0	16.01	15.03	28.12		TRINITY_DN58049_c2_g2	9.43	8.54	9.31	18.07	11.46	17.4
TRINITY_DN56006_c0_g1	3.57	2.46	2.67	0.15	1.48	0.9		TRINITY_DN55996_c0_g1	2.02	2.58	5.43	8.62	4.49		TRINITY_DN54368_c1_g1	12.16	12.73	6.27	5.24	4.29	2.58		TRINITY_DN54399_c0_g1	2.91	0.9	0.81	8.15	9.04	6.88
TRINITY_DN61711_c0_g1	7	3.8	4.02	8.17	10.09	8.56		TRINITY_DN52632_c0_g1	0	0.04	0.25	0.18	0.21		TRINITY_DN59413_c2_g6	1.47	1.49	0.79	0.37	0.44	0.78		TRINITY_DN49978_c0_g1	38.45	43.09	39.35	27.09	23.97	22.85
TRINITY_DN48601_c0_g1	0.26	0.25	0.25	0.8	0.81	0.53		TRINITY_DN62901_c1_g1	0.03	0.09	0.58	0.4	0.27		TRINITY_DN62767_c8_g1	44.2	36.62	49.56	25.35	29.57	23.67		TRINITY_DN61727_c4_g1	1.07	1.02	0.98	2.08	1.58	2.44
TRINITY_DN63603_c1_g2	0.48	0.19	0	2.32	1.5	1.42		TRINITY_DN62743_c1_g2	2.96	3.59	2.83	2.9	2.44		TRINITY_DN101787_c0_g1	3.79	4.04	3.2	2.3	0.81	1.08		TRINITY_DN60066_c0_g1	3.89	3.84	3.44	5.97	5.07	5.85
TRINITY_DN61320_c0_g2	8.88	9.28	6.65	15.18	16.83	11.67		TRINITY_DN55065_c0_g1	2.78	0.48	0.39	0.26	0.46		TRINITY_DN46829_c0_g2	0.82	0.3	0.26	0.09	0.08	0.15		TRINITY_DN59883_c8_g2	3.25	3.52	5.27	0.58	0.42	0.9
TRINITY_DN59761_c6_g2	53.93	99.79	30.4	18.68	24.28	63		TRINITY_DN24254_c0_g1	7.69	22.08	2.9	0	0		TRINITY_DN59951_c3_g1	3.01	3.54	4.04	2.88	2.55	3.05		TRINITY_DN58060_c1_g1	52.63	43.18	43.19	63.04	73.2	72.33
TRINITY_DN59075_c0_g1	4.88	2.69	3.93	0.3	1.89	1.77		TRINITY_DN169026_c0_g1	15.1	4.9	2.29	1.56	0		TRINITY_DN81999_c0_g1	0	0	0	3.86	1.51	1.44		TRINITY_DN55336_c0_g1	10.95	14.61	11.36	29.36	18.16	24.78
TRINITY_DN61026_c0_g1	2.54	1.59	5.03	2.04	1.26	1.42		TRINITY_DN61710_c4_g2	0	0	0.02	0.1	0.05		TRINITY_DN60536_c1_g1	0.58	0.58	0.91	1.25	0.9	2.14		TRINITY_DN51140_c0_g1	4.41	7.08	4.79	16.76	12.44	17.13
TRINITY_DN54684_c0_g1	9.28	10.54	12.98	23.02	16.75	18.59		TRINITY_DN32640_c1_g2	3.97	4.17	20.33	23.1	17.29		TRINITY_DN52597_c0_g1	3.47	3.54	2.69	1.45	1.87	1.98		TRINITY_DN47727_c0_g1	0	0	0	5.7	2.21	3.89
TRINITY_DN30171_c0_g1	7.17	3.68	3.84	0	1.37	1.26		TRINITY_DN59476_c4_g1	0	0	0.6	8.59	27.87		TRINITY_DN60490_c0_g1	5.24	3.53	3.71	3.89	3.27	5.59		TRINITY_DN49450_c0_g2	51.36	36.79	22.09	97.96	92.17	81.14
TRINITY_DN56280_c5_g1	3.64	3.49	3.6	2.3	2.34	2.79		TRINITY_DN43767_c0_g1	12.08	19.08	1.46	5.34	6.69		TRINITY_DN55216_c8_g2	7.37	5.84	8.48	5.71	4.21	6.89		TRINITY_DN56442_c0_g1	3.9	4.24	5.85	12.24	8.82	8.11
TRINITY_DN61944_c0_g1	4.84	3.02	4.1	0.59	2.21	2		TRINITY_DN106595_c0_g1	0	0	0.3	0.15	0.52		TRINITY_DN53666_c3_g2	8.06	8	11.02	17.45	13.06	13.43		TRINITY_DN58219_c1_g1	50.75	37.3	45.5	62.86	62.63	74.72
TRINITY_DN57279_c1_g2	13.96	10.66	10.99	19.73	24.84	16.05		TRINITY_DN61865_c1_g1	9.19	12.15	16.72	19.71	14.3		TRINITY_DN48513_c0_g1	0.51	0.26	0.35	1.92	1.65	2.79		TRINITY_DN60281_c2_g5	7.64	9.58	7.95	12.69	11.68	11.73
TRINITY_DN53150_c2_g1	1.46	1.93	2.03	0.26	0.56	0.83		TRINITY_DN4713_c0_g1	0	0	0.09	0.42	0.19		TRINITY_DN61812_c1_g1	1.21	1.32	1.39	0.94	0.75	1		TRINITY_DN46282_c0_g1	49.25	52.24	58.69	100.01	70.92	85.87
TRINITY_DN59780_c0_g1	0.01	0	0.02	0.11	0.14	0.11		TRINITY_DN192_c0_g1	0.88	0.39	0.2	0.2	0.24		TRINITY_DN56588_c0_g2	0.71	0.62	0.59	0.34	0.31	0.39		TRINITY_DN58255_c0_g1	7.44	7.72	10.24	16.72	14.19	12.32
TRINITY_DN48283_c0_g1	135.05	130.92	109.21	85.76	66.29	60.85		TRINITY_DN57557_c5_g1	0.66	1.87	0.4	0.08	0.4		TRINITY_DN61662_c0_g3	4.01	4.96	5.52	2.74	1.05	0.39		TRINITY_DN52300_c0_g1	9.58	8.46	9.64	15.08	12.46	14.6
TRINITY_DN58562_c3_g1	31.69	13.33	35.55	0.78	8.03	4.88		TRINITY_DN54384_c0_g2	0	0	2.64	1.62	0.81		TRINITY_DN56605_c0_g4	0	0.38	1.02	2.35	3.5	3.6		TRINITY_DN57675_c0_g1	6.11	6.85	5.88	10.49	10.26	11.84
TRINITY_DN53353_c0_g1	2.15	1.45	1.69	0.08	0.67	0.72		TRINITY_DN51770_c0_g2	0.04	0.08	0.38	0.82	0.61		TRINITY_DN55230_c0_g1	5.19	5.54	5.29	9.22	8.11	8.22		TRINITY_DN63544_c0_g1	4.16	3.44	3.75	7.56	5.68	5.87
TRINITY_DN48656_c1_g1	83.69	81.97	114.53	14.92	44.17	55.32		TRINITY_DN60460_c4_g7	0.64	1.22	3.04	2.53	4.5		TRINITY_DN145785_c0_g1	0	0	0	0.84	0.97	0.95		TRINITY_DN63439_c0_g1	7.78	6.37	7.01	11.65	10.37	10.58
TRINITY_DN62252_c0_g1	6.69	9.33	3.94	3.13	4.52	3.47		TRINITY_DN61970_c1_g2	4.43	4.6	11.24	28.15	33.98		TRINITY_DN61766_c1_g3	2.8	5.23	3.49	8.89	11.39	11.55		TRINITY_DN64105_c1_g1	25.11	8.8	21.86	4.05	4.12	4.08
TRINITY_DN60971_c0_g1	5.07	5.36	3.5	7.9	9.55	9.39		TRINITY_DN62780_c0_g2	0.39	0.34	0.07	0.18	0.07		TRINITY_DN62471_c0_g1	6.46	5.11	6.55	7.88	9.89	11.57		TRINITY_DN58788_c0_g1	6.6	7.05	6.42	12.76	9	11.74
TRINITY_DN62477_c4_g2	0.29	0.09	0	0.62	0.94	1.51		TRINITY_DN15556_c0_g1	0.54	1.66	0.4	0.25	0.32		TRINITY_DN52237_c0_g1	4.98	4.01	8.62	12.83	11.9	9.79		TRINITY_DN62854_c5_g1	50.9	56.82	51.3	25.59	25.93	24.55
TRINITY_DN60761_c0_g2	31.12	40.88	19.49	11.2	16.11	21.05		TRINITY_DN63625_c9_g2	0	0	7.84	3.57	1.56		TRINITY_DN143365_c0_g1	0	0	0	2.98	1.31	3.31		TRINITY_DN16288_c0_g1	13.35	15.37	16.05	29.08	25.49	25.76
TRINITY_DN62123_c2_g2	100.18	31.34	186.86	48.62	16.38	9.04		TRINITY_DN62814_c6_g1	9.53	15.13	2.91	4.46	3.75		TRINITY_DN22113_c0_g1	0	0	0	0.28	0.24	0.29		TRINITY_DN48597_c0_g1	9.53	11.23	11.38	19.14	19.42	27.03
TRINITY_DN61814_c0_g5	0.62	0.54	0.69	0	0.21	0.14		TRINITY_DN57318_c2_g1	148.31	9.79	9.01	11.85	7.1		TRINITY_DN49283_c0_g1	0.32	0.51	0.6	0.06	0	0		TRINITY_DN62151_c2_g1	30.59	24.51	35.91	37.44	42.19	45.73
TRINITY_DN8257_c0_g1	24.37	18.02	20.21	1.25	9.2	9		TRINITY_DN75589_c0_g1	3.23	4.69	0.3	0	1.17		TRINITY_DN58965_c2_g1	11.02	0.89	2.4	6	4.02	4.76		TRINITY_DN61490_c0_g3	4.82	4.75	6.12	8.56	8.04	8.67
TRINITY_DN45628_c0_g2	5.92	3.02	5.25	0.29	2.08	1.92		TRINITY_DN55642_c0_g1	0.7	0.18	0.08	0.06	0.17		TRINITY_DN58348_c2_g2	44.75	41.33	45.08	10.48	24.31	0		TRINITY_DN54161_c0_g1	7.28	6.51	7.27	11.14	9.89	9.94
TRINITY_DN61954_c0_g1	66.54	85.89	134.45	62.27	68.74	49.9		TRINITY_DN108049_c0_g1	0.11	0.05	0	0	0		TRINITY_DN55110_c0_g1	0.13	0.14	0.13	0	0	0.03		TRINITY_DN63077_c1_g3	3.55	2.78	3.34	6.69	5.23	7.31
TRINITY_DN58935_c3_g1	2.57	1.74	2.4	0.17	1.1	0.95		TRINITY_DN50266_c0_g2	0.94	0.45	0	0	0		TRINITY_DN59742_c0_g1	24.67	26.7	21.14	11.72	19.91	18.98		TRINITY_DN53029_c0_g1	10.56	11.05	10.65	6.62	6.12	5.86
TRINITY_DN59225_c0_g1	6.78	4.39	3.84	0.34	2.59	1.78		TRINITY_DN64097_c3_g4	30.37	41.38	76.08	185.7	74.43		TRINITY_DN61691_c2_g2	0.62	2.03	0	6.42	12.36	5.75		TRINITY_DN61415_c0_g1	36.31	39.05	43.45	70.14	59.27	49.87
TRINITY_DN59111_c0_g2	0.98	1.91	0.74	0.16	0.7	0.31		TRINITY_DN39687_c0_g1	0	0	0.78	0.14	0.21		TRINITY_DN63391_c5_g1	0.58	0	0	0.24	144.83	0.22		TRINITY_DN61187_c1_g1	1.25	3.15	1.1	2.25	3.02	3.1
TRINITY_DN58349_c0_g2	18.9	19.35	19.48	17.01	20.51	17.84		TRINITY_DN25706_c0_g1	0	0	2.1	0.86	0.41		TRINITY_DN46600_c0_g1	27.53	25.7	20.61	15.88	22.45	15.09		TRINITY_DN56726_c0_g1	8.6	12.98	10.67	5.95	3.89	4.34
TRINITY_DN146080_c0_g1	6.87	6.23	7.78	0.49	3.37	2.86		TRINITY_DN24353_c0_g1	0	0	0.44	0.13	0.29		TRINITY_DN57662_c3_g1	0.06	0	0.16	0.67	0.76	0.53		TRINITY_DN48729_c0_g2	38.3	39.86	39.26	25.84	25.93	21.73
TRINITY_DN57097_c0_g1	0.12	0.11	0.15	0.43	0.27	0.39		TRINITY_DN47700_c0_g1	36.69	21.33	28.56	28.24	30.16		TRINITY_DN62076_c8_g1	14.71	18.79	9.76	9.99	1.58	4.08		TRINITY_DN57715_c3_g2	2.87	2.86	2.54	4.96	5.29	4.61
TRINITY_DN55728_c2_g3	2.78	1.82	0.48	7.02	3.86	9.66		TRINITY_DN62957_c1_g1	139.56	138.23	82.66	83.53	71.84		TRINITY_DN28070_c0_g1	6	2.6	11.42	14.59	30.38	23.38		TRINITY_DN52685_c0_g1	10.83	13.34	14.33	3.29	4.95	4.8
TRINITY_DN54938_c0_g2	13.49	10.05	12.76	0.75	4.32	6.04		TRINITY_DN50986_c1_g2	2.44	2.93	17.12	20.05	4.69		TRINITY_DN52153_c0_g2	4.14	6.1	5.46	16.5	11.69	13.34		TRINITY_DN60415_c0_g8	20.6	18.06	23.15	35.09	26.84	28.8
TRINITY_DN56468_c0_g1	7.35	4.14	8.72	1.67	4.26	3.98		TRINITY_DN58334_c0_g1	0.05	0.05	0.4	0.16	0.33		TRINITY_DN54312_c0_g1	4.67	5.82	4.38	2.8	2.57	3.63		TRINITY_DN64110_c4_g1	2.27	0.45	1.09	8.91	5.94	7.25
TRINITY_DN63616_c0_g1	4.47	1.98	2.66	0.16	1.14	1.06		TRINITY_DN57326_c1_g1	0.14	0.65	0.12	0.05	0.1		TRINITY_DN63414_c0_g1	0.67	0.57	1.28	14.12	0.88	1.2		TRINITY_DN61039_c3_g2	1.41	6.95	1.5	9.24	5.87	3.92
TRINITY_DN61222_c1_g1	56.95	62.77	83.66	53.54	43.59	41.72		TRINITY_DN48499_c1_g1	1.28	0.43	3.13	5.39	2.46		TRINITY_DN59775_c0_g1	24.05	15.33	20.05	71.53	63.28	81.75		TRINITY_DN57584_c0_g1	3.59	4.79	4.76	9.11	7.98	7.13
TRINITY_DN60031_c0_g1	8.4	6.07	7.41	3.5	5.48	5.13		TRINITY_DN53919_c0_g1	0	0	0.19	0.04	0.07		TRINITY_DN60725_c8_g4	0	0.76	0.91	1.8	5.76	4.81		TRINITY_DN55932_c0_g1	95.25	102.99	109.19	93.79	80.72	72.5
TRINITY_DN63675_c0_g2	1.83	1.04	1.6	3.14	2.72	2.06		TRINITY_DN55849_c0_g1	0.59	0.71	0.16	0	0.14		TRINITY_DN42956_c0_g1	45.06	15.43	10.36	5.1	4.82	4.36		TRINITY_DN54944_c5_g1	4.49	2.46	1.97	8.84	6.24	9.3
TRINITY_DN60392_c1_g3	120.58	140.27	67.14	211.04	338.27	177.17		TRINITY_DN55313_c0_g2	0.08	0.42	1.21	2.6	1.29		TRINITY_DN56189_c8_g1	5.7	5.95	3.7	3.32	1.38	2.09		TRINITY_DN52339_c0_g1	0.72	1.3	0.58	4.3	3.68	2.68
TRINITY_DN51754_c0_g1	20.41	14.16	17.39	1	7.46	7.13		TRINITY_DN138562_c0_g1	0.15	0.09	0.6	0.56	0.56		TRINITY_DN32817_c0_g1	1.39	0.16	2.64	4.61	5.18	6.19		TRINITY_DN47509_c0_g1	1.18	0.19	0.09	5.45	5.89	5.74
TRINITY_DN46319_c0_g1	2.94	2.73	4.32	7.29	6.55	4.27		TRINITY_DN60825_c2_g4	0.68	0.24	0.19	0.06	0.1		TRINITY_DN53712_c0_g1	6.85	8.14	5.65	3.78	3.19	5.8		TRINITY_DN58942_c5_g1	11.72	11.16	13.04	16.95	17.77	17.7
TRINITY_DN61587_c0_g1	4.25	2.07	2.27	0.44	2.12	2.15		TRINITY_DN61333_c0_g1	1.88	2.89	5.49	9.75	9.95		TRINITY_DN63509_c2_g3	0	0	3	8.2	5.23	10.97		TRINITY_DN30555_c1_g2	39.04	31.04	42.1	61.45	50.93	64.72
TRINITY_DN56021_c0_g1	0.54	0.37	1.14	1.8	1.59	1.55		TRINITY_DN12825_c0_g1	4.65	0.8	0.3	0.1	0.8		TRINITY_DN59677_c1_g1	1.74	1.58	1.92	2.69	2.32	3.67		TRINITY_DN52265_c0_g1	18.39	15.49	15.38	9.3	9.4	9.18
TRINITY_DN4960_c0_g1	5.02	3.33	3.32	0.15	1.78	1.24		TRINITY_DN63670_c39_g1	22.97	46.6	114.07	129.91	75.62		TRINITY_DN58574_c1_g1	1.39	0.83	0.65	0.25	0.23	0.23		TRINITY_DN56342_c0_g1	210.58	238.17	236.33	347.86	269.59	401.23
TRINITY_DN61257_c4_g2	3.45	0.11	0.1	1.41	7.11	10.26		TRINITY_DN87940_c0_g1	0.82	0.1	0	0	0		TRINITY_DN49665_c0_g1	27.6	29.73	22.74	18.84	15.36	18.67		TRINITY_DN48352_c0_g2	6.4	9.28	7.97	2.1	2.55	3.27
TRINITY_DN58860_c1_g1	1481.82	1911.11	1618.37	1073.33	665.3	1219.84		TRINITY_DN41246_c0_g1	0.79	1.03	4.27	3.49	3.27		TRINITY_DN47078_c0_g1	0.92	0.17	0.37	0	0	0.06		TRINITY_DN60565_c0_g1	6.96	5.78	6.06	11.15	10.65	10.57
TRINITY_DN62434_c0_g1	0.48	0.46	0.49	0.16	0.26	0.32		TRINITY_DN60362_c4_g1	0.53	0.58	0.68	0.84	1.1		TRINITY_DN44722_c0_g1	5.02	3.43	5.6	13.29	6.62	6.75		TRINITY_DN116833_c0_g1	0	0	0	16.25	6.47	6.9
TRINITY_DN58582_c3_g2	5.08	1.55	2.98	0.17	0.8	1.64		TRINITY_DN60959_c1_g2	88.58	64.78	61.51	54.58	52.08		TRINITY_DN38684_c1_g1	0.64	2.01	3.59	0	0	0		TRINITY_DN36091_c0_g3	0.98	0.84	0.75	2.4	1.67	2.08
TRINITY_DN57824_c0_g1	0	0	0.04	0.47	0.16	0.19		TRINITY_DN51190_c0_g2	0	0	17.94	35.85	37.19		TRINITY_DN426_c0_g1	1.56	0.65	1.16	6.02	4.35	4.81		TRINITY_DN47640_c0_g1	21.55	17.6	20.88	34.27	29.46	41.47
TRINITY_DN58320_c0_g2	0.73	0.58	0.89	0.37	0.26	0.38		TRINITY_DN55983_c2_g1	10.61	82.26	0	6.4	4.94		TRINITY_DN52132_c0_g3	1.85	1.56	2	0.84	0.54	0.77		TRINITY_DN25918_c0_g1	145.99	156.75	182.41	55.81	78.76	76.73
TRINITY_DN62079_c4_g2	0.61	0.29	0.89	3.02	1.75	2.45		TRINITY_DN59647_c0_g3	32.81	26.71	20.43	22.56	24.42		TRINITY_DN62244_c2_g1	36.63	33.37	39.79	65.12	94.06	61.98		TRINITY_DN54321_c3_g1	5.4	5.17	8.53	12.48	8.62	9.92
TRINITY_DN55966_c0_g1	2.17	5.29	4.28	1.5	2.07	1.02		TRINITY_DN60701_c2_g1	0	0	0.03	0.01	0.03		TRINITY_DN62845_c3_g2	1.8	1.2	4.66	2.81	2.24	3.72		TRINITY_DN63565_c0_g1	6.47	7.38	7.95	9.6	21.55	28.32
TRINITY_DN63749_c4_g1	4.6	4.33	2.38	7.89	6	18.94		TRINITY_DN7204_c1_g1	0	0	10.14	4.15	6.93		TRINITY_DN57024_c2_g1	16.64	14.83	11.77	10.3	8.43	7.43		TRINITY_DN61737_c4_g1	25.35	23.44	23.62	17.34	13.19	15.85
TRINITY_DN56757_c182_g1	0.81	0.76	1.55	0.3	0.75	0.23		TRINITY_DN38337_c0_g1	3.83	0.42	0.23	0.48	0.39		TRINITY_DN30815_c0_g1	1.37	2.61	1.28	0	0	0.24		TRINITY_DN47059_c0_g1	4.33	3.77	3.42	6.92	6.15	6.05
TRINITY_DN39784_c0_g3	0.1	0.39	0.09	0.05	0	0		TRINITY_DN53031_c1_g1	0.07	0.04	0.21	0.36	0.27		TRINITY_DN58611_c4_g1	3.04	2.76	1.68	3.62	4.21	6.19		TRINITY_DN58416_c0_g1	11.01	9.24	13.23	23.12	17.52	18.86
TRINITY_DN54211_c1_g1	236.21	238.21	189.98	163.57	118.76	151.58		TRINITY_DN16288_c0_g1	8.15	5.44	2.61	3.43	3.87		TRINITY_DN52697_c0_g1	0.04	0.15	1.26	0	0.04	0		TRINITY_DN51075_c0_g2	12.97	11.51	13.02	25.13	17	20.32
TRINITY_DN19278_c0_g1	28.23	19.36	23.46	0.81	6.33	10.68		TRINITY_DN46010_c1_g3	2.09	0	11.61	24.6	9.8		TRINITY_DN63581_c0_g1	0.3	0.3	0.37	1.21	0.84	0.64		TRINITY_DN60614_c1_g1	1.48	1.12	1.4	3.09	2.19	2.62
TRINITY_DN57061_c1_g1	2.78	1.38	2.48	0.03	0.55	1.12		TRINITY_DN34438_c1_g1	0	0.88	4.33	4.44	4.03		TRINITY_DN55856_c0_g1	8.14	9.31	7.64	6.4	3.98	4.26		TRINITY_DN57301_c7_g1	15.01	9.75	13.11	37.01	39.26	25.88
TRINITY_DN55647_c0_g2	0.61	0.61	1.03	0.03	0.3	0.25		TRINITY_DN25322_c0_g1	4.94	1.31	0.48	0.98	0.7		TRINITY_DN54133_c0_g1	2.68	2.33	4.14	4.02	5.65	5.07		TRINITY_DN56308_c0_g1	59.86	73.94	39.23	132.27	130.93	134.79
TRINITY_DN47797_c0_g1	11.47	7.3	8.28	0.43	4.27	3.11		TRINITY_DN56110_c0_g1	7	7.06	3.55	5.14	5.46		TRINITY_DN54288_c0_g1	0.1	0.13	0.04	0.69	0.11	1.09		TRINITY_DN53970_c2_g1	14.96	20.5	11.52	34.51	53.83	48.42
TRINITY_DN88109_c0_g1	1.73	1.08	1.44	0	0.48	0.32		TRINITY_DN43003_c0_g1	0	0.12	0.73	0.68	0.47		TRINITY_DN60716_c3_g1	0.37	0.63	0.8	0.18	0	0.14		TRINITY_DN55578_c15_g11	5.42	5.17	4.6	2.26	1.88	2.3
TRINITY_DN101828_c0_g1	89.31	58.68	87.74	5.69	34.14	36.61		TRINITY_DN56483_c0_g1	0.02	1.5	0.04	0.02	0.38		TRINITY_DN37789_c0_g1	2.25	3.76	3.25	1.26	1.22	1.68		TRINITY_DN55912_c0_g1	85.51	68.84	94.77	190.98	158.06	228.17
TRINITY_DN62315_c3_g4	29.89	51.76	8.91	86.21	72.8	194.35		TRINITY_DN48844_c2_g1	7.54	1.94	1.13	0.9	1.89		TRINITY_DN60281_c2_g1	4.86	3.4	3.44	2.28	2.49	1.77		TRINITY_DN45360_c0_g1	9.94	7.21	8.54	31.02	15.23	20
TRINITY_DN52308_c0_g1	7.88	4.62	7.3	2.15	4.5	4.46		TRINITY_DN43754_c0_g1	0.47	1.23	4.08	2.91	2.58		TRINITY_DN60859_c2_g1	3.42	4.13	4.64	9.94	9.21	19.86		TRINITY_DN60807_c0_g1	414.13	483.97	394.38	252.43	289	267.36
TRINITY_DN47738_c0_g1	1.58	3.97	3.47	0.02	3.96	0.33		TRINITY_DN56279_c0_g1	0.6	9.16	0.33	0.55	1.18		TRINITY_DN57983_c0_g4	0.24	0.19	0.1	0.07	0.05	0.02		TRINITY_DN58091_c2_g1	0.94	0.98	1.08	2.29	2.3	2.25
TRINITY_DN57844_c0_g1	15.79	12.56	6.07	26.93	24.1	33.08		TRINITY_DN55418_c0_g1	80.45	73.41	54.71	51.38	70.7		TRINITY_DN57569_c0_g1	2.86	3.65	2.24	1.19	1.09	2.26		TRINITY_DN58019_c11_g2	3.14	1.63	2.12	7.37	6.98	6.61
TRINITY_DN61995_c0_g1	214.9	152.1	191.42	309.61	239.51	283.33		TRINITY_DN46769_c0_g1	1.65	0.22	0.18	0.13	0.17		TRINITY_DN55951_c0_g3	8.53	10.37	6.06	4.51	4.97	6.3		TRINITY_DN64112_c3_g1	49.96	48.57	60.29	78.84	69.84	95.15
TRINITY_DN59216_c1_g1	6.56	4.95	5.97	0.25	2.43	2.08		TRINITY_DN47750_c0_g1	1.1	0.44	0.21	0.3	0.11		TRINITY_DN61257_c4_g1	7.57	6.62	6.26	3.99	5.58	4.22		TRINITY_DN168289_c0_g1	0	0	0	1.48	1.28	0.85
TRINITY_DN57951_c2_g1	3.35	3.93	6.21	11.92	6.42	6.44		TRINITY_DN49232_c0_g1	0.52	0.15	0.03	0.06	0.11		TRINITY_DN47480_c0_g1	4.42	2.17	0.78	0.39	0.22	0.22		TRINITY_DN59390_c1_g1	18.14	15.5	16.1	29.34	37.69	19.66
TRINITY_DN56482_c4_g1	135.61	91.76	146.5	209.52	242.62	156.74		TRINITY_DN45362_c0_g1	3.24	4.98	1.73	2.04	2.72		TRINITY_DN43474_c0_g1	0.24	0.16	0.22	0.62	0.83	0.83		TRINITY_DN61265_c0_g1	16.87	17.81	18.06	11.64	9.36	9.1
TRINITY_DN45114_c0_g1	7.49	5.16	7.16	0.3	2.94	2.5		TRINITY_DN58851_c0_g1	2.19	0.24	0.41	0.47	0.45		TRINITY_DN50740_c0_g1	0.15	0.29	0.49	1.25	0.87	1.22		TRINITY_DN62827_c0_g1	3.33	2.58	4.73	6.86	6.59	5.49
TRINITY_DN59832_c3_g1	1.21	1.38	1.28	7.74	5.74	3.82		TRINITY_DN52340_c0_g1	2.8	4.67	8.61	7.74	8.32		TRINITY_DN51770_c0_g1	0.21	0.22	0.79	2.72	2.03	3.06		TRINITY_DN52835_c0_g1	36.83	51.56	35.79	21.35	21.81	21.86
TRINITY_DN54545_c0_g1	6.42	6.14	6.39	0.42	2.87	3.14		TRINITY_DN43885_c0_g2	10.32	15.83	7.96	10.54	6.25		TRINITY_DN52788_c0_g1	11.39	13.52	10.63	7.78	6.67	9.2		TRINITY_DN58098_c3_g1	7.7	7.81	6.64	12.14	13.04	11.41
TRINITY_DN56389_c4_g1	9.48	10.7	10.32	7.64	5.12	5.43		TRINITY_DN56411_c0_g1	0.27	0.03	0.17	0.29	0.19		TRINITY_DN39384_c0_g1	9.36	6.02	11.21	11.6	19.49	15.35		TRINITY_DN61272_c6_g4	7.2	7.13	7.9	13.26	10.73	11.32
TRINITY_DN49213_c0_g1	157.13	54.14	129.02	4.07	30.54	43.26		TRINITY_DN60413_c1_g1	1.94	3	7.61	13.38	16.37		TRINITY_DN129355_c0_g1	0	0	0	1.6	1.6	1.03		TRINITY_DN60497_c0_g5	6.24	6.31	5.42	10.62	8.46	10.59
TRINITY_DN53105_c0_g1	12.16	11.13	10.78	0.97	3.82	6.49		TRINITY_DN51379_c0_g1	1.73	2.26	5.45	4.27	3.58		TRINITY_DN61801_c0_g1	42.9	52.55	36.1	28.62	22.96	39.1		TRINITY_DN48193_c0_g1	10.04	6.45	8.8	3.56	2.62	1.37
TRINITY_DN45444_c0_g3	0.04	0.04	0.06	0.19	0.2	0.21		TRINITY_DN48405_c0_g1	5.59	1.94	1.28	1.52	1.44		TRINITY_DN56042_c0_g1	1.47	1.71	1.82	4.47	2	4.4		TRINITY_DN62242_c1_g1	6.86	7.14	9.41	27.49	15.7	16.51
TRINITY_DN55669_c2_g1	1.08	0.64	0.81	0.05	0.19	0.43		TRINITY_DN50711_c1_g1	6.31	3.8	5.16	4.92	2.53		TRINITY_DN57297_c2_g6	1.05	1.97	2.58	3.19	7.58	6.86		TRINITY_DN58396_c1_g1	209.04	206.32	208.87	117.26	125.87	114.67
TRINITY_DN55502_c0_g1	28.03	15.52	22.23	1.32	11.94	8.04		TRINITY_DN47300_c0_g1	0	0	1.04	0.61	0.05		TRINITY_DN50419_c0_g1	16.75	20.5	13.47	9.78	7.04	15.2		TRINITY_DN62549_c0_g1	0.99	1.22	1.68	3.06	3	3.08
TRINITY_DN41033_c0_g1	9.92	5.41	9.83	1.48	7.52	5.82		TRINITY_DN31925_c0_g2	0.2	0.08	0.02	0.04	0.04		TRINITY_DN51237_c0_g1	1.05	0.39	0.47	0.2	0	0.12		TRINITY_DN55495_c5_g2	3.89	4.46	5.35	0.7	1.15	1.73
TRINITY_DN62835_c0_g1	1.46	1.44	1.33	0.52	0.82	0.89		TRINITY_DN52537_c0_g2	1.75	0.08	0.11	0.07	0.17		TRINITY_DN57977_c1_g1	5.9	5.51	5.5	6.72	9.24	15.3		TRINITY_DN62319_c1_g3	3.02	4	3.59	7.27	5.11	5.99
TRINITY_DN6520_c0_g1	0.33	1.52	1.4	3.97	5.61	4.25		TRINITY_DN60864_c3_g3	1948.94	2649.43	1589.22	2442.13	1731.06		TRINITY_DN60036_c0_g2	24.39	23.59	15.8	10.79	8.24	19.9		TRINITY_DN59339_c0_g1	1.15	1.17	1.94	3.42	4.27	3.24
TRINITY_DN7175_c0_g1	1.29	1.79	1.84	0.29	0.83	0.94		TRINITY_DN59220_c1_g1	1.14	1.02	1.88	2.13	3.06		TRINITY_DN54378_c0_g2	0.48	0	0.45	0	15.59	2.82		TRINITY_DN62894_c7_g1	7.09	5.35	6.73	13.47	10.77	14.17
TRINITY_DN61034_c0_g6	0	0	0	0.25	1.14	0.4		TRINITY_DN59906_c0_g2	0.25	0.58	1.34	1.38	1.62		TRINITY_DN40176_c0_g2	1.34	1.38	1.02	0.29	0.52	0.77		TRINITY_DN57966_c0_g1	8.58	9.05	4.22	20.17	17.4	11.68
TRINITY_DN43903_c0_g1	7.08	5.07	2.92	16.75	11.76	11.4		TRINITY_DN45292_c0_g1	0.66	0.35	0.2	0.1	0.15		TRINITY_DN56981_c1_g1	142.81	121.83	94.74	212.34	175.42	191.61		TRINITY_DN62972_c0_g1	5.32	5.14	3.63	1.97	1.16	0.67
TRINITY_DN45580_c0_g1	2.23	2.54	0	15.19	17.47	11.28		TRINITY_DN50519_c0_g1	2.79	1.86	0.98	1	1.33		TRINITY_DN57387_c1_g1	2.32	2.98	4.41	7.01	5.05	4.63		TRINITY_DN60215_c5_g3	0	0	0	1.61	1.56	0.83
TRINITY_DN57551_c1_g3	9.34	5.63	10.65	0.41	3.47	3.22		TRINITY_DN38099_c0_g1	10.31	36.99	0	0	0		TRINITY_DN53986_c0_g2	1.32	0	0.35	5.16	1.61	3.06		TRINITY_DN48568_c0_g1	8.65	8.8	7.43	17.75	11.69	16.73
TRINITY_DN58854_c1_g1	7.12	5.65	6.76	3.25	5.21	4.54		TRINITY_DN58499_c0_g5	0.63	0.36	0	0	0		TRINITY_DN60247_c2_g2	5.74	7.69	4.78	3.76	4.38	2.63		TRINITY_DN58308_c6_g1	17.26	10.25	10.62	22.09	22.32	29.44
TRINITY_DN56431_c3_g4	2.52	2.88	6.92	0	0.88	0		TRINITY_DN62654_c0_g3	0.99	3.92	13.98	7.81	8.27		TRINITY_DN56913_c4_g1	1.46	2.01	1.36	0.88	0.56	1.22		TRINITY_DN56370_c4_g2	6.09	2.8	5.38	0.92	1.53	0.9
TRINITY_DN41806_c0_g1	3	0.97	0.64	5.6	7.15	2.88		TRINITY_DN57971_c4_g2	0.3	0.31	0.66	1.46	1.39		TRINITY_DN52738_c0_g1	1.29	1.82	2.02	3.02	2.62	3.18		TRINITY_DN51551_c0_g1	19.04	17.76	17.3	11.3	10.25	11.58
TRINITY_DN59903_c0_g1	59.61	38.95	208.61	15.19	12.67	35.41		TRINITY_DN60113_c1_g7	1.91	0.31	0	0	0		TRINITY_DN60356_c2_g1	1.42	3.28	1.31	0.32	0.38	0.18		TRINITY_DN38666_c0_g1	87.38	109.4	174.63	399.19	301.45	640.98
TRINITY_DN56153_c5_g1	1.78	0.7	1.91	0.62	0.63	0.61		TRINITY_DN63579_c0_g3	0.38	0.52	0.75	0.7	1.32		TRINITY_DN35286_c0_g2	0	0	0	2.68	3.94	5.83		TRINITY_DN62146_c0_g1	18.23	30.2	24.84	9.4	11.57	11.77
TRINITY_DN60125_c0_g1	3.35	2.19	2.82	1.37	1.71	1.82		TRINITY_DN45720_c1_g1	5.42	2.63	0.97	1.98	0.93		TRINITY_DN54066_c0_g1	13.86	14.88	11.4	16.79	23.3	22.54		TRINITY_DN63537_c2_g1	3.65	1.95	4.06	7.31	7.73	8.92
TRINITY_DN25769_c0_g1	18.28	11.19	16.68	0.84	6.52	6.65		TRINITY_DN46010_c1_g1	37.11	22.21	14.35	11.87	14.26		TRINITY_DN2088_c0_g1	0	0	0	1.23	2.29	1.1		TRINITY_DN58239_c1_g3	17.63	17.16	16.64	10.85	9.89	10.7
TRINITY_DN55647_c0_g1	2.09	0.98	1.71	0	0.22	0.6		TRINITY_DN30853_c0_g1	14.42	7	4.52	5.68	6.16		TRINITY_DN47620_c0_g1	1.93	1.94	3.52	4.41	6.97	4.77		TRINITY_DN56011_c0_g1	11.64	9.35	12.59	17.57	14.37	17.9
TRINITY_DN24519_c0_g1	9.36	4.36	8.3	0.41	3.07	3.01		TRINITY_DN157193_c0_g1	3.09	0.37	0.41	0.18	0.36		TRINITY_DN50275_c1_g2	4.61	4.32	3.06	0.97	2.1	0.83		TRINITY_DN59592_c2_g1	2.78	3.53	2.38	5.72	5.77	5.85
TRINITY_DN15809_c1_g1	1.72	1.3	1.58	0	0.44	0.41		TRINITY_DN66693_c0_g1	9.69	4.56	3.22	3.5	3.05		TRINITY_DN37187_c1_g1	118.32	130.23	123.82	79.57	100.53	45.46		TRINITY_DN50535_c0_g1	25.38	29.52	25.98	24.88	26.59	23.4
TRINITY_DN58677_c2_g1	46.95	30.74	46.87	6.66	19.91	22.19		TRINITY_DN44767_c0_g1	0	0	1.19	1.21	1.12		TRINITY_DN57416_c0_g3	3.39	1.41	1.94	4.53	3.21	2.04		TRINITY_DN58507_c0_g1	9.75	0.47	0.61	1.32	1.14	1.92
TRINITY_DN51861_c0_g1	22.01	12.31	16.26	0.71	7.41	6.85		TRINITY_DN56954_c0_g2	0	0.04	0.22	0.14	0.16		TRINITY_DN55657_c0_g1	0.56	0.24	0.36	1.23	1.15	1.03		TRINITY_DN62654_c0_g1	14.26	10.22	15.89	17.96	17.84	18.82
TRINITY_DN56228_c2_g1	0.53	1.21	0.7	0.25	0.37	0.2		TRINITY_DN87067_c0_g1	0	0	0.75	1.53	1.41		TRINITY_DN54049_c5_g1	0.9	1.35	0.66	0.36	0.23	0.12		TRINITY_DN62175_c1_g1	1.4	2.84	1.38	4.52	5.16	5.02
TRINITY_DN52132_c0_g3	7.72	4.94	5.18	0.1	1.9	2.19		TRINITY_DN6404_c0_g1	0.58	0.27	0	0.08	0.08		TRINITY_DN62096_c0_g2	1.46	1.44	1.19	0.75	0.82	0.6		TRINITY_DN55965_c0_g2	1.3	2.45	1.58	0.92	0.8	1.01
TRINITY_DN47241_c1_g1	6.53	2.97	5.55	0.36	1.51	1.82		TRINITY_DN46555_c0_g1	0	0.04	0.22	0.15	0.26		TRINITY_DN61547_c0_g3	3.21	2.16	3.24	1.2	1.23	1.53		TRINITY_DN61333_c2_g4	10.22	12.57	10.24	5.11	5.39	5.18
TRINITY_DN56754_c2_g4	0	0.08	0	1.57	0	1.17		TRINITY_DN55225_c1_g1	61.78	63.13	34.45	57.61	31.03		TRINITY_DN57717_c1_g1	4.05	4.28	2.64	2.12	1.65	2.75		TRINITY_DN12092_c0_g1	0	0	0	9.17	1.33	8.85
TRINITY_DN51822_c0_g1	12.03	8.11	11.94	0.22	3.08	4.07		TRINITY_DN160581_c0_g1	0	0	1.73	0.89	1.62		TRINITY_DN61311_c1_g1	2.47	4.53	3.09	4.73	5.91	11.89		TRINITY_DN56936_c0_g1	10.37	11.96	10.89	7.13	5.82	8.15
TRINITY_DN38844_c0_g1	2.72	9.55	18.53	0.28	0	0.08		TRINITY_DN31530_c0_g1	0.02	0.02	0.15	0.16	0.11		TRINITY_DN61280_c1_g1	2.78	2.71	4.18	4.02	6.83	5.35		TRINITY_DN50296_c0_g1	57.09	60.98	48.23	31.42	32.75	32.07
TRINITY_DN57074_c1_g1	0.38	0.76	0.92	0.29	0.17	0.34		TRINITY_DN50260_c0_g1	8.12	1.75	0.97	0.99	1.62		TRINITY_DN61379_c2_g2	1.66	3.23	3.54	3.95	5.74	4.4		TRINITY_DN55082_c9_g1	31.81	30.96	27.24	3.26	0.9	7.08
TRINITY_DN57047_c1_g3	7.6	8.93	4.62	1.37	4.69	0.6		TRINITY_DN24538_c0_g2	0	0	0.15	0.15	0.07		TRINITY_DN58378_c0_g2	0	0	0	0.19	0.29	0.11		TRINITY_DN59457_c3_g1	33.16	57.52	49.03	89.96	91.41	103.87
TRINITY_DN46443_c0_g2	1.3	1.51	1.38	0	0.28	0.54		TRINITY_DN53644_c0_g2	0.02	0.03	0.17	0.13	0.13		TRINITY_DN60961_c6_g1	3.59	3.11	3.53	4.91	5.48	6.87		TRINITY_DN63877_c4_g1	12.44	7.61	8.79	18.08	23.03	18.55
TRINITY_DN63339_c0_g1	0.2	0.23	0.64	2.46	1.66	1.53		TRINITY_DN64097_c2_g2	15.6	26.42	41.35	148.74	53.96		TRINITY_DN40500_c0_g1	0.03	0.15	1.3	0	0.06	0		TRINITY_DN57142_c1_g1	3.68	3.86	3.07	8.04	5.76	6.07
TRINITY_DN60503_c0_g2	30.29	27.67	39.62	28.63	16.45	18.71		TRINITY_DN62711_c4_g1	9.71	5.67	1.94	3.63	4.26		TRINITY_DN63215_c0_g1	0.04	0.02	0.05	0.17	0.11	0.14		TRINITY_DN57699_c1_g3	44.05	81.12	53.89	4.21	9.27	13.98
TRINITY_DN60598_c2_g1	5.74	2.72	4.72	0.13	1.29	1.83		TRINITY_DN58979_c8_g2	0.7	0	3.1	7.64	2.37		TRINITY_DN52554_c0_g1	2.46	3.7	2.63	1.99	1.78	1.75		TRINITY_DN61882_c0_g1	1.73	2.05	2.3	3.68	3.27	3.71
TRINITY_DN38764_c0_g1	1.99	1.52	0.69	0	0	0		TRINITY_DN58957_c0_g1	36.61	51.14	26.93	38.3	17.25		TRINITY_DN37900_c0_g1	1.49	2.21	2.1	0	0.6	0.47		TRINITY_DN59721_c1_g3	10.45	5.71	4.77	8.74	14.6	9.77
TRINITY_DN63231_c0_g1	6.8	4.11	4.61	8.33	14.95	7.49		TRINITY_DN126586_c0_g1	5.76	3.71	0	0	1.19		TRINITY_DN57309_c0_g1	11.85	10.27	11.39	7.64	7.96	6.79		TRINITY_DN158195_c0_g1	0	0	0	1.07	0.87	0.97
TRINITY_DN35817_c0_g2	0.74	1.06	1.14	0.06	0.34	0.48		TRINITY_DN26768_c0_g1	0.08	0	0.75	0.34	0.75		TRINITY_DN38025_c1_g2	0.78	1.2	1.08	0	0	0		TRINITY_DN61628_c2_g1	16.12	16.18	17.19	31.14	20.81	22.81
TRINITY_DN62752_c0_g1	1.34	0.32	1.68	3.16	2.27	1.84		TRINITY_DN55091_c0_g1	2.26	7.43	15.31	16.21	12.04		TRINITY_DN55728_c2_g2	5.37	4.91	5.27	1.9	2.07	3.59		TRINITY_DN57104_c0_g1	3.9	3.43	4.72	7.77	5.95	9.87
TRINITY_DN49757_c0_g1	0	0	0	0.14	0.21	0.2		TRINITY_DN55058_c0_g1	12.27	18.12	37.09	29.23	67.85		TRINITY_DN53892_c0_g2	4.78	0.81	2.43	0.82	0.89	0.77		TRINITY_DN62360_c0_g1	1.53	1.52	1.9	3.58	2.38	3.02
TRINITY_DN47085_c0_g1	4.01	3.44	4.84	0.73	2.07	2.11		TRINITY_DN49005_c0_g1	72.28	35.44	28.12	34.21	30.23		TRINITY_DN53142_c11_g1	10.55	6.71	5.66	24.65	8.1	7.42		TRINITY_DN64092_c3_g1	21.3	30.98	20.94	10.14	10.1	11.97
TRINITY_DN62039_c1_g1	0.58	1.19	3.91	0.63	0.34	0.46		TRINITY_DN128782_c0_g1	0.11	0.2	0.56	1.38	1.01		TRINITY_DN61439_c0_g3	0.15	0.03	0.12	0.21	0.33	0.45		TRINITY_DN57374_c55_g1	0.82	1.25	1.39	4.18	2.73	4.09
TRINITY_DN54796_c0_g1	3.12	1.79	4.01	0.1	1.47	1.07		TRINITY_DN56898_c0_g1	0.34	0.34	0.81	0.66	0.51		TRINITY_DN62852_c0_g2	2.89	3.7	2.74	1.29	1.32	2.84		TRINITY_DN59423_c2_g1	2.32	1.78	2.78	4.97	4.29	3.85
TRINITY_DN57818_c4_g1	50.97	46.99	66.55	103.14	95.29	76.11		TRINITY_DN58985_c0_g1	2.08	2.7	30.07	117.2	16.74		TRINITY_DN63350_c4_g1	33.87	47.59	41.82	103.94	23.34	47.08		TRINITY_DN60584_c0_g1	8.53	9.26	8.88	4.78	5.67	4.49
TRINITY_DN26314_c0_g1	34.38	24.83	27.19	2.72	13.5	15.21		TRINITY_DN47405_c2_g1	3.27	4.4	1.2	0.62	1.1		TRINITY_DN61847_c1_g1	7.08	5.93	6.32	4.64	5.39	5.3		TRINITY_DN53788_c0_g1	42.81	47.7	39.28	27.87	25.3	28.1
TRINITY_DN62944_c0_g1	1.5	0.58	1.79	4.27	3.19	2.03		TRINITY_DN29646_c0_g1	0.95	9.3	29.99	28.82	29.08		TRINITY_DN62243_c3_g5	1.72	2.19	2.43	1.07	1.31	1.17		TRINITY_DN12732_c0_g1	2.66	2.98	2.37	0.9	0.93	0.82
TRINITY_DN61409_c5_g1	4.9	2.93	4.65	0.25	2.16	1.52		TRINITY_DN58976_c4_g5	0	0.15	0.65	1.34	0.96		TRINITY_DN53916_c0_g1	1.24	1.03	1.34	3.07	1.79	2.19		TRINITY_DN60287_c9_g1	26.02	40.82	36.92	9.17	11.72	8.43
TRINITY_DN63272_c0_g1	4.88	3.13	4.92	0.15	1.74	1.61		TRINITY_DN58877_c8_g1	0	0.67	2.93	6	3.98		TRINITY_DN61158_c0_g1	0.37	0.35	0.54	0.78	0.8	0.72		TRINITY_DN61498_c1_g6	25.5	29.12	22.94	13.15	13.76	12.28
TRINITY_DN48885_c0_g1	14.5	7.74	8.05	0.65	11.99	13.62		TRINITY_DN36556_c0_g1	0	0.03	0.12	0.24	0.18		TRINITY_DN59906_c0_g4	3.41	2.94	2.94	2.55	1.76	2.07		TRINITY_DN63458_c11_g4	0	2.39	0	32.5	20.44	24.9
TRINITY_DN47091_c1_g1	8.43	5.19	5.95	0.28	2.77	2.53		TRINITY_DN41595_c0_g1	50.13	27.53	15.34	15.4	26.57		TRINITY_DN58626_c0_g1	0.53	0.6	0.74	1.21	1.03	1.13		TRINITY_DN56704_c1_g1	30.88	28.65	24.4	64.88	38.26	60.37
TRINITY_DN60444_c1_g1	17.18	13.77	14	19.48	32.18	21.36		TRINITY_DN53556_c1_g1	2.45	0.79	0.64	0.49	0.32		TRINITY_DN10748_c0_g1	8.93	9.05	8.93	4.16	1.08	1.53		TRINITY_DN57714_c0_g1	22.99	18.94	12.03	56.59	30.37	38.81
TRINITY_DN64008_c2_g1	2.44	1.17	1.35	0.5	1.29	0.86		TRINITY_DN59519_c1_g2	0.13	0.18	0.65	0.56	0.49		TRINITY_DN62525_c0_g1	0.39	0.55	0.84	0.36	0.14	0.18		TRINITY_DN55705_c1_g1	12.38	18.6	20.18	44.35	25.92	35.11
TRINITY_DN59510_c0_g1	17.04	10.33	14.81	0.57	5.97	5.57		TRINITY_DN53499_c0_g1	0	0.48	1.86	2.17	3.32		TRINITY_DN64001_c20_g2	26.38	52.34	48.51	27.29	23.94	14.49		TRINITY_DN57102_c0_g1	51.87	49.7	48.88	28.29	34.72	33.62
TRINITY_DN58186_c3_g2	0.72	0.19	0.41	0.04	0.22	0.13		TRINITY_DN13276_c0_g1	0.55	0.21	0.13	0.03	0.11		TRINITY_DN21804_c0_g1	0	0	0	0.4	0.26	0.33		TRINITY_DN61767_c4_g1	18.92	11.75	23.21	13.16	12.2	18.93
TRINITY_DN44135_c0_g1	9.58	7.14	7.73	0.27	3.06	3.14		TRINITY_DN59993_c1_g1	0.25	0.33	0	0	0		TRINITY_DN63123_c3_g1	2.13	6.82	12.09	20.12	9.39	17.98		TRINITY_DN56081_c3_g1	14.19	14.2	12.6	28.78	21.8	21.67
TRINITY_DN34246_c0_g1	0.81	0.49	0.85	0.15	0.18	0.32		TRINITY_DN56828_c0_g1	0.23	0.15	0.07	0.05	0.02		TRINITY_DN57228_c1_g2	10.67	8.85	14.14	19.51	16.78	13.01		TRINITY_DN53617_c0_g1	39.95	36.55	45.52	61.04	50.76	66.23
TRINITY_DN48072_c0_g1	0.4	0.56	0.38	0.06	0.18	0		TRINITY_DN23762_c0_g1	10	3.54	40.16	58.07	17.81		TRINITY_DN17879_c0_g2	102.99	163.52	207.61	175.17	684.3	485.83		TRINITY_DN62877_c0_g3	7.42	7.03	5.45	11.55	7.99	10.27
TRINITY_DN43784_c0_g1	3.65	2.68	3.65	0.08	1.28	1.2		TRINITY_DN21568_c0_g1	3.97	0.89	0.49	0.71	0.79		TRINITY_DN58866_c4_g4	3.43	5.48	4.77	2.82	1.62	1.03		TRINITY_DN55345_c14_g1	13.73	18.19	17.93	8.49	8.09	6.26
TRINITY_DN50794_c0_g1	0.54	1.31	0.21	3.02	1.64	3.71		TRINITY_DN52375_c0_g1	0.16	2.81	0.1	0.18	0.02		TRINITY_DN53820_c0_g1	0.05	0.14	0.04	0.29	0.82	0.46		TRINITY_DN56335_c2_g1	21.05	19.9	20.35	9.65	11.88	9.32
TRINITY_DN46129_c0_g1	7.62	4.01	6.95	0.35	1.96	3.09		TRINITY_DN50457_c0_g1	6505.59	4367.24	3125.45	3537.62	3583.11		TRINITY_DN60525_c0_g1	0	0	0	0.55	0.8	1.1		TRINITY_DN17371_c0_g1	224.19	293.27	238.23	175.28	139.04	136.58
TRINITY_DN54343_c0_g1	8.86	5.21	8.1	3.3	5.45	4.7		TRINITY_DN62489_c0_g1	0.05	0.29	0.49	0.22	0.2		TRINITY_DN53672_c1_g1	1.21	1.36	1.04	0.42	0.7	0.16		TRINITY_DN62976_c3_g1	53.26	53.99	85.19	48.02	22.02	38.62
TRINITY_DN57490_c5_g1	119.26	118.92	148.75	101.11	283.11	271.04		TRINITY_DN56433_c0_g1	5.87	4.6	0.81	4.74	1.11		TRINITY_DN56664_c1_g1	0.28	0.17	0.18	0.35	1.28	0.66		TRINITY_DN59346_c1_g1	2.65	1.12	1.48	7.22	5.61	4.21
TRINITY_DN11800_c0_g1	8.05	9.82	7.19	0.94	3.11	4.83		TRINITY_DN61092_c1_g2	34.4	40.81	80.05	189.93	82.12		TRINITY_DN522_c0_g1	2.66	2.88	2.38	1.94	0.99	1.43		TRINITY_DN54133_c0_g1	1.56	1.39	1.57	2.46	2.16	2.11
TRINITY_DN40476_c0_g4	21.57	31.98	47.06	15.85	21.5	20.78		TRINITY_DN58186_c2_g1	0	0	0.13	0.2	0.47		TRINITY_DN55724_c2_g1	2.89	4.65	3.09	4.43	1.8	1.7		TRINITY_DN62932_c1_g1	3.45	3.75	3.95	5.24	4.51	5.82
TRINITY_DN47830_c0_g1	4.8	3.43	4.89	1.99	2.82	3.19		TRINITY_DN33132_c0_g1	0	0	2.57	1.76	6.16		TRINITY_DN53449_c0_g1	0	0	0	0.03	0.81	0.06		TRINITY_DN45544_c0_g1	17.62	18.19	21.77	9.41	9.84	8.03
TRINITY_DN47815_c0_g1	2.06	1.18	2.21	0	1.05	0.4		TRINITY_DN59172_c0_g4	0.06	0.03	0.3	0.31	0.19		TRINITY_DN59201_c0_g1	0.32	0.31	0.39	0.26	0.17	0.08		TRINITY_DN58261_c0_g1	11.39	12.19	10.47	7.13	6.38	6.86
TRINITY_DN63886_c14_g1	97.8	46.19	79.1	142.48	176.49	233.41		TRINITY_DN57591_c0_g3	29.04	24.8	6.26	13.97	14.97		TRINITY_DN59028_c1_g1	5.43	3.17	3.55	2.49	1.37	2.52		TRINITY_DN56919_c3_g1	0.99	0.53	0.56	1.43	1.47	1.61
TRINITY_DN30121_c0_g1	1.26	1.18	1.27	0	0.44	0.2		TRINITY_DN54980_c1_g3	0.3	0.85	0	0	0		TRINITY_DN25191_c0_g1	4.72	5.22	0	9.31	54.48	83.64		TRINITY_DN59421_c0_g1	1783.58	2194.91	1770.8	1128.35	613.9	1151.61
TRINITY_DN57430_c0_g2	0.45	0.2	0.13	0	0.08	0.02		TRINITY_DN44679_c0_g1	0	0	0.83	0.85	0.09		TRINITY_DN60711_c0_g1	0.06	0.04	0.1	0.36	0.09	0.66		TRINITY_DN60083_c0_g1	176.7	170.05	161.93	424.98	273.68	377.43
TRINITY_DN63297_c5_g1	1.62	0.95	0.59	0.08	0.61	0.24		TRINITY_DN59640_c4_g1	0	0	0.2	0.03	0.29		TRINITY_DN50483_c0_g1	14.38	28.35	29.81	55.54	25.51	73.2		TRINITY_DN58857_c1_g1	7.19	7.51	8.27	10.97	14.58	16.79
TRINITY_DN49116_c0_g1	5.23	4.06	3.56	0.1	1.31	1.72		TRINITY_DN54091_c4_g2	0.26	0.59	1.29	1.28	1.03		TRINITY_DN52844_c0_g1	0.09	0.06	0.07	0.11	0.33	0.54		TRINITY_DN60421_c2_g2	8.92	10.17	10.35	18.75	16.34	16.75
TRINITY_DN49308_c0_g1	13.47	10.07	13.96	0.45	5.51	4.79		TRINITY_DN8151_c0_g1	0	0	0.14	0.42	0.21		TRINITY_DN55904_c1_g2	13.56	15.94	12.43	26.27	15.08	25.47		TRINITY_DN55640_c0_g1	11.78	10.44	9.72	6	5.77	5.72
TRINITY_DN55162_c2_g1	48.03	69.13	60.79	51.51	46.47	50.83		TRINITY_DN58742_c2_g1	7.52	7.5	5.7	5.22	2.95		TRINITY_DN64051_c5_g1	0.15	0.16	1.55	0.74	0.51	0.53		TRINITY_DN57342_c0_g1	15.37	17.97	18.17	10.61	9.72	11.41
TRINITY_DN56885_c2_g1	0	0.66	0	4.88	1.59	1.25		TRINITY_DN48394_c0_g1	1.96	1.02	0.48	0.85	0.4		TRINITY_DN57776_c4_g1	5.22	4.6	2.96	7.92	4.5	5.3		TRINITY_DN58308_c3_g2	139.2	174.28	158.52	101.69	94.28	92.73
TRINITY_DN55235_c0_g1	9.28	6.6	7.92	0.47	3.16	3.96		TRINITY_DN53318_c0_g1	0	0	0.06	0.98	0.64		TRINITY_DN116833_c0_g1	0	0	7.22	15.87	11.27	19.42		TRINITY_DN47272_c0_g1	749.49	963.19	748.22	437.13	359.92	352.32
TRINITY_DN54293_c1_g2	0.14	0	0.15	1.78	0.54	0.8		TRINITY_DN50459_c0_g1	0	0	0.41	0.83	0.27		TRINITY_DN140692_c0_g1	5.08	5.81	4.85	2.95	2.06	3.52		TRINITY_DN139405_c0_g1	10.91	9.13	11.75	2.17	2.37	1
TRINITY_DN56537_c1_g4	2.97	1.4	2.41	4.42	4.05	5.12		TRINITY_DN50235_c0_g1	2.53	2.06	8.79	7.75	6.65		TRINITY_DN57931_c4_g6	0.43	1.16	0.66	0	0	0		TRINITY_DN40826_c0_g1	1.28	1.22	1.42	2.38	2.01	2.36
TRINITY_DN50263_c0_g1	0.26	0.21	0.18	0.01	0.07	0.03		TRINITY_DN55946_c0_g1	15.38	8.53	2.03	8.7	3.54		TRINITY_DN61256_c0_g1	0.33	0.21	0.23	0.09	0.04	0.1		TRINITY_DN62237_c0_g1	25.63	2.31	2.62	5.96	4.1	12.42
TRINITY_DN61837_c1_g1	30.05	36.26	34.09	44.42	72.54	62.94		TRINITY_DN59733_c0_g2	0.6	3.29	0	0	0.41		TRINITY_DN59694_c1_g1	1.77	1.2	0.67	0.54	0.53	0.44		TRINITY_DN58731_c1_g3	9.08	7.58	9.76	13.49	12.99	13.36
TRINITY_DN52933_c0_g1	131.52	118.69	155.67	10.33	58.79	60.66		TRINITY_DN64067_c2_g1	8.38	25.24	56.58	60.29	42.08		TRINITY_DN48745_c0_g1	5.94	7.7	5.38	10	10.85	9.23		TRINITY_DN57363_c1_g2	26.7	26.62	25.71	19.03	13.84	18.46
TRINITY_DN59352_c0_g1	12.74	8.24	10.91	0.75	4.84	4.73		TRINITY_DN63269_c1_g5	0	0	2.71	1.33	15.13		TRINITY_DN58150_c1_g4	0	0	0	2.04	0.8	3.41		TRINITY_DN57376_c7_g1	0.61	0.76	0.71	1.55	1.22	1.39
TRINITY_DN40112_c0_g1	0.05	0.77	2.28	0.17	0	0		TRINITY_DN61097_c4_g4	15.66	18.14	32.52	31.96	51.38		TRINITY_DN61722_c0_g1	2.94	2.13	3.58	2.59	6.34	9		TRINITY_DN58646_c6_g1	73.39	41.37	67.65	99.52	100.45	99.17
TRINITY_DN52924_c0_g1	5.52	3.72	2.91	0.24	1.22	2.05		TRINITY_DN60101_c1_g1	0.36	0.96	2.49	1.92	1.66		TRINITY_DN62351_c2_g5	0	0	0	3.88	3.04	0.95		TRINITY_DN58795_c5_g1	1.09	1.37	1.01	3.15	3	2.96
TRINITY_DN59996_c0_g1	5.35	2.88	2.67	0.11	1.3	1.37		TRINITY_DN48471_c0_g1	14.18	2.89	0.6	2.46	1.68		TRINITY_DN55354_c2_g1	13.44	10.92	13.6	2.68	9.7	4.95		TRINITY_DN61996_c1_g2	3.88	3.97	4.78	5.19	5.52	6.5
TRINITY_DN54687_c0_g1	58.39	56.62	57.45	19.13	36.35	37.62		TRINITY_DN59244_c2_g3	161.89	154.35	125.11	116.86	119.94		TRINITY_DN56289_c0_g1	3.35	2.04	3.15	1.3	125.54	6.53		TRINITY_DN45169_c0_g1	3.98	2.7	3.06	0.43	1.04	0.9
TRINITY_DN56594_c0_g2	6.87	4.14	4.45	1.2	2.82	3.24		TRINITY_DN27103_c0_g1	31.35	20.66	10.98	16.11	13.48		TRINITY_DN63254_c1_g1	2.11	3.11	2.95	4.74	8.82	1.53		TRINITY_DN55846_c1_g2	0.17	0.02	0	1.3	0.56	0.64
TRINITY_DN49722_c0_g1	43.04	36.25	34.03	52.73	72.67	57.3		TRINITY_DN58881_c3_g2	0	0	0.13	0.64	0.19		TRINITY_DN60778_c1_g1	0.27	0.29	1.12	0.99	0.49	0.83		TRINITY_DN59973_c0_g1	9.32	12.87	11.83	6.69	6.14	6.83
TRINITY_DN57911_c0_g2	0.03	0.06	0.06	0.28	0.08	0.88		TRINITY_DN56717_c17_g2	0	0	0.34	0.62	1.29		TRINITY_DN63937_c0_g1	0.26	0.53	0.29	0	0.05	0		TRINITY_DN58196_c0_g1	26.23	26.38	29.37	20.37	19.93	17.42
TRINITY_DN55951_c0_g3	25.48	16.01	19.39	0.54	7.65	8.07		TRINITY_DN52918_c0_g1	1.38	0.35	0.25	0.25	0.25		TRINITY_DN48405_c1_g1	8.97	11	11.06	6.79	2.82	1.63		TRINITY_DN51843_c0_g1	9.72	12.94	8.84	3.07	1.6	2.07
TRINITY_DN63673_c1_g1	1.65	0.83	1.26	0.57	1.07	0.88		TRINITY_DN57658_c0_g3	0	0	0.43	0.12	0.3		TRINITY_DN58179_c1_g1	2.23	3.01	2.41	0.47	1.42	0.72		TRINITY_DN56642_c0_g1	2.35	1.59	1.61	3.41	3.75	3.42
TRINITY_DN61073_c9_g3	9.2	5.61	10.5	3.71	4.65	3.09		TRINITY_DN53580_c1_g1	11807.7	9488.34	8675.41	7904.77	7096.72		TRINITY_DN61282_c1_g1	2.17	2.38	2.64	1.08	1.82	1.4		TRINITY_DN56370_c4_g3	1.71	0.74	0.89	4.47	4.03	3.06
TRINITY_DN59705_c4_g1	1	0.41	0.39	1.07	1.15	1.28		TRINITY_DN50642_c0_g1	0	0	0.16	0.47	0.09		TRINITY_DN59794_c2_g3	2.98	3.61	3.78	1.42	1.04	1.49		TRINITY_DN51859_c0_g1	1.12	1.67	1.21	4.54	3.5	2.87
TRINITY_DN42881_c0_g1	39.64	27.42	36.48	2.1	14.19	16.69		TRINITY_DN60893_c1_g3	0	0	0.16	0.48	0.13		TRINITY_DN43493_c0_g1	12.88	1.98	29.16	36.31	24.48	22.44		TRINITY_DN55832_c3_g1	8.27	7.32	8.75	19.27	11.2	14.91
TRINITY_DN50924_c0_g1	4.77	2.75	2.92	0.11	1.31	1.41		TRINITY_DN57638_c4_g1	0	0	2.09	0.07	0.11		TRINITY_DN56709_c1_g3	5	3.85	4.04	6.99	7	7.13		TRINITY_DN62608_c6_g1	6.87	8.5	9.66	13.95	10.59	12.86
TRINITY_DN52406_c0_g2	14.62	14.05	17.94	12.93	10.81	6.19		TRINITY_DN55326_c0_g1	0	0	0.37	0.11	0.08		TRINITY_DN58090_c0_g3	2.92	5.53	3.53	3.12	0.4	0.98		TRINITY_DN62504_c0_g1	0.62	0.6	0.59	1.1	1.15	1.12
TRINITY_DN26807_c0_g1	0.02	0.04	0.04	1.35	0.15	0.05		TRINITY_DN52168_c0_g1	0	0	0.25	0.31	0.26		TRINITY_DN54510_c2_g1	0.2	0	1.67	1.3	49.88	1.55		TRINITY_DN60419_c0_g1	3.18	5.51	4.93	14.23	6.48	10.93
TRINITY_DN63166_c0_g3	4.25	2.57	3.59	0.85	1.58	2.39		TRINITY_DN48060_c0_g1	0.22	0.13	0	0	0		TRINITY_DN56184_c0_g1	4.44	5.35	3.64	2.67	2.51	3.37		TRINITY_DN64104_c51_g3	5.21	4.98	6.22	8.48	2.78	3.48
TRINITY_DN52183_c0_g1	7.28	3.54	5.36	0.05	2	1.54		TRINITY_DN60009_c0_g1	0.02	0.07	0.16	0.2	0.3		TRINITY_DN132598_c0_g1	48.21	51.05	43.2	36.4	32.33	25.01		TRINITY_DN60546_c4_g1	8.89	11.29	10.29	17.06	4.77	24.46
TRINITY_DN56118_c7_g3	0	0	0	1.39	2.42	5.19		TRINITY_DN56396_c0_g1	0.49	0.09	0.07	0.04	0.02		TRINITY_DN59832_c2_g1	2.19	1.62	3.21	3.41	4.05	3.89		TRINITY_DN61295_c0_g1	3.36	5.65	3.15	6.8	5.55	6.57
TRINITY_DN43931_c0_g2	38.97	29.1	33.88	1.71	14.42	14.87		TRINITY_DN56458_c0_g2	0.07	0	0.41	1.41	0.28		TRINITY_DN57411_c2_g1	3.72	3.43	3.7	9.12	3.21	6.64		TRINITY_DN48405_c1_g1	20.84	23.87	32.41	6.89	3.13	0.31
TRINITY_DN59807_c0_g1	1.08	0.84	1.79	0.6	0.73	0.99		TRINITY_DN62894_c13_g1	123.34	125.93	102.29	111.49	82.74		TRINITY_DN62459_c2_g2	6.8	7.22	7.44	3.77	4.32	4.86		TRINITY_DN57665_c7_g1	27.56	23.75	27	56.32	34.33	41.9
TRINITY_DN57669_c0_g2	8.82	6.7	6.79	0.41	3.05	3.48		TRINITY_DN140491_c0_g1	0.07	0.06	0.41	0.42	0.42		TRINITY_DN49919_c0_g2	1.98	1.97	2.03	3.42	3.59	3.63		TRINITY_DN60215_c5_g1	16.43	25.46	20.19	14.3	11.72	7.73
TRINITY_DN61086_c3_g1	13.06	3.57	7.13	10.91	2.33	8.17		TRINITY_DN46172_c0_g1	37.11	17.2	59.51	133.5	98.28		TRINITY_DN57894_c1_g1	10.05	6.32	8.08	12.77	16.91	18.19		TRINITY_DN63547_c3_g1	0.5	0.67	0.46	1.89	1.35	1.39
TRINITY_DN37053_c0_g1	6.58	3.81	5.07	0.27	2.17	2.25		TRINITY_DN52259_c0_g1	0.91	0.68	2.68	2.94	2.75		TRINITY_DN64110_c4_g1	0.72	1.34	0.75	3.16	2.56	2.32		TRINITY_DN53142_c11_g1	2.97	3.64	14.86	17.46	5.75	18.54
TRINITY_DN45175_c0_g1	27.85	17.83	27.66	1.53	11.71	10.58		TRINITY_DN62570_c1_g3	0	0	0.12	0.97	0.95		TRINITY_DN127412_c0_g1	0.13	0.07	0.05	0.32	0.23	0.44		TRINITY_DN60344_c1_g6	85.94	88.73	83.11	47.36	61.08	54.44
TRINITY_DN50419_c0_g1	16.72	11.43	11.91	0.41	4	5.65		TRINITY_DN43609_c0_g1	0.25	0.09	0.09	0.01	0.03		TRINITY_DN57544_c0_g1	7.06	9.62	7.3	5.07	6.54	3.81		TRINITY_DN62433_c2_g3	0.37	0.33	0.1	1.08	0.88	0.66
TRINITY_DN53147_c1_g1	53.75	70.99	106.82	27.58	55.16	46.96		TRINITY_DN55013_c0_g2	0.82	0.51	3.13	1.38	4.1		TRINITY_DN59891_c1_g1	4.41	3.56	8.31	8.45	15.09	16.72		TRINITY_DN52552_c1_g1	21.83	22.51	18.58	13.94	11.8	12.5
TRINITY_DN63252_c6_g4	68.42	100.04	183.72	55.23	36.51	58.7		TRINITY_DN120827_c0_g1	2.46	0.52	0.33	0.26	0.6		TRINITY_DN37661_c0_g1	4.9	5.85	8.7	12	18.07	10.51		TRINITY_DN31161_c0_g1	0.65	0.61	0.79	6.61	4.35	3.82
TRINITY_DN60959_c1_g1	131.41	231.09	207.27	127.72	54.16	117.67		TRINITY_DN60653_c3_g2	2.23	6.13	8.37	6.24	5.02		TRINITY_DN173000_c0_g1	0.36	5.02	1.71	0	0	0		TRINITY_DN64037_c36_g4	14.66	24.15	20.48	35.98	39.66	36.84
TRINITY_DN57025_c0_g1	20.44	12.77	18.36	0.97	7.41	7.83		TRINITY_DN40874_c0_g1	0	1.62	10.53	7.19	10.58		TRINITY_DN60355_c0_g1	1.97	2.74	2.22	2.98	4.23	4.77		TRINITY_DN57189_c0_g1	9.86	10.51	10.39	7.45	6.07	6.13
TRINITY_DN62811_c0_g1	0.82	0.63	0.67	0.05	0.32	0.34		TRINITY_DN62304_c1_g1	0.22	0.35	0.08	0	0.04		TRINITY_DN158855_c0_g1	0.51	0.66	0.39	0.14	0.12	0.12		TRINITY_DN48607_c0_g1	38.26	50.99	36.04	19.99	22.63	20.57
TRINITY_DN36820_c0_g1	0.54	0.18	0.67	0	0	0.09		TRINITY_DN46678_c0_g2	0	0.09	0.62	0.74	0.41		TRINITY_DN44636_c1_g1	1.51	0	2.82	6.07	8.78	7.73		TRINITY_DN55742_c0_g1	0.28	0.41	0.28	1.34	1.65	1.2
TRINITY_DN41832_c0_g1	65.54	42.39	62.14	3.22	23.66	26.25		TRINITY_DN55218_c0_g1	1.12	0.23	0.22	0.2	0.16		TRINITY_DN38534_c1_g1	5.27	4.32	3.03	2.07	2.03	3.17		TRINITY_DN56038_c2_g1	7.6	8.71	9.39	4.95	4.92	3.67
TRINITY_DN59165_c0_g2	11.35	0.79	7.84	10.38	0	0.05		TRINITY_DN60041_c1_g1	127.93	73.08	53.11	56.95	78.28		TRINITY_DN56370_c4_g3	0.88	2.28	1.64	3.43	4.32	2.81		TRINITY_DN61933_c0_g1	3.91	2.37	2.53	4.5	4.53	4.87
TRINITY_DN60878_c0_g1	12.01	8.06	12.25	4.31	7.23	7.44		TRINITY_DN60460_c4_g3	0	0.05	0.24	4.51	0.54		TRINITY_DN61584_c2_g3	0.04	0.24	0.4	0	0	0		TRINITY_DN60472_c3_g2	18.11	20.72	23.24	16.73	16.71	18.27
TRINITY_DN58577_c4_g1	81.23	55.58	125.56	220.25	169.2	110.28		TRINITY_DN36139_c0_g1	36.67	35.43	21.79	31.42	28.68		TRINITY_DN62901_c1_g1	1.7	1.59	2.29	3.1	2.95	5.43		TRINITY_DN61743_c1_g1	0.31	0.91	0.66	2.15	1.51	3.23
TRINITY_DN43470_c0_g1	81.78	42.41	52.31	91.07	119.53	96.15		TRINITY_DN59033_c5_g1	0	0	0.25	1.8	3.4		TRINITY_DN50418_c1_g1	14.15	15.15	10.2	6.64	4.57	10.81		TRINITY_DN63624_c0_g2	1.21	1.59	0.79	0.45	0.4	0.2
TRINITY_DN48297_c0_g1	0.08	0	0	0.54	0.82	0.19		TRINITY_DN28313_c0_g1	2.05	0.22	0.08	0.09	0.34		TRINITY_DN47422_c0_g1	0.37	0.07	0.12	0	0	0		TRINITY_DN59357_c1_g2	51.81	54.64	70.21	114.16	80.82	80.02
TRINITY_DN50711_c1_g1	8.8	9.67	3.66	2.49	3.35	0.54		TRINITY_DN111953_c0_g1	0.18	2.62	0	0	0		TRINITY_DN62164_c0_g1	0.46	0.7	0.41	0.25	0.12	0.24		TRINITY_DN50953_c0_g1	183.88	171.82	166.52	91.74	107.36	104.55
TRINITY_DN44348_c0_g1	14.25	10.67	9.15	0.21	3.57	4.22		TRINITY_DN59576_c0_g1	1.49	0.95	0.75	0.2	0.73		TRINITY_DN64110_c35_g1	4.46	3.74	3.27	2.41	0.67	1.92		TRINITY_DN44879_c0_g1	27.26	22.27	31.42	10.99	10.87	4.22
TRINITY_DN42301_c0_g1	30.24	28.22	31.04	1.34	11.45	13.55		TRINITY_DN62864_c1_g1	4.7	15.73	35.73	20.04	29.88		TRINITY_DN51850_c0_g1	12.08	11.32	10.18	7.43	7.79	6.89		TRINITY_DN60082_c0_g1	0	0.02	0	0.17	1.06	0.62
TRINITY_DN57623_c0_g1	3.87	6.66	3.66	2.66	2.74	2.44		TRINITY_DN62041_c0_g3	0	0.04	0.42	0.19	0.24		TRINITY_DN53977_c1_g1	0.15	0.12	0.07	0.34	0.27	1.04		TRINITY_DN61291_c0_g1	3.52	4.55	2.7	5.34	6.33	8.66
TRINITY_DN47410_c0_g1	4.57	4.37	4.22	0.51	1.79	2.67		TRINITY_DN62357_c1_g2	5.95	14.12	12.62	18.31	17.69		TRINITY_DN61392_c4_g1	4.02	3.09	4.46	3.45	1.8	2.14		TRINITY_DN45140_c0_g2	3.7	4.17	4.57	6.7	5.92	3.98
TRINITY_DN48309_c0_g1	0.92	0.53	0.47	0.02	0.29	0.19		TRINITY_DN63481_c2_g1	1.42	2.6	0.37	0	0.35		TRINITY_DN58185_c5_g4	0.84	0	0.38	2.03	1.76	3.16		TRINITY_DN62306_c0_g1	23.54	14.37	14.37	29.71	29.24	29.4
TRINITY_DN53024_c0_g2	17.03	10.56	15.86	1	6.95	6.57		TRINITY_DN62388_c0_g1	9.17	26.03	7.25	4.78	6		TRINITY_DN61784_c0_g2	4.31	4.94	2.8	2.41	2.06	3.28		TRINITY_DN63922_c1_g1	0.1	0.11	0.06	6.19	0.25	10.32
TRINITY_DN47063_c0_g1	8.94	6.47	11.41	4.86	6.44	6.16		TRINITY_DN142241_c0_g1	0.69	0.48	0.06	0.24	0.18		TRINITY_DN61828_c0_g3	0.67	0.5	0.95	0.3	0.04	0.17		TRINITY_DN62091_c7_g1	13.27	14.92	12.98	10.61	7.74	9.65
TRINITY_DN55512_c0_g1	0.41	1.01	0.36	2.03	1.89	1.01		TRINITY_DN169021_c0_g1	4.28	28.85	4.82	2.47	3.18		TRINITY_DN63775_c0_g1	0.81	0.75	1.15	0.54	0.66	0.42		TRINITY_DN59479_c0_g1	56.24	48.97	56.61	26.26	11.5	22.96
TRINITY_DN55108_c0_g2	30.02	36.81	40.84	28.69	23.15	23.52		TRINITY_DN57350_c0_g2	0.64	1.62	3.48	2.85	3.22		TRINITY_DN56179_c1_g1	1.04	3.73	1.53	1.98	5.37	2.38		TRINITY_DN56368_c0_g1	30.79	40.79	36.93	54.03	54.86	53.44
TRINITY_DN61644_c1_g2	17.37	15.79	14.34	9.52	11.24	11.39		TRINITY_DN63682_c1_g2	1.39	1.95	0.07	0.74	0.07		TRINITY_DN71939_c0_g1	2.87	1.29	1.64	3.91	3.66	4.57		TRINITY_DN54066_c0_g1	10.53	10.3	11.32	25.28	13.55	19.84
TRINITY_DN54118_c0_g1	4.29	2.73	4.24	6.47	7.32	6.12		TRINITY_DN61433_c0_g2	0.35	0.99	2.13	3.1	2.45		TRINITY_DN56059_c3_g1	40.58	30.56	13.61	0	2.34	8.13		TRINITY_DN60004_c0_g1	5.54	5.64	5.66	13.26	7.46	9.22
TRINITY_DN47078_c0_g2	2.77	2.2	4.65	1.24	1.57	0.18		TRINITY_DN57486_c0_g2	0.18	0.14	0.83	0.54	0.54		TRINITY_DN63855_c17_g1	0	0	0	28.65	112.8	1.89		TRINITY_DN54479_c2_g1	11.77	9.92	8.94	17.77	17.04	35.75
TRINITY_DN52112_c0_g1	2.67	1.41	1.29	3.69	5.97	3.43		TRINITY_DN60152_c0_g1	0.54	1.06	8.72	2.38	3.12		TRINITY_DN52051_c0_g5	0.84	0.92	1.3	1.6	1.96	3.3		TRINITY_DN54755_c0_g1	9.86	10.99	13.47	20.44	15.28	17.82
TRINITY_DN56040_c0_g2	3.66	1.21	1.39	7.33	7.66	2.72		TRINITY_DN58966_c1_g1	0	0	0.26	0.39	0.51		TRINITY_DN55579_c0_g1	0.31	0.32	0.29	0.83	0.57	0.71		TRINITY_DN55606_c0_g1	4.8	4.06	3.31	8.42	7.01	7.17
TRINITY_DN91618_c0_g1	20.21	12.1	17.03	1.08	7.74	7.37		TRINITY_DN51825_c0_g1	0.15	0.07	0.61	0.78	0.54		TRINITY_DN63391_c5_g2	0	0	0.08	0.33	0.97	1.13		TRINITY_DN55708_c5_g1	6.57	5.04	6.1	1.51	0.65	1.59
TRINITY_DN55170_c0_g1	4.2	5.06	7.52	7.9	9.18	12.81		TRINITY_DN58824_c0_g1	0.06	0.12	0.64	0.39	0.45		TRINITY_DN62187_c0_g1	0.71	0.89	0.69	0.12	0.12	0.38		TRINITY_DN42979_c0_g1	2.02	2.18	0.74	5.35	2.9	5.8
TRINITY_DN50138_c0_g1	3.79	2.81	3.79	0.13	1.33	1.53		TRINITY_DN59969_c6_g1	0.03	0.16	0.25	0.81	0.87		TRINITY_DN57656_c3_g1	0.62	1.01	0.44	2.72	2.68	2.13		TRINITY_DN63633_c1_g1	4.98	4.22	4.57	7.87	8.22	7.07
TRINITY_DN38675_c0_g1	0	0	0	0.12	0.15	0.17		TRINITY_DN60441_c1_g3	0.3	0.79	2.54	1.4	1.37		TRINITY_DN65963_c1_g1	0	0.86	0	3.7	6.11	6.42		TRINITY_DN63911_c1_g1	180.37	189.66	182.25	391.61	276.6	258.23
TRINITY_DN25956_c0_g1	7.95	1.07	9.39	0.93	1.23	0.99		TRINITY_DN61103_c0_g1	0	0	0.17	0.35	0.26		TRINITY_DN54690_c4_g2	0.07	0	0	0.57	2.55	1.02		TRINITY_DN60948_c2_g1	9.79	12.5	20.24	31.48	27.63	24.82
TRINITY_DN83051_c0_g1	6.23	4.69	7.21	0.33	2.3	2.97		TRINITY_DN59117_c4_g4	7.11	4.08	0	1.27	1.02		TRINITY_DN60455_c0_g2	0.15	0.21	0.24	0.06	0.07	0.07		TRINITY_DN63030_c2_g1	0.21	0.39	0.13	2.04	1.41	1.95
TRINITY_DN53298_c0_g1	9.58	6.37	11.34	0.47	3.55	4.06		TRINITY_DN55232_c0_g1	2.7	0.54	0.47	0.48	0.48		TRINITY_DN47675_c0_g1	7.14	6.28	6.16	4.76	4.17	4.39		TRINITY_DN60924_c7_g2	9.68	10.44	9.87	30.53	20.38	18.49
TRINITY_DN40380_c0_g1	9.75	16.22	17.02	9.67	6.35	8.19		TRINITY_DN38275_c0_g1	0	0	0.06	0.09	0.04		TRINITY_DN60395_c0_g1	10.22	12.43	9.06	5.65	5.17	9.51		TRINITY_DN42073_c0_g1	7.81	6.99	6.96	12.57	14.73	13.19
TRINITY_DN63235_c2_g3	0.18	0.05	0.29	0	0	0		TRINITY_DN63216_c1_g1	0	0	0.08	0.12	0.05		TRINITY_DN54923_c1_g1	0.38	0.35	0.89	0.83	0.61	2.96		TRINITY_DN59808_c0_g1	177.27	197.98	144.13	101.24	98.2	118.77
TRINITY_DN50949_c0_g1	0.17	0.05	0.15	0.62	1.55	0.15		TRINITY_DN37612_c0_g1	0	0	0.18	0.21	0.03		TRINITY_DN160508_c0_g1	1.16	0.99	1.67	3.03	2.39	1.96		TRINITY_DN59671_c0_g1	0.41	0.63	0.59	1.4	0.87	1.67
TRINITY_DN55234_c0_g1	0.72	0.92	1.05	0.26	0.48	0.17		TRINITY_DN48966_c0_g1	0	0	0.26	0.26	0.03		TRINITY_DN60080_c1_g1	57.51	31.71	19.92	54.85	72.13	82.1		TRINITY_DN60343_c1_g1	0.32	0.72	0.46	2.05	1.33	1.37
TRINITY_DN48265_c0_g1	12.35	7.13	11.98	0.12	3.21	3.96		TRINITY_DN16405_c0_g1	0	0	0.36	0.28	0.18		TRINITY_DN56482_c3_g1	9.8	9.86	4.95	4.51	7.49	5.84		TRINITY_DN64090_c2_g1	1.86	2.63	2.02	0.97	0.72	1.2
TRINITY_DN56316_c0_g1	15.05	7.96	42.2	18.17	3.73	10.99		TRINITY_DN59423_c0_g1	0	0	1.43	1.1	0.68		TRINITY_DN62275_c2_g1	0.88	1.32	1.51	0.98	0.94	0.84		TRINITY_DN60970_c0_g1	1.68	0.88	1.7	2.29	3.42	2.26
TRINITY_DN56237_c0_g3	4.34	3.26	5.36	13.29	6.78	5.78		TRINITY_DN61653_c3_g3	0	0	2.26	1.74	1.04		TRINITY_DN61170_c1_g1	5.58	4.96	4.7	4.3	2.72	3.44		TRINITY_DN29540_c0_g1	20.25	21.92	18.94	12.98	11.45	12.44
TRINITY_DN31791_c0_g1	11.79	7.25	11.47	0.66	3.62	5.35		TRINITY_DN50965_c0_g1	0	0.07	0.32	0.22	0.45		TRINITY_DN50743_c0_g1	0.06	0.05	1.41	0	0	0		TRINITY_DN60301_c1_g2	3.68	3.78	3.93	5.39	4.99	5.91
TRINITY_DN46901_c0_g1	3.44	3.01	2.87	0.16	1.31	1.45		TRINITY_DN2457_c0_g1	1.69	1.71	4.47	7.13	7.27		TRINITY_DN63470_c13_g1	1332.63	2385.36	482.71	472.41	777.98	620.02		TRINITY_DN55195_c0_g1	57.48	62.54	52.44	41.6	34.13	37.53
TRINITY_DN54554_c1_g1	13.42	8.15	12.93	0.62	4.99	5.03		TRINITY_DN59466_c0_g1	268.51	151.1	131.67	130.89	151.01		TRINITY_DN58669_c1_g4	17.12	11.55	15.41	18.69	14.71	17.42		TRINITY_DN62244_c2_g1	12.19	11.03	26.74	80.92	48.74	78.37
TRINITY_DN51068_c0_g1	12.21	7.78	11.93	0.41	4.94	3.83		TRINITY_DN56545_c0_g1	9.21	8.44	4.56	6.56	2.4		TRINITY_DN46279_c0_g1	0.38	0.17	0.22	0.02	0	0		TRINITY_DN59834_c1_g1	19.5	18.54	19.23	13.3	11.14	13.34
TRINITY_DN57028_c0_g1	7.36	4.84	5.73	0.23	2.67	2.28		TRINITY_DN47673_c0_g1	0.87	0.56	0.27	0.32	0.8		TRINITY_DN17491_c0_g1	1.28	1.33	0.71	0.58	0.45	0.58		TRINITY_DN53510_c0_g1	194.57	163.71	164.97	275.88	247.63	312.61
TRINITY_DN109284_c0_g1	4.15	4.42	9.16	1.61	2.3	1.72		TRINITY_DN55119_c0_g1	11.29	6.86	6.17	4.16	4.76		TRINITY_DN64055_c0_g1	0.55	0.9	0.85	0.19	0.52	0.48		TRINITY_DN157971_c0_g1	0	0	0	4.8	3.78	2.28
TRINITY_DN28166_c0_g1	0.73	1.57	2.55	0	0.58	0		TRINITY_DN44915_c0_g1	0.89	0.14	0.15	0.1	0.05		TRINITY_DN56854_c0_g1	1.63	1.06	0.88	0.56	0.4	0.65		TRINITY_DN45368_c0_g1	3.55	3.15	3.35	6.38	4.46	6.59
TRINITY_DN24229_c0_g1	13.71	6.91	9.57	0.29	4.02	3.58		TRINITY_DN62428_c0_g3	1.48	1.84	0	0.41	0		TRINITY_DN55472_c2_g1	2.07	3.93	3.97	6.13	6.45	5.01		TRINITY_DN59107_c0_g2	0.38	0.75	0.44	1.8	1.42	1.21
TRINITY_DN17769_c0_g1	33.37	20.89	29.55	1.61	11.15	13.7		TRINITY_DN62210_c11_g6	0	0.05	0.73	0.19	0.37		TRINITY_DN50479_c0_g1	4796.87	8698.49	1886.7	1943.63	2916.26	2392.38		TRINITY_DN59623_c0_g1	9.13	11.52	10.2	17.42	13.46	15.35
TRINITY_DN57649_c0_g1	3.65	1.4	2.62	0.1	1.47	1.15		TRINITY_DN47187_c0_g1	0.1	0.25	1.59	0.78	0.94		TRINITY_DN61247_c2_g2	0.73	0.56	1.31	2.18	2.49	3.44		TRINITY_DN59466_c0_g1	2.04	4.01	6.4	4.53	5.23	4.87
TRINITY_DN49277_c0_g1	1.11	1.21	0.99	0.06	0.42	0.43		TRINITY_DN48485_c0_g1	0.02	0.36	0	0.02	0.02		TRINITY_DN59066_c3_g4	1.33	0.84	1.42	1.81	2.98	2.5		TRINITY_DN62207_c0_g2	15.49	16.97	15.81	10.3	8.6	9.59
TRINITY_DN60768_c0_g2	0	0	0	0.14	0.21	0.15		TRINITY_DN30144_c0_g1	0.12	0.14	0.03	0	0		TRINITY_DN56118_c6_g4	0	0	2.53	3.08	5.91	6.47		TRINITY_DN55794_c1_g3	4.2	4.08	3.6	6.5	5.57	5.63
TRINITY_DN63304_c1_g5	0	0	0	0.06	0.09	0.06		TRINITY_DN47416_c0_g1	0.98	0.2	0.09	0.13	0.18		TRINITY_DN61911_c1_g2	0.81	0.81	1.26	1.38	1.46	1.83		TRINITY_DN59360_c0_g1	0.49	0.54	0.39	1.01	4.26	2.14
TRINITY_DN63075_c0_g1	1.22	0.82	1.52	1.28	1.55	0.56		TRINITY_DN46030_c0_g1	0	0.15	0.85	0.87	1		TRINITY_DN58137_c3_g1	1.66	0.52	0.47	0	0	0.13		TRINITY_DN32985_c0_g1	1.34	1.56	1.6	0.18	0.26	0.25
TRINITY_DN55370_c3_g4	2.09	1.35	1.93	0.01	0.82	0.42		TRINITY_DN57180_c0_g1	78.63	46.61	35.62	44.01	21.45		TRINITY_DN55987_c3_g1	8.16	5.56	3.24	11.44	9.18	11.63		TRINITY_DN63175_c0_g1	5.48	6.13	4.68	7.9	6.02	6.74
TRINITY_DN40846_c0_g1	3.06	1.68	1.94	0.96	1.6	1.31		TRINITY_DN39516_c0_g1	0.43	2.37	0.15	0.47	0.15		TRINITY_DN57597_c3_g1	3.06	2.84	5.27	6.31	5.12	7.85		TRINITY_DN60379_c0_g1	10.4	4.28	4.49	2.33	2.01	2.92
TRINITY_DN57072_c0_g2	2.09	1.71	3.4	3.52	3.95	3.05		TRINITY_DN46700_c0_g1	1.44	0.73	0.49	0.4	0.54		TRINITY_DN56079_c0_g2	7.09	8.96	13.76	19.94	18.17	15.26		TRINITY_DN39348_c0_g1	15.56	17.82	14.14	28.86	22.16	41.54
TRINITY_DN57346_c0_g1	2.96	2.07	2.4	0.14	0.77	1.35		TRINITY_DN123542_c0_g1	0.12	0.16	0.02	0.05	0.03		TRINITY_DN52741_c0_g1	2.79	3.78	2.17	1.34	1.64	1.87		TRINITY_DN62968_c3_g1	3.87	3.15	3.18	5.46	6.04	5.72
TRINITY_DN58508_c0_g1	11.16	7.07	9.61	0.8	3.59	4.66		TRINITY_DN54489_c2_g3	12.6	17.5	33.87	27.7	27.35		TRINITY_DN54121_c5_g5	12.17	11.89	16.62	17.42	19.83	27.25		TRINITY_DN60277_c4_g1	30.52	35.36	37.99	44.79	52.52	53.41
TRINITY_DN30339_c0_g1	2.36	2.29	1.91	0.16	1.02	0.87		TRINITY_DN62178_c0_g3	3.27	7.01	8.97	11	10.66		TRINITY_DN62683_c0_g1	0.16	0.15	0.24	0.43	0.43	0.89		TRINITY_DN56434_c0_g1	1.49	1.22	1.55	2.44	1.97	2.65
TRINITY_DN62851_c4_g1	3.42	2.85	2.77	3.94	7.19	6.39		TRINITY_DN141045_c0_g1	0.11	0.08	0.02	0	0		TRINITY_DN53049_c0_g1	0.72	0	0.68	0.67	45.56	0.74		TRINITY_DN58072_c5_g1	4.38	3.56	3.07	6.89	6.72	5.95
TRINITY_DN51624_c0_g1	11.75	8.54	13.71	6.08	8.5	8.78		TRINITY_DN59862_c3_g1	0	0	0.22	0.04	0.37		TRINITY_DN58979_c8_g1	1.86	2.19	2.14	3.49	2.97	5.74		TRINITY_DN59705_c4_g2	2.2	2.28	2.72	1.18	0.95	0.84
TRINITY_DN162280_c0_g1	0.42	0.1	0.55	0	0	0		TRINITY_DN60413_c3_g4	17.1	1.65	15.29	0.94	6.49		TRINITY_DN56097_c0_g1	5.94	5.92	3.87	2.03	2.09	5		TRINITY_DN56389_c3_g1	5.5	4.37	4.43	6.78	6.44	7.36
TRINITY_DN104627_c0_g1	6.43	3.97	5.11	0.2	2.18	2.09		TRINITY_DN34672_c1_g1	0	0	1.56	13.82	8.11		TRINITY_DN62297_c0_g3	3.77	1.51	4.01	6.38	7.67	4.67		TRINITY_DN38866_c0_g1	21.73	24.8	22.06	13.91	15.17	14.43
TRINITY_DN59701_c0_g1	4.77	1.8	3.22	1.79	2.1	1.31		TRINITY_DN63139_c0_g2	0	0.13	0.44	0.83	0.73		TRINITY_DN48004_c0_g1	2.19	2.51	1.82	1.45	0.92	1.59		TRINITY_DN52188_c0_g1	8.05	8.53	8.21	13.54	10.41	11.44
TRINITY_DN63854_c0_g1	0.93	0.34	0.31	0.05	0.75	0.19		TRINITY_DN51115_c1_g1	7.91	16.24	42.43	29.9	31.7		TRINITY_DN7140_c0_g1	2.37	1.72	1.61	1.37	0.82	1.05		TRINITY_DN60287_c10_g2	3.98	10.27	4.94	1.2	1.51	0.65
TRINITY_DN55646_c0_g1	0.62	0.5	0.69	0	0.12	0.24		TRINITY_DN59156_c5_g1	4.87	0	21.96	49.93	31.84		TRINITY_DN92510_c0_g1	2.57	3	1.06	0.82	0.54	0.4		TRINITY_DN61629_c0_g1	1.49	2.08	2.5	4.42	3.49	4.87
TRINITY_DN42086_c0_g1	7.33	14.57	21.42	3.55	0	0		TRINITY_DN62149_c0_g2	0	0.04	0.14	0.17	0.38		TRINITY_DN63260_c0_g1	0.58	0.67	4.21	2.55	1.56	2.15		TRINITY_DN12593_c0_g1	2.88	3.95	4.58	9.3	9.42	7.57
TRINITY_DN37234_c1_g1	5.86	4.41	4.92	0.4	2.24	2.73		TRINITY_DN53163_c0_g1	1.11	1.37	4.51	7.38	3.16		TRINITY_DN54289_c0_g1	0.82	1.14	1.19	0.48	0.47	0.3		TRINITY_DN56559_c6_g4	0	0	0	6.33	1.83	2.24
TRINITY_DN60151_c1_g1	1.3	2.26	3.31	1.08	1.24	0.84		TRINITY_DN52911_c0_g1	0.18	0.09	0.47	2	0.85		TRINITY_DN99400_c0_g1	1.86	3.64	2.35	0.62	0.89	0.7		TRINITY_DN57118_c0_g1	7.23	5.59	6.43	15.54	9.49	10.14
TRINITY_DN45545_c0_g1	8.55	5.26	6.63	0.48	2.84	3.49		TRINITY_DN18445_c0_g1	0.54	1.31	0.32	0.08	0.33		TRINITY_DN59679_c1_g5	0.03	0.28	0.37	0.88	1.21	0.58		TRINITY_DN58056_c0_g4	11.29	8.18	8.83	19.98	13.29	15.72
TRINITY_DN55708_c11_g1	2.92	2.19	2.21	0.14	1.25	1.16		TRINITY_DN58574_c1_g5	0.08	1.07	0.1	0.11	0.11		TRINITY_DN60051_c0_g1	0.77	2.03	1.95	0.25	0.57	0.79		TRINITY_DN60633_c7_g1	9.63	7.9	7.85	11.19	8.28	11.34
TRINITY_DN56800_c1_g3	16.74	5.7	6.79	6.01	1.77	1.67		TRINITY_DN62862_c0_g2	14.28	20.53	22.72	33.4	28.53		TRINITY_DN60964_c0_g2	0.17	0.34	0.18	0.52	0.42	0.52		TRINITY_DN51189_c0_g1	673.85	793.58	849.76	1305.29	1084.45	1269.4
TRINITY_DN59790_c0_g2	0.68	0	0	3.41	2.24	2.29		TRINITY_DN60725_c8_g3	2.01	1.5	0.94	0.97	1		TRINITY_DN63855_c18_g1	2.64	0	6.52	0	61.24	14.05		TRINITY_DN62696_c0_g1	55.97	54.45	54.75	74.18	58.29	78.73
TRINITY_DN53350_c0_g9	267.18	247.52	248.83	237.98	111.76	192.19		TRINITY_DN57427_c0_g3	4.2	6.28	7.7	10.11	13.64		TRINITY_DN53472_c0_g1	2.35	2.78	2.05	0.87	1.02	1.76		TRINITY_DN60841_c0_g1	3.36	3.51	4.1	6.45	5.29	5.7
TRINITY_DN54058_c0_g2	8.45	3.1	4.43	0.28	3.33	1.4		TRINITY_DN61051_c0_g2	0.04	0.06	0.18	0.13	0.2		TRINITY_DN60956_c5_g1	3.85	4.31	9.38	22.33	32.1	23.2		TRINITY_DN61498_c1_g3	90.89	138.11	65.91	87.3	18.81	57.2
TRINITY_DN52364_c1_g1	14.56	8.12	12.06	0.59	5.79	5.12		TRINITY_DN1327_c0_g1	0.17	0.24	0.63	0.5	0.76		TRINITY_DN54130_c0_g1	10.68	12.83	8.42	6.31	6.2	7.64		TRINITY_DN62976_c2_g1	57.67	99.57	53.8	9.35	16.41	11.07
TRINITY_DN52897_c0_g2	2.3	1.9	2.35	0	0.81	0.61		TRINITY_DN53646_c1_g1	5.01	3.85	2.06	1.95	2.61		TRINITY_DN63389_c3_g3	117.34	93.39	78.11	9.78	52.11	61.06		TRINITY_DN61384_c0_g1	67.84	81.62	65.28	43.54	50.13	43.02
TRINITY_DN61812_c1_g1	3.41	1.79	2.97	0.22	1.24	1.4		TRINITY_DN58240_c0_g1	0.03	0.08	0.48	0.29	0.14		TRINITY_DN60759_c5_g3	1.36	2.41	1.84	1.17	0.9	0.98		TRINITY_DN54643_c0_g1	3.46	2.3	1.85	6.77	5.46	4.08
TRINITY_DN58982_c2_g1	0.63	0.12	0.12	1.22	1.4	1.76		TRINITY_DN25310_c0_g1	31.61	20.78	15.05	19.57	17.16		TRINITY_DN54003_c0_g1	4.57	5.88	4.52	3.38	3.92	2.85		TRINITY_DN57219_c0_g1	7.61	8.4	7.59	5.24	4.09	3.18
TRINITY_DN61363_c0_g1	3.21	2.21	3.15	1.37	2.17	1.74		TRINITY_DN62228_c0_g1	0.76	0.14	2.32	2.86	1.2		TRINITY_DN62635_c1_g1	1.07	0.98	2.01	2.07	2.2	2.61		TRINITY_DN58798_c2_g1	27.16	17.56	19.15	39.02	30.94	44.59
TRINITY_DN56718_c1_g1	0.77	0	302.02	0	0	0		TRINITY_DN59949_c0_g3	6.09	14.2	24.52	21.1	21.07		TRINITY_DN52522_c0_g1	0.7	0.45	0.49	0.34	0.19	0.59		TRINITY_DN58378_c0_g2	0	0	0	0.42	0.45	0.47
TRINITY_DN51713_c0_g1	1.51	0.84	1.4	0.13	0.74	0.42		TRINITY_DN21801_c0_g1	0.04	0.03	0.31	0.27	0.16		TRINITY_DN58877_c9_g2	0.34	0.34	0.52	0.73	0.58	0.76		TRINITY_DN62184_c1_g1	3.61	1.38	2.37	1.31	2.93	3.19
TRINITY_DN61990_c2_g3	9.14	5.54	8.51	0.64	3.5	4.23		TRINITY_DN59442_c0_g1	0.18	0.22	0.4	0.74	0.7		TRINITY_DN62939_c2_g1	1.4	3.49	1.29	0.18	0.42	0.41		TRINITY_DN62595_c0_g1	17.5	19.88	16.58	26.56	20.75	26.63
TRINITY_DN59319_c1_g1	29.59	18.21	23.44	8.59	14.8	30		TRINITY_DN60067_c1_g2	0	0.41	1.37	1.77	2.11		TRINITY_DN31532_c0_g1	10.95	18.08	11.07	5.99	4.04	6.27		TRINITY_DN56944_c0_g1	0.83	1.55	2.17	0	0	0
TRINITY_DN56190_c1_g1	8.17	4.17	6.67	0.17	2.67	2.1		TRINITY_DN56885_c2_g1	0	0.63	3.72	4.99	1.35		TRINITY_DN63551_c1_g1	2.33	2.32	2.72	1.15	1.69	1.95		TRINITY_DN59109_c0_g1	2.25	0.45	0.38	1.32	0.83	4.46
TRINITY_DN54874_c3_g1	1.52	1.25	2.72	0.77	1.19	0.69		TRINITY_DN67716_c0_g1	1.28	0.77	0.37	0.25	0.37		TRINITY_DN61439_c0_g5	0	0	0.03	0.38	0.09	0.12		TRINITY_DN63249_c0_g1	0.31	0.34	0.45	0.74	0.75	0.73
TRINITY_DN52037_c1_g1	504.7	410.33	391.21	477.03	855.83	695.7		TRINITY_DN55032_c0_g1	1.3	6.05	1.24	1.38	1.42		TRINITY_DN39725_c0_g1	2.02	1.47	4.51	5.69	17.88	11.05		TRINITY_DN57532_c0_g1	6.37	4.35	6.41	11.24	8.33	8.25
TRINITY_DN53666_c3_g2	10.58	10.87	20.2	6.43	10.82	4.25		TRINITY_DN50836_c2_g1	0	0.05	0.41	0.37	0.16		TRINITY_DN56691_c0_g3	0.11	8.66	0.5	1.15	0.52	1.01		TRINITY_DN55122_c1_g1	16.07	16.02	15.18	8.54	7.59	9.4
TRINITY_DN59540_c0_g1	16.25	8.71	14.2	0.62	6.57	4.67		TRINITY_DN58974_c0_g3	0	0.23	3.53	2.84	1.4		TRINITY_DN53535_c2_g4	2.16	2.13	1.84	3.2	3.02	3.81		TRINITY_DN62991_c1_g1	11.56	7.76	6.4	2.38	2.29	4.02
TRINITY_DN61293_c4_g1	8.82	5.13	0.05	0.05	0.02	0.03		TRINITY_DN56664_c1_g2	0.29	0.03	0.02	0.03	0.02		TRINITY_DN63311_c6_g1	5.47	5.56	5.19	4.04	2.73	3.55		TRINITY_DN62060_c1_g1	8.49	7.29	8.53	11.75	9.66	14.27
TRINITY_DN56223_c8_g5	0.45	0.46	0.57	0.07	0.06	0.15		TRINITY_DN56666_c8_g4	0.22	1.12	4.5	2.28	2.64		TRINITY_DN57126_c1_g1	5.46	7.04	4.88	9.43	11.93	11.15		TRINITY_DN61831_c2_g1	10.91	18.16	6.42	36.32	24.69	36.85
TRINITY_DN58157_c0_g1	12.84	5.99	9.88	0.22	5.62	4.13		TRINITY_DN59006_c5_g1	21.58	19.03	6.01	4.8	12.39		TRINITY_DN58548_c0_g1	1.32	1.8	1.32	1.14	0.89	0.94		TRINITY_DN36761_c0_g1	9.83	10.11	8.65	4.81	4.81	5.18
TRINITY_DN63201_c4_g2	1.55	0.62	1.4	0.09	0.62	0.46		TRINITY_DN13436_c0_g1	0	0	8.67	1.48	8.8		TRINITY_DN58931_c0_g1	0.58	0.68	0.94	1.6	1.74	1.04		TRINITY_DN62635_c1_g1	1.23	1.21	0.95	2.25	1.7	2.53
TRINITY_DN58209_c0_g1	3.21	2.15	3.14	0.08	0.96	1.23		TRINITY_DN1469_c0_g1	12.83	65.05	0	10.8	1.15		TRINITY_DN37064_c0_g1	0.1	0.18	0.07	0	0	0		TRINITY_DN56356_c0_g1	2.9	3.49	2.52	4.47	4.59	6.21
TRINITY_DN61539_c1_g1	67.16	45.5	60.66	2.59	24.34	24.32		TRINITY_DN62950_c1_g1	0.19	0.71	1.3	1.63	1.63		TRINITY_DN54482_c0_g3	1.05	1.44	2.5	0.24	0.95	0.34		TRINITY_DN61575_c0_g1	7.5	6.17	6.96	4.12	3.99	4.98
TRINITY_DN61056_c3_g1	20.61	31.7	28.52	17.23	17.56	18.18		TRINITY_DN63749_c3_g5	21.2	27.8	12.14	18.03	7.96		TRINITY_DN50622_c0_g1	0.13	0	0	0.92	0.8	0.65		TRINITY_DN61050_c0_g3	0.32	0.29	0.27	0.65	0.51	0.61
TRINITY_DN40815_c1_g1	15.26	10.56	13.81	0.66	4.97	6.55		TRINITY_DN61708_c0_g1	0.09	0.2	0.44	0.58	0.45		TRINITY_DN63749_c4_g1	11.74	13.79	6.1	5.3	6.58	7.33		TRINITY_DN64025_c12_g1	0.16	0	0	2.87	1.14	2.7
TRINITY_DN51608_c2_g1	3.97	2.82	3.77	1.57	2.68	2.49		TRINITY_DN55962_c0_g1	1.23	0.47	0.27	0.39	0.18		TRINITY_DN23713_c0_g1	0.02	0	0	0.08	0.1	0.14		TRINITY_DN61930_c1_g1	568.86	680.82	593.81	353.62	539.39	390.31
TRINITY_DN64102_c20_g1	0.27	0.32	1.19	0	0	0		TRINITY_DN52596_c0_g1	0.04	0.07	0.34	9.4	0.23		TRINITY_DN140027_c0_g1	0	0	0.06	0.23	0.17	0.37		TRINITY_DN50508_c0_g1	0	0	0	0.57	0.29	0.28
TRINITY_DN47234_c0_g1	3.43	3.66	4.42	1.69	1.44	2.7		TRINITY_DN48652_c0_g1	3.91	5.26	11.25	8.84	8.26		TRINITY_DN49211_c0_g1	1.37	2.31	1.64	0.98	0.87	0.78		TRINITY_DN58612_c0_g5	568.47	683.76	705.34	422.51	462.55	341.38
TRINITY_DN19503_c0_g1	12.15	7.65	7.94	0.47	4.05	4.07		TRINITY_DN34067_c0_g1	1.25	0.31	0.23	0.29	0.23		TRINITY_DN36917_c0_g1	3.05	3.55	2.33	6.14	3.58	5.87		TRINITY_DN167423_c0_g1	0	0	0	7.52	5.5	10.17
TRINITY_DN52572_c1_g2	0.06	0.09	0.08	0	0.01	0.01		TRINITY_DN59925_c0_g2	0.64	1.88	4.59	3.48	5.09		TRINITY_DN58400_c3_g3	20.31	22.45	12.25	9.14	7	16.49		TRINITY_DN124799_c0_g1	0.73	0.61	1.27	0	0	0
TRINITY_DN56723_c0_g1	0.22	0.14	0.14	0.19	0.72	0.52		TRINITY_DN22756_c0_g1	0.02	0.02	0.19	0.12	0.08		TRINITY_DN50000_c1_g2	3.75	4.82	2.61	2.17	2.03	2.74		TRINITY_DN56333_c1_g1	3.51	3.83	2.57	0	0.4	0.39
TRINITY_DN56792_c0_g1	7.24	5.48	7.94	1.18	3.47	4.5		TRINITY_DN45385_c0_g1	2.76	2.23	9.13	8.73	9.49		TRINITY_DN53290_c0_g1	4.31	4.25	11.16	11.7	9.39	14.42		TRINITY_DN56753_c1_g1	7.93	5.39	7.54	10.39	10.06	10.14
TRINITY_DN58484_c0_g1	7.35	5.02	4.11	0.19	2.25	2.17		TRINITY_DN52884_c0_g1	0.48	2.75	8.47	3.18	9.34		TRINITY_DN64109_c12_g5	0.78	0.9	0.81	0.2	0	0		TRINITY_DN56075_c0_g2	12.69	12.04	12.59	23.52	19.83	21.36
TRINITY_DN61784_c0_g2	20.61	11.79	13.44	3.2	6.87	5.93		TRINITY_DN57019_c0_g1	3.02	0.61	0.38	0.77	0.46		TRINITY_DN60386_c2_g1	1.25	0.97	1.65	1.68	2.28	3.13		TRINITY_DN59624_c0_g1	11.3	7.5	8.17	12.13	13.52	14.69
TRINITY_DN50710_c0_g1	5.77	4.29	5.28	0.18	1.97	3.67		TRINITY_DN43050_c0_g1	0.12	12.2	0.22	0.13	0.78		TRINITY_DN51495_c0_g1	0.17	0.27	0.11	1.8	0.22	0.64		TRINITY_DN54196_c0_g1	24.86	37.57	30.11	53.55	54.03	46.91
TRINITY_DN57430_c0_g4	0.97	0.89	0.57	0	0.15	0.26		TRINITY_DN48052_c0_g1	3.54	7.08	10.63	9.61	10.12		TRINITY_DN52509_c0_g1	0.79	0.08	0.36	0	0	0		TRINITY_DN62474_c1_g3	100.93	138.49	106.34	68.8	71.04	72.37
TRINITY_DN58992_c0_g1	3.04	1.46	2.26	0.08	0.85	0.96		TRINITY_DN59640_c4_g6	0	1.47	6.36	19.54	5.5		TRINITY_DN59230_c4_g1	1.45	1.2	0.73	0	0.14	0.27		TRINITY_DN57351_c0_g1	10.01	11.32	10.65	6.18	6.96	6
TRINITY_DN32683_c0_g1	12.61	9.2	12.51	0.54	4.48	5.44		TRINITY_DN49231_c2_g1	0.2	0.19	0.83	0.76	1.27		TRINITY_DN46471_c1_g1	0.05	0.05	0	0.26	0.4	0.43		TRINITY_DN63780_c0_g2	1.42	1.29	1.34	0.59	0.51	0.51
TRINITY_DN60236_c3_g1	14.09	13.48	12.61	9.14	8.35	9.89		TRINITY_DN48604_c1_g2	39.36	41.37	10.79	0	0		TRINITY_DN52364_c1_g1	7.08	7.58	5.98	4.12	3.1	6.46		TRINITY_DN62594_c0_g2	0.18	0.37	0.24	0.02	0.05	0.02
TRINITY_DN55239_c0_g1	0	0	0	0.03	0.24	0.12		TRINITY_DN59640_c4_g3	3.97	9.54	17.3	17.37	12.74		TRINITY_DN54427_c4_g1	2.15	0.74	2.67	4.95	5.65	8.98		TRINITY_DN61344_c0_g1	0.4	0.47	0.63	1.37	1.45	0.93
TRINITY_DN46075_c0_g1	3.92	2.31	4.48	0.16	1.48	1.54		TRINITY_DN63516_c0_g1	180.14	61.24	49.33	54.42	93.38		TRINITY_DN159307_c0_g1	4.24	5.61	19.62	19.94	27.63	23.11		TRINITY_DN50558_c0_g1	30.63	34.45	31.19	20.17	20.6	19.04
TRINITY_DN94060_c0_g1	0.17	0.2	0.33	0	0	0.05		TRINITY_DN24466_c0_g1	0	0.19	1.07	0.57	1.6		TRINITY_DN39440_c0_g1	0.85	0.96	0.77	0.33	0	0.27		TRINITY_DN64012_c4_g2	5.78	7.36	5.62	2.14	1.81	2.8
TRINITY_DN55236_c7_g1	12.29	6.86	9.87	0.16	2.62	4.04		TRINITY_DN54134_c0_g1	0.22	0.31	0.16	0.06	0.11		TRINITY_DN60324_c12_g12	7.1	9.37	10.33	13.77	19.94	20.47		TRINITY_DN58822_c0_g1	12.88	10.35	9.39	13.31	10.61	10.31
TRINITY_DN41741_c0_g1	1.3	0.97	0.65	0	0.16	0.3		TRINITY_DN25221_c0_g1	0.83	2.5	4.43	7.64	5.14		TRINITY_DN58866_c4_g2	3.64	4.38	5.84	7.57	5.7	5.4		TRINITY_DN56244_c2_g3	26.83	34.01	31.53	22.47	17.74	19.02
TRINITY_DN60183_c0_g1	1.55	0.96	2.2	3.28	2.38	2.01		TRINITY_DN41424_c0_g1	1.61	2.02	0.56	0.38	1.13		TRINITY_DN54427_c5_g2	2.58	1.88	6.49	0.71	0.28	1.33		TRINITY_DN57281_c1_g1	0	0	0	1.73	0.7	1.8
TRINITY_DN48912_c0_g1	8.17	5.32	7.06	0.43	3.32	3.03		TRINITY_DN59706_c0_g1	66.81	36.98	38.56	21.83	32.69		TRINITY_DN24229_c0_g1	1.99	2.75	2.12	1.02	1.19	1.98		TRINITY_DN60722_c0_g1	1.64	1.3	3.61	11.99	8.49	6.82
TRINITY_DN55660_c0_g1	5.7	4.49	5.97	0.15	2.6	1.71		TRINITY_DN53656_c0_g1	0	0.02	0.12	0.08	0.08		TRINITY_DN49997_c0_g1	0.04	0.04	0.07	0.2	0.21	0.23		TRINITY_DN59816_c1_g1	17.11	10.21	16.15	28.05	21.85	27.46
TRINITY_DN56116_c1_g2	0.2	0.47	0.21	0.83	1.24	1.67		TRINITY_DN56426_c1_g5	4.92	0.41	0.27	0.74	0.36		TRINITY_DN59256_c0_g1	0	0.04	0.4	0.26	2.55	0.5		TRINITY_DN43878_c0_g1	12.51	9.26	8.65	4.94	8.7	5.6
TRINITY_DN62432_c0_g1	1.37	1.71	2.26	0.29	0.61	1.19		TRINITY_DN14556_c0_g1	1.44	1.91	0.32	0.73	0.95		TRINITY_DN54654_c0_g1	0.76	1.22	0.64	0.42	0.34	0.52		TRINITY_DN56571_c8_g1	5.58	4.23	5.25	8.42	7.41	7.46
TRINITY_DN39968_c0_g1	3182.14	2451.71	747.48	909.3	94.1	478.28		TRINITY_DN59709_c0_g1	28.02	10.72	13.32	8.24	9.85		TRINITY_DN55959_c0_g1	2.15	1.77	2.42	3.46	3.03	12.02		TRINITY_DN48546_c0_g1	28.02	31.18	31.07	18.64	19.5	16.03
TRINITY_DN62125_c1_g1	2.22	3.16	6.87	2.57	1.74	1.15		TRINITY_DN139747_c0_g1	0	0	6.68	60.52	27.66		TRINITY_DN61103_c2_g2	0.79	0.85	1.54	0.4	0.36	0.17		TRINITY_DN63361_c0_g1	1.16	1	1.01	2.15	1.62	1.96
TRINITY_DN63025_c1_g3	3.89	1.9	2.74	5.88	4.23	5.35		TRINITY_DN60041_c1_g3	132.23	69.38	58.46	56.29	75.29		TRINITY_DN3464_c1_g1	1.91	7.38	4.61	0	0	0		TRINITY_DN61314_c10_g13	6.28	2.7	5.63	11.23	14.52	13.82
TRINITY_DN40405_c0_g1	5.03	3.05	3.96	0	1.73	0.6		TRINITY_DN39110_c0_g1	0	0	0.11	0.08	0.12		TRINITY_DN55836_c0_g1	0.11	0.07	0.25	0.64	0.28	0.43		TRINITY_DN57140_c0_g2	3.34	4.72	2.83	13.4	7.25	8.87
TRINITY_DN57256_c1_g1	6.09	4.62	5.44	0.63	2.75	3.15		TRINITY_DN48093_c0_g1	0.31	1.48	3.43	3.67	3.69		TRINITY_DN55107_c1_g2	6.1	3.6	4.24	5.98	8.43	10.13		TRINITY_DN63328_c1_g2	13.26	13.52	12.94	8.22	8.82	7.99
TRINITY_DN55679_c0_g1	9.99	5.76	7.97	0.48	2.95	4.1		TRINITY_DN57882_c4_g2	0	0	0.79	0.16	1.75		TRINITY_DN63808_c0_g1	0.48	0.75	0.4	0.43	0.24	0.43		TRINITY_DN58605_c2_g1	41.7	40.39	43.13	22.83	23.32	22.56
TRINITY_DN15722_c0_g1	4.85	5.47	5	0.58	1.74	2.68		TRINITY_DN106255_c0_g1	0	0	0.06	0.06	0.04		TRINITY_DN57607_c2_g1	1.09	1.91	2.24	5.3	1.59	3.56		TRINITY_DN52237_c0_g1	41.95	46.49	46.95	30.22	29.66	31.95
TRINITY_DN59778_c1_g1	11.62	8.61	8.61	17.3	20.49	11.21		TRINITY_DN51048_c0_g1	0	0	9.64	8.75	5.74		TRINITY_DN50480_c0_g1	1.27	1.33	1.17	0.73	0.41	0.92		TRINITY_DN63914_c3_g1	0.26	1.23	0.49	2.62	1.79	1.71
TRINITY_DN55908_c0_g3	2.96	1.39	2.35	0	0.94	0.44		TRINITY_DN60472_c3_g2	0	0	0.03	0.03	0.12		TRINITY_DN125391_c0_g1	0.16	0.06	0.05	0	0	0		TRINITY_DN46504_c0_g1	40.34	51.45	41.44	30.02	25.83	27.59
TRINITY_DN63736_c0_g2	2.98	2.57	2.31	0.23	1.28	1.32		TRINITY_DN63629_c1_g1	7.92	17.46	18.61	22.88	13.47		TRINITY_DN4131_c0_g1	0.75	1.04	0.47	2.53	3.48	3.62		TRINITY_DN44370_c0_g1	35.02	42.33	32.72	21.41	19.77	13.9
TRINITY_DN125457_c0_g1	10.7	8.21	7.58	0.18	3.09	3.52		TRINITY_DN60586_c3_g3	0	0	0.19	0.2	0.03		TRINITY_DN57567_c1_g1	7.33	1.49	2.41	1.27	0.31	0		TRINITY_DN43191_c0_g2	12.64	13.25	11.68	9.13	7.07	6.74
TRINITY_DN53898_c0_g1	4.88	2.7	5.01	1.54	3.18	2.08		TRINITY_DN61180_c0_g5	7.91	4.08	1.44	0	1.34		TRINITY_DN46311_c0_g1	0	0	0.38	1.04	2.06	0.53		TRINITY_DN62405_c0_g1	9.35	10.9	10.64	4.82	7.82	6.55
TRINITY_DN7114_c0_g1	6.02	3.59	5.62	0.47	2.35	2.81		TRINITY_DN50105_c0_g1	6.22	4.23	0	0	0		TRINITY_DN58544_c8_g2	0.21	0	0.24	1.03	0.8	0.48		TRINITY_DN60479_c0_g1	3.51	3.97	4.64	2.75	2.41	2.19
TRINITY_DN51237_c0_g1	4.67	3.37	4.52	0.45	1.94	2.38		TRINITY_DN84190_c0_g1	0.08	0.07	0	0	0		TRINITY_DN60785_c2_g1	34.38	54.64	52.35	86.31	50.65	83.43		TRINITY_DN60397_c1_g2	2.47	1.96	1.93	0.75	0.3	0.53
TRINITY_DN60825_c1_g1	0.86	0.91	2.52	6.72	2.04	5.75		TRINITY_DN59802_c1_g1	0	0	0.31	0.58	0.06		TRINITY_DN61662_c0_g2	1.1	1.35	0.85	2.11	1.93	3.05		TRINITY_DN37794_c0_g1	23.5	26.51	23.03	16.2	14.95	15.35
TRINITY_DN55801_c5_g1	1.29	1.48	2.33	1	1.47	0.78		TRINITY_DN4654_c0_g1	0	0.13	0.52	0.69	0.6		TRINITY_DN48532_c0_g1	5.2	6.92	6.1	15.17	5.66	13.3		TRINITY_DN61655_c0_g2	11.48	8.11	15.43	29.2	21.23	16.46
TRINITY_DN57420_c0_g1	1.06	1.25	0.91	0.51	0.57	0.16		TRINITY_DN31940_c0_g1	2.11	2.03	0.53	0.54	1.42		TRINITY_DN59101_c5_g2	0.63	0.52	0.91	1.14	1.63	1.41		TRINITY_DN60730_c0_g1	3.03	2.83	4.63	3.07	3.77	3.28
TRINITY_DN63843_c5_g1	8.69	6.42	9.89	4.87	5.37	6.17		TRINITY_DN59197_c5_g1	1.92	3.65	6.79	7.73	7		TRINITY_DN56153_c5_g1	0.49	1.05	1.53	1.62	2.13	2.76		TRINITY_DN60730_c0_g3	2.44	3.75	3.63	1.31	1.39	1.79
TRINITY_DN62524_c2_g1	0.21	0.14	0.07	0.38	0.65	0.29		TRINITY_DN54822_c0_g1	0.4	0.18	0.07	0.08	0.15		TRINITY_DN58536_c2_g1	0.15	0.09	0.14	0.3	0.69	22.34		TRINITY_DN60979_c0_g1	8.68	9.06	8.1	5.47	4.56	3.92
TRINITY_DN61734_c0_g3	2.12	5.04	5.81	1.43	1.25	2.28		TRINITY_DN29584_c0_g1	113.39	156.7	62.21	126.14	83.06		TRINITY_DN47614_c0_g1	0	0	0.61	2.63	3.91	4.2		TRINITY_DN56226_c1_g1	614.26	683.27	537.34	1443.93	862.7	1337.02
TRINITY_DN54614_c0_g1	3.49	2.76	3.33	0.48	1.32	1.88		TRINITY_DN59011_c0_g1	2.2	6.04	0.8	1.97	4.05		TRINITY_DN61831_c2_g1	23.33	12.67	22.87	38.95	26.07	41.54		TRINITY_DN55708_c6_g1	98.63	116.47	91.07	174.31	132.75	206.3
TRINITY_DN57679_c2_g3	9.09	5.56	7.93	0.18	2.6	2.99		TRINITY_DN161769_c0_g1	0.26	0.14	0.07	0.07	0.07		TRINITY_DN63016_c0_g1	0.8	0.72	1.37	1.51	2.16	2.24		TRINITY_DN54169_c0_g1	14.52	17.7	15.39	10.93	7.91	9.46
TRINITY_DN54753_c0_g1	6.69	3.36	4.34	0.09	1.52	1.91		TRINITY_DN48476_c0_g1	1.84	0.53	0.27	0.36	0.58		TRINITY_DN44767_c0_g1	5.16	14.02	16.95	4.64	3.19	5.69		TRINITY_DN62524_c2_g1	0.3	0.25	0.28	0.94	1.12	0.62
TRINITY_DN55944_c1_g1	39.77	30.14	39.89	2.16	14.02	18.91		TRINITY_DN55107_c1_g1	1.54	25.01	25.83	31.07	32.35		TRINITY_DN63957_c5_g2	0.95	0.65	0.93	1.07	1.36	3.45		TRINITY_DN61804_c1_g1	0.09	0.03	0.11	0.69	0.32	0.69
TRINITY_DN52867_c0_g1	0.04	0.02	0.04	0.15	0.13	0.06		TRINITY_DN59436_c6_g11	1.19	1.06	0	0	0.2		TRINITY_DN62629_c1_g5	3.51	2.35	3.54	9.04	8.43	6.93		TRINITY_DN57776_c3_g1	2.57	2.21	2.43	4.01	3.89	4.64
TRINITY_DN7523_c0_g1	4.58	2.09	2.48	4.49	13.97	5.78		TRINITY_DN62914_c11_g1	5.26	4.36	10.66	27.92	28.16		TRINITY_DN57423_c3_g1	0.33	1.5	0.6	0.3	29.78	2.69		TRINITY_DN57021_c1_g1	13.19	15.42	9.96	5.47	5.79	5.95
TRINITY_DN24346_c0_g1	7.14	5.88	6.44	0.15	2.97	2.1		TRINITY_DN22088_c0_g1	0.08	0.07	0.39	0.37	0.23		TRINITY_DN49150_c0_g1	6.53	6.38	5.08	3.74	3.48	4.88		TRINITY_DN55230_c0_g1	3.1	2.31	2.21	6.47	5.4	4.3
TRINITY_DN105174_c0_g1	3.96	3.9	4.54	0.72	2.52	1.66		TRINITY_DN48720_c0_g1	0.63	0.07	0.04	0.08	0.04		TRINITY_DN63764_c2_g3	2.79	2.43	2.46	1.75	1.16	1.31		TRINITY_DN59153_c0_g1	5.17	4.11	6.33	8.79	7.21	9.5
TRINITY_DN49366_c0_g1	11.93	8.73	9.11	0.34	3.77	4.05		TRINITY_DN64084_c12_g1	0.74	0.35	0	0.13	0		TRINITY_DN64094_c0_g1	0.06	0.04	0.04	0.08	0.15	0.09		TRINITY_DN48126_c0_g1	9.6	11.31	12.4	16.63	15.49	17.54
TRINITY_DN52366_c0_g1	14.65	10.22	12.51	0.44	4.65	5.57		TRINITY_DN53039_c1_g1	10.55	7.5	6	2.87	4.17		TRINITY_DN53613_c0_g1	0.78	1.18	1.15	1.79	1.97	1.71		TRINITY_DN60528_c1_g1	37.65	36.71	36.97	30.48	20.96	26.39
TRINITY_DN58079_c0_g1	5.81	2.97	5.27	0.38	2.63	1.78		TRINITY_DN61197_c1_g3	0	0.05	0.21	0.55	0.22		TRINITY_DN46214_c0_g1	0.18	0.1	0.14	0.66	0.3	0.46		TRINITY_DN59898_c2_g1	7.8	9.32	7.96	5.6	5.47	4.99
TRINITY_DN59442_c1_g3	0	0	0	0.11	0.2	0.29		TRINITY_DN45649_c0_g1	2.59	2.03	0.12	0.89	0.61		TRINITY_DN54207_c3_g1	2.84	1.9	2.28	2.25	2.77	2.52		TRINITY_DN40643_c1_g2	0	1.69	0	14.45	7.04	6.47
TRINITY_DN50086_c0_g1	11.51	9.82	8.2	13.54	26.24	14.52		TRINITY_DN66792_c0_g1	3.75	6.56	14.17	14.78	12.16		TRINITY_DN58513_c0_g1	2.67	3.4	2.55	1.56	1.43	2.44		TRINITY_DN52071_c0_g1	3.83	4.36	4.98	8.32	7.54	6.57
TRINITY_DN45826_c0_g1	1.95	3.12	3	1.31	0.93	0.62		TRINITY_DN57224_c0_g3	0	0.21	0.8	1.06	0.8		TRINITY_DN54792_c0_g1	0.1	0.13	0.11	0.46	0.18	0.26		TRINITY_DN63976_c6_g2	32.3	28.68	41.94	29.31	50.73	52.52
TRINITY_DN59853_c0_g2	14.84	9.14	13.67	0.82	5.53	6.34		TRINITY_DN57748_c0_g1	48.18	34.07	31.98	28.89	31.11		TRINITY_DN58705_c0_g2	1.58	2.86	2.91	1.34	1.65	1.39		TRINITY_DN35614_c0_g1	6.11	5.12	5.17	1.41	1.38	1.78
TRINITY_DN61676_c0_g2	19.34	11.44	9.8	28.31	34.42	20.14		TRINITY_DN81473_c0_g1	0.65	6.62	0	0	0		TRINITY_DN58405_c2_g5	3.25	6.93	5.71	3.19	3.19	2.55		TRINITY_DN52068_c1_g1	4.72	3.81	4.38	7.16	5.15	6.95
TRINITY_DN63457_c0_g3	0.23	0.96	0.13	0.03	0.12	0		TRINITY_DN57300_c0_g1	0.1	0.98	0	0	0		TRINITY_DN63834_c4_g1	0	0	0.03	0.13	0.08	0.15		TRINITY_DN53236_c0_g1	6.34	5.11	5.7	11.68	6.99	9.29
TRINITY_DN59851_c1_g1	1.96	2.09	1.79	0.34	1.02	1.2		TRINITY_DN61804_c1_g1	0.01	0.69	0.04	0.45	0.02		TRINITY_DN55689_c0_g1	1.97	3.44	1.05	2.75	5.34	5.41		TRINITY_DN36663_c0_g1	31.78	36.7	29.2	22.19	21.27	18.46
TRINITY_DN51888_c0_g1	1.63	0.98	1.76	0	0.45	0.4		TRINITY_DN25071_c0_g1	0.34	0.45	0.18	0.24	0.09		TRINITY_DN59833_c1_g1	4.88	2.19	2.31	1.57	2.22	2.16		TRINITY_DN38878_c0_g1	26.96	23.86	31.89	41.72	36.85	44.49
TRINITY_DN60337_c0_g1	0.58	0.36	0.87	0.34	0.21	0.32		TRINITY_DN57317_c11_g1	40.54	22.2	129.77	86.62	97.3		TRINITY_DN21541_c0_g1	4.94	0	0	18.74	9.95	11.07		TRINITY_DN34998_c0_g1	4.65	4.6	3.8	2.3	1.89	2.28
TRINITY_DN123643_c0_g1	11.51	7.27	8.84	0.63	4.83	3.96		TRINITY_DN53573_c1_g1	0.27	0.2	1.89	0.58	1.04		TRINITY_DN55578_c15_g11	4.52	5.51	4.16	2.85	3.24	3.25		TRINITY_DN61875_c0_g3	5.8	5.36	6.82	8.45	8.8	8.81
TRINITY_DN60221_c0_g1	7.99	4.97	5.33	0.24	2.78	2.39		TRINITY_DN50579_c2_g4	6.11	5.22	13.97	15.68	22.31		TRINITY_DN63367_c0_g1	0	0	3.18	8.15	18.79	39.19		TRINITY_DN62783_c2_g1	12.3	15.17	12.43	7.72	7.99	7.96
TRINITY_DN64131_c0_g1	7.59	7.26	8.58	12.36	13.15	12.4		TRINITY_DN59486_c0_g1	0.38	0.07	0.06	0.04	0.07		TRINITY_DN51886_c0_g2	0.56	0.51	0	0	0	0		TRINITY_DN64100_c26_g1	89.49	115.13	103.51	57.71	54.02	61.18
TRINITY_DN63285_c0_g2	11.45	12.61	14.49	10.31	8.4	7.59		TRINITY_DN61591_c0_g1	5.17	6.97	2.88	4.8	2.13		TRINITY_DN62409_c1_g1	1.49	2.21	3.55	5.31	3.13	4.68		TRINITY_DN61631_c1_g2	237.38	146.15	190.58	334.23	268.7	317.09
TRINITY_DN57750_c0_g1	16.96	11.61	10.58	21.17	20.89	23.61		TRINITY_DN52452_c0_g1	3.94	0.62	0.72	0.22	0.21		TRINITY_DN55216_c8_g4	8.67	12.49	12.09	3.24	4.45	4.15		TRINITY_DN63953_c0_g1	2.54	1.49	2.03	6.66	2.48	2.8
TRINITY_DN35696_c0_g1	22.74	15.39	23.3	0.95	8.3	9.5		TRINITY_DN36809_c0_g1	6.43	7.78	12.3	12.91	17.12		TRINITY_DN48342_c1_g1	25.75	24.8	18.83	13.33	15.63	16.26		TRINITY_DN46729_c0_g1	3.41	3.7	4.08	8.21	4.26	7.02
TRINITY_DN7919_c0_g1	0.1	0.06	0.06	0.5	0.52	0.24		TRINITY_DN43204_c0_g1	39.09	17.84	14.85	34.15	11.05		TRINITY_DN52184_c2_g2	111	122.26	124.91	94.56	91.08	55.1		TRINITY_DN57871_c1_g2	6.05	4.73	5.7	3.37	2.34	3.28
TRINITY_DN56112_c0_g1	2.78	1.89	2.31	1.34	1.04	1.55		TRINITY_DN53238_c0_g1	1.93	2.45	0.87	1.25	1.02		TRINITY_DN57481_c4_g1	2.07	2.08	3.31	4.78	3.79	3.67		TRINITY_DN52169_c0_g3	4.41	3.24	4.46	7.07	5.55	5.99
TRINITY_DN24258_c0_g2	0	0	0.54	1.51	2.22	4.31		TRINITY_DN55056_c10_g1	0.85	3.57	8.97	5.14	26.85		TRINITY_DN54952_c2_g1	2.24	10.61	2.2	0.16	0.45	0.09		TRINITY_DN62872_c0_g1	8.72	5.43	10.18	14.76	16.39	18
TRINITY_DN56514_c0_g1	8.01	4.47	6.02	0.23	2.3	2.54		TRINITY_DN55953_c4_g1	0.99	0.26	0.2	0	0.05		TRINITY_DN54984_c0_g3	0.13	0.35	0.6	0.02	0.13	0.03		TRINITY_DN55888_c0_g1	20.34	33.39	22.77	15.04	12.28	8.9
TRINITY_DN63914_c3_g1	0.81	0.37	1.33	0.71	1.63	2.32		TRINITY_DN55737_c0_g1	0.98	0.19	0.16	0.15	0.21		TRINITY_DN62731_c1_g1	3.57	4.42	3.71	2.3	1.55	3.17		TRINITY_DN159307_c0_g1	12.67	13.52	10.92	22.97	24.74	31.83
TRINITY_DN43197_c0_g1	5.5	3.49	4.46	0.12	1.69	1.86		TRINITY_DN15824_c0_g1	0.47	0.11	0.07	0	0.05		TRINITY_DN61761_c0_g1	0.14	0.12	0.51	0.58	0.34	0.38		TRINITY_DN57712_c7_g4	2.25	2.22	1.65	0.36	0.39	0.75
TRINITY_DN48606_c0_g1	15.65	10.82	14.84	0.95	6.71	6.5		TRINITY_DN42399_c0_g1	1.05	1.19	13.92	5.85	3.15		TRINITY_DN60363_c0_g2	0	0	0.23	0.91	2.11	1.53		TRINITY_DN62795_c0_g1	29.97	24.69	26.51	16.71	18.86	15.03
TRINITY_DN31910_c0_g1	19.3	13.56	21.18	0.72	6.4	8.39		TRINITY_DN48654_c0_g1	0.39	0.08	0.06	0	0.11		TRINITY_DN51002_c0_g1	0.58	0.23	0.56	2.45	0.9	2.65		TRINITY_DN59243_c0_g3	0.99	0.35	1.13	2.86	2.68	1.88
TRINITY_DN59031_c2_g1	26.85	15.32	27.44	44.62	53.65	34.19		TRINITY_DN39932_c1_g1	20.75	11.44	0.8	6.53	5.03		TRINITY_DN56876_c8_g6	0.93	0.64	0.43	0	0	0		TRINITY_DN55852_c2_g2	0	0	0.33	1.38	1.36	1.98
TRINITY_DN57073_c4_g7	0.16	0.05	0.22	0.55	0.6	0.46		TRINITY_DN43873_c0_g1	1.8	0.41	0.38	0.31	0.15		TRINITY_DN46856_c0_g1	5.35	8.34	7.7	1.51	0.56	2.7		TRINITY_DN168293_c0_g1	0	0	0	12.27	11.56	6.66
TRINITY_DN57717_c1_g1	34.76	20.9	30.07	1.4	13.69	11.85		TRINITY_DN42119_c0_g1	1.3	0.11	0.18	0.03	0.09		TRINITY_DN62067_c5_g2	2.47	1.68	2.4	1.23	0.73	0.94		TRINITY_DN60210_c0_g1	52.65	38.05	30.98	24.23	20.92	27.84
TRINITY_DN4981_c0_g1	14.51	9.23	13.59	0.65	4.93	6.1		TRINITY_DN45182_c0_g2	8.48	20.31	44.71	39.1	23.16		TRINITY_DN63720_c2_g1	0	0.5	0.07	3.62	4.24	0.78		TRINITY_DN54391_c0_g1	0.04	0.1	0.07	0.46	0.28	0.66
TRINITY_DN50774_c0_g1	4.81	3.49	3.49	6.64	7.37	7.02		TRINITY_DN61644_c1_g2	28.81	27.72	16.65	18.64	26.22		TRINITY_DN39712_c0_g1	0	0	0	0.5	0.4	0.57		TRINITY_DN58237_c1_g1	10.95	8.49	13.27	15.86	13.04	20.44
TRINITY_DN62868_c0_g2	4.96	7.56	6.38	4.36	2.63	4.15		TRINITY_DN55381_c6_g3	15.57	17.52	7.15	12.68	13.83		TRINITY_DN63197_c9_g2	0	0	0	6.02	3.85	0.35		TRINITY_DN53136_c0_g1	16.93	15.11	15.1	7.7	9.06	9.6
TRINITY_DN57363_c1_g2	13.74	12.33	21.4	7.86	12.92	9.9		TRINITY_DN75146_c0_g1	0	0	0.07	0.4	0.33		TRINITY_DN63723_c7_g1	3847	7139.68	1556.46	1629.2	2480.54	2177.24		TRINITY_DN58786_c1_g1	12.71	12.4	9.27	17.67	14.27	19.95
TRINITY_DN59242_c0_g1	7.04	5.6	6.66	0.35	3.19	3.55		TRINITY_DN43552_c2_g1	15.08	7.71	6.14	2.32	5.16		TRINITY_DN55061_c1_g1	1.11	1.49	1.84	2.76	2.8	3.65		TRINITY_DN63369_c0_g1	0.14	0.26	0.42	0.6	0.56	0.7
TRINITY_DN45172_c0_g1	7.06	4.46	6.01	0.5	2.52	3.28		TRINITY_DN51184_c0_g1	1.35	0.91	0.63	0.59	0.61		TRINITY_DN52351_c0_g1	0.76	0.76	2.19	2.27	2.77	4.68		TRINITY_DN29343_c0_g1	7.93	8.8	6.12	1.26	3.08	2.27
TRINITY_DN28208_c0_g1	20.66	9.18	20.46	0.55	6.71	6.52		TRINITY_DN94413_c0_g1	0.49	0	1.31	4.02	4.03		TRINITY_DN44352_c0_g1	4.05	4.79	3.34	2.1	2.05	3.5		TRINITY_DN51345_c0_g1	143.29	148.1	130.14	86.38	103.68	85.68
TRINITY_DN123542_c0_g1	0	0	0.02	0.11	0.12	0.09		TRINITY_DN63981_c2_g1	2.37	4.94	0	0	0		TRINITY_DN55705_c1_g1	31.02	22.49	17.27	38.07	39.24	32.44		TRINITY_DN56554_c4_g1	6.97	8.17	8.57	13.81	10.73	13.83
TRINITY_DN34938_c0_g1	3.31	2.06	3.43	0.06	1.03	1.21		TRINITY_DN57761_c2_g1	0.75	0.8	0.28	0.19	0.42		TRINITY_DN61018_c0_g1	1.1	1.06	1.03	0.7	0.65	0.7		TRINITY_DN61817_c3_g1	1.24	1.39	3.6	6.32	5.88	4.59
TRINITY_DN53098_c0_g1	4.2	4.13	4.68	0.25	1.74	2.03		TRINITY_DN53550_c0_g1	7.94	10.26	7.02	6.8	5.8		TRINITY_DN44838_c0_g1	0	0.1	0	0.42	1.61	0.31		TRINITY_DN63343_c1_g1	83.74	76.88	52.62	119.21	98.45	147.23
TRINITY_DN9364_c0_g1	13.21	5.6	10.27	0.29	3.91	3.59		TRINITY_DN54471_c1_g4	0.1	0.2	0.65	0.78	0.87		TRINITY_DN57951_c1_g2	0.39	0.24	0.29	0.55	0.81	0.86		TRINITY_DN50236_c0_g1	9.87	12.4	12.68	8.32	6.87	5.69
TRINITY_DN30965_c0_g1	2.93	1.86	1.5	0.68	0.63	1.05		TRINITY_DN47326_c0_g1	2.35	0.39	0.35	0.45	0.36		TRINITY_DN60399_c0_g1	1.02	0.57	0.95	1.08	1.75	1.79		TRINITY_DN62600_c0_g1	117.02	157.25	152.85	223.96	160.3	166.51
TRINITY_DN43552_c2_g1	1.72	2.55	1.75	0.11	1.04	0.37		TRINITY_DN48996_c0_g1	0.08	0.23	1.31	0.63	0.45		TRINITY_DN48604_c1_g2	535.49	89.37	321.5	397.73	985.95	1453.9		TRINITY_DN59016_c0_g1	22.01	25.67	22.79	35.06	26.82	41.88
TRINITY_DN53943_c0_g1	3.04	2.42	3.14	9.25	4.33	5.41		TRINITY_DN50856_c0_g3	11.59	6.63	5.4	3.55	4.14		TRINITY_DN60764_c1_g1	4.14	4.96	3.86	2.5	2.26	3.55		TRINITY_DN55364_c0_g1	6.09	6.74	6.18	3.81	2.45	2.34
TRINITY_DN17491_c0_g1	7.08	6.18	6.38	0.35	2.53	3.41		TRINITY_DN68092_c0_g1	0	0	0.14	0.18	0.03		TRINITY_DN50530_c0_g1	0	0	0	0.45	1.04	0.68		TRINITY_DN61912_c0_g1	12.13	15.66	13.37	8.72	8.88	8.53
TRINITY_DN55607_c1_g1	711.97	1070.2	1008.75	656.41	242.18	534.23		TRINITY_DN56707_c1_g2	0.6	0	7.99	8.87	1.22		TRINITY_DN29131_c0_g1	5.05	3.94	2.07	14.16	7.19	17.72		TRINITY_DN17503_c0_g1	26.2	18.93	26.98	43	28.53	42.55
TRINITY_DN59191_c0_g2	9.37	7.03	6.94	13.37	11.67	12.26		TRINITY_DN46894_c0_g1	0.82	0.68	2.29	1.92	1.4		TRINITY_DN62565_c3_g2	2.11	1.17	2.04	8.02	5.92	18.24		TRINITY_DN37927_c0_g1	2.8	2.23	2.8	4.71	3.86	4.36
TRINITY_DN57971_c4_g1	1.28	2.42	1.82	0.82	1.22	1.04		TRINITY_DN63935_c0_g1	1.49	1.08	0.61	0.84	0.58		TRINITY_DN61548_c3_g1	2.09	2.18	1.93	1.49	0.22	0.57		TRINITY_DN43714_c0_g1	13.73	11.17	13.35	6.86	8.13	5.08
TRINITY_DN60251_c2_g3	7.57	4.73	7.32	13.04	11.08	12.07		TRINITY_DN59670_c2_g3	0.12	1.11	0.78	1.21	1.09		TRINITY_DN63304_c1_g5	0	0	0	0.02	0.02	0.75		TRINITY_DN63143_c1_g2	22.75	27.65	23.42	17.77	13.08	15.18
TRINITY_DN56640_c0_g1	22.03	17.55	24.56	35.82	41.36	25.46		TRINITY_DN60852_c0_g1	5.24	12.7	13.82	18	13.65		TRINITY_DN53728_c2_g1	2.97	6.44	0.33	2.01	79.26	8.31		TRINITY_DN63393_c1_g3	99.74	45.95	67.04	140.18	78.05	86.98
TRINITY_DN10427_c0_g1	3.54	4.25	3.37	7.4	5.82	6.5		TRINITY_DN56992_c1_g3	16.29	9.15	3.69	7.55	4.87		TRINITY_DN60903_c0_g2	0.43	0.32	0.39	0.1	0	0		TRINITY_DN55017_c0_g1	12.97	16.54	12.62	9.24	7.62	7.49
TRINITY_DN55709_c0_g1	0.12	0.14	0.1	0.55	0.36	0.35		TRINITY_DN51276_c3_g1	0.22	0.07	0.38	1.3	1.66		TRINITY_DN58981_c0_g1	0.76	0.62	1.25	0	0	0.16		TRINITY_DN63266_c0_g2	215.14	142.04	190.47	279.01	233.22	295.01
TRINITY_DN50078_c0_g1	0.1	0.26	0.08	0.55	0.52	0.48		TRINITY_DN47835_c0_g1	17.99	5.03	3.76	5.64	3.86		TRINITY_DN59679_c3_g1	1.04	1.05	0.71	0.24	0	0		TRINITY_DN23016_c0_g1	4.32	3.03	4.09	8.27	5.26	7.41
TRINITY_DN52898_c0_g1	5.05	2.88	2.68	0.26	1.94	1.31		TRINITY_DN63691_c0_g1	57.54	37.45	34.93	36.94	34.67		TRINITY_DN29199_c0_g1	0.13	0.4	0.08	0	0	0		TRINITY_DN54494_c1_g1	2.55	5.32	4.2	6.78	14.25	5.82
TRINITY_DN66461_c0_g1	7.54	4.22	5.77	0.18	2.35	2.34		TRINITY_DN51176_c0_g1	0.42	0.08	0	0.06	0		TRINITY_DN57105_c0_g1	1.99	2.29	1.65	0.82	0.99	1.65		TRINITY_DN50007_c0_g1	0.16	0.92	0.45	6.75	4.9	3.21
TRINITY_DN58894_c3_g1	1.87	0.49	1.64	0.97	0.96	2.45		TRINITY_DN63768_c16_g5	0.2	0.65	2.69	1.8	1.14		TRINITY_DN48007_c0_g1	0	0.12	0.03	0.37	0.27	0.3		TRINITY_DN51554_c0_g1	2.12	1.95	2.72	3.95	3.28	3.39
TRINITY_DN53696_c0_g1	3.99	2.37	2.7	0.07	1.13	1.2		TRINITY_DN59791_c0_g1	0.37	0.24	0.91	1.88	0.81		TRINITY_DN59225_c0_g1	1.86	2.47	1.6	1.22	0.56	1.65		TRINITY_DN64022_c2_g1	21.92	18.04	17.46	13.3	12.99	11.92
TRINITY_DN56346_c0_g1	1.3	1.21	1.32	0.33	0.68	0.78		TRINITY_DN59528_c1_g1	0	0.02	0.12	0.49	0.13		TRINITY_DN49846_c0_g1	22.42	14.24	12.28	8.34	6.71	6.9		TRINITY_DN60776_c0_g1	10.18	10.17	7.58	14.36	13.69	13.44
TRINITY_DN4689_c0_g1	0.21	0.05	0.09	0.5	0.46	0.54		TRINITY_DN59010_c0_g1	0	0.32	0.65	2.25	0.62		TRINITY_DN61539_c1_g1	1.85	1.87	1.38	0.85	0.64	1.3		TRINITY_DN50468_c0_g2	9.44	6.67	9.49	12.85	11.26	14.56
TRINITY_DN43263_c0_g1	8.03	6.24	8.19	0.11	2.7	2.88		TRINITY_DN48047_c1_g2	8.56	5.26	4.45	2.45	2.68		TRINITY_DN54793_c0_g1	0.19	0.2	0.54	0	0	0.08		TRINITY_DN64069_c3_g1	29.83	22.37	14.71	26.94	32.61	23.08
TRINITY_DN52625_c0_g1	85.03	49.79	64.46	3.3	28.15	30.52		TRINITY_DN51170_c1_g4	6.8	11.58	12.91	23.74	24.66		TRINITY_DN61569_c4_g1	3.33	0.14	1.85	0	0.05	0.15		TRINITY_DN88491_c0_g1	39.12	45.06	40.12	22	25.34	27.47
TRINITY_DN63175_c0_g1	6.67	4.12	4.46	12.67	6.8	8.98		TRINITY_DN61117_c2_g1	0.16	0.46	0.58	2.2	1.36		TRINITY_DN62074_c1_g4	0.09	0.16	0.15	0	0	0		TRINITY_DN42904_c0_g1	4.76	5.4	0	28.93	29.93	29.02
TRINITY_DN55675_c0_g1	2.06	0.38	3.66	0.81	0.6	0.26		TRINITY_DN61961_c6_g5	4.57	3.94	4.58	4.29	3.63		TRINITY_DN49204_c0_g3	3.64	0	4.29	0	0	0		TRINITY_DN61111_c0_g1	14.3	10.99	6.14	17.97	12.46	12.32
TRINITY_DN58343_c0_g1	13.24	10.58	13.21	0.71	5.44	6.07		TRINITY_DN57967_c4_g1	0	0	1.23	4.42	1.13		TRINITY_DN60360_c6_g1	61.08	46.09	37.16	30.78	41.34	28.37		TRINITY_DN63863_c5_g1	48.36	69.23	92.63	49.51	39.88	41.18
TRINITY_DN56855_c3_g3	2.88	2.01	1.96	3.81	4.59	4.2		TRINITY_DN63749_c3_g3	0	0	0.42	1.51	0.41		TRINITY_DN56639_c6_g2	2.37	2.32	1.37	0.99	1.03	1.33		TRINITY_DN59535_c1_g2	66.64	77.45	64.69	43.11	50.23	37.88
TRINITY_DN59195_c0_g1	29.45	35.91	61.48	35.33	18.12	14.19		TRINITY_DN53892_c0_g2	0.95	3.06	0.88	0.95	0.73		TRINITY_DN55414_c6_g6	9.06	6.3	9	11.25	9.87	13.8		TRINITY_DN53758_c0_g1	30.69	27.99	19.63	42.03	46.97	42.61
TRINITY_DN57374_c55_g1	0.42	0.85	0.83	0.44	1.44	2.89		TRINITY_DN26514_c0_g1	0	0	2.04	7.51	0.38		TRINITY_DN56420_c2_g1	2.09	0.66	2.09	2.29	4.54	4.19		TRINITY_DN41020_c0_g1	21.12	7.97	45.31	0	0	0
TRINITY_DN57066_c3_g2	9.49	7.92	8.48	3.74	7.31	5.7		TRINITY_DN61456_c1_g9	0.8	0.31	0.13	0.16	0.27		TRINITY_DN63086_c2_g2	107.22	95.9	73.83	217.91	179.12	348.98		TRINITY_DN57816_c0_g1	0.65	0.45	0.31	1.11	1.35	1.18
TRINITY_DN46980_c0_g1	2.64	1.55	2.08	0.09	0.67	1.09		TRINITY_DN49847_c0_g2	4.34	1.23	0.67	0.82	1.36		TRINITY_DN49644_c1_g1	2.37	3.93	2.32	13.71	6.22	3.41		TRINITY_DN46513_c0_g1	5.99	6.89	5.6	8.79	11.24	9.44
TRINITY_DN57790_c3_g1	4.96	6.06	25.4	12.78	11.61	9.36		TRINITY_DN107919_c0_g1	0.05	0.18	0.56	0.47	0.58		TRINITY_DN42904_c0_g1	4.03	3.6	3.89	11.5	18.93	9.06		TRINITY_DN47038_c0_g1	0.68	1.12	1.16	1.39	1.26	1.62
TRINITY_DN51216_c0_g1	26.47	16.87	22.78	0.78	8.86	9.53		TRINITY_DN57392_c1_g1	0	1.17	3.07	0.26	1.87		TRINITY_DN54717_c0_g2	0.01	0.01	0	0.08	0.09	0.13		TRINITY_DN60959_c1_g2	10.5	10.8	12.14	16.32	13.23	14.76
TRINITY_DN59099_c2_g1	5.24	3.28	4.72	0.19	1.65	2.1		TRINITY_DN56368_c0_g1	96.68	31.4	36.43	15.41	30.45		TRINITY_DN56994_c2_g2	0.7	1.38	1.26	2.2	2.31	2.07		TRINITY_DN63503_c5_g3	14.43	24.88	14.55	7.22	11.58	18.07
TRINITY_DN52237_c0_g1	18.85	20.71	21.35	39.46	30.99	28.04		TRINITY_DN59321_c0_g1	0.65	0.61	0.95	0.39	0.26		TRINITY_DN54496_c1_g1	0.7	0.76	1.76	0.66	48.29	1.65		TRINITY_DN58408_c1_g1	3.48	2.09	1.74	6.6	4.96	6.33
TRINITY_DN59694_c1_g1	0.07	0.04	1.56	0.35	0.18	0.25		TRINITY_DN46879_c2_g1	2.17	1.48	4.92	6.59	7.35		TRINITY_DN56240_c2_g2	0.11	0.6	0.18	0.93	0.59	1.22		TRINITY_DN44357_c0_g1	3949.97	4131.74	2729.1	1960.36	2236.45	2487.28
TRINITY_DN58089_c1_g1	5.58	3.44	4.88	0.74	1.96	2.36		TRINITY_DN55869_c2_g2	0	0	0.28	0.28	0.68		TRINITY_DN61833_c0_g1	1.26	1.11	0.62	0.36	0.23	0.42		TRINITY_DN54609_c0_g1	0.04	0	0.03	0.86	1.65	0.14
TRINITY_DN54502_c0_g1	4.1	3.75	4.68	0.33	1.97	2.01		TRINITY_DN55535_c0_g3	0	0	0.13	0.14	0.34		TRINITY_DN6952_c0_g1	0	0	0	0.11	0.04	0.1		TRINITY_DN59036_c0_g2	1.33	2.03	3.18	5.39	4.24	4.51
TRINITY_DN42274_c0_g1	2.19	1.57	1.47	0.21	0.96	0.88		TRINITY_DN158605_c0_g1	0	0	1.72	0.44	0.42		TRINITY_DN57256_c1_g1	1	1.28	1.11	0.45	0.77	0.72		TRINITY_DN14937_c0_g1	6.85	6.67	6.04	12.45	9.84	11.59
TRINITY_DN52578_c0_g1	0.64	0.64	2.74	43.85	0.69	3.26		TRINITY_DN27572_c0_g1	0.21	0.07	0	0.03	0.04		TRINITY_DN54097_c5_g1	1.84	1.03	1.05	0.92	0.2	0.51		TRINITY_DN63316_c0_g1	1.77	1.43	1.63	2.38	2.96	3.06
TRINITY_DN60742_c1_g2	3279.04	3571.54	2388.33	1703.6	2254.21	2161.46		TRINITY_DN57271_c0_g1	0.88	0.15	0.08	0	0.07		TRINITY_DN51276_c3_g1	0.95	2.04	0.26	0.26	0.08	0.3		TRINITY_DN49304_c0_g1	4.33	5.49	5.24	0.8	2.12	1.89
TRINITY_DN45614_c1_g1	4.85	2	3.89	0.4	2.32	0.7		TRINITY_DN56118_c4_g1	0	0	13.75	34.58	11.38		TRINITY_DN63359_c9_g1	1.01	1.28	0.69	0.55	0.46	0.56		TRINITY_DN50025_c0_g1	7.76	6.56	7.55	11.48	9.02	10.22
TRINITY_DN57105_c0_g2	8.14	4.01	6.36	0.16	1.74	2.86		TRINITY_DN62893_c0_g3	0	0	5.8	14.8	4.88		TRINITY_DN53024_c0_g2	6.67	7.6	5.59	3.92	3.76	5.56		TRINITY_DN61381_c1_g6	1.11	1.22	1.5	2.9	2.49	3.28
TRINITY_DN51455_c0_g1	0.97	1.57	3.92	4.32	9.76	4.9		TRINITY_DN60329_c6_g1	0.95	0.35	2.78	2.12	2.69		TRINITY_DN62976_c3_g1	71.65	75.84	43.11	34.23	35.83	22.04		TRINITY_DN60806_c0_g2	7.05	4.09	4.5	1.91	2.32	2.38
TRINITY_DN53172_c0_g1	21.04	13.52	16.83	0.75	6.57	8.3		TRINITY_DN56189_c8_g1	0.85	0.29	0	0.16	0		TRINITY_DN795_c0_g1	0.11	0.04	0.09	0.18	0.24	0.33		TRINITY_DN43476_c0_g1	251.53	186.37	248.08	12.54	35.54	69.68
TRINITY_DN54159_c0_g1	14.38	19.15	13.16	9.95	10.65	10.86		TRINITY_DN61684_c7_g1	4.57	3.64	1.56	2.62	2.41		TRINITY_DN52006_c0_g1	1.71	1.87	1.52	0.63	1.06	1.17		TRINITY_DN62146_c0_g2	4.26	3.48	3.56	7.63	6.14	7.47
TRINITY_DN63840_c4_g1	5.36	1.5	4.08	19.16	2.4	10.37		TRINITY_DN55968_c0_g1	2.32	0.37	0.11	0.24	0.37		TRINITY_DN63960_c1_g5	0.68	0.74	0.51	0.21	0.39	0.05		TRINITY_DN54278_c0_g1	15.83	20.21	16.49	9.9	11.34	11.87
TRINITY_DN62465_c2_g2	0.2	0.16	0.36	2.93	0.46	0.68		TRINITY_DN51387_c0_g1	195.31	357.74	405.5	767.38	581.02		TRINITY_DN23645_c0_g1	5	8.11	8.9	13.55	16.32	11.12		TRINITY_DN53926_c0_g1	13.23	14.12	15.83	8.78	8.49	7.95
TRINITY_DN21441_c0_g1	0.5	0.38	1.08	0.27	0.19	0.22		TRINITY_DN59427_c0_g1	32.09	27.07	25.06	23.64	16.77		TRINITY_DN58824_c4_g5	0.69	1.56	1.17	2.28	2.69	2.07		TRINITY_DN48717_c0_g1	2.99	3.28	5.62	0.49	1.28	1.09
TRINITY_DN83851_c0_g1	0.02	0	0.02	0.19	0.06	0.07		TRINITY_DN168293_c0_g1	0	73.9	0	0	0		TRINITY_DN62565_c2_g2	6.69	8.62	12.59	15.42	11.74	18.53		TRINITY_DN63174_c1_g1	4.58	6.19	5.25	9.48	6.76	8.41
TRINITY_DN56801_c0_g1	4.9	3.4	2.39	0.14	1.54	1.46		TRINITY_DN47917_c0_g1	0	0	0.13	0.05	0.05		TRINITY_DN62677_c0_g3	1.25	2.79	0	7.19	15.55	10.17		TRINITY_DN59705_c4_g1	1.33	1.11	1.1	2.11	2.03	2.15
TRINITY_DN5246_c0_g1	15.09	11.99	12.44	0.26	6.2	4.54		TRINITY_DN49713_c0_g1	0.2	0.27	0.05	0	0.05		TRINITY_DN51028_c0_g1	4.47	0	21.62	35.63	33.62	62		TRINITY_DN59220_c1_g2	0	0	0	1.31	1.44	0.52
TRINITY_DN55061_c0_g1	2.34	2.3	7.85	0.43	0.27	1.97		TRINITY_DN43861_c0_g1	0.42	1.1	4.55	1.7	2.88		TRINITY_DN63723_c8_g1	2468.72	5500.16	1234.44	1163.48	1896.8	1283.89		TRINITY_DN59076_c0_g1	0.61	0.5	0.58	1.72	2.27	1.05
TRINITY_DN57425_c0_g1	1.83	7.2	3.76	1.82	0.06	0.22		TRINITY_DN63852_c36_g3	8.33	7.76	4.22	2.6	2.28		TRINITY_DN61771_c1_g1	8.93	2.4	3.71	9.89	6.12	14.3		TRINITY_DN55228_c5_g1	16.65	25.94	19.02	45.16	33.52	29.8
TRINITY_DN58441_c2_g4	0.94	1.27	2.5	0.3	0.65	0.88		TRINITY_DN44279_c0_g1	2.57	4.73	0.23	0.41	2.24		TRINITY_DN57073_c4_g5	5.84	12.96	5.65	14.48	34.18	27.29		TRINITY_DN57828_c1_g1	25.57	30.33	20.17	17.13	12.97	12.38
TRINITY_DN139077_c0_g1	10.62	7.22	9.89	0.33	3.98	3.86		TRINITY_DN50680_c0_g1	1.8	1.15	0.43	0.47	1.03		TRINITY_DN59911_c3_g3	1021.48	877.13	658.76	508.83	762.3	460.29		TRINITY_DN59332_c0_g1	0.04	0.07	0	1.14	1.6	0.57
TRINITY_DN63546_c2_g8	0.53	0	59.34	0	0	0		TRINITY_DN58982_c2_g1	0.54	0.88	1.76	1.7	2.96		TRINITY_DN62754_c5_g1	0.19	0.24	0.4	0.45	0.62	0.61		TRINITY_DN59708_c0_g1	1.28	1.16	1.33	2.06	1.72	2.25
TRINITY_DN63793_c8_g4	11.65	13.61	7.68	10.96	48.06	29.51		TRINITY_DN50752_c0_g1	0.07	0	0.36	0.41	0.3		TRINITY_DN60976_c4_g1	0	0	0	1.49	0.87	2.89		TRINITY_DN61980_c1_g1	2.26	3.07	1.71	5.62	4.44	5.65
TRINITY_DN60327_c0_g1	35.66	31.16	36.58	2.5	14.82	17.07		TRINITY_DN63547_c2_g1	0	0	0.12	0.13	0.7		TRINITY_DN62062_c0_g1	0.24	0.19	2.51	0.77	0.49	1.95		TRINITY_DN58417_c4_g4	172.26	180.75	209.46	121.5	134.14	110.89
TRINITY_DN55993_c0_g1	7.69	5.11	5.62	2.57	4.47	4.48		TRINITY_DN162648_c0_g1	1.08	0.18	0.2	0.07	0.07		TRINITY_DN48609_c0_g1	2.66	6.18	1.99	11.25	5.87	6.29		TRINITY_DN59873_c0_g1	6.75	11.96	9.06	4.53	3.84	1.67
TRINITY_DN64761_c1_g1	1.72	2.42	0.9	4.08	4.51	3.96		TRINITY_DN59833_c1_g1	3.03	0	0.07	0.07	0.06		TRINITY_DN59922_c0_g1	4.82	3.35	37.82	12.61	20.77	14.09		TRINITY_DN63418_c1_g1	354.92	210.65	301.64	456.62	384.01	436.87
TRINITY_DN49966_c0_g1	3.1	2.09	0.91	17.98	5	2.39		TRINITY_DN38779_c0_g1	1.49	0.2	0.19	0.23	0.23		TRINITY_DN55346_c0_g1	2.37	2.56	2.63	3.69	4.63	5.15		TRINITY_DN55403_c0_g1	1.54	2.23	1.24	3.72	3.78	3.38
TRINITY_DN49119_c0_g1	4.7	3.66	5.37	0.25	2.26	2.09		TRINITY_DN61382_c7_g1	0	0	0.59	4.8	2.17		TRINITY_DN59845_c0_g1	1.12	1.81	1.43	1.01	0.8	1.15		TRINITY_DN58893_c3_g2	0.93	1.15	1.32	2.54	1.91	1.84
TRINITY_DN40521_c0_g1	1.26	0.88	0.36	0.14	0.26	0.23		TRINITY_DN49936_c0_g2	0	0	0.11	0.82	0.43		TRINITY_DN59638_c0_g1	0.88	0.35	0.59	0.96	0.75	0.74		TRINITY_DN56044_c0_g3	10.08	9.38	10.49	18.1	11.65	15.68
TRINITY_DN57572_c2_g2	248.01	383.41	216.19	267.32	135.04	138.22		TRINITY_DN52830_c0_g1	3.28	1.24	0.84	1.03	1.15		TRINITY_DN56722_c2_g2	8.77	9.94	13.21	21.52	14.61	27.45		TRINITY_DN62782_c0_g1	1.79	1.8	1.32	3.69	1.94	2.97
TRINITY_DN56402_c0_g3	5.25	4.36	7.18	0.15	2.32	2.21		TRINITY_DN589_c0_g1	0	0.02	0.11	0.09	0.13		TRINITY_DN58055_c1_g1	1.23	4.45	0.76	0.47	1.08	0.27		TRINITY_DN58417_c4_g2	0.41	0.15	0.22	1.1	1.1	1.17
TRINITY_DN58276_c0_g1	38.2	29.94	30.41	1.26	11.64	14.26		TRINITY_DN5244_c0_g1	0.61	0.59	0.28	0.39	0.18		TRINITY_DN48444_c0_g1	1.01	1.74	0.98	0.4	0.51	1		TRINITY_DN55996_c0_g1	0.45	0.41	0.3	1.32	0.95	0.87
TRINITY_DN59413_c2_g6	4.35	3.98	4.52	0.32	2.64	1.7		TRINITY_DN59523_c1_g1	34.24	14.14	1.55	5.96	10.96		TRINITY_DN56431_c3_g7	0	0	0	0.45	1.05	1.77		TRINITY_DN52914_c0_g1	2.56	2.14	1.86	3.98	3.22	4
TRINITY_DN59209_c1_g2	298.64	589.43	179.21	108.63	167.4	196.47		TRINITY_DN52319_c1_g1	31414.5	52535.1	30669.5	24915.8	30826.7		TRINITY_DN63977_c52_g1	3.1	2.65	1.73	0.79	1.06	2.03		TRINITY_DN63354_c3_g2	12.29	17.33	14.87	10.62	19.92	7.91
TRINITY_DN61693_c0_g1	3.42	1.99	2.65	0.2	1.18	1.16		TRINITY_DN57804_c1_g3	0.86	5.59	19.31	29.41	7.02		TRINITY_DN40433_c0_g2	7.34	8.58	5.51	4.25	3.05	5.66		TRINITY_DN54572_c0_g1	39.52	29.29	39.51	66.93	42.24	54.74
TRINITY_DN63515_c0_g1	4.41	2.15	3.73	0.4	1.7	2.01		TRINITY_DN163775_c0_g1	2.4	7.95	1.3	2.65	1.23		TRINITY_DN62283_c1_g8	0.02	0.05	0.06	0.29	0.12	0.28		TRINITY_DN59969_c6_g1	4.62	3.75	4.2	8.09	5.49	7.06
TRINITY_DN58489_c0_g1	16.43	9.92	14.71	0.31	4.59	5.29		TRINITY_DN53247_c2_g1	3.78	2.21	1.2	1.02	1.95		TRINITY_DN124067_c0_g1	0.4	0.32	0.47	0.11	0.23	0.14		TRINITY_DN60583_c1_g2	5.36	4.33	4.33	6.95	5.53	7.47
TRINITY_DN46511_c0_g1	0.67	1.14	0.77	2.77	1.99	1.37		TRINITY_DN59636_c0_g1	512.15	261.88	226.97	218.5	295.81		TRINITY_DN59577_c0_g1	2.46	3.47	2.78	1.92	1.54	2.53		TRINITY_DN62339_c0_g2	0.95	0.91	1.01	2.15	1.51	1.84
TRINITY_DN54312_c0_g1	12.99	11.78	15.84	0.85	5.54	7.3		TRINITY_DN62009_c1_g1	0	0	0.51	0.52	2.96		TRINITY_DN41725_c0_g1	0.36	0.21	0.26	0	0	0		TRINITY_DN60966_c0_g1	6.9	5.44	5.93	3.13	2.52	4.21
TRINITY_DN56779_c0_g1	4.24	2.39	3.08	0.11	1.45	1.29		TRINITY_DN60956_c5_g1	0	2.04	13.26	76.85	3.76		TRINITY_DN36009_c0_g1	1.21	1.59	0.85	0	0	0		TRINITY_DN59598_c0_g1	6.63	13.15	16.56	5.39	4.76	4.39
TRINITY_DN61975_c1_g1	2.05	1.05	1.45	0.88	0.94	0.91		TRINITY_DN60861_c3_g2	12.2	10.21	6.88	9.63	19.22		TRINITY_DN62457_c5_g6	0	0	0	1.85	2.17	2.04		TRINITY_DN56658_c0_g1	1.46	0.81	1.12	2.26	1.77	2.12
TRINITY_DN37182_c0_g1	2.61	2.72	2.59	0	0.61	1.06		TRINITY_DN56426_c1_g6	9.07	0.5	0.83	0.99	0.69		TRINITY_DN55718_c0_g1	3.77	3.32	3.13	2.79	1.84	2.09		TRINITY_DN37756_c0_g2	2.06	1.79	1.9	2.81	4.66	4.15
TRINITY_DN48637_c0_g1	7.54	4.6	6.4	4.27	3.3	3.95		TRINITY_DN62924_c1_g1	20.73	14.05	13.13	7.85	8.32		TRINITY_DN55345_c14_g1	5.65	3.28	6.33	3.56	2.24	2.84		TRINITY_DN63260_c0_g1	2.18	4.06	2.81	2.47	0.69	2.07
TRINITY_DN33819_c0_g1	13.21	7.76	4.89	9.73	30.42	28.89		TRINITY_DN63686_c0_g3	0.51	1.4	2.68	3.47	2.5		TRINITY_DN55375_c1_g3	1.89	1.6	0.54	0.98	0.45	0.18		TRINITY_DN5777_c0_g1	1.98	0	0	26.17	20.53	20.17
TRINITY_DN56364_c0_g1	8.19	6.3	9.36	0.21	3.3	3.24		TRINITY_DN61034_c0_g3	0	0	0.16	1.14	0.63		TRINITY_DN60049_c14_g1	0.04	0.07	0.17	0.5	0.19	0.68		TRINITY_DN57181_c0_g2	9.84	7.9	7.63	3.71	3.67	5.13
TRINITY_DN62869_c36_g4	0.75	0.58	1.07	0	0	0		TRINITY_DN61017_c10_g2	0.45	2.34	0.29	0.67	0.24		TRINITY_DN53689_c1_g1	95.9	58.66	89.35	161.77	104.02	149.17		TRINITY_DN45606_c0_g1	5.77	6.35	6.86	2.47	2.41	2.29
TRINITY_DN101847_c0_g1	15.93	9.2	11.5	0.44	4.7	5.45		TRINITY_DN56754_c2_g1	2.16	2.01	0.93	1.4	1.38		TRINITY_DN55437_c0_g1	1.42	1.54	1.05	1	0.51	0.66		TRINITY_DN56206_c0_g1	5.26	2.51	3.16	10.73	5.1	9.39
TRINITY_DN52722_c0_g1	7.78	5.45	6.77	0.21	2.49	2.49		TRINITY_DN54437_c1_g1	13712.1	15673.4	11584.9	12462.5	10959.7		TRINITY_DN57399_c2_g2	3.12	2.52	3.76	2.16	1.55	2.11		TRINITY_DN53801_c0_g1	0.29	0.26	0.15	0.59	0.86	0.71
TRINITY_DN61714_c0_g1	46.4	34.78	44.2	1.92	22.56	18.72		TRINITY_DN55994_c0_g1	0	0	0.06	0.25	0.06		TRINITY_DN54115_c1_g1	0.45	0.26	0.62	0.12	0.13	0.19		TRINITY_DN53660_c0_g1	5.93	5.73	6.25	3.88	3.42	3.69
TRINITY_DN60825_c2_g2	28.74	17.14	25.08	1.24	11.07	10.66		TRINITY_DN59224_c0_g1	0	0	0.21	0.43	0.21		TRINITY_DN56844_c0_g1	0.1	0.12	0.23	0.28	0.42	0.83		TRINITY_DN53140_c3_g1	0	0	0	0.77	0.27	0.39
TRINITY_DN55537_c0_g2	3.96	5.51	6.79	2.15	3.18	3.22		TRINITY_DN42295_c0_g1	10.83	7.05	5.78	6.51	5.86		TRINITY_DN64064_c12_g1	9.72	24.59	9.38	6	10.7	5.49		TRINITY_DN59452_c5_g6	8.66	15.72	15.88	5.98	6.89	6.63
TRINITY_DN54626_c0_g1	47.63	36.72	58.69	85.48	61.47	108		TRINITY_DN61007_c0_g3	54.37	91.02	147.8	131.14	114.21		TRINITY_DN54947_c0_g1	0.12	0.21	0.17	0	0	0.03		TRINITY_DN58544_c9_g3	0.39	0.3	0.41	2.35	1.14	1.52
TRINITY_DN61330_c1_g1	0	0	6.01	49.5	11.51	8.76		TRINITY_DN48463_c0_g1	104.42	170.29	94.21	157.19	86.22		TRINITY_DN58133_c0_g1	3.69	3.65	3.24	2.75	2.76	3.65		TRINITY_DN55216_c8_g2	5.73	3.36	2.49	3.75	3	3.12
TRINITY_DN58064_c3_g1	6.44	3.75	4.74	0.12	1.78	2.05		TRINITY_DN47934_c0_g1	0	0	0.83	0.12	0.12		TRINITY_DN51866_c0_g1	3.82	5.12	2.57	2.21	1.74	2.04		TRINITY_DN56702_c1_g3	1.92	3.23	3	0.53	0.9	0.67
TRINITY_DN61263_c1_g1	1.57	2.06	1.8	1.04	0.66	0.26		TRINITY_DN58470_c0_g1	2.08	0.99	0.14	0.35	0.82		TRINITY_DN56604_c0_g1	0.9	1.02	0.79	1.96	1.69	1.44		TRINITY_DN58752_c0_g1	0.82	0.76	0.78	1.71	1.64	1.6
TRINITY_DN57244_c2_g1	0.71	0.91	4.02	0.6	0.66	0.58		TRINITY_DN49680_c0_g1	0.71	1.93	0.35	0.7	0.69		TRINITY_DN64109_c12_g1	4.39	2.9	4.45	1.59	1.63	3.72		TRINITY_DN61680_c1_g3	0.41	0.45	0.37	0.77	0.64	0.97
TRINITY_DN42064_c0_g1	6.43	3.91	4.59	0.44	2.14	2.82		TRINITY_DN17753_c0_g1	9.42	3.32	0.92	1.41	3.47		TRINITY_DN52704_c0_g1	0	0	0	0.16	0.47	0.24		TRINITY_DN63691_c1_g2	8.06	4.84	8.4	20.49	12.61	11.73
TRINITY_DN55882_c2_g2	0.06	0.1	0.05	0.16	0.09	0.83		TRINITY_DN59699_c0_g3	2.41	1.14	0.47	0.97	0.87		TRINITY_DN52691_c1_g1	0.88	0.94	1.04	0.44	0.57	0.81		TRINITY_DN61679_c4_g7	5.08	4.8	6.06	10.14	8.18	8.38
TRINITY_DN49998_c0_g1	0.66	0.08	0.14	0	0	0		TRINITY_DN53115_c1_g1	1.44	0.53	0.33	0.34	0.34		TRINITY_DN53772_c0_g1	0.18	0.02	0.09	0.43	0.17	0.68		TRINITY_DN59341_c0_g1	0.93	0.87	1.12	0.5	0.4	0.39
TRINITY_DN51256_c0_g1	3.75	5.09	5.27	9.9	8.51	7.65		TRINITY_DN53793_c1_g1	1.46	0.31	0.24	0.32	0.29		TRINITY_DN57005_c2_g1	8.71	11.22	10.58	7.05	8.47	5.29		TRINITY_DN56389_c6_g3	32.32	22.42	21.14	46.76	38.37	39.31
TRINITY_DN61284_c0_g2	87.67	52.64	66.81	3.25	34.92	27.55		TRINITY_DN60731_c0_g2	240.55	609.91	802.75	965.66	886.08		TRINITY_DN54027_c0_g1	0	0.03	0.03	0.08	0.26	0.32		TRINITY_DN50764_c0_g2	15.86	10.64	9.05	30.41	21.4	25.54
TRINITY_DN49257_c0_g2	16.19	9.53	18.53	24.17	20.26	37.04		TRINITY_DN53941_c2_g1	0	0.06	2.47	1.26	0.38		TRINITY_DN47894_c0_g1	0.24	0.35	0.19	0.09	0.03	0.07		TRINITY_DN61326_c2_g1	40.27	49.06	43.34	55.45	54.26	71.97
TRINITY_DN48382_c0_g1	4.85	1.69	2.03	0	0.89	0.89		TRINITY_DN62639_c2_g2	0	0.16	0.82	0.53	0.7		TRINITY_DN63691_c1_g1	1.11	7.6	7	16.1	5.4	22.44		TRINITY_DN63386_c5_g2	16.7	14.45	14.43	27.64	17.24	25.09
TRINITY_DN54679_c0_g1	85.27	73.58	74.23	1.9	34.06	37.63		TRINITY_DN63369_c1_g1	0	0.2	1.32	1.57	0.64		TRINITY_DN57301_c6_g1	2.81	2.42	2.41	1.54	1.35	1.73		TRINITY_DN56400_c0_g2	4.34	6.25	7.07	13.01	13.19	9.37
TRINITY_DN40639_c0_g1	14.83	1.75	9.75	3.04	1.01	1.63		TRINITY_DN60677_c9_g2	0.62	0.91	2.35	3.09	4.45		TRINITY_DN40599_c0_g1	10.29	8.58	6.86	6.15	5.3	3.82		TRINITY_DN60536_c1_g1	0.16	0.3	0.29	0.69	0.42	0.75
TRINITY_DN43595_c0_g1	13.44	8.91	14.84	0.37	3.62	6.12		TRINITY_DN53137_c1_g1	1.18	0.2	0.09	0.18	0.22		TRINITY_DN54644_c0_g1	0	0.06	0	0.07	0.2	0.15		TRINITY_DN59114_c0_g1	3.67	3.46	4.14	7.3	5.42	6.06
TRINITY_DN62749_c1_g1	1.65	1.02	1.3	0.07	0.61	0.5		TRINITY_DN62676_c5_g3	0.85	1.76	8.88	7.17	4.26		TRINITY_DN54588_c0_g1	0.89	1.42	0.65	4.71	1.5	1.52		TRINITY_DN55497_c0_g1	8.9	13.68	9.81	4.32	6.09	5.07
TRINITY_DN57800_c6_g1	1.2	1.02	1.22	1.85	4.81	2.66		TRINITY_DN15321_c0_g2	0	0	1.99	8.13	10.2		TRINITY_DN60260_c1_g3	0.15	0.15	0.19	0.51	0.4	0.55		TRINITY_DN56932_c0_g1	13.44	13.58	13.3	25.86	17.62	17.52
TRINITY_DN55437_c0_g1	4.3	1.65	2.03	0.19	1.42	0.96		TRINITY_DN63518_c4_g1	0.62	0.37	0.11	0.23	0.23		TRINITY_DN60369_c2_g1	1.95	2.67	2.19	0.94	1.35	1.07		TRINITY_DN60437_c11_g2	18.91	52.8	50.29	4.41	4.84	0
TRINITY_DN62140_c1_g1	13.12	8.32	8.5	3.32	4.77	7.65		TRINITY_DN30826_c0_g1	0	0.04	0.15	0.45	0.25		TRINITY_DN60408_c3_g2	0.26	0.42	0.57	1.32	1.13	0.91		TRINITY_DN58501_c3_g1	2.68	7.69	3.49	23.81	18.52	13.93
TRINITY_DN55250_c0_g1	5	2.99	4.94	0.15	2.02	1.69		TRINITY_DN85597_c0_g1	6.31	3.81	1.63	2.77	2.92		TRINITY_DN55299_c0_g1	6.35	10.06	10.37	8.43	17.98	17.02		TRINITY_DN5619_c0_g1	88.46	95.64	79.73	50.24	57.78	44.02
TRINITY_DN62875_c1_g1	142.23	106.96	171.74	116.96	100.38	71.67		TRINITY_DN51478_c0_g1	0	0	0.85	0.03	0.16		TRINITY_DN55082_c9_g1	27.46	32.41	25.58	14.66	17.28	4.55		TRINITY_DN56503_c0_g1	3.87	2.69	2.98	4.51	4.36	5.28
TRINITY_DN42897_c0_g1	0.97	0.1	0.53	1.13	1.92	3.44		TRINITY_DN45447_c0_g1	1.62	0.04	0.13	0.04	0.09		TRINITY_DN50112_c0_g1	0.8	0.85	1.72	1.85	1.56	2.5		TRINITY_DN36412_c1_g1	6.07	0.75	5.82	0	0	0
TRINITY_DN59057_c0_g2	0.18	0.07	0.53	0.03	0.1	0.06		TRINITY_DN56477_c0_g1	0.11	0.15	0.47	0.96	0.28		TRINITY_DN64021_c1_g1	0.49	0.47	0.68	0.43	0.27	0.3		TRINITY_DN37661_c0_g1	4.1	4.94	2.08	18.47	7.84	14.41
TRINITY_DN6122_c0_g1	4.05	2.44	4.35	0.1	1.33	1.64		TRINITY_DN59843_c1_g1	0.54	0.6	0.25	0	0		TRINITY_DN60849_c5_g1	0.24	0	0	52.4	1.26	1.22		TRINITY_DN63407_c0_g1	5.67	5.55	6.8	9.84	9.05	9.39
TRINITY_DN57062_c0_g1	44.5	30.92	47.35	1.7	18.23	18.22		TRINITY_DN52390_c1_g1	0.41	1	0.26	0.17	0.26		TRINITY_DN57202_c6_g1	11.57	7.97	14.8	22.44	20.61	39.2		TRINITY_DN54755_c0_g2	7.04	8.34	8.93	13.25	11.26	12.27
TRINITY_DN57011_c6_g1	2.2	1.5	2.41	1.35	0.99	1.19		TRINITY_DN154_c0_g1	0	0	2.1	1.43	0.33		TRINITY_DN63352_c2_g6	1.31	0.93	0.41	6.06	4.74	2.69		TRINITY_DN54186_c1_g1	2.19	1.67	2.01	1.26	0.72	1.15
TRINITY_DN62507_c1_g1	32.45	19.55	22.74	0.47	10.12	9.02		TRINITY_DN60460_c4_g4	0.77	1.74	2.81	2.93	3.14		TRINITY_DN58244_c0_g1	0.44	0.65	0.61	0.28	0.27	0.37		TRINITY_DN57309_c2_g4	0.16	0.88	0.73	4.14	1.56	3.24
TRINITY_DN60527_c1_g3	0.15	0.05	0.12	0	0.02	0		TRINITY_DN52370_c0_g1	0.99	0.33	0.27	0.17	0.27		TRINITY_DN57775_c0_g2	0	0.03	0.02	0.19	0.32	0.05		TRINITY_DN60018_c0_g1	2.21	2.75	2.39	4.08	2.96	3.85
TRINITY_DN160373_c0_g1	0	0	0	0.14	0.07	0.15		TRINITY_DN63738_c0_g1	0.21	0.41	0.05	0.02	0.18		TRINITY_DN60796_c0_g1	1039.36	2802.74	611.77	513.84	976.93	572.46		TRINITY_DN63273_c1_g2	6.86	9.09	6.47	4.57	3.82	4.41
TRINITY_DN61801_c0_g1	93.5	61.55	87.22	4.15	37.8	37.07		TRINITY_DN63081_c0_g1	11.53	5.59	0.41	2.45	1.38		TRINITY_DN59355_c7_g4	1.62	0	6.98	4.58	14.39	30.57		TRINITY_DN59969_c7_g2	2.27	1.64	2.68	0.79	0.68	2.29
TRINITY_DN63355_c0_g2	5.85	5.01	7.14	0.25	2.55	2.79		TRINITY_DN10372_c0_g1	14.01	32.35	55.48	47.08	48.24		TRINITY_DN64028_c1_g2	0.07	0.1	0.02	0.33	0.1	0.18		TRINITY_DN58734_c5_g1	0	0	0	0.84	0.28	1.4
TRINITY_DN57646_c0_g1	5.06	2.85	4.82	0.17	2.02	1.68									TRINITY_DN57548_c5_g1	1	1.82	0.14	1.23	2.21	1.94		TRINITY_DN60607_c3_g1	0.11	0	0.59	4.58	3.2	4.22
TRINITY_DN60833_c0_g1	37.06	60.15	47.01	24.56	19.95	41.52									TRINITY_DN43095_c0_g1	1.83	2.27	3.67	4.3	4.41	5.11		TRINITY_DN56098_c0_g2	0.23	0	0	0.81	0.22	0.56
TRINITY_DN63887_c0_g2	0.39	1.87	1.19	0.49	0.18	0.2									TRINITY_DN63155_c2_g1	0.78	0.76	1.31	2.25	2.07	1.15		TRINITY_DN61486_c1_g1	7.77	7.35	9.7	11.27	10.25	11.18
TRINITY_DN61669_c0_g2	1.36	0.28	0.76	0.02	0.61	0.64									TRINITY_DN57939_c12_g1	2.59	1.3	2.12	1.02	0.56	1.06		TRINITY_DN55429_c0_g2	31.11	33.8	27.76	17.4	19.76	19.88
TRINITY_DN57377_c8_g2	0	1.27	1.82	0	0	0									TRINITY_DN55932_c0_g2	2.99	4.77	6.46	8.57	6.83	7.74		TRINITY_DN54834_c0_g1	2.51	2.34	2.14	3.47	4.15	4.32
TRINITY_DN60003_c1_g1	2.53	1.43	2.22	0.16	1.05	0.99									TRINITY_DN32155_c0_g1	0.17	0.11	0.05	0	0	0		TRINITY_DN52097_c0_g1	7.53	8.2	9.68	10.56	14.7	16.94
TRINITY_DN57063_c0_g1	1.23	1.02	1.2	0.22	0.64	0.58									TRINITY_DN47081_c0_g2	8.42	15.75	7.08	8.01	5.11	3.98		TRINITY_DN56874_c0_g1	6.62	9.31	8.89	16.15	12.03	13.04
TRINITY_DN36965_c0_g1	6.06	4.01	3.8	0.13	2.22	1.51									TRINITY_DN12056_c0_g1	5.71	7.39	3.14	2.42	2.17	4.72		TRINITY_DN56141_c0_g1	7.55	4.11	3.75	12.67	9.89	8.81
TRINITY_DN43842_c0_g1	10.07	6.75	8.01	0.4	4.33	3.18									TRINITY_DN48088_c0_g1	8.89	11.22	16.08	9.26	4.1	3.97		TRINITY_DN56757_c195_g1	29.52	29.36	32.65	56.84	38.92	47.76
TRINITY_DN59802_c1_g1	0	0	0	0.32	0.05	0.29									TRINITY_DN58979_c8_g3	4.15	4.56	4.81	3.42	3.93	3.29		TRINITY_DN53184_c0_g1	3.22	1.46	1.67	6.46	4.54	4.56
TRINITY_DN55835_c0_g1	14.6	17.02	12.12	10	4.06	1.13									TRINITY_DN57141_c1_g2	0.25	0.29	0.18	0.1	0.06	0.07		TRINITY_DN43144_c0_g1	32.77	36.51	28.49	21.5	20.05	21.05
TRINITY_DN45898_c0_g1	6.01	6.12	2.75	3.57	41.39	16.5									TRINITY_DN62055_c2_g1	10.16	9.49	10.21	9.43	20.36	19.47		TRINITY_DN62385_c1_g1	0.99	1.41	1.14	0.68	0.76	0.95
TRINITY_DN63043_c0_g2	0.26	0.17	0.42	0.49	0.64	0.69									TRINITY_DN55472_c9_g2	2.11	2.64	2.07	1.73	0.85	1.69		TRINITY_DN59744_c0_g1	0.03	0.04	0.01	0.14	0.11	0.12
TRINITY_DN101818_c0_g1	3.09	0.71	0.7	4.76	6.59	2.75									TRINITY_DN59891_c1_g2	0.24	0.11	0.54	0.71	1.97	1.12		TRINITY_DN59320_c0_g2	35.18	38.74	39.54	17.98	26.69	23.73
TRINITY_DN57291_c0_g1	0.06	0	0.85	0.42	0.4	0.31									TRINITY_DN60590_c2_g1	7.6	2.38	2.05	6.78	3.25	5.79		TRINITY_DN63738_c0_g1	2.63	4.34	5.82	1.67	2.58	1.78
TRINITY_DN60964_c0_g1	15.82	8.95	22.07	1	6.62	5.94									TRINITY_DN63853_c6_g1	8.93	8.69	15.44	14.2	19.56	20.48		TRINITY_DN58003_c1_g1	3.59	3.96	4.12	6.72	8.82	6.04
TRINITY_DN53438_c0_g1	2.14	2.3	2.34	0.44	0.87	1.65									TRINITY_DN57301_c7_g1	1.52	0.32	1.42	3.95	5.29	2.87		TRINITY_DN25403_c0_g1	13.42	17.09	13.16	8.27	8.47	7.92
TRINITY_DN67598_c0_g1	13.2	7.76	9.39	0.47	4.74	4.38									TRINITY_DN62309_c2_g9	2.55	3.44	2.74	0.64	1.45	2.3		TRINITY_DN57471_c0_g1	26.92	35.8	27.6	19.14	18.31	20.29
TRINITY_DN51179_c0_g1	0.04	0	0	0.41	0.04	0.39									TRINITY_DN60584_c0_g1	0.01	0	0	0.11	0.09	0.06		TRINITY_DN60426_c1_g4	0.49	2.2	0.45	19.01	4.33	24.22
TRINITY_DN61622_c0_g1	8.51	5	8.6	3.18	3.04	4.35									TRINITY_DN139455_c0_g1	2.49	1.97	2.3	2.45	9.12	6.91		TRINITY_DN62894_c6_g1	7.11	7.38	8.31	12.93	11.62	13.92
TRINITY_DN44228_c0_g1	8.99	6.2	9.04	0.32	3.19	3.77									TRINITY_DN57713_c5_g8	0.22	0.19	0.08	0.78	0.29	0.55		TRINITY_DN50877_c0_g1	16.77	25.47	31.87	13.51	12.94	11
TRINITY_DN51765_c0_g1	8.73	7.91	7.66	0.05	3.32	2.35									TRINITY_DN35696_c0_g1	2.49	3.92	2.19	1.31	1.03	2.27		TRINITY_DN111451_c0_g1	1.05	0.62	0.61	3.58	2.45	2.55
TRINITY_DN44309_c0_g1	29.06	22.21	24.13	1.08	10.8	10.83									TRINITY_DN63304_c1_g3	0.45	0	0.21	0.66	1.37	0.78		TRINITY_DN61783_c1_g2	24.91	16.75	20.42	11.2	11.77	8.25
TRINITY_DN58046_c0_g1	0.92	0.49	12.92	0.01	0.23	0.37									TRINITY_DN45401_c0_g2	5.34	1.88	3.69	0.61	1.23	1.89		TRINITY_DN57711_c1_g1	5.14	4.42	5.83	3.27	1.31	2.03
TRINITY_DN49369_c0_g1	2.54	2.03	2.81	0.18	1.76	0.71									TRINITY_DN48165_c0_g1	5.7	4.35	5.48	12.12	6.55	8.6		TRINITY_DN53278_c0_g1	0.13	0.12	0.14	2.81	2.94	0.61
TRINITY_DN57679_c2_g2	2.67	2.22	2.29	0.11	1.01	1.06									TRINITY_DN61374_c0_g1	1.24	1.94	1.07	0.65	0.41	1.19		TRINITY_DN61863_c1_g1	15.33	14.65	14.91	6.41	9.14	8.12
TRINITY_DN51520_c0_g1	1.12	2.35	1.3	9.79	4.83	2.11									TRINITY_DN64069_c1_g1	0	0	0	3.01	5.32	1.63		TRINITY_DN51717_c0_g1	10.28	10.42	5.75	55.83	12.17	38.27
TRINITY_DN55384_c0_g1	5.42	2.08	4.31	0.18	1.49	1.84									TRINITY_DN167423_c0_g1	1.14	0.62	1.09	1.07	6.9	11.13		TRINITY_DN57125_c0_g2	0.27	0.19	0.42	0.86	0.71	0.74
TRINITY_DN48851_c1_g1	0.29	0.13	0.34	0.06	0.11	0.08									TRINITY_DN5292_c0_g1	0.23	0.27	0.21	0.78	0.89	0.52		TRINITY_DN46557_c0_g1	13.63	13.17	11.81	8.09	7.94	8.36
TRINITY_DN51708_c0_g1	13.55	6.87	8.99	10.52	21.93	40.16									TRINITY_DN63819_c0_g1	1.01	0.54	0.42	1.87	2.65	2.18		TRINITY_DN58292_c4_g2	6.33	6.77	7.2	11.08	8.95	12.06
TRINITY_DN60983_c0_g1	9.05	4.42	9.14	0.49	3.99	2.86									TRINITY_DN59172_c0_g4	0.06	0.09	0.13	0.37	0.33	0.35		TRINITY_DN51986_c1_g1	12.74	13.58	14.67	7.88	6.43	8.41
TRINITY_DN12612_c0_g1	0.93	0.53	0.87	0.08	0.54	0.11									TRINITY_DN38348_c1_g2	0	0	0.32	0.47	1.09	1.08		TRINITY_DN55602_c1_g2	0.88	0.44	1.11	3.34	1.48	2.6
TRINITY_DN57318_c4_g2	0.95	0.56	0.51	0.02	0.22	0.52									TRINITY_DN57430_c0_g1	0.06	0.08	0.13	0	0.02	0.04		TRINITY_DN32086_c0_g1	1.27	0.87	0.64	2.81	1.63	2.51
TRINITY_DN18191_c0_g1	1.5	0.75	0.44	0	0.33	0.21									TRINITY_DN42295_c0_g1	2.46	2.31	2.36	1.87	1.31	1.69		TRINITY_DN60653_c3_g2	6.18	5.09	7.62	7.59	7.78	6.37
TRINITY_DN32076_c0_g1	6.15	6.55	4.59	0.34	3.22	2.2									TRINITY_DN60670_c3_g1	0.79	0.99	0.81	0.09	0.31	0.1		TRINITY_DN158413_c0_g1	0	0	0	6.4	2.16	9.03
TRINITY_DN58123_c0_g2	6.08	4.46	5.12	0.35	2.53	3.26									TRINITY_DN48507_c0_g1	1.17	0	0.35	0	0	0.07		TRINITY_DN57757_c1_g2	7.59	7.67	6.31	2.8	5.01	2.76
TRINITY_DN60742_c1_g7	311.18	365.07	202.46	132.7	201.42	152.26									TRINITY_DN60722_c0_g1	1.1	0.8	1.2	1.3	1.49	1.7		TRINITY_DN55651_c0_g1	6.99	4.51	5.1	12.82	10	6.22
TRINITY_DN57560_c12_g1	10.2	11.43	12.55	8.26	6.31	7.61									TRINITY_DN37609_c0_g1	1.28	1.76	2.55	2.71	3.08	3.4		TRINITY_DN61825_c3_g2	1.14	1.23	2.74	2.45	1.91	3.37
TRINITY_DN34293_c0_g1	4	2.24	3.6	6.37	6.85	4.24									TRINITY_DN64050_c2_g1	0.31	0.15	0.25	0.71	0.24	0.8		TRINITY_DN61429_c0_g1	0.78	0.75	0.54	1.51	1.21	1.28
TRINITY_DN8918_c0_g1	7.87	4.26	7.24	0.43	3	3.28									TRINITY_DN63711_c1_g1	0.47	0	0	1.5	2.72	0.41		TRINITY_DN60749_c0_g1	10.13	7.92	10.51	5.36	6.07	6.15
TRINITY_DN38708_c0_g1	7.2	5.03	4.56	0.18	2.62	2.01									TRINITY_DN63834_c5_g2	5.28	0.82	25.42	3.82	8.62	10.11		TRINITY_DN45781_c0_g1	3.19	2.91	2.79	4.5	3.52	5.01
TRINITY_DN61298_c1_g1	0	0.07	0.08	0.56	0.24	0.5									TRINITY_DN3720_c0_g1	4.7	3.85	2.76	0.91	1.85	0.76		TRINITY_DN58907_c3_g1	2.75	2.14	2.22	1.13	1.1	1.31
TRINITY_DN54446_c0_g1	22.51	16.2	20.53	1.33	9.41	10.3									TRINITY_DN60474_c2_g4	0	0.04	0.1	0.2	0.17	0.2		TRINITY_DN62457_c5_g4	16.43	11.83	16.65	11.95	8.81	9.75
TRINITY_DN62805_c0_g1	2.6	1.8	2.54	0.42	1.48	1.31									TRINITY_DN45063_c0_g1	0.06	0.03	0.01	0.13	0.2	0.13		TRINITY_DN63859_c0_g2	1.53	1.48	1.39	2.57	2.59	2.6
TRINITY_DN34628_c0_g1	1.11	2.32	2.84	0.6	0	0.71									TRINITY_DN54475_c0_g1	1.27	1.56	1.26	0.81	0.59	0.67		TRINITY_DN61503_c1_g2	35.19	42.26	27.22	63.5	56.62	57.5
TRINITY_DN18458_c0_g1	5.41	4.46	4.73	0.25	2.05	2.48									TRINITY_DN51598_c0_g1	5.65	5.26	4.8	10.59	7.3	7.06		TRINITY_DN63711_c1_g4	6.49	7.51	7.63	11.53	11.6	9.44
TRINITY_DN57218_c1_g2	2480.35	3078.94	2180.57	1713.1	1447.05	1872.51									TRINITY_DN62029_c0_g3	0.41	0.5	0.45	0.33	0.18	0.19		TRINITY_DN57300_c0_g1	1.23	0	0	3.29	5.39	6.76
TRINITY_DN58078_c0_g2	1.17	2.89	1.49	1.04	0.75	0.74									TRINITY_DN57242_c7_g1	1.61	1.56	1.75	2.19	2.33	3.28		TRINITY_DN58037_c5_g8	2.52	2.68	3.05	1.86	1.5	1.32
TRINITY_DN34574_c0_g1	2.43	1.53	2.52	0.1	0.77	1.15									TRINITY_DN50647_c0_g1	8.77	7.09	4.03	11.71	11.3	14.5		TRINITY_DN55343_c0_g2	91.76	58.16	76.99	44.88	49.95	62.04
TRINITY_DN62767_c12_g1	0.37	0.34	0.53	0.11	0.23	0.03									TRINITY_DN56987_c0_g1	0.91	1.34	1.26	1.8	1.36	1.61		TRINITY_DN62894_c11_g1	2.87	2.77	2.61	6.13	3.43	5.56
TRINITY_DN57575_c0_g1	1.5	1.16	1.77	0.04	0.69	0.67									TRINITY_DN55060_c1_g2	12.37	16.24	9.9	29.54	28.3	13.49		TRINITY_DN63332_c0_g1	0.31	0.27	0.31	1.34	0.45	1.26
TRINITY_DN3298_c0_g1	0.57	2.8	0.88	0	0.08	0.37									TRINITY_DN44128_c0_g1	1.5	1.59	2.1	3.04	2.49	2.63		TRINITY_DN58361_c0_g1	26.9	24.75	23.15	19.69	14.82	12.65
TRINITY_DN49460_c0_g1	0.02	0	0	0.05	0.07	0.16									TRINITY_DN57733_c1_g4	3.5	4.51	5.07	2.91	1.52	2.51		TRINITY_DN52406_c0_g2	4.71	6.2	4.45	8.91	7.34	8.77
TRINITY_DN106295_c0_g1	0.67	0.46	0.56	0	0.21	0.19									TRINITY_DN61779_c1_g2	3.98	2.11	2.12	0.31	0	0		TRINITY_DN60394_c0_g2	1.29	1.18	1.12	2.06	2.03	2.67
TRINITY_DN60061_c0_g1	1.55	1.54	1.17	2.33	2.99	3.28									TRINITY_DN56634_c1_g1	0.45	0.16	0.3	0.59	0.42	44.48		TRINITY_DN54388_c0_g1	1.82	2.73	2.11	3.77	2.67	2.92
TRINITY_DN55598_c0_g1	5.69	4.07	6.24	0.37	2.28	3.1									TRINITY_DN59794_c2_g2	0.82	1.11	2	1.86	4.15	4.92		TRINITY_DN56168_c1_g2	1.26	1.03	0.67	0.11	0.2	0.06
TRINITY_DN46075_c1_g1	0	0	0	0.09	0.08	0.02									TRINITY_DN47791_c0_g1	9.27	8.89	18.56	20.55	17.49	18.25		TRINITY_DN62565_c2_g2	3.55	2.85	3.21	5.82	6.25	7.89
TRINITY_DN12318_c0_g1	0	0	0	0.26	0.24	0.06									TRINITY_DN48107_c0_g1	0.27	0	0.26	0.76	5.87	0.56		TRINITY_DN63711_c1_g1	0	0	0	1.49	1.96	3.63
TRINITY_DN62183_c5_g1	0.48	0.58	0.46	0.97	1.22	1									TRINITY_DN59341_c0_g1	1.01	1.07	0.86	0.8	0.55	0.5		TRINITY_DN31722_c0_g1	12.71	15.71	13.63	8.42	8.16	9.22
TRINITY_DN63596_c4_g1	0	8.44	3.95	37.32	25.36	19.23									TRINITY_DN52077_c0_g1	0.56	0.6	0.13	0	0	0		TRINITY_DN57068_c0_g1	1.72	1.46	1.65	1.66	1.56	1.41
TRINITY_DN16674_c0_g1	13.01	9.55	12.01	0.54	4.76	5.68									TRINITY_DN56317_c0_g1	1.03	1.3	0.65	2.24	1.56	2.4		TRINITY_DN57546_c0_g1	4.87	5.2	4.65	6.79	7.76	7.27
TRINITY_DN51801_c0_g1	2.91	2.82	1.5	6.27	5.96	4.16									TRINITY_DN57034_c0_g1	1.38	1.95	1.55	0.99	0.52	1.52		TRINITY_DN57948_c0_g1	2.3	2.01	3.53	0.98	0.95	1.31
TRINITY_DN50606_c0_g1	56.92	44.7	57.57	2.49	24.87	23.99									TRINITY_DN12967_c0_g1	0.19	0.23	0.37	0.43	0.43	0.67		TRINITY_DN56105_c0_g1	8.56	6.48	10.12	26.61	26.49	32
TRINITY_DN50627_c0_g1	14.09	8.14	5.04	0.39	1.58	4.78									TRINITY_DN55627_c8_g1	9.17	11.26	8.92	17.35	15.74	28.35		TRINITY_DN63569_c2_g5	0.37	0.1	0.26	1.94	0.66	0.89
TRINITY_DN56225_c0_g1	35.94	55.39	104.79	45.74	17.84	27.77									TRINITY_DN37914_c0_g1	1.68	1.57	1.78	0.47	0.14	0.8		TRINITY_DN59423_c4_g1	1.27	1.25	1.38	4.31	2.03	3.49
TRINITY_DN51147_c1_g1	0.09	0	0.1	0.35	0.47	0.38									TRINITY_DN47125_c0_g1	2.75	0.71	1.27	0	0.55	0		TRINITY_DN57527_c0_g3	1.64	1.92	2.18	1	0.34	0.67
TRINITY_DN44861_c0_g2	12.2	4.09	3.26	1.07	1.23	1.14									TRINITY_DN42096_c0_g2	9.03	6.3	5.24	10.08	0	0		TRINITY_DN57536_c3_g1	0.96	0	0.15	3.61	3.89	3.04
TRINITY_DN59277_c4_g1	0	0.58	0	1.88	2.26	2.13									TRINITY_DN54660_c0_g1	5.67	5.88	4.76	5.96	2.8	3.47		TRINITY_DN54531_c0_g1	0.55	1.25	0.43	0.15	0.07	0.09
TRINITY_DN62930_c2_g1	24.42	21.08	25.73	14.55	19.53	18.65									TRINITY_DN43737_c1_g1	8	7.32	5.25	2.81	2.01	4.37		TRINITY_DN57820_c0_g1	10.23	10.63	12.01	19.84	12.34	15.98
TRINITY_DN48926_c0_g1	4.81	2.88	5.25	0.47	2.24	2.37									TRINITY_DN43382_c1_g1	1.69	1.48	1.03	0.51	0.47	0.12		TRINITY_DN57299_c1_g4	22.14	45.31	35.47	80.39	71.78	72.05
TRINITY_DN54805_c2_g1	26.86	17.8	25.27	1.14	10.15	11.31									TRINITY_DN60834_c9_g1	0.7	0.73	0.65	3.73	0.98	2.96		TRINITY_DN59317_c0_g4	1.18	1.42	1.21	2.16	2.39	2.01
TRINITY_DN58858_c0_g1	0.44	0.54	0.81	0.19	0.25	0.23									TRINITY_DN51459_c0_g1	0.72	0	1.16	2.44	1.62	2.31		TRINITY_DN62862_c0_g2	41.46	33.25	43.7	32.86	28.72	25.47
TRINITY_DN42730_c0_g1	12.53	6.04	14.42	16.88	21.78	17.92									TRINITY_DN59699_c0_g3	0.37	0.56	0.42	0.08	0.14	0.09		TRINITY_DN60864_c3_g1	6.56	5.06	4.94	3.7	1.21	1.03
TRINITY_DN29287_c0_g1	14.62	9.13	14.7	1.54	7.56	6.98									TRINITY_DN53676_c0_g1	0.08	0.27	0.56	0.07	0.04	0.09		TRINITY_DN61436_c0_g1	12.66	8.15	9.76	22.06	14.11	9.12
TRINITY_DN58668_c2_g2	2.81	1.98	3.13	1.78	1.52	1.81									TRINITY_DN48347_c0_g1	0.62	0.68	0.14	1.48	1.65	0.55		TRINITY_DN52794_c0_g1	46.09	44.59	38.9	34.55	27.02	23.51
TRINITY_DN48912_c0_g2	6.56	5.49	6.29	0.24	1.92	3.05									TRINITY_DN61452_c1_g1	3.06	6.45	4.84	3.69	2.77	3.17		TRINITY_DN63634_c1_g1	1.06	1.56	0.54	3.14	2.85	3.21
TRINITY_DN59603_c0_g1	0.49	0.27	0.6	0.63	0.81	1.54									TRINITY_DN56026_c0_g1	2.3	0.54	1.47	7.11	3.18	2.92		TRINITY_DN59426_c3_g1	1.56	1.29	1.44	5.29	3.3	3.86
TRINITY_DN51880_c0_g1	3.47	2.99	3.03	0.06	1.22	1.38									TRINITY_DN59037_c0_g1	2.22	2.55	1.63	1.07	1.04	1.89		TRINITY_DN37017_c0_g1	11.29	12.61	8.91	21.48	22.28	22.54
TRINITY_DN57476_c0_g1	1.19	0.82	0.96	0.58	0.45	0.66									TRINITY_DN55679_c0_g1	1.93	1.58	1.23	0.85	0.63	1.08		TRINITY_DN55925_c2_g1	1.46	1.5	1.4	2.63	2.63	3.44
TRINITY_DN58283_c0_g2	9.17	4.87	8.75	0.34	2.69	3.54									TRINITY_DN45037_c0_g1	0.97	1.24	1.13	0.4	0.37	0.27		TRINITY_DN54153_c0_g1	3.05	2.92	2.56	5.27	4.76	5.98
TRINITY_DN62151_c2_g3	8.22	6.73	11.16	0.1	6.01	2.14									TRINITY_DN43338_c1_g1	0	0	0.06	0.31	0.07	0.14		TRINITY_DN42499_c0_g1	6.9	5.38	7.33	11.03	9.81	10.46
TRINITY_DN56523_c2_g3	1.54	2.5	2.4	0.69	1.49	0.74									TRINITY_DN57113_c0_g1	2.33	2.6	1.46	1.45	1.37	0.95		TRINITY_DN63063_c3_g1	1.9	2.23	2.41	5.13	3.42	3.82
TRINITY_DN60876_c2_g7	0	0	2.27	4.15	9.02	4.5									TRINITY_DN49716_c0_g1	1.11	0.16	0.75	0.1	0	0		TRINITY_DN57341_c1_g1	276.27	257.17	236.35	496.03	435.13	402.44
TRINITY_DN48570_c0_g1	27.43	17.93	23.46	0.66	9.16	9.62									TRINITY_DN64426_c0_g1	0.49	0.52	0	6.32	3.18	1		TRINITY_DN56110_c0_g1	2.91	4	3.36	4.84	4.2	4.97
TRINITY_DN65094_c0_g1	2.33	2.27	1.6	0.64	1.19	0.79									TRINITY_DN56789_c0_g1	0.53	1.18	0.93	0.51	0.44	0.53		TRINITY_DN63469_c12_g1	5.94	4.32	7.28	9.94	12.51	16.83
TRINITY_DN158438_c0_g1	0.46	0.55	0.57	0.14	0.13	0									TRINITY_DN49185_c0_g1	2.44	3.15	1.87	1.06	0.81	1.41		TRINITY_DN47977_c0_g2	9.78	6.72	9.33	13.01	11.19	13.11
TRINITY_DN61687_c1_g2	2.82	1.5	3.25	0.38	1.36	2									TRINITY_DN57117_c0_g2	0.3	0.3	0.09	0.46	0.7	0.68		TRINITY_DN60332_c0_g1	0.57	0.38	0.39	0.83	1.1	1.29
TRINITY_DN159120_c0_g1	3.51	3.32	2.48	0	0.81	1.31									TRINITY_DN52314_c3_g1	0.24	0.34	0.24	0.56	0.62	0.38		TRINITY_DN55767_c1_g4	0.79	0.61	0.65	1.41	0.97	1.1
TRINITY_DN47046_c1_g1	4.5	2.79	1.48	0.11	1.06	1.28									TRINITY_DN60737_c2_g1	7.22	8.27	6.93	11.48	14.96	9.95		TRINITY_DN62884_c0_g2	9.62	8.33	11.31	17.33	11.77	14.04
TRINITY_DN60169_c0_g1	9.54	6.6	9.34	0.2	3.83	3.27									TRINITY_DN16274_c0_g1	0	0	0	0.18	0.21	0.34		TRINITY_DN61184_c6_g5	0	0	0	0.16	0.49	0.37
TRINITY_DN63252_c5_g1	9.47	12.03	22.92	3.81	0	4.98									TRINITY_DN59834_c1_g1	0.9	1.28	0.93	2.15	1.57	2.04		TRINITY_DN28567_c0_g2	14.14	17.58	13.9	9.91	8.63	9.16
TRINITY_DN64111_c1_g1	1.18	0.42	5.83	3.45	2.85	2.54									TRINITY_DN52937_c2_g1	0.18	0.44	0.66	0	0	0		TRINITY_DN50909_c0_g1	2.5	2.52	2.9	4.57	3.75	3.68
TRINITY_DN54680_c0_g1	12.73	7.87	10.14	0.36	4.85	3.99									TRINITY_DN54975_c1_g1	579.29	648.33	952.23	113.25	556.69	298.99		TRINITY_DN57780_c0_g1	3.06	2.37	2.74	1.64	1.23	1.55
TRINITY_DN41546_c0_g1	3.47	1.19	2.79	0.09	0.98	0.95									TRINITY_DN57879_c2_g5	0.92	0.91	1.58	2.21	1.8	1.67		TRINITY_DN59563_c1_g1	3.15	3.19	2.85	4.15	4.14	4.63
TRINITY_DN58937_c0_g1	1.05	3.65	3.86	42.77	1.59	7.77									TRINITY_DN62991_c1_g4	0.31	0.16	0.5	1.83	0.57	1.12		TRINITY_DN59691_c0_g1	3.31	4.81	1.89	2.6	2.6	3.08
TRINITY_DN63091_c3_g2	10.36	11.14	15.1	29.67	17.94	11.77									TRINITY_DN5777_c0_g1	5.1	1.9	3.31	22.94	15.46	12.2		TRINITY_DN57301_c2_g1	4.72	3.7	10.13	21.72	20.07	19.74
TRINITY_DN58556_c0_g1	1.96	1.22	1.83	0.1	0.73	0.87									TRINITY_DN51323_c0_g1	0.55	0.68	0.84	0.3	0.41	0.41		TRINITY_DN62952_c7_g2	17.36	17.79	34.31	13.9	7.9	19.68
TRINITY_DN36441_c0_g1	0.16	0.27	0.14	0.52	0.19	2.91									TRINITY_DN50433_c0_g1	2.63	4.07	3.25	0.8	1.61	0.89		TRINITY_DN60530_c0_g2	12.28	11.28	12.95	5.78	4.41	8.26
TRINITY_DN63482_c0_g2	2.95	1.12	3.63	4.38	12.01	7.8									TRINITY_DN60437_c10_g3	0	0	0	1.82	0.43	2.43		TRINITY_DN58832_c0_g1	2.36	3.58	1.07	7.44	3.07	3.6
TRINITY_DN48913_c0_g1	44.6	26.75	42.76	2.13	18.72	16.3									TRINITY_DN57389_c8_g1	0.06	0.08	0.24	0.3	0.26	0.51		TRINITY_DN60829_c0_g2	0.66	0.6	0.53	1.37	1.1	0.91
TRINITY_DN60356_c3_g3	2.91	2.72	1.98	1.7	1.12	1.21									TRINITY_DN54331_c0_g1	4.38	5.85	4.11	2.84	3.51	2.65		TRINITY_DN54017_c1_g1	1.25	1.15	2.2	2.92	4.03	3.43
TRINITY_DN49669_c1_g1	0.45	0	0	1.26	1.43	1.18									TRINITY_DN55922_c0_g1	4.3	6.04	2.91	2.11	1.29	3.97		TRINITY_DN48616_c0_g1	0.08	0.1	0.08	0.44	0.36	0.18
TRINITY_DN52734_c0_g1	0.09	0.06	0.03	0	0.01	0									TRINITY_DN60199_c0_g1	0.66	0.66	0.66	0.37	0.43	0.45		TRINITY_DN150344_c0_g1	26.12	10.11	20.52	17.68	4.35	16.18
TRINITY_DN160100_c0_g1	6.95	3.42	5.78	0.33	2.24	2.77									TRINITY_DN61041_c0_g1	0.2	0.28	0.35	0.59	0.6	0.45		TRINITY_DN61087_c1_g1	3.47	2.3	3.22	5.66	5.07	4.09
TRINITY_DN145219_c0_g1	3.31	3.28	3.35	0.26	1.43	1.76									TRINITY_DN49666_c0_g1	1.14	1.5	1.8	0.65	0.84	0.96		TRINITY_DN63020_c0_g1	0.36	0.07	0.5	0.99	1.46	0.98
TRINITY_DN50164_c0_g1	0.75	0.83	0.68	0	0.07	0.32									TRINITY_DN52245_c0_g1	1.53	2.48	1.78	0.76	1.04	1.14		TRINITY_DN55795_c1_g2	1.2	1.01	1.23	2.24	1.37	2.31
TRINITY_DN62242_c1_g3	0.98	21.85	0.26	1	0	0									TRINITY_DN67880_c0_g1	0	0	0	0.11	0.05	0.1		TRINITY_DN63603_c2_g6	8.16	5.89	6.94	2.93	1.64	3.44
TRINITY_DN46369_c0_g1	0.36	0.18	0.35	0.09	0.02	0.12									TRINITY_DN58509_c10_g1	2.05	2.12	3.38	0.63	0.48	0.94		TRINITY_DN58964_c0_g1	1.74	2.08	1.73	3.2	2.09	2.91
TRINITY_DN1126_c0_g1	0.31	0.37	0.84	0	0	0									TRINITY_DN63274_c3_g3	0.74	0.29	0.38	0.13	0.2	0.18		TRINITY_DN56162_c0_g1	1.48	3.54	0.77	0	0.05	0.63
TRINITY_DN54346_c0_g1	13.96	9.52	13.46	0.46	4.95	5.8									TRINITY_DN62705_c8_g2	0.73	1.6	4.9	10.32	7.3	11.23		TRINITY_DN50483_c0_g1	10.37	5	16.07	40.82	27.97	20.05
TRINITY_DN47940_c0_g1	3.76	3.32	4.37	0.23	1.78	1.96									TRINITY_DN54434_c0_g1	0.85	1.13	1.41	0.64	0.57	0.46		TRINITY_DN1666_c0_g1	15.66	18.1	17.07	11.3	11.28	9.01
TRINITY_DN35108_c0_g1	0.33	0.79	0.36	0.9	0.75	5.63									TRINITY_DN56051_c0_g1	0.76	0.79	0.74	0.53	0.4	0.42		TRINITY_DN58753_c0_g1	7.99	16.43	6.12	1.82	5.9	3.91
TRINITY_DN63906_c0_g3	0.65	0.17	0.33	0.07	0.24	0.12									TRINITY_DN149728_c0_g1	0	0.03	0	0.12	0.1	0.18		TRINITY_DN84738_c0_g1	4.88	4.37	4.27	7.47	6.93	9.52
TRINITY_DN46349_c0_g1	0	0.12	0	1.37	0.1	1.01									TRINITY_DN51526_c0_g1	1.43	1.01	0.7	0.21	0.24	0.61		TRINITY_DN52697_c0_g1	0.05	0	0	1.48	1.64	0.04
TRINITY_DN63081_c0_g1	1.06	1.67	3.29	0.75	0.73	1.27									TRINITY_DN31606_c0_g1	0.63	2.32	2.04	0.16	0.23	0.61		TRINITY_DN59089_c5_g1	1.08	1.28	3.32	2.79	1.94	1.77
TRINITY_DN49325_c0_g1	9.65	7.89	8.06	3.57	5.5	6.6									TRINITY_DN60564_c2_g3	0.66	1.28	0.53	0.39	0.32	0.24		TRINITY_DN60575_c1_g4	1.52	0.52	2.02	4.52	5.02	5.92
TRINITY_DN63846_c0_g1	5.12	7.25	1.35	0	0	0									TRINITY_DN62903_c0_g1	0.56	1	0.9	0.52	0.38	0.43		TRINITY_DN62200_c3_g4	2.02	0	0	23.87	25.14	14.4
TRINITY_DN53775_c0_g1	20.34	14.57	19.38	0.44	8.01	6.7									TRINITY_DN62125_c1_g1	1.29	0.52	0.83	1.86	1.35	3.45		TRINITY_DN57879_c2_g1	271.65	262.67	260.79	649.55	305.45	391.38
TRINITY_DN59735_c0_g1	3.57	2.5	3.81	7.57	7.44	7.24									TRINITY_DN43233_c1_g2	0.95	2	0.59	0	0	0		TRINITY_DN61914_c0_g2	1.94	2.38	2.49	1.31	1.28	1.2
TRINITY_DN29646_c0_g1	20.88	8.29	5.81	22.76	28.1	29.86									TRINITY_DN50958_c0_g1	2.41	3.84	1.71	6.33	4.44	4.57		TRINITY_DN63203_c3_g4	0.06	0	0.06	0.65	1.33	0.43
TRINITY_DN46521_c0_g1	1.61	1.36	2.4	0.92	1.1	0.8									TRINITY_DN64019_c9_g2	0.33	6.64	0	0	51.35	20		TRINITY_DN60698_c1_g4	2.52	2.41	2.21	3.77	3.46	3.83
TRINITY_DN60318_c0_g1	268.76	191.86	255.27	13.24	107.19	118.85									TRINITY_DN61838_c2_g1	0.66	0.55	0.4	1.6	0.91	1.08		TRINITY_DN59009_c0_g3	2.07	1.99	1.96	4.77	3.66	4.67
TRINITY_DN60036_c0_g1	307.73	191.71	255.03	10.47	115.44	103.65									TRINITY_DN47092_c0_g1	14.59	15.38	15.54	13.65	11.77	12.2		TRINITY_DN45406_c0_g1	11.68	17.09	15.05	1.92	6.27	4.99
TRINITY_DN38410_c0_g1	0.22	1.26	0.92	0	0	0									TRINITY_DN21737_c0_g1	1.94	1.41	8.04	0	0	0.66		TRINITY_DN60781_c3_g2	6.13	8.49	8.47	10.19	11.6	11.46
TRINITY_DN59998_c1_g2	2.18	1.46	2.34	0	0.88	0.17									TRINITY_DN50623_c0_g1	8.2	7.78	7.33	6.06	5.17	3.48		TRINITY_DN63886_c13_g2	114.23	183.49	206.4	35.41	77.3	132.09
TRINITY_DN55739_c0_g1	5.12	4.14	6.01	0.31	2.61	2.4									TRINITY_DN58090_c0_g5	0.2	0.28	0.09	0	0.03	0.05		TRINITY_DN29512_c0_g1	2.77	5.49	7.45	3.21	6.04	2.84
TRINITY_DN71511_c0_g1	13.82	8.96	14.93	0.7	6.45	5.39									TRINITY_DN59372_c6_g2	30.23	46.08	23.63	15.96	14.5	28.09		TRINITY_DN63975_c4_g1	3.46	1.86	1.78	3.79	2.29	4.07
TRINITY_DN57816_c0_g1	13.06	6	10.49	0.4	4.36	4.21									TRINITY_DN11800_c0_g1	6.85	7.86	4.37	3.31	3.71	4.47		TRINITY_DN57895_c0_g1	6.92	4.59	4.14	12.81	22.46	12.73
TRINITY_DN63546_c1_g1	3.6	2.27	3.42	0.27	1.56	1.69									TRINITY_DN39516_c0_g1	0.85	0.29	0.65	1.16	2.52	2.63		TRINITY_DN47295_c0_g1	6.55	4.19	6.51	1.92	2.06	2.79
TRINITY_DN4504_c0_g1	7.67	8.39	11.05	6.24	6.26	6.15									TRINITY_DN51464_c0_g1	0.77	2.48	0.96	0.16	0.09	0.45		TRINITY_DN50661_c0_g2	0.63	0.7	0.67	3.54	1.94	2.33
TRINITY_DN56296_c1_g1	19.02	11.23	16.47	0.98	7.79	7.58									TRINITY_DN64107_c19_g1	0.81	1.68	4.89	5.23	4.94	3.88		TRINITY_DN63287_c10_g1	82.4	105.29	74.43	52.45	55.69	51.33
TRINITY_DN48529_c0_g1	8.63	7.86	6.75	3.21	1.72	3.64									TRINITY_DN4440_c0_g1	0.9	1.39	0.63	0.4	0.48	0.64		TRINITY_DN61987_c2_g1	2.62	2.93	3.3	1.36	0.9	0.87
TRINITY_DN58074_c1_g1	1.43	0.94	1.23	2.37	5.12	1.53									TRINITY_DN64102_c22_g2	6.49	12.51	7.62	10.25	17.56	19.89		TRINITY_DN62454_c1_g1	0.61	0.77	1.75	1.98	1.41	2.16
TRINITY_DN59615_c0_g2	0.36	0.1	0.13	0.69	0.59	0.36									TRINITY_DN57688_c0_g1	0.07	0.18	0.22	0.22	0.14	2.06		TRINITY_DN61407_c3_g1	5.98	7.34	6.24	12.62	11.68	11.1
TRINITY_DN55704_c0_g1	2.21	3.65	1.14	0.75	1.77	1.25									TRINITY_DN35462_c0_g1	0	0	0	0.02	0.09	0.14		TRINITY_DN60577_c0_g2	1.77	1.69	2.71	3.65	2.63	3.85
TRINITY_DN57871_c1_g2	2.09	1.71	3.11	1.39	1.08	1.56									TRINITY_DN63920_c0_g1	0.07	0.21	0.4	0.2	0.62	0.13		TRINITY_DN61894_c1_g1	2.64	2.79	1.88	3.93	4.12	4.2
TRINITY_DN50655_c0_g1	0.18	0.15	0.16	0.06	0.04	0.04									TRINITY_DN61185_c4_g1	2.11	3.5	5.09	13.04	7.1	20.39		TRINITY_DN63546_c2_g12	53.02	44.69	62.72	27.1	33.75	16.57
TRINITY_DN47849_c0_g1	0.16	0.07	0.08	0.02	0.02	0.03									TRINITY_DN3024_c0_g1	0	0	0	0.53	1.23	0.4		TRINITY_DN61699_c0_g1	1.91	1.53	2.24	3.28	4.16	3.51
TRINITY_DN56380_c0_g1	1.46	0.94	1.27	0.68	0.89	0.61									TRINITY_DN55843_c0_g1	0.13	0.04	0.03	0.24	0.18	0.29		TRINITY_DN49078_c0_g1	54.77	38.58	53.71	63.18	63.74	83.42
TRINITY_DN46581_c1_g2	0.51	0.04	0.49	0	0.07	0.09									TRINITY_DN62856_c1_g1	0.41	0.14	0.67	0.64	0.1	0.16		TRINITY_DN57896_c2_g1	8.12	7.89	8.14	13.68	12.39	9.25
TRINITY_DN56064_c0_g1	2.02	1.13	1.33	0.12	0.7	0.78									TRINITY_DN43495_c0_g1	4.45	4.75	6.1	9.85	7.6	8.31		TRINITY_DN55456_c4_g3	9.52	9.22	10.39	5.19	3.96	5.91
TRINITY_DN53315_c0_g1	4.88	2.63	5.71	0.27	1.8	2.3									TRINITY_DN48433_c0_g1	0.15	0.11	0.09	0.71	0.45	0.23		TRINITY_DN36241_c0_g1	15.46	13.79	13.02	9.17	9.34	8.21
TRINITY_DN52779_c0_g1	2.56	1.59	1.15	0.95	0.83	0.98									TRINITY_DN59133_c10_g1	0.25	0.24	0.28	0.11	0.16	0.13		TRINITY_DN61167_c0_g1	0.99	1.06	0.71	2.1	2.09	2.1
TRINITY_DN44534_c0_g1	13.08	6.73	6.89	0.55	3.21	4.46									TRINITY_DN50018_c0_g1	0.35	0.49	1.02	2.02	1.45	1.37		TRINITY_DN131624_c0_g1	0	0	0	7.58	2.18	3
TRINITY_DN51245_c0_g1	0.01	0	0.01	0.02	0.05	0.04									TRINITY_DN56629_c5_g2	3.94	7.14	4.63	2.06	3.4	1.64		TRINITY_DN60378_c0_g1	30.92	21.63	35.86	43.78	49.76	43.03
TRINITY_DN50571_c0_g1	0.77	0.94	1.57	0.47	0.49	0.28									TRINITY_DN55948_c0_g1	0.03	0.03	0.12	0.14	0.2	0.21		TRINITY_DN57411_c2_g1	3.81	4.42	4.35	3	9.77	5.71
TRINITY_DN48713_c0_g1	6.6	3.07	5.95	0.24	2.3	2.35									TRINITY_DN58016_c1_g2	0	0	0	4	0.47	0.89		TRINITY_DN56532_c0_g2	1.23	0.36	0.66	2.66	3.02	1.97
TRINITY_DN31437_c0_g1	4.48	1.96	3.59	0.1	1.5	1.31									TRINITY_DN41221_c0_g2	1.99	2.34	3.83	1.9	0.46	0.23		TRINITY_DN52907_c2_g1	22.42	20.59	13.67	8.86	10.88	11.08
TRINITY_DN57999_c0_g2	0.07	0.13	0.08	0.36	0.22	0.72									TRINITY_DN60793_c2_g4	4.08	5.39	5.83	2.25	2.04	1.96		TRINITY_DN62595_c0_g2	0.02	0.08	0.02	0.23	0.19	0.37
TRINITY_DN57058_c1_g1	2.59	2.98	2.02	8.66	4.45	3.84									TRINITY_DN47834_c0_g2	0.85	0.13	0.85	0.08	0.14	0.23		TRINITY_DN60060_c0_g1	6.78	5.1	5.04	10.49	7.79	8.19
TRINITY_DN52973_c0_g2	3.23	2.15	5.03	0.38	1.67	1.93									TRINITY_DN45757_c0_g1	4.65	2.99	4.24	7.07	7.28	11.03		TRINITY_DN56966_c0_g1	0.25	0.25	0.34	0.74	0.94	0.81
TRINITY_DN1469_c0_g1	0	9.83	9.16	0	0	0									TRINITY_DN52875_c0_g1	0.25	0.07	0.39	0.48	0.88	0.81		TRINITY_DN57181_c0_g1	4.77	3.71	3.15	1.88	2.23	2
TRINITY_DN57884_c0_g1	2.26	0.7	1.06	1.59	3.47	6.11									TRINITY_DN57471_c0_g1	1.62	1.1	1.26	2.05	2.13	2.09		TRINITY_DN60746_c1_g2	2.99	2.37	2.39	4.14	3.48	4.51
TRINITY_DN57616_c2_g1	6.32	7.74	11.45	0.9	3.96	2.87									TRINITY_DN57027_c0_g1	0	0.04	0	0.02	0.09	0.23		TRINITY_DN59625_c6_g2	6.01	5.97	9.19	4.2	3.09	2.01
TRINITY_DN52044_c0_g1	3.88	0.33	1.15	8.81	8.45	7.31									TRINITY_DN60894_c1_g1	0.27	0.26	0.23	0.93	2.05	0.59		TRINITY_DN55345_c11_g2	0.29	0	0	2.65	1.14	1.1
TRINITY_DN40986_c0_g1	0.89	1.94	1.66	0.93	0.56	0.73									TRINITY_DN29644_c0_g1	11.31	14.68	10.26	7.85	8.83	5.69		TRINITY_DN61390_c0_g2	5.09	5.13	4.61	18.23	10.97	8.15
TRINITY_DN61401_c0_g1	1.04	0.83	1.05	0.22	0.48	0.7									TRINITY_DN54325_c0_g1	0.58	0.46	0.51	1.18	0.72	0.8		TRINITY_DN53117_c0_g2	0.89	0.73	1.53	6.27	4.77	2.15
TRINITY_DN54923_c1_g1	236.19	170.61	210.03	8.78	91.23	93.04									TRINITY_DN57481_c5_g6	0.29	0.26	0.67	1.01	0.66	0.69		TRINITY_DN61375_c0_g1	3.41	2.97	3.35	5.68	3.74	4.55
TRINITY_DN51050_c1_g1	6.93	5.53	7.08	0.16	1.67	3.55									TRINITY_DN62990_c1_g3	28.6	17.35	10.08	8.7	2.94	3.95		TRINITY_DN30531_c0_g1	27.23	24.93	20.49	17.61	15.01	13.89
TRINITY_DN56651_c0_g1	0	0	0.04	0.16	0.08	0.27									TRINITY_DN51893_c0_g1	13.26	20.85	13.74	24.35	25.25	24.63		TRINITY_DN59090_c3_g4	4.81	3.32	3.54	7.38	7.48	7.01
TRINITY_DN47084_c0_g1	13.82	11.98	9.76	0.41	5.17	5.13									TRINITY_DN53896_c0_g2	0	0	0	0.22	0.68	0.08		TRINITY_DN47462_c1_g1	25.89	24.48	15.12	41.37	41.52	48.62
TRINITY_DN52844_c0_g1	57.68	37.08	45.87	1.51	19.67	19.77									TRINITY_DN48725_c0_g1	0.49	2.33	0	9.43	6.36	1		TRINITY_DN54857_c0_g2	0.87	0.77	0.9	2.24	1.25	1.57
TRINITY_DN23391_c0_g1	6.82	6.5	7.08	0.24	3.33	2.79									TRINITY_DN59264_c0_g1	0.26	0.1	0.27	0.3	0.46	0.54		TRINITY_DN43791_c0_g1	17.46	23.22	21.18	13.76	13.23	11.77
TRINITY_DN63740_c0_g2	2.93	1.93	3.03	5.75	2.96	7.48									TRINITY_DN58915_c2_g2	21.68	16.71	22.86	25.93	33.62	27.28		TRINITY_DN59020_c3_g6	0	0	0	11.18	12.3	9.43
TRINITY_DN41731_c0_g1	19.46	8.22	12.85	1.13	6.58	6.37									TRINITY_DN49223_c0_g1	0.42	0.1	0.09	0.46	0.66	0.86		TRINITY_DN54207_c3_g1	2.3	4.74	1.3	1.74	4.15	2.93
TRINITY_DN57285_c0_g1	5.14	4.47	4.08	10.74	9.49	4.04									TRINITY_DN63355_c0_g1	0.36	0.38	0.35	0.65	0.53	0.55		TRINITY_DN48047_c1_g2	4.57	4.48	4.17	11.31	9.41	9.04
TRINITY_DN71437_c0_g1	0	0	0	0.08	0.06	0.05									TRINITY_DN56333_c1_g2	0.69	1.25	1.02	0.24	0.13	0.71		TRINITY_DN35916_c0_g1	11.63	14.73	11.02	22.9	14.42	26.53
TRINITY_DN34362_c0_g1	0.59	0.34	0.65	0.2	0.25	0.28									TRINITY_DN58042_c7_g1	5.63	6.06	5.04	4.13	1.15	2.42		TRINITY_DN59315_c3_g1	6.34	7.81	6.72	4.06	4.5	4.18
TRINITY_DN47310_c0_g1	0.15	0.18	0.32	0.62	0.43	4.34									TRINITY_DN1214_c0_g1	0	0.09	0.08	0	0	0		TRINITY_DN87666_c0_g1	9.44	24.66	17.84	5.91	5.38	3.87
TRINITY_DN4578_c0_g1	10.56	6.88	8.91	0.25	3.45	4.01									TRINITY_DN40318_c0_g1	5.01	7.08	5.15	3.6	3.84	4.32		TRINITY_DN60206_c0_g1	6.08	6.26	5.79	1.98	1.08	1.32
TRINITY_DN36978_c0_g1	0	0	0	0.02	0.04	0.04									TRINITY_DN7278_c0_g1	0.2	0.26	0.06	0	0	0.03		TRINITY_DN51520_c0_g1	4.59	4.53	3.17	13.2	6.74	11.36
TRINITY_DN62114_c0_g1	2.81	1.32	3.35	5.94	1.51	1.3									TRINITY_DN58019_c11_g2	1.32	2.48	3.5	6.09	5.75	6.52		TRINITY_DN50433_c0_g1	12.46	7.94	8.33	2.84	3.58	2.73
TRINITY_DN140692_c0_g1	9.78	4.62	7.65	0.21	3.37	2.79									TRINITY_DN19232_c0_g1	10.52	10.48	9.13	5.76	7.78	6.76		TRINITY_DN47902_c0_g1	5.13	5.17	6.01	2.85	1.33	2.24
TRINITY_DN63567_c11_g2	3.26	0.42	0.64	1.41	1.21	1.23									TRINITY_DN42858_c0_g1	28.67	42.07	207.74	274.77	173.27	190.31		TRINITY_DN62535_c1_g1	1.37	1.23	1.06	2.7	2.16	2.54
TRINITY_DN48033_c0_g1	0.13	0	0.14	0.55	0.25	2.36									TRINITY_DN43693_c1_g1	1.67	9.31	17.97	0	0	0		TRINITY_DN23509_c0_g1	0	0.66	0	4.79	2.49	1.73
TRINITY_DN54471_c1_g4	0.52	0.52	0.28	1.11	0.51	5.96									TRINITY_DN54452_c0_g1	1.34	1.74	0.55	1.08	1.39	0.56		TRINITY_DN54062_c0_g1	0.15	0.23	0.13	2.07	0.59	0.76
TRINITY_DN50132_c0_g1	3.63	2.59	4.68	0.15	1.88	1.46									TRINITY_DN54912_c0_g1	0.32	0.24	0.51	0.07	0.06	0.12		TRINITY_DN53957_c5_g1	57.28	57.47	38.82	47.72	40.82	27.07
TRINITY_DN54805_c1_g1	25.99	13.08	22.68	1.27	8.36	11.05									TRINITY_DN63923_c7_g1	0.54	0.72	1.32	2.23	1.43	2.11		TRINITY_DN59891_c1_g1	6.77	4.28	6.6	16.59	12.58	18.23
TRINITY_DN60190_c0_g1	0.04	0.04	0.07	0.13	0.13	3.45									TRINITY_DN60531_c0_g1	8.39	3.5	0.83	1.01	4.06	5.69		TRINITY_DN57120_c0_g1	10.7	11.81	11.56	19.32	12.92	17.18
TRINITY_DN58376_c1_g1	2.04	0.65	0.82	0.4	0.8	0.98									TRINITY_DN51304_c2_g2	2.02	1.42	4.1	3.72	7.98	10.39		TRINITY_DN54374_c0_g1	18.49	21.13	17.17	13.62	10.17	10.9
TRINITY_DN58689_c0_g1	7.22	4.53	5.53	0.34	3.32	2.82									TRINITY_DN55236_c7_g2	0	0.06	0.05	0.64	0.36	0.12		TRINITY_DN52401_c0_g1	13.4	13.86	10.95	11.07	7.97	9.52
TRINITY_DN59645_c6_g2	12.76	12.83	6.62	19.41	17.6	24.87									TRINITY_DN56750_c0_g2	0.9	0.96	2.38	2.12	2.49	2.89		TRINITY_DN48642_c0_g2	1.21	1.59	1.22	2.89	2.87	4.02
TRINITY_DN43527_c0_g1	1.69	12.28	1.79	38.78	18.77	19.06									TRINITY_DN15108_c0_g1	5.78	5.14	2.71	2.72	2.64	3.27		TRINITY_DN53080_c0_g1	0.19	0.12	0.27	3.53	1.53	0.42
TRINITY_DN60049_c10_g1	2.95	3.19	2.46	1.88	2.14	1.32									TRINITY_DN27312_c0_g1	8.93	6.05	12.98	2.45	15.83	9.03		TRINITY_DN59231_c0_g1	0.44	0.43	0.16	3.11	1.11	0.72
TRINITY_DN50235_c0_g1	4.71	3.7	3.71	9.41	10.45	5.73									TRINITY_DN25353_c0_g1	0	0	2.58	10.55	1.98	5.14		TRINITY_DN59619_c1_g3	173.81	156.83	109.23	251.77	180.64	253.52
TRINITY_DN61049_c1_g2	541.41	387.44	648.01	505.87	475.91	296.1									TRINITY_DN53746_c0_g1	0.09	0.02	0.02	9.08	10.88	14.13		TRINITY_DN58238_c1_g2	7.41	5.02	5.35	10.89	8.49	10.81
TRINITY_DN60959_c0_g1	0.31	0.4	0.37	0.12	0.22	0.2									TRINITY_DN56829_c6_g1	2.51	1.9	1.42	0.92	0.84	1.05		TRINITY_DN58564_c0_g1	0.07	0.19	0.33	0.38	0.21	0.51
TRINITY_DN61275_c1_g1	3.37	2.42	4.4	5.89	3.6	3.98									TRINITY_DN62524_c1_g2	0.09	0.09	0.12	0.32	0.37	0.6		TRINITY_DN51037_c0_g1	12.05	14.31	12.51	5.3	7.83	6.75
TRINITY_DN52765_c1_g2	22.95	15.72	15.68	0.82	7.75	8.9									TRINITY_DN63885_c11_g2	6.66	12.45	16.19	8.19	5.75	1.93		TRINITY_DN50831_c0_g2	3.66	5.76	3.29	7.24	6.11	5.94
TRINITY_DN42662_c0_g1	12.54	7.17	12.17	0.61	4.28	5.5									TRINITY_DN61534_c0_g1	8.39	6.33	9.08	32.37	28.45	28.54		TRINITY_DN53818_c1_g1	3.33	3.36	3.86	2.04	2.28	2.05
TRINITY_DN62456_c0_g1	2.28	1.86	1.67	0.1	0.76	1.08									TRINITY_DN58417_c4_g2	0.35	0.24	0.82	1.09	0.71	1.7		TRINITY_DN46751_c0_g1	2.8	2.98	3.82	5.38	4.58	5.77
TRINITY_DN58594_c2_g1	0	0	0.09	0.68	0.39	0.18									TRINITY_DN58014_c0_g1	1.83	5.6	1.76	5.18	14.27	9.31		TRINITY_DN24586_c0_g1	63.92	76.69	68.62	54.55	42.29	37.22
TRINITY_DN55454_c0_g1	43	31.15	34.61	2.28	20.1	19.37									TRINITY_DN59024_c0_g2	2.97	1.39	2.03	0	0.77	0.98		TRINITY_DN55578_c15_g5	0.59	0.68	0.65	1.46	1.73	1.64
TRINITY_DN57725_c5_g1	3.54	3.6	3.12	2	2.29	2.43									TRINITY_DN61330_c3_g3	3.47	2.62	2.31	1.22	1.56	1.35		TRINITY_DN32002_c0_g1	3.99	7.43	4.93	2.47	1.94	2.49
TRINITY_DN52170_c0_g1	8.8	6.66	10.06	0.3	3.72	3.38									TRINITY_DN52898_c0_g1	1.21	0.99	1.12	0.57	0.27	0.88		TRINITY_DN63835_c1_g2	4.43	6.91	8.98	5.87	7.89	13.19
TRINITY_DN58824_c1_g1	1.23	0	0.7	3.32	2.08	2.72									TRINITY_DN56370_c4_g2	3.77	1.95	4.38	2.42	1.08	2.02		TRINITY_DN61941_c0_g1	2	1.64	1.64	3.13	2.13	2.64
TRINITY_DN51545_c0_g1	3.76	2.26	1.81	0.31	0.74	1.65									TRINITY_DN14520_c0_g1	24.15	26.35	21.01	18.58	3.24	5.99		TRINITY_DN58734_c7_g1	0	0	0.06	0.18	0.54	0.35
TRINITY_DN58561_c0_g1	0.38	0.07	0.43	0.04	0.08	0.13									TRINITY_DN60015_c0_g1	0.32	0.21	0.58	0.1	0.05	0		TRINITY_DN56876_c4_g1	23.63	39.75	49.85	11.19	3.52	1.73
TRINITY_DN59603_c0_g3	0.37	0	0.09	0.59	0.59	1.46									TRINITY_DN63654_c10_g2	4.52	3.29	5.77	0.71	0.58	0		TRINITY_DN58715_c0_g1	12.21	8.46	8.92	6.65	6.2	6.91
TRINITY_DN991_c0_g1	0	0	0	0	1.05	0.17									TRINITY_DN28095_c0_g1	0.22	0.11	0.2	0	0	0		TRINITY_DN52785_c0_g1	0.05	0	0.04	0.66	0.24	0.73
TRINITY_DN59960_c1_g2	25.43	23.94	63.59	28.14	15.5	14.02									TRINITY_DN28813_c0_g1	2.29	1.4	3.35	0.78	1.04	0.24		TRINITY_DN53898_c0_g1	10.33	13.47	11.02	7.13	7.29	7.15
TRINITY_DN52819_c0_g1	669.18	566.81	672.18	31.01	280.49	306.59									TRINITY_DN59352_c0_g1	4.58	1.74	1.77	2.58	1.51	1.79		TRINITY_DN61408_c0_g1	3.48	3.1	3.55	2.69	1.79	1.91
TRINITY_DN58281_c1_g3	0.83	3.92	8.79	0	0	1.33									TRINITY_DN60067_c1_g2	0	0	0	0.48	0.09	0.36		TRINITY_DN47376_c0_g1	1.58	0.73	0.7	2.83	3.33	2.72
TRINITY_DN45049_c0_g1	2.89	1.53	1.33	0.13	1.07	0.74									TRINITY_DN55892_c0_g2	0.03	0.3	0.06	0	0	0		TRINITY_DN58621_c3_g1	1.92	1.59	2.9	4.17	3.52	3.33
TRINITY_DN172615_c0_g1	11.64	10.26	10.9	0.69	4.6	5.15									TRINITY_DN59736_c0_g1	0.29	0.4	0.63	0.13	0.14	0.16		TRINITY_DN56546_c6_g1	3.01	2.55	2.83	4.74	3.38	4.51
TRINITY_DN58044_c0_g1	3.02	3.73	2.77	5.16	5.03	6.8									TRINITY_DN44760_c0_g1	3.81	3.89	2.91	1.79	2.05	2.27		TRINITY_DN59679_c1_g8	28.36	138.33	53.51	272.05	223.31	330.02
TRINITY_DN54788_c0_g1	2.37	1.08	3	0	0.41	0									TRINITY_DN89202_c0_g1	0	0.06	0.05	0.42	0.06	0.72		TRINITY_DN63203_c3_g8	8.24	10.64	7.48	0.65	1.43	0
TRINITY_DN63061_c3_g3	31.44	23.29	28.86	1.32	11.65	13.27									TRINITY_DN48817_c0_g2	1.84	0.06	0.22	2.84	1.35	3.85		TRINITY_DN32113_c0_g1	46.35	19.86	8.67	17.27	9.4	7.34
TRINITY_DN54231_c1_g1	0.36	0.43	1.57	3.3	1.74	2.72									TRINITY_DN58608_c0_g1	1.47	1.31	0.64	0.44	0.57	0.93		TRINITY_DN50457_c0_g1	80.29	87.02	65.75	182.87	158.84	175.34
TRINITY_DN60722_c0_g1	18.64	19.26	15.19	19.72	30.59	24.74									TRINITY_DN37315_c0_g1	1.59	3.74	2.46	1.07	1.72	0.86		TRINITY_DN63781_c2_g1	1.2	1.51	1.45	9.71	2.15	2.23
TRINITY_DN22587_c0_g1	2.25	2.36	2.48	0	1.06	0.66									TRINITY_DN61415_c0_g2	0.04	0	0.03	0.1	0.19	0.42		TRINITY_DN12692_c0_g1	7.12	6.32	8.41	4.98	4.77	3.65
TRINITY_DN59372_c6_g3	584.15	470.31	520.84	29.07	183.71	270.87									TRINITY_DN59996_c0_g1	0.34	0.25	0.43	0.09	0.18	0.26		TRINITY_DN52738_c0_g1	1.35	0.64	1.66	3.45	1.97	3.31
TRINITY_DN59480_c1_g5	0.29	0.35	0.21	0	0	0									TRINITY_DN54554_c1_g1	6.78	10.24	4.37	7.2	3.2	5.21		TRINITY_DN59566_c5_g4	8.73	8.15	9.94	16.31	10.55	11.97
TRINITY_DN62140_c1_g2	1.25	1.08	1.07	0.49	0.75	0.82									TRINITY_DN56876_c4_g1	21.8	6.48	23.87	6.97	3.29	0		TRINITY_DN32107_c0_g2	5.15	5.32	6.05	7.58	9.35	7.46
TRINITY_DN59067_c1_g2	4.9	3.27	5.66	0.28	1.84	2.59									TRINITY_DN56956_c0_g1	1.88	1.77	3.33	3.3	4.05	3.82		TRINITY_DN56869_c1_g1	1.56	1.6	1.62	3.26	2.62	2.37
TRINITY_DN52104_c0_g1	0.66	3.75	7.85	0.84	0.86	0.26									TRINITY_DN55819_c0_g1	0.07	0	0.1	0.36	0.11	0.6		TRINITY_DN61097_c4_g4	2.95	4.12	2.41	5.75	4.18	5.47
TRINITY_DN59538_c4_g2	0.43	0.55	0.45	0.19	0.35	0.14									TRINITY_DN61065_c1_g1	1.86	1.17	1.94	1.15	1.23	0.97		TRINITY_DN64090_c2_g2	1.83	1.45	1.32	1.48	0.92	0.87
TRINITY_DN56789_c0_g1	2.43	0.92	1.43	0.05	0.67	0.65									TRINITY_DN60608_c1_g1	5.22	6.4	5.8	5.87	6.51	9.47		TRINITY_DN57876_c3_g1	2.8	1.69	3.56	6.67	5.34	5.62
TRINITY_DN59907_c1_g1	3.6	2.4	3.94	0.37	1.46	1.85									TRINITY_DN59625_c6_g2	3.58	3.85	3.01	3.31	1.18	1.47		TRINITY_DN56042_c0_g1	0.5	0.19	0.17	1.82	1.39	1.11
TRINITY_DN54829_c0_g1	7.78	4.65	5.5	0.12	2.27	2.48									TRINITY_DN55298_c5_g2	1.08	1.22	0.94	0.76	0.1	0.29		TRINITY_DN149061_c0_g1	39.32	29.64	26.9	82.96	61.34	62.72
TRINITY_DN40876_c0_g1	16.03	16.18	11.74	19.13	35.15	24.17									TRINITY_DN59744_c0_g1	0.03	0.06	0.1	0.17	0.11	0.14		TRINITY_DN53823_c0_g3	1.65	1.29	1.37	2	1.99	2.48
TRINITY_DN52706_c1_g2	380.69	341.17	359.4	346.4	244.73	209.89									TRINITY_DN64028_c1_g3	0.04	0.08	0.05	0.3	0.18	0.16		TRINITY_DN52494_c0_g1	2.48	2.97	3.22	5.34	7.41	5.62
TRINITY_DN55757_c0_g1	0.16	0.17	0.04	0	0.02	0.02									TRINITY_DN63664_c23_g1	1.88	1.25	1.42	1.41	0.81	1.78		TRINITY_DN54975_c2_g1	7.8	5.32	6.17	19.67	9.7	9.63
TRINITY_DN55442_c0_g1	19.7	12.15	15.5	0.53	6.74	6.94									TRINITY_DN54874_c3_g1	1.58	1.41	2.13	1.13	0.87	1.01		TRINITY_DN57837_c0_g1	3.31	5.52	4.78	1.67	1.6	2.13
TRINITY_DN40128_c0_g1	2.67	1.52	3.06	3.03	7.83	4.42									TRINITY_DN12321_c0_g1	0.39	0.43	0.44	0.04	0.15	0.1		TRINITY_DN57821_c3_g4	0.13	0.04	0.01	0.6	0.34	0.24
TRINITY_DN57664_c0_g1	3.09	1.83	2.93	1.14	2.21	1.25									TRINITY_DN55515_c0_g1	1.83	2.29	2.24	4.09	2.58	3.81		TRINITY_DN59365_c0_g1	0.95	0	0.43	3.54	3.61	5.65
TRINITY_DN61467_c0_g1	0.12	0.11	0.12	0.21	0.24	0.29									TRINITY_DN54547_c0_g1	0.18	0.06	0.15	0	0.09	0		TRINITY_DN61643_c0_g1	2.21	1.63	2.15	3.57	2.28	3.14
TRINITY_DN57448_c0_g1	11.78	6.76	11.99	0.16	3.45	4.08									TRINITY_DN44370_c0_g1	7.68	8.33	7.8	6.33	5.71	3.5		TRINITY_DN48932_c0_g1	1.69	1.73	1.92	2.59	2.84	2.89
TRINITY_DN18985_c0_g1	0.12	0.21	0.38	0	0.03	0.09									TRINITY_DN39625_c0_g1	0.31	0.35	0.52	0.1	0.2	0.16		TRINITY_DN36112_c0_g1	0.74	0.53	0.42	1.37	0.77	1.63
TRINITY_DN54707_c1_g1	2.79	6.39	5.33	3.2	1.36	1.95									TRINITY_DN51385_c1_g1	55.9	27.27	19.65	71.63	79.37	88.7		TRINITY_DN57505_c0_g1	5.82	5.6	6.72	4.35	4.25	3.49
TRINITY_DN37242_c0_g1	2.34	0.3	0	6.53	7.54	1.12									TRINITY_DN39996_c0_g1	0.19	0.26	0.51	0.12	0.08	0.08		TRINITY_DN60763_c0_g1	291.95	265.18	384.68	480.75	440.07	413.75
TRINITY_DN63778_c1_g1	23.32	13.34	4.05	4.76	1.5	1.49									TRINITY_DN62924_c1_g1	18.35	13.26	6.98	24.38	14.81	29.21		TRINITY_DN61662_c0_g1	3.64	3.85	5.58	7.29	4.75	5.12
TRINITY_DN56022_c0_g1	87.18	119.32	93.32	252.91	152.84	134.78									TRINITY_DN60779_c1_g1	0.36	0.22	0.22	0.58	0.69	0.5		TRINITY_DN61011_c1_g1	5.78	7.38	5.61	11.13	7.39	9.05
TRINITY_DN42314_c0_g1	6	3.32	5.07	0.11	2.19	1.64									TRINITY_DN60738_c3_g3	3.78	3.04	2.47	2.11	1.39	2.29		TRINITY_DN63146_c0_g1	1.47	0.98	1.58	1.75	2.25	2.44
TRINITY_DN63043_c0_g1	0.58	0.45	0.68	0.98	1.18	1.1									TRINITY_DN61488_c1_g1	2.24	3.28	2.15	1.95	3.01	1.33		TRINITY_DN48059_c0_g4	11.77	10.26	9.35	17.16	12.21	16.75
TRINITY_DN31203_c0_g2	6.81	4.84	4.66	0.21	2.7	2.26									TRINITY_DN1432_c0_g1	0	0	0	0.11	0.08	0.2		TRINITY_DN58824_c2_g1	1.47	2.87	3.17	0	0.4	0.39
TRINITY_DN53804_c0_g1	0.29	0.14	0.37	0.1	0	0.03									TRINITY_DN55384_c0_g1	0.67	0.7	0.64	0.15	0.2	0.57		TRINITY_DN51481_c0_g1	0.38	0.24	0.12	4.85	3.45	0.5
TRINITY_DN55388_c4_g1	13.13	8.86	13.43	13.65	17.77	15.94									TRINITY_DN58772_c2_g1	5.6	3.89	7.44	3.28	4.13	1.23		TRINITY_DN58671_c0_g2	16.31	34.91	33.89	17.41	9.13	11.35
TRINITY_DN45135_c0_g1	0	0	0.03	0.09	0.13	0.24									TRINITY_DN59117_c4_g1	165.3	177.11	316.66	158.17	125.5	134.28		TRINITY_DN53104_c0_g1	3.34	2.66	5.73	6.3	7.98	6.83
TRINITY_DN60964_c0_g2	54.87	30.26	49.18	2.01	22.01	19.09									TRINITY_DN6352_c0_g1	1	1.05	1.25	1.54	6.11	5.15		TRINITY_DN32817_c0_g1	0.47	0.58	0.99	3.02	3.42	2.92
TRINITY_DN63665_c1_g2	1.56	1.13	2.19	2.76	2.75	2.25									TRINITY_DN62269_c5_g5	2.92	3	2.35	1.01	2.16	0.86		TRINITY_DN7103_c0_g1	1.49	1.43	1.68	2.43	2.26	2.02
TRINITY_DN48604_c1_g1	0	3.21	3	13.75	16.12	12.62									TRINITY_DN56370_c6_g1	28.81	24.28	21.92	19.55	14.31	13.05		TRINITY_DN53128_c0_g1	4.57	9.33	6.63	3.74	2.55	2.5
TRINITY_DN55961_c0_g1	0.04	0.03	0.09	0.13	0.06	0.58									TRINITY_DN56368_c0_g1	18.22	11.39	24.76	20.42	29.52	34.56		TRINITY_DN61555_c2_g1	0.26	0.64	0.3	0.68	1.93	0.87
TRINITY_DN34927_c0_g1	1.32	0.75	0.7	1.94	7.35	4.84									TRINITY_DN61918_c3_g5	0.99	0.16	0.32	2.26	0.53	1.78		TRINITY_DN59735_c0_g1	3.26	5.33	2.84	4.19	5.19	5.47
TRINITY_DN61527_c1_g3	12.76	6.26	9.13	0.46	4.42	4.1									TRINITY_DN58185_c5_g8	3.01	2.44	2.59	0.98	1.14	0.22		TRINITY_DN107167_c0_g1	1.74	4.73	3.96	0.48	0.35	0.85
TRINITY_DN83882_c0_g1	0.31	0.19	0.3	0	0.08	0.04									TRINITY_DN58343_c0_g1	1.32	1.1	0.59	0.29	0.24	0.79		TRINITY_DN52557_c1_g1	37.28	31.25	31.58	17.32	18.86	22.32
TRINITY_DN60708_c4_g1	0	0	8.71	0	0	0									TRINITY_DN59969_c7_g4	0.25	0.88	1.4	0.09	0	0.39		TRINITY_DN45738_c0_g1	0	0	0	0.24	0.51	0.49
TRINITY_DN57472_c1_g2	2.14	1.35	2.77	0.54	0.27	1.12									TRINITY_DN56053_c0_g1	1.16	0.85	1.05	1.74	1.68	1.61		TRINITY_DN59595_c0_g2	0.69	0.52	0.71	1.16	0.79	1.29
TRINITY_DN143502_c0_g1	17.18	10.73	13.33	0.74	6.9	6.04									TRINITY_DN58096_c0_g1	2.95	1.49	2.89	3.32	2.57	3.75		TRINITY_DN36743_c0_g2	8.31	9.64	10.4	15.14	10.75	15.4
TRINITY_DN58444_c0_g1	0.66	0.44	0.66	0.17	0.4	0.34									TRINITY_DN54150_c0_g1	0.08	0.04	0.19	0	0.02	0		TRINITY_DN57501_c1_g1	0.48	0.51	0.6	1.45	0.8	1.01
TRINITY_DN60239_c8_g1	116.15	90.55	54.87	319.42	323.37	62.82									TRINITY_DN58327_c0_g1	0.19	0.06	0.11	3.17	0.21	0.67		TRINITY_DN53613_c0_g1	2.63	3.59	2.64	5.41	3.79	6.97
TRINITY_DN62561_c0_g1	8.39	4.9	7.47	0.32	3.48	3.03									TRINITY_DN62795_c1_g1	0.15	0.21	0.54	0.03	0.05	0		TRINITY_DN57528_c2_g1	46.72	33.72	52.54	82.15	62.73	59.39
TRINITY_DN56607_c5_g2	65.37	56.88	57.29	2.61	27.23	27.78									TRINITY_DN158747_c0_g1	5.52	1.97	1.79	1.45	1.11	1.47		TRINITY_DN53905_c0_g1	5.99	7.12	6.39	12.94	7	10.3
TRINITY_DN82829_c0_g1	1.12	0.7	1.14	0.03	0.45	0.44									TRINITY_DN58698_c0_g1	1.62	1.77	3.53	4.8	3.7	3.33		TRINITY_DN61151_c2_g2	2.07	3.35	3.14	1.67	1.97	3.56
TRINITY_DN53123_c0_g3	3.71	3.67	3.13	0.12	1.33	1.76									TRINITY_DN63688_c0_g4	0.46	0.42	1.12	1.6	1.43	1.26		TRINITY_DN61168_c1_g2	5.25	3.96	3.83	6.81	7.27	8.39
TRINITY_DN50585_c0_g1	17.05	9.92	15.77	0.9	6.68	7.4									TRINITY_DN12838_c0_g1	0.54	0.6	1.3	1.5	1.6	1.3		TRINITY_DN58124_c0_g1	2.89	4.39	3.37	1.25	0.95	2.15
TRINITY_DN52817_c0_g2	0.23	0.24	0.19	0.1	0.05	0.11									TRINITY_DN57719_c0_g1	1.38	1.16	1.16	0.81	0.92	0.67		TRINITY_DN62756_c2_g1	9.97	11.57	10.58	8.3	8.05	8.06
TRINITY_DN64094_c0_g1	0.22	0.09	0.29	1.33	0.36	0.23									TRINITY_DN45222_c0_g1	2.05	3.36	2.52	1.26	1.1	0.36		TRINITY_DN61877_c4_g4	5.85	5.45	9.9	2.72	3.17	3.14
TRINITY_DN56857_c0_g1	4	3.52	1.87	3.55	8.87	9.84									TRINITY_DN24709_c0_g1	0.17	0	0.08	1.29	0.09	0.69		TRINITY_DN29129_c0_g1	7.81	6.31	7.65	2.17	0	0.29
TRINITY_DN61781_c3_g1	18.67	11.68	17.33	0.82	7.04	8.09									TRINITY_DN55907_c0_g1	0.14	0.12	0.04	0.01	0.01	0.03		TRINITY_DN62210_c11_g3	90.29	90.29	97.14	32.67	38.54	50.53
TRINITY_DN60926_c0_g2	38.42	21.96	36.8	1.35	11.94	16.05									TRINITY_DN58400_c1_g1	36.28	38.88	33.47	29.84	24.95	20.48		TRINITY_DN63210_c0_g1	1.27	0.83	0.62	1.78	1.26	1.42
TRINITY_DN15520_c0_g1	4.88	3.02	5.6	0.18	2.1	2									TRINITY_DN47899_c0_g1	0	0.3	0.53	0.79	4.03	2.06		TRINITY_DN46906_c1_g1	3.09	2.52	2.44	11.87	4.57	9.52
TRINITY_DN54501_c0_g1	1.06	1.13	1.31	1.85	1.34	9.53									TRINITY_DN61525_c3_g1	0.83	3.49	2.59	8.95	2.68	8.32		TRINITY_DN53889_c0_g1	0.38	0.72	1.29	1.18	5.81	3.01
TRINITY_DN60586_c4_g1	0	0	7.92	0	0	0									TRINITY_DN62277_c1_g1	0.36	0.36	0.32	0.06	0.17	0.1		TRINITY_DN57475_c0_g3	1.36	1.3	1.46	3.42	2.26	2.46
TRINITY_DN57808_c0_g1	1.42	0.8	0.9	0.57	0.62	0.22									TRINITY_DN17788_c0_g1	9.72	9.95	5.99	3.64	3.9	8.55		TRINITY_DN58040_c0_g9	17.4	11.04	10.84	29.88	20	21.3
TRINITY_DN58470_c0_g1	3.44	5.8	5.21	0.44	2.71	0.12									TRINITY_DN59916_c0_g2	9.66	12.12	14.03	13.32	0.74	3.08		TRINITY_DN58076_c3_g1	11.84	30.18	27.14	20.96	76.67	35.94
TRINITY_DN63096_c0_g1	0.37	0.56	0.7	0.36	0.28	0.28									TRINITY_DN62300_c3_g1	0.9	1.07	1.23	1.81	1.8	1.95		TRINITY_DN59677_c1_g1	3.32	3.59	3.42	4.95	7.73	4.68
TRINITY_DN45355_c1_g1	11.6	8.82	11.01	0.22	4.02	4.49									TRINITY_DN46392_c0_g1	3.92	3.16	2.73	2.34	0.99	0.56		TRINITY_DN53124_c0_g1	0.55	0.4	0.58	8.95	5.43	0.48
TRINITY_DN43573_c0_g1	38.09	39.16	19.87	42.82	70.61	82.18									TRINITY_DN45119_c0_g1	2.32	2.02	1.54	1.54	0.62	0.63		TRINITY_DN60829_c0_g1	1.25	1.18	1.22	1.64	2.89	2.21
TRINITY_DN53474_c1_g2	9.69	10.6	5.94	4.44	4.4	3.35									TRINITY_DN63745_c5_g2	11.05	8.83	6.62	3.81	0	0		TRINITY_DN63780_c0_g1	1.08	1.01	1.15	0.72	0.47	0.39
TRINITY_DN59395_c0_g1	1.62	0.81	0.84	0.05	0.5	0.48									TRINITY_DN59679_c1_g8	188.69	0	327.06	197.45	657.14	970.68		TRINITY_DN62640_c1_g1	102.33	101.38	77.82	49.71	53.82	29.63
TRINITY_DN57295_c0_g1	4.13	2.35	3.26	0.05	1.17	1.31									TRINITY_DN58270_c3_g4	4.55	4.49	4.8	3.29	1.97	2.07		TRINITY_DN1126_c0_g1	0	0	0	1.23	1.72	1.89
TRINITY_DN145785_c0_g1	0	0	12.58	0	0	0									TRINITY_DN50593_c0_g1	0	0	0.01	0.07	0.01	0.1		TRINITY_DN60936_c0_g2	3.23	3.94	4.34	7.89	4.28	7.35
TRINITY_DN35692_c0_g1	3.46	2.79	3.07	3.86	5.63	6.25									TRINITY_DN83909_c0_g1	0.15	0.02	0.03	0	0	0		TRINITY_DN55216_c8_g3	4.72	2.82	2.88	4.07	4.76	4.13
TRINITY_DN55560_c0_g1	2.28	1.51	2.44	0.08	1.06	0.86									TRINITY_DN51516_c0_g1	2.97	2.15	1.56	1.03	0.77	1.45		TRINITY_DN93710_c0_g1	0	0	0	2.22	3.81	2.04
TRINITY_DN60837_c0_g1	0.86	0.41	1.01	0.38	0.4	0.42									TRINITY_DN61272_c7_g5	5.74	2.88	8.08	9.13	8.86	5.17		TRINITY_DN59389_c0_g1	2.3	1.84	1.65	2.25	1.97	2.07
TRINITY_DN48052_c0_g1	0.51	0.24	0.45	0.77	0.97	0.46									TRINITY_DN57729_c1_g1	1.6	2.23	2.29	4.24	2.17	1.89		TRINITY_DN56409_c0_g1	0.52	0.5	0.33	1.24	1.5	0.92
TRINITY_DN58432_c0_g1	1.74	2.02	2.51	1.5	1.25	1.33									TRINITY_DN58501_c3_g1	20.49	12.52	22.91	33.54	32.06	27.24		TRINITY_DN61044_c2_g2	5.4	4.26	7.53	8.72	4.92	6.97
TRINITY_DN56641_c0_g1	8.95	5.1	8.21	0.34	3.41	3.48									TRINITY_DN52369_c0_g1	0.04	0.08	0.24	0.03	2.89	0.12		TRINITY_DN41748_c0_g1	0.88	1.16	0.65	3.77	4.09	3.29
TRINITY_DN63759_c0_g1	0.54	0	0.78	0	0	0									TRINITY_DN104115_c0_g1	0	0	0	0.06	0.07	0.22		TRINITY_DN144207_c0_g1	1.18	0.98	0.96	3.63	2.87	3.67
TRINITY_DN54802_c0_g1	0.93	1.08	0.67	1.33	1.72	1.6									TRINITY_DN57906_c0_g1	0	0	0	0.06	0.07	0.15		TRINITY_DN60401_c6_g2	3.37	2.77	3.56	5.09	4.5	4.51
TRINITY_DN55886_c0_g1	2.55	1.67	2.26	0.05	0.75	1.07									TRINITY_DN59454_c2_g1	1.6	10.09	2.93	0	0	0		TRINITY_DN53304_c0_g1	1.08	0.72	0.51	2.78	1.86	2.6
TRINITY_DN13226_c0_g1	1.59	0.67	1.63	0.4	0.37	0.53									TRINITY_DN54604_c0_g1	0.08	0.26	1.11	0	0	0		TRINITY_DN57864_c2_g1	0	0	0.05	0.56	0.28	0.69
TRINITY_DN56532_c0_g2	1.56	0.97	3.2	0.25	0.89	0.94									TRINITY_DN33143_c0_g1	0	0	0.03	0.28	0.21	0.04		TRINITY_DN52165_c0_g1	0	0	9.64	81.54	22.19	71.06
TRINITY_DN58978_c3_g1	0	0	0	0.21	0.38	0.07									TRINITY_DN41411_c0_g1	0.32	0.14	0.85	1.11	1.08	1.15		TRINITY_DN58934_c0_g2	11.25	9.07	10.35	4.59	7.66	3.36
TRINITY_DN12141_c0_g1	41.54	28.56	75.94	21.67	24.66	8.96									TRINITY_DN63201_c3_g1	1.6	0.96	1.34	0.58	0.66	0.46		TRINITY_DN59133_c10_g1	3.45	2.52	3.08	2.2	0.96	1.1
TRINITY_DN4542_c0_g1	20.62	13.41	16.05	0.85	8.59	7.47									TRINITY_DN58198_c3_g1	0.59	0.75	0.13	0	0	0		TRINITY_DN58698_c1_g2	6.12	5.35	4.62	10.8	6.69	8.58
TRINITY_DN42166_c0_g1	9.19	5.06	8.67	0.03	3.27	2.31									TRINITY_DN28779_c0_g1	2.16	2.21	1.38	1.06	0.18	0.17		TRINITY_DN56792_c0_g1	8.26	13.67	7.95	0.93	3.52	3.29
TRINITY_DN56148_c4_g1	1.6	2.09	1.44	0.37	1.07	1.05									TRINITY_DN40496_c0_g1	2.08	4.95	1.89	1.23	1.41	1.7		TRINITY_DN62660_c0_g1	28.31	25.55	11.78	63.97	57.75	36.83
TRINITY_DN57912_c0_g1	3.13	1.91	2.76	0.06	1.16	1.02									TRINITY_DN52464_c0_g1	4.29	7.42	6.98	4.52	2.63	3.15		TRINITY_DN56981_c1_g1	119.73	128.04	115.16	184.87	227.92	165.96
TRINITY_DN61703_c0_g2	26.97	34.88	27.34	25.63	17.61	18.56									TRINITY_DN50006_c1_g1	1.77	2.13	1.72	0.5	1.04	0.69		TRINITY_DN61531_c0_g1	0.81	0.77	0.59	1.53	0.91	1.58
TRINITY_DN50000_c1_g2	37.65	21.88	29.68	1.34	14.8	13.03									TRINITY_DN31087_c0_g1	0.73	0.94	0.7	0.21	0.21	0.32		TRINITY_DN27195_c0_g1	58.07	19.17	59.69	49.56	71.85	15.31
TRINITY_DN33466_c0_g1	0	0	0	20.87	0	1.22									TRINITY_DN50579_c2_g2	4.15	1.15	1	14.79	9.31	6.34		TRINITY_DN11145_c0_g1	6.65	7.56	6.96	10.11	8.8	11.73
TRINITY_DN60008_c1_g2	0.62	0.74	1.17	2	1.64	1.36									TRINITY_DN41383_c0_g1	1.32	0.85	0.69	3.34	1.67	1.94		TRINITY_DN53338_c0_g1	3.1	1.69	3.07	6.42	3.81	4.45
TRINITY_DN42754_c0_g1	0	0.39	1.76	0	0	0									TRINITY_DN57481_c3_g1	1.58	1.71	1.35	2.81	2.92	2.3		TRINITY_DN57004_c1_g1	34.93	28.47	38.02	71.04	47.75	50.33
TRINITY_DN123925_c0_g1	0	0.03	0	0.04	0.06	0.23									TRINITY_DN42051_c0_g1	1.75	1.83	1.98	1.35	1.06	0.66		TRINITY_DN53806_c0_g2	9.07	3.7	6.78	11.7	11.78	15.39
TRINITY_DN161592_c0_g1	3.03	0.87	1.9	0.14	0.67	1.03									TRINITY_DN49563_c0_g1	0.63	0.14	1.31	0.7	1.18	0		TRINITY_DN57333_c0_g1	2.51	2.34	3.44	4.52	4.68	3.39
TRINITY_DN12417_c0_g1	5.81	4.18	5.49	0.12	1.85	2.53									TRINITY_DN61465_c2_g4	0.19	0.53	0.37	0.08	0.23	0.06		TRINITY_DN57458_c0_g1	13.25	19.28	12.67	9.68	5.48	9.01
TRINITY_DN46675_c0_g1	4.03	2.61	2.11	0.81	1.32	1.73									TRINITY_DN49508_c0_g1	3.66	4.78	4.42	3.27	3.15	1.63		TRINITY_DN51504_c0_g1	0.99	0.92	1.54	3.44	3.62	2.93
TRINITY_DN75567_c0_g1	35.61	31.37	19.12	38.38	130.55	41.62									TRINITY_DN55441_c0_g1	0.45	0.27	0.3	0.1	0.03	0.15		TRINITY_DN58527_c3_g1	1.07	0.73	0.62	0.15	0.12	0.11
TRINITY_DN63435_c0_g1	0.38	0.2	0.27	0.04	0.28	0.08									TRINITY_DN56351_c0_g1	0.11	0.05	0.18	0.01	0.02	0.03		TRINITY_DN57821_c3_g1	12.55	12.18	9.07	17.36	12.13	18.7
TRINITY_DN52788_c0_g1	15.78	11.44	14.81	0.58	6.14	6.65									TRINITY_DN48255_c0_g1	1.98	2.5	1.51	0.81	0.78	2.1		TRINITY_DN49823_c0_g1	1.81	1.36	1.36	2.79	2.07	2.69
TRINITY_DN10414_c0_g1	0.48	0	0	0.76	0.81	2.72									TRINITY_DN61586_c18_g3	5.51	3.08	2.68	26.89	15.8	19.21		TRINITY_DN59650_c0_g1	3.48	4.66	5.49	4.77	5.03	7.66
TRINITY_DN43414_c0_g1	15.02	14.19	16.33	0.53	4.78	8.31									TRINITY_DN47196_c0_g1	0	0	0	1.07	0.25	0.96		TRINITY_DN58863_c4_g1	8.42	11.88	14.05	4.15	2.85	3.24
TRINITY_DN63711_c1_g4	9.25	4.01	6.39	12.75	13.3	8.84									TRINITY_DN37305_c0_g1	0	0	0	24.82	7.25	30.72		TRINITY_DN59024_c9_g4	13.02	12.64	9.04	20.03	13.27	22.66
TRINITY_DN62594_c0_g4	0	0	0	0.02	0.1	0.06									TRINITY_DN36676_c0_g1	0.38	1.34	2.82	4.37	5.44	5.42		TRINITY_DN45702_c0_g1	2.81	2.26	2.81	4.02	3.3	5.1
TRINITY_DN57808_c3_g1	3.81	1.91	4.11	0.3	1.8	1.46									TRINITY_DN62023_c2_g4	535.22	554.34	343.81	441.09	307.27	198.85		TRINITY_DN121357_c0_g1	1.17	1.02	0.84	1.82	1.77	2.23
TRINITY_DN60878_c0_g2	3.66	2.08	2.66	0.12	1.2	1.38									TRINITY_DN38196_c0_g1	0.04	0.04	0.12	0.23	0.36	0.45		TRINITY_DN63750_c2_g2	6.85	4.64	4.73	8.1	6	7.33
TRINITY_DN55717_c1_g1	2.71	3.16	3.1	1.9	2.04	1.85									TRINITY_DN56593_c0_g1	0.05	0.14	0.26	0	0	0		TRINITY_DN50285_c0_g1	1.59	1.53	1.77	0.36	0.71	0.13
TRINITY_DN59302_c1_g2	3.55	2.06	2.48	5.9	8.11	3.32									TRINITY_DN57895_c0_g1	1.82	1.93	2.11	4.35	4.2	4.53		TRINITY_DN52917_c0_g1	2.97	2.79	2.84	4.46	3.35	4.77
TRINITY_DN53288_c0_g1	0.96	1.25	1.1	0.06	0.35	0.66									TRINITY_DN43470_c0_g1	0.55	0.98	0.78	0.19	0.44	0.31		TRINITY_DN59392_c0_g1	1.13	1.44	1.42	0.34	0.51	0.26
TRINITY_DN58713_c0_g3	52.63	34	44.78	1.57	19.85	18.9									TRINITY_DN62202_c3_g1	0.34	0.41	0.9	1.29	1.19	0.87		TRINITY_DN40204_c0_g1	29.76	42.81	32.88	24.92	20.58	21.13
TRINITY_DN58396_c1_g10	37.84	36.71	79.49	36.58	18.56	30.5									TRINITY_DN58524_c3_g2	2.22	2.72	1.79	1.13	0.88	1.77		TRINITY_DN55999_c1_g1	10.16	9.05	9.43	6.16	5.75	2.55
TRINITY_DN49288_c1_g2	78.8	92.84	58.87	65.77	29.42	39.25									TRINITY_DN59672_c1_g1	1.68	0.6	0.53	0.39	0.56	0.18		TRINITY_DN59033_c9_g1	1.1	1.05	1.24	1.91	1.96	2.01
TRINITY_DN67668_c0_g1	5.84	9.34	11.68	6.14	5.9	4.39									TRINITY_DN55148_c0_g1	0.1	0.09	0.13	0.24	0.24	0.51		TRINITY_DN60780_c3_g1	0.71	0.49	0.52	2.14	1.61	2.2
TRINITY_DN48770_c0_g1	97.35	68.03	84.92	2.76	39.38	33.77									TRINITY_DN58646_c4_g1	6.49	1.51	2.91	8.62	8.01	8.64		TRINITY_DN60743_c5_g1	0.3	0.33	0.18	2.37	1.62	1.41
TRINITY_DN26828_c0_g1	0.02	0	0	0.08	0.19	0.08									TRINITY_DN146094_c0_g1	1.1	3.72	1.28	0	0.59	0.28		TRINITY_DN59517_c1_g1	2.66	1.52	5.49	0.58	1.27	0.45
TRINITY_DN59614_c0_g1	0.89	1.47	1.07	0.39	0.49	0.66									TRINITY_DN9874_c0_g1	1.2	1.56	1.4	0	0	0.31		TRINITY_DN55119_c0_g1	13.57	12.23	12.45	5.04	7.45	8.69
TRINITY_DN60073_c3_g3	2.39	1.66	8.37	0.72	1.08	1.48									TRINITY_DN54326_c5_g1	2.45	2.74	3.97	5.98	7.69	5.27		TRINITY_DN56482_c4_g1	2.73	2.74	2.21	5.27	3.97	4.59
TRINITY_DN58107_c2_g3	0	0	0	1.76	0.11	0.13									TRINITY_DN51864_c0_g1	0	1.9	0	11.47	3.86	10.28		TRINITY_DN158747_c0_g1	5.09	1.26	1.81	8.3	6.38	11.84
TRINITY_DN55559_c0_g2	82.27	55.89	71.76	2.92	31.22	34.07									TRINITY_DN50372_c1_g1	1.64	2.04	1.39	2.13	4.26	7.04		TRINITY_DN59768_c1_g1	5.08	4.95	3.54	5.71	16.27	43.41
TRINITY_DN162663_c0_g1	1.97	2.26	2.43	1.25	1.45	1.31									TRINITY_DN62594_c0_g2	0.18	0.16	0.18	0.02	0.02	0.13		TRINITY_DN53214_c0_g1	1.18	0.56	0.42	2.17	1.46	1.55
TRINITY_DN61378_c0_g1	1.82	1.24	1.12	3.21	1.37	2.13									TRINITY_DN56670_c2_g4	2.59	1.84	3.92	1.3	1.22	1.2		TRINITY_DN56062_c1_g1	0.44	1.06	0.96	0.05	0.28	0.1
TRINITY_DN63436_c4_g1	4.05	2.58	3.53	6.96	8.66	3.95									TRINITY_DN42897_c0_g1	1.57	4.16	3.5	9.71	3.68	5.57		TRINITY_DN56203_c1_g1	2.85	15.47	3.92	5.12	4.99	4.76
TRINITY_DN39253_c0_g1	0.35	1.04	1.62	0.37	0.09	0.2									TRINITY_DN49238_c0_g1	1.76	2	1.54	0.96	0.81	1.7		TRINITY_DN53716_c1_g3	0.38	0	0	3.26	2.36	1.53
TRINITY_DN52460_c0_g1	15.07	11.37	14.84	0.68	5.93	8.57									TRINITY_DN40387_c0_g1	24.19	34.42	22.53	24.12	19.03	12.09		TRINITY_DN53058_c0_g1	0.16	0.09	0.12	0.45	0.46	0.48
TRINITY_DN58078_c0_g1	0.66	3.27	4.04	1.03	0.16	0.52									TRINITY_DN54562_c0_g1	0.47	0.47	0.3	0.2	0.14	0.23		TRINITY_DN56729_c0_g1	2.36	3.17	1.51	5.2	4.96	4.41
TRINITY_DN56629_c5_g1	18.24	18.02	17.32	0.3	6.76	7.44									TRINITY_DN43797_c0_g1	1.07	1.42	1.39	0.69	0.97	0.64		TRINITY_DN52668_c0_g1	6.74	8.52	7.92	19.27	19.07	12.33
TRINITY_DN8068_c0_g1	17.18	9.73	21.69	0.11	5.26	7.54									TRINITY_DN47615_c0_g1	2.81	4	2.08	1.4	0.59	2.42		TRINITY_DN50087_c0_g2	12.76	12.03	12.24	7.69	6.79	8.3
TRINITY_DN121223_c0_g1	6.59	4.81	4.41	0.12	1.8	2.52									TRINITY_DN49901_c0_g1	1.07	1.18	1.6	0	0.51	0.5		TRINITY_DN57671_c2_g1	5.25	4.66	4.25	2.56	2.48	1.21
TRINITY_DN56743_c0_g1	7.08	3.83	4.63	0.19	2.53	2.11									TRINITY_DN49033_c0_g1	0.3	0.61	0.35	0	0.47	0.18		TRINITY_DN50763_c2_g1	3.56	3.51	3.69	5.7	6.65	6.08
TRINITY_DN57632_c0_g1	12.13	6.59	10.46	0.29	4.13	4.22									TRINITY_DN62843_c0_g1	0.9	1.32	1.02	0.84	0.56	0.91		TRINITY_DN63798_c0_g1	0.16	0.2	0.19	0.43	0.38	0.69
TRINITY_DN57613_c1_g1	6.94	5.97	4.97	10.16	9.82	8.27									TRINITY_DN39102_c0_g1	41.49	38	34.95	68.87	60.1	82.52		TRINITY_DN58819_c0_g1	3.67	2.67	2.91	1.99	1.73	1.28
TRINITY_DN158747_c0_g1	39.22	36.9	39.54	53.56	51.22	86.94									TRINITY_DN50941_c0_g1	0	0	0	0.06	0.2	0.4		TRINITY_DN60633_c3_g1	6.5	4.9	7.86	0	0	0.74
TRINITY_DN34217_c0_g1	0.25	0.15	0.28	0.95	7.36	0.66									TRINITY_DN6532_c0_g1	0	0	0	0	0.08	0.5		TRINITY_DN53173_c0_g1	13.68	10.4	14.23	20.17	16.91	22.34
TRINITY_DN54935_c0_g1	209.18	167.39	176.13	9.08	74.62	98.05									TRINITY_DN57989_c0_g3	328.34	248.16	201.82	179.27	144.69	191.08		TRINITY_DN59283_c0_g1	17.93	29.74	21.25	15.29	12.47	13.39
TRINITY_DN54494_c0_g1	0.52	0.49	1.46	0.99	8.95	1.64									TRINITY_DN60791_c0_g1	0.11	0.16	0.21	0	0	0		TRINITY_DN60695_c4_g1	0	0	0	19.74	0.8	12.68
TRINITY_DN45628_c0_g1	1.43	0.97	1.78	0.09	0.57	0.79									TRINITY_DN15757_c0_g1	2.08	1.51	2.65	0	0	0		TRINITY_DN56756_c0_g1	21.06	16.93	15.82	8.68	9.1	13.62
TRINITY_DN38457_c0_g1	29.71	21.44	26.92	1.01	11.38	12.48									TRINITY_DN57638_c4_g2	0.19	0.09	0.66	1.72	3.26	2.43		TRINITY_DN56605_c0_g2	9.67	15.2	12.44	36.25	14.66	24.13
TRINITY_DN61859_c0_g3	0.1	0.04	0.11	0.23	0.27	0.16									TRINITY_DN123643_c0_g1	6.02	5.72	3.95	2.76	2.41	4.81		TRINITY_DN62845_c3_g2	3.71	3.99	3.96	4.25	4.21	3.82
TRINITY_DN104253_c0_g1	50.87	35.36	47.31	1.58	20.43	19.48									TRINITY_DN18876_c0_g1	0.51	1.07	0.72	0	0	0		TRINITY_DN56585_c1_g3	8.15	10.78	16.47	4.63	3.56	1.45
TRINITY_DN44036_c1_g1	1.69	1.32	2.13	0.21	0.7	0.29									TRINITY_DN37196_c0_g1	0.05	0.1	0.07	0	0	0		TRINITY_DN60605_c6_g1	0	0	0	1.03	0.91	0.39
TRINITY_DN52851_c1_g1	39.7	43.6	35.23	16.75	36.14	24.55									TRINITY_DN62151_c2_g3	18.37	19.39	8.94	12.36	10.65	9.29		TRINITY_DN60235_c1_g5	0	0	0	0.85	1.62	2.97
TRINITY_DN56362_c1_g1	8.64	7.62	8.6	0.59	3.28	4.86									TRINITY_DN61169_c0_g1	1.32	1.29	2.58	3.08	2.68	2.61		TRINITY_DN57516_c3_g1	26.81	30.94	27.33	16.68	22.75	18.91
TRINITY_DN63903_c1_g1	1.29	0.95	1.18	0.19	0.65	0.75									TRINITY_DN60437_c11_g10	0	0.61	0.77	0	0	0		TRINITY_DN59179_c2_g1	4.14	4.19	4.78	5.45	8.5	6.93
TRINITY_DN61635_c0_g1	2.23	2.76	3.54	4.86	3.88	5.02									TRINITY_DN6109_c0_g1	0	1.23	1.54	0	0	0		TRINITY_DN63946_c2_g1	6.16	7.37	6.61	9.87	10.02	11.08
TRINITY_DN54097_c5_g1	0.54	0.15	1.43	0.1	0.28	0.02									TRINITY_DN46259_c0_g1	0	0.33	0.4	0	0	0		TRINITY_DN57743_c2_g2	9.05	13.12	10.46	18.86	14.02	15
TRINITY_DN54522_c0_g1	3.89	0.28	0.42	0	0.08	0									TRINITY_DN63288_c0_g4	0.65	0	0.84	0	0	0		TRINITY_DN51225_c0_g1	38.31	43.46	39.31	82.52	74.58	90.86
TRINITY_DN62895_c2_g2	0.4	0.19	0.6	0.14	0.19	0.2									TRINITY_DN58210_c3_g10	0.23	0.08	0.32	0.44	0.91	0.73		TRINITY_DN56841_c0_g1	7.69	8.6	7.23	8.44	6.95	4.99
TRINITY_DN34256_c1_g1	3.32	1.88	0.87	10.49	6.31	6.04									TRINITY_DN52016_c0_g1	0.38	0.2	0.71	0	2.43	6.51		TRINITY_DN57511_c0_g2	10.34	12.25	11.15	19.51	12	20.49
TRINITY_DN49665_c0_g1	7.94	4.79	5.78	0.11	2.66	2.05									TRINITY_DN40365_c0_g1	0.07	0	0.07	0.32	0.21	0.38		TRINITY_DN63069_c5_g1	0.78	0.57	1.48	2.4	3.49	2.92
TRINITY_DN56394_c0_g2	1.95	2.25	1.57	3.28	3.3	4.19									TRINITY_DN55694_c4_g1	5.12	1.95	5.56	0.86	3.16	6.14		TRINITY_DN45784_c0_g1	13.32	11.6	14.38	7.21	8.63	6.61
TRINITY_DN49667_c0_g1	23.75	13.66	22	0.65	7.65	9.55									TRINITY_DN58026_c0_g1	1.43	1.87	2.47	2.88	2.6	3.56		TRINITY_DN59413_c2_g2	11.86	16.38	16.65	22.36	18.02	21.69
TRINITY_DN51376_c0_g1	17.25	12.69	15.01	0.62	6.22	7.7									TRINITY_DN45025_c0_g1	13.76	13.98	10	9.25	8.56	6.01		TRINITY_DN56421_c1_g1	3.7	0.74	1.14	0.25	0.63	0.45
TRINITY_DN58624_c1_g2	4.42	4.35	10.68	0	0.63	1.08									TRINITY_DN57160_c0_g2	0.69	0.15	0.36	0.09	0.05	0.1		TRINITY_DN58669_c1_g4	8.69	14.44	8.69	14.45	17.63	15.96
TRINITY_DN57866_c1_g1	11.94	17.21	6.87	4.21	1.81	3.37									TRINITY_DN33425_c0_g1	1.63	10.95	4.4	0	0	0		TRINITY_DN61653_c0_g1	46.12	55.19	43.31	31.77	33.25	28.11
TRINITY_DN63594_c0_g1	1.25	1.31	2.31	0	0.77	0									TRINITY_DN90056_c0_g1	0.68	4.39	1.49	3.07	7.09	7.25		TRINITY_DN61387_c0_g1	3.75	3.36	3.72	2.22	2.2	2.99
TRINITY_DN62100_c2_g1	12.01	7.42	16.85	3.05	6.98	8.27									TRINITY_DN62524_c2_g1	0.15	0.42	0.37	0.77	0.56	0.62		TRINITY_DN54437_c1_g1	56.17	79.71	54.04	98.58	79.85	107.81
TRINITY_DN60607_c3_g1	0	0.64	1.11	0	0	0									TRINITY_DN38423_c0_g1	3.71	3.95	3.97	0.96	0.77	3.49		TRINITY_DN57300_c3_g1	0.24	0.45	0	1.33	4.82	3.53
TRINITY_DN53064_c0_g1	6.32	3.15	4.1	0	1.84	1.64									TRINITY_DN47727_c0_g1	0	0.6	0	1.2	2.02	1.16		TRINITY_DN55113_c6_g1	22.14	19.93	22.23	39.16	32.05	36.48
TRINITY_DN63156_c1_g1	18.01	8.64	9.12	24.7	28.69	22.44									TRINITY_DN61547_c0_g1	0.16	0.14	0.22	9.39	3.13	0.88		TRINITY_DN56666_c8_g4	3.97	2.34	4.36	1.36	0.19	1.04
TRINITY_DN57172_c1_g1	6.63	3.82	3.86	0.12	2.03	1.97									TRINITY_DN53822_c0_g1	0.69	1.02	1.79	2.36	1.81	2.47		TRINITY_DN55320_c1_g4	0.98	0.98	0.96	1.85	1.32	1.82
TRINITY_DN62206_c0_g1	0.31	0.31	0.44	1.88	0.68	0.55									TRINITY_DN49456_c0_g1	0.95	0.98	0.65	0.41	0.51	0.34		TRINITY_DN96129_c0_g1	5.08	1.22	4.62	0	0	0
TRINITY_DN61400_c0_g1	9.16	6	6.58	0.19	3.04	3.14									TRINITY_DN51161_c0_g1	0.29	0.39	0.46	0.13	0.07	0.15		TRINITY_DN29899_c0_g1	14.32	16.4	13.78	9.97	9.66	8.24
TRINITY_DN60668_c1_g1	20.54	26.13	14.68	13.52	13.86	12.84									TRINITY_DN24092_c0_g1	0	0	0	9.63	0	10.08		TRINITY_DN40723_c0_g1	0	0	0	2.05	6.28	2.65
TRINITY_DN39769_c0_g1	4.4	1.84	3.29	0	1.6	0.59									TRINITY_DN58119_c0_g1	0.18	0.31	0.33	0.69	0.45	0.48		TRINITY_DN63203_c3_g7	0	0	0	0.61	1.86	0.77
TRINITY_DN61018_c0_g1	1.4	0.97	1.18	0.08	0.59	0.61									TRINITY_DN58826_c5_g3	12.68	0	0	0	50.94	6.82		TRINITY_DN57619_c2_g4	5.03	6.03	6.53	4.13	3.51	3.26
TRINITY_DN40895_c0_g1	12.08	5.36	9.49	0.09	3.39	2.84									TRINITY_DN58730_c2_g1	2.33	2.86	2.4	1.48	1.2	2.47		TRINITY_DN61526_c9_g2	16.8	23.29	4.24	52.51	39.67	59.92
TRINITY_DN66214_c0_g1	1.14	1.55	1.41	0.77	0.81	0.97									TRINITY_DN56671_c0_g1	0.75	0.39	0.63	0.21	0	0.18		TRINITY_DN57933_c3_g1	1.84	1.77	1.64	2.83	2.39	2.39
TRINITY_DN58798_c1_g2	0.98	0.65	1.41	0.11	0.77	0.45									TRINITY_DN64004_c1_g3	0.38	0.43	0.45	0.82	2.25	3.25		TRINITY_DN58611_c2_g1	0.78	1.75	1.7	0	0	0.15
TRINITY_DN140389_c0_g1	0	0.2	0	1.06	0.64	0.76									TRINITY_DN64082_c32_g3	15.42	11.97	5.97	2.57	5.15	5.39		TRINITY_DN58441_c4_g1	0.35	0.13	0.19	1.11	0.97	1.72
TRINITY_DN46366_c0_g1	1.3	1.92	1.64	1.16	1.12	0.6									TRINITY_DN106422_c0_g1	0.66	2.04	1.83	0.2	0.47	0		TRINITY_DN61684_c8_g2	15.9	16.2	18.08	7.48	12.26	23.89
TRINITY_DN127549_c0_g1	0.15	0.05	0.16	0.36	0.34	0.66									TRINITY_DN57096_c11_g1	13.53	12.68	9.78	8.38	5.92	6.26		TRINITY_DN23579_c0_g1	12.96	15.82	14.11	7.4	8.06	9.29
TRINITY_DN62230_c0_g1	5.14	3.78	5.3	2.66	4.67	3.96									TRINITY_DN56399_c0_g1	0.08	0.17	0.19	0.28	0.46	0.24		TRINITY_DN62029_c0_g2	0.12	0.11	0.09	0.24	0.18	0.2
TRINITY_DN59446_c8_g1	32.71	24.78	47.59	5.9	11.36	17.68									TRINITY_DN38619_c0_g1	0	0.08	0.08	0.69	0.17	0.17		TRINITY_DN57416_c0_g2	9.28	10.1	9.5	2.34	5.05	5
TRINITY_DN46896_c0_g1	18.12	11.7	20.06	0.64	5.96	8.78									TRINITY_DN48927_c0_g1	0.27	0.37	0.93	0	0.09	0.09		TRINITY_DN61771_c1_g1	21.78	6.97	7.54	21.41	20.8	14.56
TRINITY_DN54468_c1_g1	2.48	1.16	2.4	0.07	0.96	0.91									TRINITY_DN59795_c0_g1	3.17	4.87	4.06	2.25	1.67	1.81		TRINITY_DN42292_c0_g1	3.69	3.4	3.9	10.83	7.25	8.52
TRINITY_DN64007_c1_g1	7.83	3.44	6.23	0.41	2.93	2.14									TRINITY_DN57028_c0_g1	4.5	6.74	5.57	3.12	3.49	4.08		TRINITY_DN54404_c0_g1	74.12	35.08	37.5	33.64	17.93	15.61
TRINITY_DN62731_c2_g4	10.45	11.79	18.71	8.23	10.47	8.95									TRINITY_DN49371_c0_g1	0.53	0.17	0.47	0	0.07	0.13		TRINITY_DN63632_c1_g3	2.6	0.52	1.35	3.12	2.38	3.21
TRINITY_DN56427_c7_g8	12.63	6.69	10.58	0.66	4.44	6.8									TRINITY_DN63411_c1_g2	21.22	3.99	3.5	33.03	23.74	24.83		TRINITY_DN63645_c1_g1	6.67	4.53	5.35	12.92	6.65	7.8
TRINITY_DN61918_c3_g8	0	0	0	0.05	0	0.44									TRINITY_DN63371_c3_g1	0.38	0.57	0.86	0.91	1.66	2.74		TRINITY_DN19945_c0_g1	5.46	0	9.56	0	0	0
TRINITY_DN58198_c3_g1	2.98	0.5	1.02	0	0.44	0.2									TRINITY_DN60206_c0_g1	3.64	2.36	4.44	2.29	0.48	0.47		TRINITY_DN62197_c1_g1	3.8	4.08	3.12	1.26	1.67	1.74
TRINITY_DN51638_c0_g1	3.03	1.71	2.05	0.12	1.29	0.95									TRINITY_DN48418_c0_g1	0.82	0.44	1.01	0.12	0.17	0		TRINITY_DN59785_c0_g1	0.86	2.16	2.17	3.05	4.05	3.7
TRINITY_DN12968_c0_g1	0	0	9.06	0	0	0									TRINITY_DN54975_c2_g1	11.62	14.66	21.35	43.17	25.12	14.89		TRINITY_DN58149_c3_g3	2.13	1.56	1.92	4.65	2.24	3.5
TRINITY_DN54641_c5_g1	0.34	0.67	0.65	0.17	0.31	0.15									TRINITY_DN58198_c4_g1	1.21	1.46	1	0.69	0.63	1.02		TRINITY_DN58735_c7_g1	23.68	30.17	30.13	15.83	20.43	17.39
TRINITY_DN59024_c0_g1	1.61	1.24	2.33	1.04	0.45	0.07									TRINITY_DN53941_c3_g2	1.36	0.54	3	0.51	0.53	0.43		TRINITY_DN61223_c5_g1	2.91	2.37	3.2	4.75	4	3.92
TRINITY_DN53695_c1_g1	1.55	0.67	1.34	1.74	2.65	2.95									TRINITY_DN57642_c3_g4	1.08	0	1.58	1.36	4.17	3.05		TRINITY_DN59943_c4_g1	16.79	21.13	16.31	11.49	11.31	9.07
TRINITY_DN60247_c2_g6	2.73	1.54	2.69	5.2	3.73	3.39									TRINITY_DN55261_c8_g1	2.75	4.02	4.15	9.27	19.06	15.58		TRINITY_DN57989_c0_g1	62.21	38.37	46.86	68.84	44.08	48.99
TRINITY_DN57113_c0_g1	7.43	4.48	6.23	0.28	2.66	3.1									TRINITY_DN5674_c0_g1	0.74	1.95	0.69	0	0	0		TRINITY_DN59006_c5_g9	7	1.23	3.55	0	0.26	0.52
TRINITY_DN56721_c0_g1	1.76	2.25	1.75	0.76	1.35	1.29									TRINITY_DN158241_c0_g1	5.92	7.23	5	4.5	2.6	2.54		TRINITY_DN55975_c2_g1	11.73	13.15	12.59	7.9	6.61	9.38
TRINITY_DN50605_c0_g1	7.75	5.11	8.77	0.27	2.38	3.97									TRINITY_DN56216_c2_g4	1.83	1.19	3.6	1.07	0.82	0.54		TRINITY_DN58900_c0_g1	0.25	0.35	0.44	0.84	0.85	0.76
TRINITY_DN45680_c0_g1	0.03	0.02	0.11	0	0	0									TRINITY_DN52603_c3_g1	2.72	2.23	2.3	1.26	1.35	1.37		TRINITY_DN50698_c0_g1	0.38	0.37	0	2.37	12.72	0.99
TRINITY_DN13413_c0_g1	4.74	2.1	4.19	0.23	0.64	2.25									TRINITY_DN55717_c2_g1	0	0	0	0	2.8	1.34		TRINITY_DN57073_c4_g2	1.47	1.56	3.67	3.99	3.55	2.65
TRINITY_DN59673_c0_g3	1.53	0.74	1.16	0	0.4	0.44									TRINITY_DN55113_c6_g4	2.4	3.22	3.88	8.88	4.59	4.92		TRINITY_DN113824_c0_g1	44.95	45.08	56.78	6.17	1.13	23.87
TRINITY_DN105157_c0_g1	0.09	0	0.03	0.09	0.13	0.81									TRINITY_DN36429_c0_g1	0.15	0	0.28	1.09	0.63	1.24		TRINITY_DN33362_c0_g1	0.92	0.97	0.84	1.79	1.41	1.36
TRINITY_DN53490_c0_g1	0.16	0.25	0.46	7.64	0.91	0.03									TRINITY_DN62084_c5_g4	0.09	0.14	0.34	0.05	0	0.03		TRINITY_DN51660_c0_g1	15.22	18.69	13.17	10.54	8.53	10.53
TRINITY_DN51582_c0_g1	7.86	4.13	6.83	0.28	2.68	3.14									TRINITY_DN59704_c0_g1	0.59	0.4	0.5	0.54	0.94	1.36		TRINITY_DN55953_c4_g4	0.17	0.04	0.04	0.47	0.5	0.85
TRINITY_DN59444_c2_g1	62.62	205.78	130.18	67.4	38.06	55.72									TRINITY_DN141573_c0_g1	0	0	0.03	0.18	0.21	0.03		TRINITY_DN39578_c0_g1	36.58	19.91	46.29	11.57	7.07	6.97
TRINITY_DN59048_c1_g1	1.25	0.52	0.92	2.46	2.37	1.16									TRINITY_DN37547_c0_g1	7.84	10.08	5.79	2.79	0	2.28		TRINITY_DN62627_c0_g1	2.3	2.43	2.95	4.5	3.16	3.38
TRINITY_DN59776_c0_g1	3.28	2.53	2.81	1.85	2.37	1.6									TRINITY_DN159271_c0_g1	0	0	0.07	0.07	0.28	0.4		TRINITY_DN63979_c2_g1	9.01	9.1	1.84	3.36	2.7	15.39
TRINITY_DN62869_c28_g1	7.09	0	6.41	0	0	0									TRINITY_DN50508_c0_g1	0.14	0.17	0.2	0.38	0.43	0.52		TRINITY_DN59260_c0_g1	5.02	6.26	4.35	8.33	7.97	7.08
TRINITY_DN57992_c0_g1	10.68	9.27	6.71	0.23	5.18	2.63									TRINITY_DN56089_c8_g3	1.8	3.95	5.41	9.74	13.07	9.68		TRINITY_DN57808_c2_g1	2.6	3.69	3.62	5.73	4.29	5.61
TRINITY_DN60779_c2_g1	1361.94	1173.42	615.19	1692.82	2240.01	1719.4									TRINITY_DN55436_c2_g1	0.42	0.59	0.44	0.21	0.33	0.16		TRINITY_DN56840_c0_g1	0.9	0.79	0.94	1.26	1.91	1.35
TRINITY_DN59287_c3_g3	0	0	0.08	0.58	0.12	0.44									TRINITY_DN39812_c0_g1	0	0	0	0.43	1.73	0.24		TRINITY_DN58790_c0_g1	4.18	3.73	4.88	6.43	5.65	6.7
TRINITY_DN54269_c0_g1	0.19	0.14	0.08	0.25	0.5	2.57									TRINITY_DN59703_c3_g7	0	0	0	0.13	0.52	0.07		TRINITY_DN57416_c0_g3	1.89	0.14	0.19	6.38	4.16	4.73
TRINITY_DN55280_c0_g1	0.11	0.09	0.4	0.03	0.05	0.04									TRINITY_DN53459_c0_g1	2	3.14	3.96	1.26	1.2	2.79		TRINITY_DN60544_c1_g1	4.5	4.45	3.94	2.57	2.82	2.54
TRINITY_DN62853_c0_g2	10.17	9.93	8.87	13.17	17.08	19.4									TRINITY_DN51515_c1_g1	2.94	1.53	1.84	3.71	2.41	4		TRINITY_DN52278_c0_g1	0.76	0.92	0.95	1.56	1.53	1.45
TRINITY_DN53088_c0_g1	0.35	0.52	1.29	0.3	0.2	0.23									TRINITY_DN46311_c0_g2	8.2	9.74	5.93	6.57	5.07	3.96		TRINITY_DN63145_c0_g3	71.01	83.27	57.27	57.73	118.16	150.62
TRINITY_DN37823_c0_g1	3.26	1.06	2.79	0.08	0.92	1									TRINITY_DN46732_c0_g3	0.35	0.34	0.76	0.64	0.83	1.12		TRINITY_DN59019_c0_g1	3.83	2.59	2.94	4.74	3.67	5.68
TRINITY_DN56814_c0_g1	16.27	10.69	15.72	0.88	5.57	8.44									TRINITY_DN44879_c0_g1	7.59	11.1	5.82	5.66	3.65	0.26		TRINITY_DN49722_c0_g3	28.1	23.87	23.11	13.22	12.84	9.46
TRINITY_DN30309_c0_g1	8.15	4.48	5.91	0.17	2.92	2.5									TRINITY_DN61749_c0_g1	0.1	0.08	0.13	0.24	0.28	0.17		TRINITY_DN63819_c0_g1	4.12	3.05	1.29	7.65	6.17	6.59
TRINITY_DN54025_c0_g1	22.7	10.59	13.82	0.82	5.13	7.67									TRINITY_DN62914_c13_g1	0	0	0	1.77	0.83	0.79		TRINITY_DN50281_c1_g1	1.41	3.47	2.05	10.52	6.02	8.41
TRINITY_DN46320_c1_g2	1.55	0.59	2.18	0	0	0									TRINITY_DN38695_c0_g1	0.56	0.32	0.42	0.25	0.22	0.2		TRINITY_DN62202_c4_g2	0.82	0.53	0.73	0.25	0.49	5.24
TRINITY_DN60415_c0_g2	0.26	0.1	0.38	0	0	0									TRINITY_DN61407_c3_g1	5.4	2.23	8.65	7.95	10.2	15.2		TRINITY_DN51392_c0_g1	4.58	5.12	4.06	9.55	9.86	7.54
TRINITY_DN58893_c3_g1	1.06	0.97	1.33	0.52	0.63	0.83									TRINITY_DN7330_c0_g1	0	0	0.23	1.05	0.67	0.53		TRINITY_DN58351_c3_g2	1.99	2.91	3.44	1.14	1.49	1.48
TRINITY_DN61196_c1_g1	0.01	0.02	0.15	0	0	0									TRINITY_DN60409_c3_g2	0	0.09	0.08	0.32	0.37	0.82		TRINITY_DN49508_c0_g1	4.07	4.49	5.16	2.2	2.41	2.68
TRINITY_DN63742_c7_g4	5.75	2.45	4.11	0.16	1.71	1.9									TRINITY_DN58748_c0_g1	2	1.67	2.43	1.89	0.73	1		TRINITY_DN59404_c0_g1	2.48	3.82	3.02	1.65	1.19	1.88
TRINITY_DN33250_c0_g1	3.69	1.95	2.16	0.18	0.95	1.54									TRINITY_DN59089_c2_g1	0.85	0.75	0.58	0.29	0	0		TRINITY_DN52928_c0_g1	1.99	2.13	0.97	4.5	3.02	3.94
TRINITY_DN50579_c2_g4	5.81	9.64	6.69	13.75	11.56	20.83									TRINITY_DN63673_c1_g1	1.71	1.3	1.62	0.84	1.02	0.72		TRINITY_DN63273_c1_g1	2.53	2.59	2.19	1.37	1.49	1.03
TRINITY_DN44948_c0_g1	4.6	4.89	4.62	3.59	3.69	3.23									TRINITY_DN54634_c1_g1	0.06	0	0.08	0.2	0.26	0.23		TRINITY_DN44636_c1_g1	3.49	1.12	2.64	8.8	17.19	10.7
TRINITY_DN60942_c13_g1	0	0	0	0.11	0.15	0.18									TRINITY_DN60134_c0_g2	1.07	1.03	0.69	0.44	0.47	0.77		TRINITY_DN36930_c0_g1	0.97	0.45	0.44	3.29	1.94	3.62
TRINITY_DN61376_c2_g1	11.87	4.34	5.78	6.28	21.52	38.51									TRINITY_DN51492_c6_g1	0	1.02	0	7.9	0	8.51		TRINITY_DN60940_c1_g1	1.38	1.14	1.18	2.08	2.01	1.76
TRINITY_DN30982_c0_g1	5.32	3.29	4.46	0.45	1.7	2.93									TRINITY_DN38910_c0_g2	1.87	2.22	2.27	1.44	1.83	0.92		TRINITY_DN51177_c0_g2	0.11	0.3	0.3	1.29	1.28	1.76
TRINITY_DN58831_c0_g1	1.44	3.25	9.12	0	0	0									TRINITY_DN39971_c0_g1	132.53	139.37	136.99	92.51	98.51	73.3		TRINITY_DN63594_c0_g1	0	0.72	0	4.99	2.2	1.6
TRINITY_DN138671_c2_g1	16.64	9.97	14.97	0.5	5.76	6.75									TRINITY_DN55011_c4_g1	0.91	0	0	9.39	0	9.79		TRINITY_DN59794_c2_g2	1.27	1.04	0	3.97	5.25	4.79
TRINITY_DN52131_c0_g1	12.82	11.06	15.81	5.08	11.18	8.84									TRINITY_DN63619_c3_g1	0.56	0.89	0.68	3.3	0.76	0.75		TRINITY_DN56954_c0_g1	6.35	8.07	10.09	13.06	11.8	11.57
TRINITY_DN7195_c0_g1	0.02	0	0.03	0.03	0.08	0.51									TRINITY_DN22075_c0_g1	1.74	7.76	6.76	0	0	0		TRINITY_DN62459_c2_g1	2.55	3.42	5.15	7.26	9.71	11.77
TRINITY_DN53141_c0_g1	1.77	1.16	1.45	2.73	3.06	2.24									TRINITY_DN101511_c0_g1	15.57	20.26	52.7	6.02	20.43	15.4		TRINITY_DN27406_c0_g1	1.12	0.96	1.05	2.02	1.51	1.63
TRINITY_DN63632_c1_g3	5.05	2.22	4.02	0.43	2.16	1.69									TRINITY_DN46583_c1_g1	8.75	53.59	72.39	22.18	15.75	26.17		TRINITY_DN52851_c1_g1	4.82	1.07	5.07	7.95	9.62	13.84
TRINITY_DN58680_c0_g2	13.58	11.54	14.6	12.58	13.98	14.69									TRINITY_DN152745_c0_g1	2.15	1.16	2.55	3.01	5.31	13.25		TRINITY_DN63943_c4_g2	2.92	3.77	3.3	5.96	4.63	4.42
TRINITY_DN51790_c0_g2	1.39	1.38	1.15	1.79	1.59	11.33									TRINITY_DN18783_c0_g1	0	0.05	0.13	0.6	0.29	0.2		TRINITY_DN151067_c0_g1	0.62	1.17	1.69	7.81	4.41	4.94
TRINITY_DN52341_c0_g1	0.83	1.32	0.93	0.58	0.49	0.69									TRINITY_DN55801_c5_g1	1.49	1.49	1.15	1.28	3.19	1.59		TRINITY_DN60735_c6_g3	63.94	57.71	61.12	39.18	42.95	34.52
TRINITY_DN32807_c0_g1	0	0.09	0.03	0.08	0.08	1.36									TRINITY_DN61704_c6_g2	3.39	0	0	3.13	2.3	4.39		TRINITY_DN52988_c0_g1	0.16	0.06	0.09	1.27	1.79	0.09
TRINITY_DN30875_c0_g1	11.71	5.84	10.17	0.42	4.17	4.48									TRINITY_DN52695_c0_g1	0.07	0.15	0.12	0.2	0.32	0.28		TRINITY_DN62894_c10_g1	73.01	75.47	108.07	129.08	123.42	95.11
TRINITY_DN53558_c0_g3	0.98	7.26	2.09	1.87	1.56	2.04									TRINITY_DN29817_c0_g1	0.3	1.59	0	1.96	1.63	6.89		TRINITY_DN61430_c2_g1	3.33	3.05	4.09	6.04	6.05	4.71
TRINITY_DN55341_c7_g1	1.17	1.63	1.26	0.25	0.3	1									TRINITY_DN60432_c0_g1	0.11	0.3	0.18	0.05	0.08	0.06		TRINITY_DN53182_c0_g1	18.99	13.71	20.86	29.27	19.99	32.54
TRINITY_DN63700_c3_g1	11.12	9.21	3.44	14.25	25.1	29.26									TRINITY_DN59012_c0_g2	1.58	1.75	1.13	0.38	0.92	0.75		TRINITY_DN60597_c0_g1	4.44	0.22	0.44	0.63	387.34	7.25
TRINITY_DN43149_c0_g3	11.73	9.95	3.1	19.42	19.96	18.19									TRINITY_DN23391_c0_g1	4.74	5.94	4.62	2.72	4.15	2.89		TRINITY_DN55557_c2_g1	12.62	17.09	13.28	9.05	7.84	8.82
TRINITY_DN58480_c0_g2	0.4	0.01	0.02	0.22	0.08	0.24									TRINITY_DN59779_c10_g5	0.74	1.27	1.86	0.53	0.49	0.77		TRINITY_DN12963_c0_g1	4.79	4.56	4.3	3.2	2.43	2.15
TRINITY_DN63371_c4_g1	20.36	17.19	6.8	17.52	71.41	41.27									TRINITY_DN49543_c0_g1	2.11	4	2.93	2.53	1.75	1.79		TRINITY_DN48344_c0_g1	0.25	0.71	0.46	7.74	7.14	0.75
TRINITY_DN54134_c0_g1	0.88	0.21	0.47	0.12	0.35	0.15									TRINITY_DN160501_c0_g1	0.3	0.25	0.4	0	0.1	0.05		TRINITY_DN60016_c0_g1	2.71	2.42	1.61	4.25	2.83	4.65
TRINITY_DN31732_c0_g1	0.29	0.06	0.48	0.05	0.1	0.03									TRINITY_DN62817_c1_g1	1.29	1.81	2.01	1.23	1.13	0.8		TRINITY_DN55004_c0_g1	1.75	1.66	2.09	2.8	3.55	4.07
TRINITY_DN63439_c1_g7	7.24	4.13	4.37	16.84	10.34	8.73									TRINITY_DN60215_c2_g1	5.4	5.85	4.21	3.72	3.19	3.38		TRINITY_DN3930_c0_g1	0	0	0	0.88	0.47	0.55
TRINITY_DN33185_c0_g1	1.66	1.07	2.61	0.3	1.03	1.07									TRINITY_DN61137_c2_g2	1.83	2.03	5.29	1.07	1.47	1.4		TRINITY_DN63389_c3_g3	48.32	45.15	43.46	5.57	22.75	21.78
TRINITY_DN123826_c0_g1	2.39	2.06	1.84	0.28	0.65	1.49									TRINITY_DN102388_c0_g1	0.03	0.08	0.43	0.03	0.05	0.03		TRINITY_DN13759_c0_g1	5.07	4.55	9.07	14.22	8.81	10.82
TRINITY_DN54029_c0_g1	4.24	2.66	3.99	0.13	1.83	1.56									TRINITY_DN47509_c0_g1	9.76	9.46	10.42	22.47	16.39	10.25		TRINITY_DN54604_c0_g1	37.05	27.23	31.89	18.08	17.41	11.24
TRINITY_DN59742_c0_g1	8.55	6.46	6.4	0.06	2.55	2.37									TRINITY_DN62374_c0_g1	0.64	0.63	0.52	1.27	0.92	1.22		TRINITY_DN47334_c0_g2	28.14	35.2	37.61	20.82	21.4	20.69
TRINITY_DN49128_c0_g1	9.38	6.24	5.42	0.15	3.21	2.9									TRINITY_DN55693_c3_g3	156.64	101.01	111.76	80.86	96.23	74.03		TRINITY_DN62552_c0_g2	3.23	4.05	3.77	1.95	2.84	1.7
TRINITY_DN63879_c4_g1	2.29	1.27	2.38	10.89	6.57	6.03									TRINITY_DN56132_c2_g2	0.04	0.22	0.12	0	0	0		TRINITY_DN49722_c0_g2	0	0	0	10.4	5.33	2.25
TRINITY_DN56666_c6_g3	1.73	1.9	4.01	1.17	0	0									TRINITY_DN6404_c0_g1	0.07	0.37	0.2	0	0	0		TRINITY_DN56611_c0_g2	3.25	3.71	5.35	6.32	5.57	5.37
TRINITY_DN49424_c0_g1	9.33	6.52	7.54	0.16	2.59	3.93									TRINITY_DN56970_c1_g3	0.46	0.09	0.25	0	0	0		TRINITY_DN55464_c0_g1	1.63	1.4	1.73	3.68	2.11	3.58
TRINITY_DN29777_c0_g1	3.73	2.63	4.91	1.98	2.3	1.56									TRINITY_DN30687_c1_g1	0.57	0.69	3.23	4.54	2.85	4.1		TRINITY_DN57059_c2_g1	149.11	244.48	211.8	405.31	335.98	328.74
TRINITY_DN46075_c0_g2	6.44	4.67	6.8	0.45	2.31	3.77									TRINITY_DN43135_c0_g1	0.1	0	0.07	0.43	0.31	0.19		TRINITY_DN61049_c1_g4	1.33	1.51	5.1	0	0	0.27
TRINITY_DN51553_c0_g1	33.1	22.11	28.2	0.98	12.59	12.8									TRINITY_DN58104_c6_g2	0	0.25	0.04	0.49	0.56	0.41		TRINITY_DN56189_c8_g2	6.78	5.74	4.71	10.74	11.31	10.71
TRINITY_DN26996_c0_g1	0	0	0	0.07	0.23	0.04									TRINITY_DN60708_c4_g5	0.32	0.54	0.1	0	0	0		TRINITY_DN14520_c0_g1	33.06	18.15	33.01	12.07	7.07	3.49
TRINITY_DN62297_c0_g3	0.78	0.48	3.56	0.67	0.1	0.38									TRINITY_DN55310_c0_g1	0.11	0.28	0.23	0.07	0.08	0.09		TRINITY_DN58792_c2_g1	15.57	16.93	26.47	35.27	22.81	26.54
TRINITY_DN53818_c1_g1	2.15	1.88	2.62	1.55	1.79	1.28									TRINITY_DN51371_c0_g1	2.35	1.51	0.44	0	0	0		TRINITY_DN50736_c0_g1	0.12	0.11	0	0.79	0.62	0.67
TRINITY_DN62632_c0_g1	100.52	69.68	39.65	67.96	49.9	50.92									TRINITY_DN56122_c0_g1	0.34	0.27	0.31	0.16	0	0.03		TRINITY_DN46631_c0_g1	7.29	2.55	2.97	0.99	0.49	1.7
TRINITY_DN45272_c0_g1	3.61	1.47	3.91	1.07	1.53	1.28									TRINITY_DN54331_c0_g2	11.67	22.63	24.58	6.23	10.58	4.44		TRINITY_DN50829_c0_g1	6.87	4.67	7.85	9.36	11.09	9.87
TRINITY_DN44811_c1_g2	2.33	1.44	3.71	0.78	0.99	1.53									TRINITY_DN56813_c2_g2	0.05	0	0.09	0.56	0.15	0.24		TRINITY_DN57481_c4_g1	1.87	2.17	1.6	5.03	2.86	4.05
TRINITY_DN49982_c0_g1	0	0	0.07	0.14	0.49	0.28									TRINITY_DN62916_c1_g1	0.3	0.16	0.19	0.4	0.26	0.7		TRINITY_DN43030_c0_g1	0.75	0.52	1.16	4.27	1.75	2.17
TRINITY_DN102207_c0_g1	34.05	20.34	20.91	29.8	65.89	40.81									TRINITY_DN755_c0_g1	0.61	1.55	2.24	3.04	5.28	2.66		TRINITY_DN55249_c0_g2	5.19	4.64	3.48	1.61	2.67	2.37
TRINITY_DN62580_c3_g1	29.01	14.46	25.4	1.62	10.29	11.43									TRINITY_DN31411_c0_g1	0	0	0	0.21	0.06	0.24		TRINITY_DN63712_c10_g2	16.55	31.08	18.59	3.92	5.76	2.84
TRINITY_DN50089_c0_g1	0.08	0.13	0.2	0.42	0.37	0.4									TRINITY_DN37754_c1_g1	0.67	0.66	0.63	1.52	1.01	1.11		TRINITY_DN60975_c0_g1	4.73	15.1	3.73	10.99	14.1	9.71
TRINITY_DN50749_c0_g1	10.01	7.88	10.36	0.52	4.57	4.92									TRINITY_DN57656_c4_g4	1.15	0.12	0.35	0.99	1.47	1.65		TRINITY_DN52984_c0_g1	18.43	19.3	21.12	11.73	14.23	10.55
TRINITY_DN56966_c0_g1	0.95	0.57	0.85	0.52	0.47	0.2									TRINITY_DN60937_c3_g1	0.97	1.45	0.49	0.16	0.3	0.37		TRINITY_DN57894_c1_g1	6.28	6.48	6.35	14.75	15.76	11.18
TRINITY_DN49486_c0_g1	2.5	3.55	3.29	0.68	0.54	0									TRINITY_DN57937_c2_g4	2.41	2.29	2.86	1.59	1.7	2.72		TRINITY_DN46083_c0_g1	4.04	3.64	4.43	1.2	0.97	1.57
TRINITY_DN64057_c5_g1	1.49	1.69	1.82	3	3.08	2.13									TRINITY_DN63340_c3_g2	0.38	0.48	0.39	0.64	0.81	1.4		TRINITY_DN56713_c0_g1	4.59	1.69	2.94	2.43	6.21	2.84
TRINITY_DN43451_c0_g1	23.09	11.83	12.43	0.39	6.96	6.33									TRINITY_DN57271_c0_g1	0.16	0.3	0.44	1.77	0.68	0.67		TRINITY_DN87324_c0_g1	4.05	0	9.34	0	0	0
TRINITY_DN50317_c0_g2	17.56	12.39	14.08	0.76	7.29	7.42									TRINITY_DN55884_c5_g5	0.93	0.64	0.47	0.31	0.18	0.18		TRINITY_DN60251_c1_g1	1.88	1.39	1.47	4.79	2.4	3
TRINITY_DN164648_c0_g1	0	0	0	0.12	0.22	0.13									TRINITY_DN63778_c1_g1	0.3	0.45	15.32	10.41	18.07	0.22		TRINITY_DN56183_c0_g2	2.2	2.86	1.72	4.09	3.37	4.11
TRINITY_DN64011_c1_g2	0	0	0	0.25	0.31	0.18									TRINITY_DN60759_c5_g5	4.68	6.7	7.16	6.49	6.65	8.43		TRINITY_DN62824_c5_g1	718.99	689.95	668.08	1384.94	1071.33	1090.51
TRINITY_DN60761_c0_g1	0.04	0.13	0.02	0.15	0.32	0.48									TRINITY_DN59566_c3_g1	11.6	9.19	8.49	8.06	3.53	8.56		TRINITY_DN57058_c1_g1	2.62	4.06	1.95	6.79	4.57	6.63
TRINITY_DN51560_c0_g1	5.1	2.1	1.75	0.08	0.79	1.51									TRINITY_DN37499_c0_g1	0.63	0.53	0.48	0.1	0.11	0		TRINITY_DN57960_c0_g1	5.04	4.28	4.46	1.89	1.58	1.23
TRINITY_DN62294_c1_g1	2.85	1.3	2.81	0.18	1.14	1.28									TRINITY_DN61675_c6_g1	0.07	0.14	0.2	0.38	4.68	0.38		TRINITY_DN51468_c0_g1	2.4	2.68	2.19	9.05	7.01	9.72
TRINITY_DN58365_c0_g1	6.88	4.9	5.72	3.35	4.25	4.5									TRINITY_DN12523_c0_g1	3.51	0.76	2.68	4.62	7.77	13.66		TRINITY_DN53004_c0_g1	1.06	1.29	1.69	0.25	0.24	0.45
TRINITY_DN49806_c0_g1	6.97	3.69	5.88	0.1	3.03	1.59									TRINITY_DN74555_c0_g1	2.97	5.11	1.05	0	0.8	0.77		TRINITY_DN51028_c0_g1	21.1	0	0	98.26	50.63	10.75
TRINITY_DN49313_c0_g1	8.17	5.63	6.13	0.49	3.21	3.77									TRINITY_DN62560_c0_g1	0.12	0.11	0.1	0.2	0.15	0.22		TRINITY_DN59467_c0_g1	4.46	3.32	2.64	7.58	6.92	4.77
TRINITY_DN52181_c1_g2	61.6	34.03	53.63	1.58	20.41	22.95									TRINITY_DN55235_c0_g1	0	0	0	0.12	0.02	0.14		TRINITY_DN53160_c0_g1	9.27	7.36	6.92	3.68	0.55	1.15
TRINITY_DN56813_c2_g4	3.34	1.84	5.16	0.77	2.17	1.86									TRINITY_DN44543_c0_g1	0.4	0.29	0.16	1.06	1.08	0.47		TRINITY_DN63338_c2_g7	12.8	12.98	14.63	9.01	10.43	9.31
TRINITY_DN61607_c1_g3	106.41	85.81	93.87	420.54	273.11	55.88									TRINITY_DN61400_c0_g1	2.09	2.34	1.52	1.58	0.82	1.64		TRINITY_DN56793_c0_g1	7.12	5.97	7.92	10.8	8.42	11.35
TRINITY_DN62942_c0_g1	0.36	0.27	0.21	0	0.05	0.12									TRINITY_DN59344_c0_g1	0.99	1.13	2.48	2.35	2.43	2.55		TRINITY_DN62457_c5_g6	0	0	0	5.98	0.6	16.45
TRINITY_DN61379_c2_g2	1.17	0.26	0.82	0.35	1.6	0.25									TRINITY_DN167340_c0_g1	0.19	0.05	0.2	0.02	0.03	0		TRINITY_DN54032_c1_g1	14.82	21.43	13.58	7.75	6.58	7.1
TRINITY_DN104554_c0_g1	0	0	0	0.09	0	0.32									TRINITY_DN42123_c0_g1	0	0	0	0.04	0.14	0.24		TRINITY_DN58782_c0_g3	3.82	4.73	4.19	1.41	1.53	0.45
TRINITY_DN60495_c2_g1	0.07	0.08	0.09	0.24	0.14	0.78									TRINITY_DN59442_c0_g1	0.36	0.64	0.68	1.06	0.9	0.79		TRINITY_DN63359_c13_g1	2.03	1.76	0.58	0	0.17	0
TRINITY_DN55504_c0_g1	0.79	2.38	0.84	0	0.47	0.1									TRINITY_DN63625_c9_g2	10.21	5.16	7.53	1.48	2.62	2.41		TRINITY_DN63503_c5_g1	67.89	46.68	97.63	23.67	34.48	46.01
TRINITY_DN22075_c0_g1	0	1.84	0	4.7	14.69	3.34									TRINITY_DN56372_c0_g1	1.81	2.07	2.59	1.05	1.5	1.66		TRINITY_DN61547_c0_g1	0.92	0.72	0.34	9.85	3.13	11.91
TRINITY_DN46679_c0_g1	0.24	0.06	0.25	0.01	0.05	0.08									TRINITY_DN52883_c2_g1	0.14	0.21	0.28	0.17	0.13	0.08		TRINITY_DN52084_c0_g1	161.02	147.26	102.84	67.92	87.46	96.32
TRINITY_DN57552_c7_g2	28.61	15.14	24.02	0.76	8.76	10.27									TRINITY_DN64103_c123_g1	5.98	13.96	12.4	10.86	7.35	13.94		TRINITY_DN59072_c0_g1	0.12	0.14	0.28	0.54	0.54	0.47
TRINITY_DN57349_c1_g1	3.87	1.91	3.26	4.72	6.25	4.48									TRINITY_DN55938_c2_g3	0.24	0.6	0.33	0.14	0.12	0.04		TRINITY_DN59867_c0_g1	6.09	7.1	4.58	15.12	9.13	8.3
TRINITY_DN48459_c0_g1	1.55	0.62	0.84	0.01	0.41	0.36									TRINITY_DN53408_c0_g1	0.22	0.11	0.34	0.69	0.29	0.59		TRINITY_DN11057_c0_g1	0	0	0	1.61	0.52	1.53
TRINITY_DN30962_c0_g1	45.72	30.74	40.34	2.27	21.04	18.85									TRINITY_DN41838_c0_g1	2.13	2.58	3.27	4.78	4.49	5.19		TRINITY_DN55211_c0_g1	7.52	5.09	7.17	8.27	7.93	9.48
TRINITY_DN40068_c0_g1	4.62	3.09	4.8	0.23	1.87	2.31									TRINITY_DN78227_c0_g1	17.78	21.14	15.86	15.43	9.61	10.02		TRINITY_DN58289_c17_g4	20.55	28.52	29.9	27.66	35.29	29.47
TRINITY_DN63374_c3_g1	6.04	3.5	6.35	3.2	4.23	3.69									TRINITY_DN46690_c0_g1	0.33	0	0	0.6	1.21	1.19		TRINITY_DN62277_c1_g1	1.12	1.19	0.71	0.33	0.41	0.48
TRINITY_DN62019_c3_g3	0.75	2.52	5.08	0	1.16	0.38									TRINITY_DN58109_c0_g2	0.15	0.28	0.02	0.02	0	0.07		TRINITY_DN55228_c5_g3	5.22	1.25	5.94	0.41	0	0
TRINITY_DN57411_c2_g1	3.57	6.08	6.11	2	2.49	3.23									TRINITY_DN62445_c2_g3	0.45	0.92	1.09	0.16	0.1	0.38		TRINITY_DN46059_c0_g1	1.51	1.48	0.67	17.18	8.92	17.63
TRINITY_DN58730_c2_g1	15.39	8.04	11.08	0.32	5.7	4.94									TRINITY_DN41891_c0_g1	3.7	4.47	4.82	3.42	2.12	2.65		TRINITY_DN67360_c0_g1	14.48	18.21	13.15	8.6	9.06	7.75
TRINITY_DN27435_c0_g1	5.27	7.98	1.87	0	0	0									TRINITY_DN62451_c0_g2	8.61	16.88	6.45	1.81	2.14	4.87		TRINITY_DN61670_c7_g1	8.35	7.7	9.93	4.37	4.4	4.89
TRINITY_DN29817_c0_g2	5.48	4.19	5.75	3.35	4.17	0.72									TRINITY_DN53785_c0_g1	1.1	1.2	1.12	1.79	2.32	1.52		TRINITY_DN60735_c7_g1	1.34	1.4	0.88	0.26	0.28	0.05
TRINITY_DN57038_c2_g1	0	0	0	0.26	0.12	0.14									TRINITY_DN55340_c1_g3	0.38	0.43	0.6	2.95	1.08	2.82		TRINITY_DN53841_c0_g1	11.12	13.11	11.48	6.53	7.74	7.73
TRINITY_DN61116_c0_g1	4.2	1.97	3.03	0.08	1.31	1.3									TRINITY_DN3557_c0_g1	0.83	0.9	0.44	0.13	0.36	0.14		TRINITY_DN48164_c0_g2	32.32	15.77	41.97	7.67	5.27	11.45
TRINITY_DN17463_c0_g1	441.53	274.73	548.4	740.18	958.56	393.85									TRINITY_DN48754_c0_g1	25.52	21.08	24.77	43.92	42.25	30.55		TRINITY_DN60585_c1_g1	8.51	10.17	8.49	5.7	4.72	5.23
TRINITY_DN139279_c0_g1	16.31	13.17	14.8	0.25	5.09	6.98									TRINITY_DN50036_c0_g1	0.97	0.73	1.72	4.55	2.01	3.2		TRINITY_DN47092_c0_g1	20.31	17.79	22.59	13.3	8.43	13.38
TRINITY_DN170143_c0_g1	0	0.21	0.39	1.51	1.03	1.21									TRINITY_DN44259_c0_g2	0.25	0.09	0.16	0.43	0.5	0.37		TRINITY_DN49169_c0_g1	1.93	1.17	1.84	3.95	3.88	2.54
TRINITY_DN121265_c0_g1	3.11	1.59	2.62	0.15	1.15	1.33									TRINITY_DN55782_c0_g1	0.59	0.23	0.64	1.09	0.79	0.95		TRINITY_DN56995_c0_g1	0.42	0.51	0.57	0.95	0.74	0.92
TRINITY_DN60943_c5_g4	7.04	6.38	26.57	0	3.5	1.45									TRINITY_DN61922_c6_g4	0	0	0	0	0.78	1.33		TRINITY_DN37139_c0_g1	13.19	11.59	12.03	7.56	6.03	8.51
TRINITY_DN50549_c1_g1	5.45	3.92	5.36	0.08	1.69	2.5									TRINITY_DN58139_c3_g2	0	0	0	0.28	0	0.56		TRINITY_DN55074_c9_g1	5.49	6.47	9.32	2.73	3.15	3.6
TRINITY_DN52581_c0_g1	0.77	0.68	0.41	0.28	0.31	0.15									TRINITY_DN1586_c0_g1	3.39	6.55	4.87	4.38	5.32	8.75		TRINITY_DN104789_c0_g1	1.45	0.45	0.89	4.04	2.92	3.78
TRINITY_DN58824_c0_g1	0.41	0.61	0.5	0.11	0.26	0.06									TRINITY_DN57118_c0_g1	6.53	11.22	21.07	32.93	20.7	11.87		TRINITY_DN62478_c0_g1	0.37	0.38	0.51	0.9	0.87	0.89
TRINITY_DN59938_c1_g2	0.03	0.07	0	0.22	0.19	0.14									TRINITY_DN63793_c8_g4	10.05	6.62	7.47	4.18	1.93	3.08		TRINITY_DN50065_c1_g1	5.29	4.56	4.44	2.22	1.57	1.36
TRINITY_DN57808_c4_g1	8.04	4.43	4.08	0	0.62	2.63									TRINITY_DN57446_c0_g3	0.86	1.15	1.41	2.02	1.54	2.28		TRINITY_DN48812_c0_g3	36.05	27.57	20.67	50.29	35.93	42.89
TRINITY_DN63138_c4_g2	42.48	49.7	87.7	22.33	39.52	27.64									TRINITY_DN59015_c0_g2	0.79	0.49	1.03	1.15	1.1	1.4		TRINITY_DN52096_c0_g1	0.92	1.07	1.4	2.61	2.31	2.22
TRINITY_DN56180_c0_g1	3.01	1.28	2.6	0.12	1.24	1.16									TRINITY_DN58893_c3_g1	1.32	1.17	1.47	0.85	0.62	1.14		TRINITY_DN58949_c1_g1	3	33.15	3.95	5.37	4.46	4.39
TRINITY_DN47751_c0_g1	1.1	0.63	1.05	0.02	0.42	0.4									TRINITY_DN54511_c0_g1	1.55	1.13	1.15	0.8	0.94	0.42		TRINITY_DN55072_c0_g1	86.86	135.21	98.9	80.32	62.88	59.08
TRINITY_DN58513_c0_g1	23.56	16.24	16.63	0.79	8.04	8.49									TRINITY_DN63433_c2_g3	0.66	0.61	1.16	1.48	1.09	1.75		TRINITY_DN57174_c13_g1	39.76	53.4	12.06	88.85	71.41	106.98
TRINITY_DN58446_c0_g1	0.69	0.5	1	1.28	1.7	1.04									TRINITY_DN51282_c0_g1	0.19	0.22	0.09	0.06	0.04	0.04		TRINITY_DN56491_c0_g1	14.86	23	16.62	13.02	9.33	10.56
TRINITY_DN63474_c1_g4	0.71	0.97	0.33	1.81	2.06	1.29									TRINITY_DN58699_c0_g1	0.86	1.53	0.68	1.68	1.62	3.51		TRINITY_DN62037_c3_g1	0.15	0.16	0.35	1.49	0.82	0.59
TRINITY_DN60873_c1_g1	0.31	0.19	1.07	0.05	0.15	0.11									TRINITY_DN49881_c0_g1	4.62	4.96	4.22	9.11	5.86	7.35		TRINITY_DN68999_c0_g1	19.24	16.57	13.19	10.32	11.41	9.55
TRINITY_DN58669_c1_g4	3.05	2.54	1.17	4.1	6.21	6.36									TRINITY_DN46292_c1_g1	2.22	2.96	2.82	1.37	1.63	2.81		TRINITY_DN61771_c2_g1	1.02	2.14	1.43	1.89	3.76	1.8
TRINITY_DN60522_c1_g4	0.66	0.44	0.77	0	0.01	0.32									TRINITY_DN51506_c0_g1	1.99	0.65	2.71	2.45	4.1	4.64		TRINITY_DN53695_c1_g1	4.82	5.04	5.32	8.24	7.34	8.24
TRINITY_DN49902_c1_g1	6.03	7.94	7.8	5.27	4.71	4.32									TRINITY_DN61970_c1_g2	3.33	3.69	5.36	11.62	21.19	7.89		TRINITY_DN60839_c5_g2	2.49	4.85	3.24	6.6	7.67	8.79
TRINITY_DN54785_c0_g1	10.88	7.04	12.77	0.47	5.41	4.48									TRINITY_DN57300_c0_g1	0	0.75	1.26	1.34	3.85	1.85		TRINITY_DN55142_c0_g1	1.9	1.75	2.02	4.38	2.64	3.13
TRINITY_DN55037_c1_g1	0.34	0.35	0.2	0.4	0.93	1.03									TRINITY_DN51207_c3_g1	0.14	0.27	0.25	0.07	0.08	0.07		TRINITY_DN57217_c0_g2	0.97	0.93	0.98	2	1.72	1.81
TRINITY_DN48668_c0_g1	0.07	0.09	0.12	0	0	0									TRINITY_DN61299_c3_g2	0.68	1.19	3.05	0.04	0.63	0		TRINITY_DN62494_c6_g1	5.55	11.41	4.76	2.11	1.47	1.92
TRINITY_DN62952_c3_g1	8.59	15.67	11.58	7.25	4.59	3.88									TRINITY_DN44349_c0_g1	1.56	2.34	1.94	1.22	1.1	0.51		TRINITY_DN63854_c0_g1	0.8	0.49	0.52	0.71	1.3	1.34
TRINITY_DN52377_c1_g2	0.08	0.13	0.54	0	0.03	0.03									TRINITY_DN53079_c0_g2	0.13	0.3	0.04	0.46	0.57	0.57		TRINITY_DN46882_c0_g1	0.58	1.01	1.02	2.33	0.93	2.12
TRINITY_DN24709_c0_g1	0.14	0.5	0.76	0	0.14	0									TRINITY_DN47522_c0_g1	2.45	2.34	2.24	7.95	4.26	6.84		TRINITY_DN17753_c0_g1	4.11	4.82	2.82	0.79	1.38	1
TRINITY_DN163509_c0_g1	5.31	5.45	4.09	3.23	2.27	2.4									TRINITY_DN63487_c1_g1	0.99	0.97	1.78	1.83	2.28	1.8		TRINITY_DN54002_c1_g3	7.76	2.69	3.28	5.02	4.03	3.63
TRINITY_DN59465_c1_g1	24.96	24.82	12.03	15.35	10.93	11.49									TRINITY_DN53150_c2_g1	1.37	0.98	1.62	0.55	0.46	0.6		TRINITY_DN49448_c0_g2	12.36	5.96	9.31	5.19	2.61	1.57
TRINITY_DN153956_c0_g1	0.41	0.47	0.44	1.23	3.63	2.19									TRINITY_DN55721_c0_g1	4.25	5.97	5.11	3.4	4.47	1.32		TRINITY_DN62560_c0_g1	0.1	0.07	0.05	0.23	0.17	0.16
TRINITY_DN61608_c1_g2	1.08	0.52	0	3.09	2.15	1.83									TRINITY_DN50872_c0_g1	0.45	0.57	0.49	0.37	0.24	0.24		TRINITY_DN43915_c0_g1	2.27	1.11	1.79	3.98	3.55	2.3
TRINITY_DN60992_c5_g2	6.79	4.11	4.55	0.19	2.38	2.46									TRINITY_DN62077_c0_g1	0	0.07	0	0.24	0.14	0.55		TRINITY_DN33791_c0_g1	0	4.49	0	10.8	62.24	34.92
TRINITY_DN57300_c4_g7	0.06	0.21	0.06	0.25	0.38	0.7									TRINITY_DN141845_c0_g1	1.73	1.66	10.13	9.28	8.75	12.83		TRINITY_DN54468_c1_g1	0.07	0.15	0.11	0.59	0.38	0.24
TRINITY_DN63449_c1_g2	2.23	1.78	2.2	3.89	3.94	3.28									TRINITY_DN56064_c0_g1	0.58	0.57	0.52	0.35	0.25	0.17		TRINITY_DN51304_c2_g1	13.34	12.58	18.57	9.17	4.54	3.24
TRINITY_DN24400_c0_g1	0.61	0.72	0.44	0	0.2	0									TRINITY_DN62383_c2_g1	0.77	0.18	0.23	0.45	0.35	0.5		TRINITY_DN54220_c0_g2	0.06	0.27	0.32	0	0	0
TRINITY_DN51027_c0_g1	0.34	0.18	0.33	0.04	0.19	0.13									TRINITY_DN56740_c1_g1	0.4	0.62	0.47	0.31	0.21	0.32		TRINITY_DN146178_c0_g1	26.5	21.78	23.13	10.26	17.57	12.49
TRINITY_DN59951_c3_g1	7.06	4.01	2.68	8	7.8	10.85									TRINITY_DN62641_c1_g4	0.4	0.42	0.29	0.03	0.23	0.16		TRINITY_DN48342_c1_g1	21.27	23.89	22.28	16.49	10.82	17.46
TRINITY_DN53767_c0_g1	0.03	0	0	0.26	0.1	0.12									TRINITY_DN40974_c0_g1	6.28	14.8	7.57	4.8	3.75	2.32		TRINITY_DN57243_c1_g1	1.97	2.93	2.16	1.04	1.16	1.2
TRINITY_DN37672_c1_g1	0.44	0.11	0.1	0.05	0	0									TRINITY_DN63855_c18_g2	0	1.45	0	0	14.33	0.99		TRINITY_DN61794_c3_g1	0.99	0.78	0.89	1.77	1.1	1.42
TRINITY_DN105874_c0_g1	11.31	7.14	10.09	0.36	3.66	5.13									TRINITY_DN41489_c0_g1	0.31	0.43	0.14	0.11	0.06	0.46		TRINITY_DN62200_c2_g1	19.86	7.01	6.17	12.72	18.43	6.19
TRINITY_DN83755_c0_g1	15.05	33.3	15.44	8.67	8.9	15.07									TRINITY_DN62522_c8_g1	24.05	34.93	22.23	20.92	17.55	12.21		TRINITY_DN52112_c0_g1	7.44	10.78	5.59	16.65	14.34	14.19
TRINITY_DN63021_c1_g1	4.57	2.12	4.65	0.23	2.96	2.06									TRINITY_DN52685_c0_g1	8.19	7.17	5.7	5.26	3.99	4.28		TRINITY_DN54054_c0_g1	0.35	0.37	0.29	0.72	0.73	0.73
TRINITY_DN39440_c0_g1	0.26	0.05	0.19	0.56	0.52	0.7									TRINITY_DN9122_c0_g1	1.18	0.74	1.12	0.67	0.36	0.36		TRINITY_DN25076_c0_g1	1.14	0.7	1.04	2.56	2.09	2.73
TRINITY_DN54716_c1_g1	2.41	2.07	2.79	1.24	2.3	1.3									TRINITY_DN53198_c0_g1	0.88	0.38	0.51	0.17	0.16	0.36		TRINITY_DN48503_c0_g3	0	0.06	0	0.72	0.64	0.25
TRINITY_DN57629_c2_g1	0.33	0.4	0.47	1.43	1.53	0.44									TRINITY_DN57301_c2_g1	0.68	0.96	0.64	1.12	4.35	3.44		TRINITY_DN1655_c0_g1	10.17	9.23	10.7	14.2	15.06	15.71
TRINITY_DN120135_c0_g1	3.83	2.79	4.29	0.16	1.57	1.96									TRINITY_DN63597_c4_g1	4.92	15.73	14.23	31.15	29.69	21.88		TRINITY_DN56193_c0_g1	2.55	1.85	2.54	0.22	1.08	0.07
TRINITY_DN62852_c0_g2	6.57	3.77	4.84	0.06	2.18	1.81									TRINITY_DN42482_c0_g1	9.61	11.03	9.12	5.03	8.74	6.11		TRINITY_DN54369_c1_g2	5.7	4.22	5.76	17.04	11.1	8.42
TRINITY_DN54995_c0_g1	4.31	3.8	4.04	0.24	2.26	2.04									TRINITY_DN45325_c0_g1	0.09	0.04	0.16	0.28	0.37	0.55		TRINITY_DN63720_c2_g3	0.34	0	0	1.78	0.69	1.16
TRINITY_DN51118_c1_g1	0.54	0.47	0.44	0.41	0.2	0.09									TRINITY_DN50965_c0_g1	0.06	0.1	0.09	0	0	0.02		TRINITY_DN160508_c0_g1	0.68	1.47	0.66	1.82	2.29	3.26
TRINITY_DN26814_c0_g1	4.4	2.82	3.62	0.16	1.48	1.99									TRINITY_DN37978_c0_g1	2.51	2.31	4.07	4.51	3.25	6.13		TRINITY_DN55836_c0_g1	0.3	0.14	0.08	0.71	0.37	0.83
TRINITY_DN61314_c10_g3	0.67	0.53	0.29	3.76	1.58	2.04									TRINITY_DN51708_c0_g1	0	0	0	0.07	0.45	0.15		TRINITY_DN63709_c1_g2	1.38	0.94	1	1.81	1.75	2.19
TRINITY_DN162573_c0_g1	10.85	16.11	39.02	13.66	7.14	8.12									TRINITY_DN64286_c0_g1	0.3	0.17	0.19	0	0.04	0.04		TRINITY_DN59243_c0_g1	1.96	1.75	4.19	2	1.94	1.14
TRINITY_DN60011_c1_g1	2.59	1.34	2.03	0.02	1.13	0.53									TRINITY_DN56204_c0_g1	0	0	0	0	0.75	2.22		TRINITY_DN55672_c0_g1	29.18	13.3	15	91.61	34.19	50.81
TRINITY_DN139167_c0_g1	68.9	51.84	60.35	3.02	31.1	25.34									TRINITY_DN43878_c0_g1	4.93	4.57	7.62	4.4	2.72	2.17		TRINITY_DN60118_c4_g5	1.17	0.75	0.99	0.15	0.21	0.3
TRINITY_DN58548_c0_g1	2.57	1.69	2.05	0.06	0.94	0.95									TRINITY_DN57463_c0_g1	0.33	0.48	0.59	0.67	0.87	0.97		TRINITY_DN61314_c10_g3	36.82	36.28	37.08	23.45	25.03	21.49
TRINITY_DN53411_c0_g1	9.09	5.37	8.33	0.35	4.07	3.39									TRINITY_DN54598_c0_g1	42.66	0.35	0.27	0.12	0.11	0.03		TRINITY_DN56545_c0_g1	1.93	2.68	2.68	1.11	1.52	0.87
TRINITY_DN42337_c0_g1	0.05	0.08	0.05	0	0	0									TRINITY_DN33555_c0_g1	0.07	0.04	0.07	0.5	0.08	0.33		TRINITY_DN54328_c0_g1	1.37	1.18	1.11	1.94	1.88	2.17
TRINITY_DN63668_c0_g1	4.69	1.31	2.95	0.37	1.06	0.42									TRINITY_DN99442_c0_g1	2.28	1.37	1.06	0.7	0.2	0.2		TRINITY_DN51463_c0_g1	2.24	2.62	2.6	4.78	3.44	4.2
TRINITY_DN63316_c0_g1	1.29	1.11	3.84	0.93	1.17	0.97									TRINITY_DN56635_c0_g1	0.64	0.41	0.84	0.25	0.3	0.83		TRINITY_DN53299_c0_g1	8.31	8.32	5.47	13.05	12.67	10.41
TRINITY_DN29930_c0_g1	0.16	1.55	1.45	0	0.04	0									TRINITY_DN89710_c0_g1	2.67	2.59	3.25	1.52	1.13	1.94		TRINITY_DN55578_c15_g2	0.78	2.22	2.38	0	0	0
TRINITY_DN48523_c0_g1	8.57	5.43	7.37	1.07	0.81	4.95									TRINITY_DN36057_c0_g1	1.04	1.12	1.97	0	0	0		TRINITY_DN56562_c0_g1	0.02	0.03	0.04	0.2	0.14	0.21
TRINITY_DN59321_c0_g3	0.27	0.09	0.07	0.29	0.81	0.29									TRINITY_DN49494_c1_g2	1.11	2.23	0.74	0.74	0.11	0.91		TRINITY_DN58544_c8_g1	2.71	4.95	3.04	1.36	0.25	0.95
TRINITY_DN49572_c0_g1	0.03	0.01	0.04	0.11	0.07	0.06									TRINITY_DN54543_c1_g1	1.84	1.24	1.6	2.34	2.88	2.09		TRINITY_DN63262_c1_g1	1.27	1.38	1.87	2.23	2	1.93
TRINITY_DN5189_c0_g1	4.77	2.73	2.52	0	0.74	0.73									TRINITY_DN58501_c6_g1	0.1	0.06	0.03	0	0	0		TRINITY_DN57436_c2_g1	202.52	125.96	157.18	303.77	310.73	235.91
TRINITY_DN23092_c0_g1	0.31	0.11	0	0.77	0.75	0.5									TRINITY_DN60663_c7_g2	1.86	2.47	1.56	4.07	2.7	2.91		TRINITY_DN57537_c0_g1	3.44	3.1	4.09	6.2	4.52	5.01
TRINITY_DN54354_c0_g1	2.38	1.28	1.37	0.32	1.05	2.15									TRINITY_DN37380_c0_g1	5.94	8.16	11.52	3.22	4.91	5.29		TRINITY_DN37221_c0_g1	5.27	6.33	4.55	3.26	3.43	3.56
TRINITY_DN54265_c0_g1	0.8	0.24	0.47	0.81	2.06	0.95									TRINITY_DN46643_c0_g1	0	0.13	0.06	0.35	0.55	0.63		TRINITY_DN62173_c2_g1	28.88	18.62	14.6	30.18	27.4	41.03
TRINITY_DN43754_c0_g1	56.57	52.53	33.6	67.59	93.83	75.03									TRINITY_DN45650_c0_g1	5.98	5.23	5.52	1.77	2.05	4.72		TRINITY_DN54046_c1_g2	17.27	27.92	19.27	13.57	11.9	13.27
TRINITY_DN31879_c0_g1	4.3	3.7	4.5	0.48	1.79	2.82									TRINITY_DN61410_c0_g1	2.49	2.8	5.41	5.62	5.42	5.56		TRINITY_DN60496_c1_g1	0.51	0.53	0.42	0.72	30.29	0.87
TRINITY_DN63648_c10_g1	0.47	0.22	0.84	0.11	0.32	0.09									TRINITY_DN61682_c0_g6	0.19	0.08	0.42	0	0.08	0		TRINITY_DN55978_c2_g1	3.47	1.35	2.03	4.43	3.6	3.03
TRINITY_DN10183_c0_g1	12.8	7.28	10.24	0.21	4.5	3.93									TRINITY_DN57192_c0_g1	1.31	1.2	2.72	3.18	2.28	3.43		TRINITY_DN56899_c0_g1	0.69	0.54	0.61	1.19	1.01	1.43
TRINITY_DN57813_c0_g1	15.29	8.71	17.02	25.87	22.07	16.84									TRINITY_DN63771_c0_g2	0.59	0.93	0.69	0.97	1.32	0.75		TRINITY_DN48060_c0_g1	5.95	5.25	4.75	3.34	3.23	2.8
TRINITY_DN6446_c0_g1	1.27	0.69	1.14	0.55	0.7	0.49									TRINITY_DN61784_c1_g1	0.82	0.93	2.16	2.51	1.95	1.8		TRINITY_DN55904_c1_g2	2.18	2.27	2.98	3.88	6.69	3.74
TRINITY_DN34736_c0_g2	0	0	13.64	0	0	0									TRINITY_DN59759_c0_g5	0.36	0.07	0	0.78	0.5	0.34		TRINITY_DN46936_c0_g1	2.14	1.77	3.35	5.76	3.83	5.2
TRINITY_DN159957_c0_g1	3.53	3.62	2.66	1.92	1.46	0.69									TRINITY_DN56002_c0_g1	0.32	0	0.46	0.34	2.55	2.44		TRINITY_DN54417_c1_g1	0.1	0.02	0.06	0.55	0.11	0.36
TRINITY_DN56652_c0_g1	0.82	0.39	0.21	1.71	0.74	1.29									TRINITY_DN58789_c2_g4	1.86	1.06	1.38	0.53	0.73	0.12		TRINITY_DN63510_c60_g1	0.71	0.74	0.52	1.46	1.43	2.08
TRINITY_DN48066_c0_g1	5.77	4.32	5.38	2.35	4.25	3.35									TRINITY_DN56890_c0_g1	1.36	2.05	2.02	1.09	1.26	0.66		TRINITY_DN58617_c4_g1	1.46	1.83	1.81	1.98	1.92	2.31
TRINITY_DN61669_c0_g1	0.97	0.77	0.58	0.37	0.28	0.44									TRINITY_DN43358_c1_g1	0.35	0.06	0.11	0.37	0.61	1.03		TRINITY_DN55772_c0_g2	8.35	4.62	2.26	6.7	5.59	8.05
TRINITY_DN45619_c0_g1	0.51	0.47	0.43	0	0.24	0.12									TRINITY_DN64175_c0_g1	8.41	5.3	4.7	2.88	4.11	4.05		TRINITY_DN63698_c0_g1	0.96	1.15	0.4	3.09	1.5	3.35
TRINITY_DN54652_c0_g1	1.22	1.22	1.19	0.51	0.65	0.54									TRINITY_DN60003_c1_g1	0.45	0.58	0.38	0.3	0.15	0.34		TRINITY_DN54479_c2_g2	1.52	1.95	3.82	4.09	6.95	8.25
TRINITY_DN64053_c0_g1	0.33	0.21	0.58	0.27	0.04	0.05									TRINITY_DN50469_c0_g1	0.7	0.8	0.54	0.38	0.35	0.34		TRINITY_DN37188_c0_g1	6.7	6.02	6.15	3.78	3.78	3.47
TRINITY_DN55809_c0_g1	0.38	1.03	0.9	0.13	0.25	0.39									TRINITY_DN63123_c2_g1	1.56	2.06	0.76	2.99	2.36	1.77		TRINITY_DN55275_c1_g1	6.1	6.88	6.68	6.17	4.89	5.21
TRINITY_DN54496_c1_g1	5.13	0.67	0.62	0	0	0									TRINITY_DN50527_c0_g1	124.97	592.97	219.62	234.17	114.08	160		TRINITY_DN62952_c5_g2	1.17	3.64	4.81	5.54	10.36	5.68
TRINITY_DN61922_c6_g5	5.52	4.69	4.73	10.69	24.03	9.98									TRINITY_DN50275_c1_g1	0.59	0.81	0.55	1.26	1.04	5.08		TRINITY_DN62754_c5_g1	0.97	0.46	0.39	1.16	1.39	1.3
TRINITY_DN50924_c0_g2	8.69	4.89	6.28	0.11	3.12	2.59									TRINITY_DN60318_c0_g1	0.47	0.48	0.48	1.12	0.57	1.1		TRINITY_DN25353_c0_g1	0	0	0	9.46	0.55	5.37
TRINITY_DN57679_c2_g4	4.28	2.33	2.94	0.16	1.16	1.78									TRINITY_DN62872_c0_g1	10.49	12.54	15.71	22.24	9.63	36.04		TRINITY_DN54186_c1_g3	14.88	13.81	17.68	9.74	9.06	10.21
TRINITY_DN57241_c0_g1	15.12	8.91	10.67	0.32	4.56	3.52									TRINITY_DN54680_c0_g1	3.55	3.69	2.76	1.94	1.57	3.48		TRINITY_DN52153_c0_g2	3.36	0	0	21.48	7.93	7.32
TRINITY_DN56211_c0_g4	8.61	4.62	5.73	0.23	2.6	3.25									TRINITY_DN63430_c0_g4	0.13	0.08	0.24	0.6	0.32	0.29		TRINITY_DN64063_c1_g2	1.61	1.14	1.79	2.67	1.75	2.1
TRINITY_DN55266_c0_g1	0.15	0.54	0.73	0.17	0	0.12									TRINITY_DN54029_c0_g1	1.38	0.98	1.11	0.56	0.42	1.09		TRINITY_DN61449_c0_g1	14.75	11.6	17.42	18.19	21.29	23.91
TRINITY_DN42432_c0_g1	6.08	8.68	12.48	5.38	6.14	5.01									TRINITY_DN50361_c0_g2	1.27	1.56	1.34	0.92	0.78	0.65		TRINITY_DN53007_c0_g1	13.96	10.12	11.75	28.6	17.07	15.23
TRINITY_DN63818_c1_g1	7.33	2.7	14.61	2.08	5.01	3.72									TRINITY_DN46758_c1_g1	0	0	1.29	2.98	3.47	2.8		TRINITY_DN31519_c0_g1	56.12	72.88	72.64	42.33	46.6	44.59
TRINITY_DN8631_c0_g1	1.24	1.44	1.72	0.82	0.84	1.03									TRINITY_DN50207_c0_g1	1.17	1.18	2.31	1.79	0.58	0.55		TRINITY_DN55300_c0_g1	0	0.04	0.06	0.14	1.82	0.14
TRINITY_DN51254_c0_g2	83.58	56.01	81.08	2.89	35.99	33.92									TRINITY_DN51722_c0_g1	0	0.1	0.48	0	0	0		TRINITY_DN34304_c0_g1	2.98	2.74	3.97	6.12	4.15	4.59
TRINITY_DN50575_c0_g1	9.46	6.65	7.14	0.05	3.55	2.53									TRINITY_DN133539_c0_g1	1.09	0.85	3.08	4.05	4.34	6.76		TRINITY_DN40467_c0_g1	7.88	7.5	8.64	14.44	10.05	14.5
TRINITY_DN58404_c0_g1	14.2	10.3	11.71	0.45	5.26	5.15									TRINITY_DN30832_c0_g1	1.44	1.1	1.41	0.58	1.05	0.66		TRINITY_DN52891_c2_g1	127.8	138.31	99.17	88	55.02	84.72
TRINITY_DN49476_c0_g1	4.28	3.71	4.36	0.33	1.34	3.08									TRINITY_DN48757_c0_g1	0.56	0.9	0.1	0	0.12	0		TRINITY_DN53464_c1_g1	22.42	25.64	23.33	15.46	11.44	15.96
TRINITY_DN64006_c1_g1	0.51	0.19	0.22	0.1	0.13	0.08									TRINITY_DN49540_c0_g1	1.46	0.51	4.98	0.45	0.78	0.25		TRINITY_DN57701_c6_g1	23.32	20.51	11.86	29.63	28.48	32.93
TRINITY_DN56097_c0_g1	86.24	56.37	71.9	2.48	32.25	31.27									TRINITY_DN62466_c3_g3	0.11	0	0.08	0.25	8.36	1.36		TRINITY_DN49431_c0_g1	12.19	11.76	12.78	7.57	6.26	7.07
TRINITY_DN55878_c2_g3	3.97	2.83	2.85	5.62	6.68	4.34									TRINITY_DN60773_c1_g4	0.36	0.19	0.17	0.66	0.96	2.25		TRINITY_DN33286_c0_g1	1.45	1.38	5.27	0	0	0
TRINITY_DN60390_c6_g5	1.91	1.19	1.97	2.78	3.86	1.54									TRINITY_DN51081_c0_g1	0.12	0.2	0.33	0.55	0.49	0.34		TRINITY_DN56749_c0_g1	0.77	1.78	0.77	3.67	2.25	2.25
TRINITY_DN58821_c0_g1	6.64	2.86	2.12	6.83	11.51	5.15									TRINITY_DN44309_c0_g1	10.06	13.75	6.91	4.71	4.06	13.18		TRINITY_DN57059_c1_g2	33.07	32.08	23.01	126.48	85.18	123.01
TRINITY_DN57184_c0_g2	5.43	3.24	4.16	0.63	3.32	1.44									TRINITY_DN60894_c2_g3	0.27	0.41	0.45	1.04	0.61	0.52		TRINITY_DN54198_c0_g1	9.74	9.55	10.4	6.21	4.99	7.39
TRINITY_DN59874_c2_g1	1.55	1.16	0.63	0.54	5.54	5.78									TRINITY_DN36905_c0_g1	0	0	0	0	0.47	0.46		TRINITY_DN61445_c0_g1	2.34	2.74	2.55	2.02	1.49	1.42
TRINITY_DN54531_c0_g1	9.29	5.35	7.89	0.4	4.28	2.68									TRINITY_DN46725_c0_g1	6.49	6.74	3.17	2.27	1.76	4.44		TRINITY_DN57300_c4_g2	11.47	7.23	12.43	15.69	15.15	15.72
TRINITY_DN62639_c2_g3	5.37	1.57	2.17	6.17	10.35	4.55									TRINITY_DN57184_c0_g2	1	0.66	0.56	0.22	0.58	0.44		TRINITY_DN57204_c4_g2	0.08	0.03	0.1	0.78	1.17	0.66
TRINITY_DN59359_c0_g1	5.82	3.16	2.63	5.13	16.38	6.04									TRINITY_DN8944_c0_g1	2.27	2.1	2.12	1.5	1.32	1.03		TRINITY_DN58713_c0_g1	2.57	2.51	2.49	3.54	3.64	2.94
TRINITY_DN50328_c0_g1	9.75	7.14	9.2	0.27	3.78	4.24									TRINITY_DN73705_c0_g1	0	0	0	1.42	1.66	0		TRINITY_DN64028_c1_g2	0.37	0.39	0.48	0.78	0.75	0.6
TRINITY_DN54272_c1_g4	3.62	2.12	2.65	1.21	1.68	2.16									TRINITY_DN40665_c0_g1	49.14	37.4	26.82	11.41	17.93	19.74		TRINITY_DN56709_c1_g3	0.84	0.68	0.68	1.53	1.75	1.98
TRINITY_DN58667_c0_g3	7.61	5.62	4.39	9.16	17.3	7.05									TRINITY_DN56906_c9_g1	0	0.02	0	0.09	0.02	0.11		TRINITY_DN53676_c0_g1	0.39	0.17	0.15	0.02	0.05	0.07
TRINITY_DN54999_c0_g1	2.66	1.93	2.46	0.82	1.59	1.35									TRINITY_DN7320_c0_g1	0.56	0.61	0.42	0.96	0.72	0.95		TRINITY_DN52153_c0_g1	2.44	3.48	4.23	0	1.15	0.76
TRINITY_DN56973_c0_g1	4.79	3.95	3.52	0.13	1.67	2.09									TRINITY_DN49476_c0_g1	0.75	1.22	0.64	0.44	0.32	0.45		TRINITY_DN59933_c3_g1	0	5.83	0	16.37	22.67	16.2
TRINITY_DN47353_c0_g1	2.54	2.22	3.07	1.54	1.54	1.36									TRINITY_DN63901_c4_g1	69.73	37.96	64.25	91.07	93.57	120.5		TRINITY_DN28779_c0_g1	2.51	3.27	5.12	0.72	1.17	0.19
TRINITY_DN53588_c0_g1	0.85	1.27	0.84	2.15	1.7	1.73									TRINITY_DN64242_c0_g1	0.15	0.2	0.05	0	0	0		TRINITY_DN61296_c2_g1	4.08	5.71	4.61	9.37	6.71	7.08
TRINITY_DN36742_c0_g1	3.87	7.89	8.19	0	1.52	2.75									TRINITY_DN62902_c1_g1	0.32	0.25	0.51	1.42	0.35	1.5		TRINITY_DN59322_c3_g4	0.48	0.57	0.61	0.14	0.11	0.25
TRINITY_DN55329_c0_g1	37.16	26.81	27.78	1.13	13.76	15.07									TRINITY_DN48095_c0_g1	1.74	1.65	1.86	1	0.74	0.99		TRINITY_DN62940_c8_g2	6.85	5.97	8.05	3.83	4.67	4.39
TRINITY_DN56605_c0_g2	6.16	13.02	4.99	8.2	5.33	1.77									TRINITY_DN61568_c4_g1	0.34	0.36	1.93	3.16	4.8	2.47		TRINITY_DN63288_c0_g4	0.91	1.42	0.55	0	0	0
TRINITY_DN57971_c2_g1	17.09	15.78	16.67	8.44	10.49	10.19									TRINITY_DN80534_c0_g1	0	0	0	0	3.11	1.95		TRINITY_DN62885_c0_g1	0.13	0.1	0.1	0.3	0.19	0.38
TRINITY_DN55263_c0_g1	0.77	0.4	0.48	0.14	0.35	0.24									TRINITY_DN52989_c2_g1	1.4	0.05	0	0.16	0.26	2.86		TRINITY_DN56805_c8_g2	75.36	64.58	48.09	124.25	107.32	64.1
TRINITY_DN54207_c1_g1	0.21	0.13	0.17	0.45	0.47	0.79									TRINITY_DN50919_c1_g2	0.2	0.32	0.52	0.18	0.09	0.22		TRINITY_DN39932_c1_g1	0	0.81	0	3.97	9.46	6.88
TRINITY_DN59679_c1_g10	0	0	0	4.52	0.93	0									TRINITY_DN47212_c1_g1	1.94	3.05	2.7	2.91	4.3	4.78		TRINITY_DN56925_c0_g1	1.07	1.29	1.66	2.75	1.85	3.16
TRINITY_DN35406_c0_g1	7.31	4.18	5.88	0.16	2.78	2.45									TRINITY_DN139808_c0_g1	0	0	0	0.17	0.13	0		TRINITY_DN121318_c0_g1	9.01	7.38	8.9	13.48	13.56	10.29
TRINITY_DN37315_c0_g1	19.22	16.24	17.81	0.18	6.52	7.36									TRINITY_DN40620_c0_g1	0	2.91	0	9.41	9.72	3.75		TRINITY_DN59706_c0_g1	1.68	1.33	2.39	3.31	2.94	3.33
TRINITY_DN63852_c36_g3	5.6	9.54	9.86	1.42	3.59	0									TRINITY_DN58062_c1_g2	12.84	7.94	8.95	14.63	19.63	14.98		TRINITY_DN55763_c0_g1	5.61	8.26	7.6	4.65	4.16	4.69
TRINITY_DN24182_c0_g1	2.18	3.25	4.26	0	0.92	1.31									TRINITY_DN55920_c0_g2	0.24	0.08	0	0.07	1.5	0.66		TRINITY_DN37055_c0_g1	1.15	0.88	1.07	1.41	2	1.93
TRINITY_DN63886_c14_g3	323.56	451.6	320.46	330.28	502.93	616.9									TRINITY_DN54341_c0_g3	1.25	1.26	1.23	0.57	0.43	0.43		TRINITY_DN6995_c0_g1	3.48	3.81	3.27	6.45	5.17	5.08
TRINITY_DN54322_c4_g1	19.56	13.97	17.03	0.63	7.41	8.55									TRINITY_DN59348_c3_g1	1.41	0.45	0.67	21.39	0.36	3.02		TRINITY_DN55207_c0_g2	3.47	2.68	3.15	5.1	3.78	6.56
TRINITY_DN52771_c0_g1	18.41	10.31	11.95	0.87	6.81	7.2									TRINITY_DN55972_c0_g1	0.15	0.09	0.15	0.05	0	0		TRINITY_DN43917_c0_g1	0.89	2.06	1.62	0.2	0.36	0.49
TRINITY_DN15079_c0_g1	0.15	0	0.34	0	0	0									TRINITY_DN50802_c0_g4	0.78	0	0.3	0	0	0		TRINITY_DN61061_c0_g3	0.29	0.21	0.35	1.01	0.48	0.78
TRINITY_DN125505_c0_g1	7.91	4.59	5.86	0.19	3.02	2.71									TRINITY_DN47797_c0_g1	1.21	1.14	0.99	0.41	0.28	1.03		TRINITY_DN55936_c0_g1	0.82	0.95	1	1.65	1.51	1.93
TRINITY_DN57696_c0_g1	5.14	8.81	3.99	4.39	2.27	3.07									TRINITY_DN2457_c0_g1	2.74	6.14	5.46	15.17	7.76	7.41		TRINITY_DN49776_c1_g1	3.29	4.85	4.19	1.78	0.89	1.44
TRINITY_DN48648_c1_g1	0.93	0.41	0.51	0.05	0.32	0.32									TRINITY_DN17117_c0_g1	2.44	2.98	4.32	6.5	6.61	5.95		TRINITY_DN53398_c2_g1	4.81	4.91	5.52	2.12	3.56	3
TRINITY_DN56622_c0_g1	0.63	0.32	1.95	0.35	0.51	0.52									TRINITY_DN44220_c0_g2	3.12	5.26	7.53	3.45	1.75	3.45		TRINITY_DN38423_c0_g1	2.96	1.04	2.49	0.57	0	0
TRINITY_DN63712_c9_g1	0.68	1.18	1.2	0.63	0.56	0.46									TRINITY_DN43664_c0_g1	2.34	1.34	2.84	3.4	5.18	4.92		TRINITY_DN61786_c0_g2	2.87	2.03	2.48	5.06	4.44	3.78
TRINITY_DN38149_c0_g1	37.56	23.81	35.4	1.2	14.54	15.33									TRINITY_DN53862_c0_g1	0.52	0.3	0.16	0.74	0.7	0.6		TRINITY_DN54987_c1_g2	0.89	0.99	1.12	1.5	1.56	1.33
TRINITY_DN56820_c2_g2	7.36	8.18	11.35	2.47	6.89	5.95									TRINITY_DN26700_c1_g1	0.6	0.33	0.72	0.27	0.2	0.24		TRINITY_DN59761_c5_g2	12.73	33.92	27.95	41.14	68.31	55.24
TRINITY_DN158736_c0_g1	4.92	3.06	3.65	2.69	2.91	2.15									TRINITY_DN61073_c9_g3	5.81	3.61	6.25	4.06	2.23	1.2		TRINITY_DN58289_c17_g8	0.39	1.1	0.42	0	0	0.06
TRINITY_DN56871_c5_g1	9.93	11.54	5.9	25.18	20.55	12.32									TRINITY_DN40282_c1_g1	0	0	0	0.91	0.26	0.76		TRINITY_DN57525_c5_g1	20.45	30.08	12.71	23.29	10.67	5.56
TRINITY_DN17782_c0_g1	0.04	0.06	0.08	0.01	0.02	0.01									TRINITY_DN72796_c0_g1	2.87	1.34	3.84	1.5	1.15	1.14		TRINITY_DN54300_c0_g1	41.7	38.38	32.49	9.12	25.86	17.72
TRINITY_DN33193_c0_g1	5.48	3.05	4.32	0	1.53	1.56									TRINITY_DN34970_c0_g1	0	0	0	0.14	0.24	0.06		TRINITY_DN50361_c0_g2	5.3	5.05	4.82	3.11	3.01	2.28
TRINITY_DN45648_c0_g2	32.73	21.96	28.91	0.54	11.41	11.97									TRINITY_DN52572_c1_g2	0	0.03	0.07	0.07	0.22	0.17		TRINITY_DN124112_c0_g1	30.07	31.32	30.72	19.18	17.43	21.56
TRINITY_DN85176_c0_g1	0	0	0	0.93	1.11	0.33									TRINITY_DN63905_c6_g1	1.62	2.94	2.56	3.43	3.36	3.5		TRINITY_DN55630_c2_g1	53.83	81.08	73.45	126.41	92.3	96.71
TRINITY_DN53481_c0_g1	1.36	1.26	6.1	0	0.99	0.3									TRINITY_DN56731_c0_g1	0.24	0.23	1.17	0.14	0.22	0.22		TRINITY_DN58133_c0_g1	12.48	16.01	13.24	11.88	9.19	9.99
TRINITY_DN51459_c0_g1	3.1	1.32	2.37	0.54	1.17	1.48									TRINITY_DN58894_c3_g3	0.39	0.54	0.49	0.87	0.83	1.19		TRINITY_DN49518_c0_g1	2.08	0.76	1.73	0.29	0.56	0.24
TRINITY_DN57791_c0_g1	9.59	4.72	8.3	0.19	3.17	3.37									TRINITY_DN45621_c0_g1	3.55	3.06	2.29	1.69	2.08	2.19		TRINITY_DN59883_c8_g1	0	0	0	2.81	2.91	0.6
TRINITY_DN53713_c0_g1	26.43	14.49	22.53	1.02	9.93	10.95									TRINITY_DN59770_c6_g1	31.03	47.33	49.48	5.51	29.15	11.24		TRINITY_DN50002_c0_g1	6.64	8.62	8.07	4.27	4.66	4.36
TRINITY_DN155928_c0_g1	29.36	38.58	128.13	27.38	20.43	34.31									TRINITY_DN57334_c0_g1	0.21	0.33	0	0.17	0.33	0.15		TRINITY_DN48507_c0_g2	0	0	0	0.24	1.19	1.41
TRINITY_DN55859_c0_g1	0.09	0.04	0.09	0.39	0.17	0.16									TRINITY_DN7468_c0_g1	0.82	1.38	1.58	2.49	1.95	2.26		TRINITY_DN25011_c0_g1	10.23	8.9	11.05	6.32	6.24	4.91
TRINITY_DN49297_c0_g1	5.85	4.05	6.1	0.16	2.04	2.9									TRINITY_DN42963_c0_g1	0.16	0.04	0.08	0	0.02	0		TRINITY_DN46480_c0_g1	8.94	13.04	10.55	5.87	4.84	6.6
TRINITY_DN50051_c0_g1	0.31	0.23	0.36	0	0.12	0.19									TRINITY_DN56731_c1_g1	0.06	0.31	1.67	0.1	0.17	0.2		TRINITY_DN63824_c2_g1	2.71	2.49	2.36	1.32	1.17	1.28
TRINITY_DN55858_c0_g1	0	0	0	1.61	0.59	0									TRINITY_DN54004_c0_g1	0.62	0.96	0.95	1.37	0.65	1.02		TRINITY_DN51111_c0_g1	1.53	2.2	3.14	0	0	0
TRINITY_DN62931_c0_g1	0.73	0.39	1.18	0.08	1.59	0.99									TRINITY_DN45444_c0_g3	0.02	0.06	0.06	0.22	0.16	0.18		TRINITY_DN35620_c0_g1	2.71	3.43	2.69	2.06	1.61	1.63
TRINITY_DN54895_c0_g1	1.89	0.91	0.6	0.08	0.34	0.67									TRINITY_DN43178_c0_g1	1.76	3.56	10.98	1.7	3.68	1.25		TRINITY_DN53845_c1_g1	13.4	10.13	16.61	5.67	4.51	9.9
TRINITY_DN61347_c0_g1	223.53	171.04	216.32	6.92	89.37	98.72									TRINITY_DN63901_c3_g1	2.37	3.27	2.56	5.95	3.16	5.24		TRINITY_DN60663_c5_g1	0.98	1.1	0.82	2.07	1.68	2.03
TRINITY_DN51602_c0_g1	4.75	3.32	4.06	0.03	1.7	1.34									TRINITY_DN63339_c0_g2	0.13	0.07	0.54	0.74	0.32	0.83		TRINITY_DN54540_c0_g1	6.21	4.17	5.44	8.95	7.05	5.74
TRINITY_DN56564_c0_g1	0.14	0.1	0.22	0.04	0.05	0.09									TRINITY_DN59640_c3_g1	5.78	0.41	0.99	1.26	8.95	15.76		TRINITY_DN58731_c1_g7	37.97	26.4	42.33	115.36	140.69	93.61
TRINITY_DN60057_c0_g1	3.11	1.42	2.49	4.13	4.93	3.09									TRINITY_DN49852_c0_g1	0	0.03	0.03	0.17	0.07	0.27		TRINITY_DN62075_c3_g1	4.29	4.06	4.4	2.5	2.45	3.39
TRINITY_DN47614_c0_g1	18.36	65.32	101.73	29.43	13.31	24.43									TRINITY_DN58041_c0_g1	0.3	1.23	0.91	1.6	2.04	1.44		TRINITY_DN60990_c0_g1	0.55	0.75	0.79	1	1.71	1.93
TRINITY_DN59602_c1_g1	0	0	9.44	0	0	0									TRINITY_DN18641_c0_g1	0.15	0.37	0.07	0	0	0		TRINITY_DN62456_c0_g1	0.36	0.1	0.98	0.14	1.8	2.07
TRINITY_DN35415_c0_g1	0.01	0	0.02	0.09	0.04	0.1									TRINITY_DN36191_c1_g2	8.49	6.94	24.57	18.13	25.45	28.73		TRINITY_DN55428_c9_g1	0.38	3.45	5.71	8.23	66.06	52.21
TRINITY_DN61208_c4_g1	2.5	1.23	9.08	0.72	0.93	1.15									TRINITY_DN59699_c0_g4	2.15	2.59	1.58	2.75	4.27	3.86		TRINITY_DN63905_c6_g1	3.5	1.21	1.95	5.59	3.5	6.59
TRINITY_DN40496_c0_g1	25.83	18.57	23.91	1.26	9.97	13.12									TRINITY_DN40643_c1_g2	5.65	2.1	0.47	5	5.97	11.31		TRINITY_DN48164_c0_g1	6.65	10.56	10.36	13.84	14.54	13.41
TRINITY_DN64653_c0_g1	0.04	0.03	0.04	0.09	0.05	0.38									TRINITY_DN58227_c0_g1	0	0.27	0	0.48	1.96	1.08		TRINITY_DN54353_c0_g1	0	0	0	0.11	0.38	0.11
TRINITY_DN59178_c1_g1	4.8	9.22	12.36	0.32	6.23	0.4									TRINITY_DN32310_c0_g1	0.68	1.19	1.29	1.62	1.55	1.74		TRINITY_DN62304_c1_g1	1.63	1.76	1.33	3	2.18	2.71
TRINITY_DN22421_c0_g1	0.03	0.01	0.03	0	0	0									TRINITY_DN55016_c4_g1	0.1	0.05	0.53	0.36	0.85	1.4		TRINITY_DN58809_c4_g2	27.99	32.31	36.38	20.55	22.5	10.52
TRINITY_DN52121_c0_g1	6.1	3.96	4.57	0.16	2.45	2.2									TRINITY_DN55853_c0_g1	0.62	0.68	0.97	2.76	1.17	0.82		TRINITY_DN53319_c0_g1	0.51	0.2	0.27	6.82	6.06	0
TRINITY_DN56829_c4_g5	0	0.21	0.63	0	0	0									TRINITY_DN59713_c0_g1	0.39	0.42	0.94	3.25	0.9	1.28		TRINITY_DN53082_c0_g1	0.07	0	0.06	1.13	4.36	2.46
TRINITY_DN57691_c2_g5	2.29	2.1	2.32	1.11	1.5	1.72									TRINITY_DN53251_c0_g1	1.6	1.75	1.07	1.02	0.52	1.22		TRINITY_DN64050_c2_g2	4.37	4.7	1.86	1.49	1.21	1.54
TRINITY_DN61919_c0_g1	3.43	1.71	2.1	1.37	2.16	1.4									TRINITY_DN47750_c0_g1	0.47	0.77	0.3	0.15	0.17	0.18		TRINITY_DN55453_c0_g1	31.82	20.84	12.42	4.37	9.01	12.06
TRINITY_DN62616_c7_g1	4.03	2.28	2.86	4.88	6.21	4.22									TRINITY_DN36085_c0_g1	1.65	0.77	1.94	0.41	0.32	0.62		TRINITY_DN60986_c4_g2	1.98	1.91	3.72	0.47	0.68	0.33
TRINITY_DN48749_c0_g1	0	0	0	0.1	0.37	0.32									TRINITY_DN63803_c0_g3	0.3	0.53	0.35	0.14	0	0		TRINITY_DN63127_c0_g1	2.42	1.35	0.58	3.67	2.41	5
TRINITY_DN48916_c0_g1	1.92	0	0	4.61	5.12	2.47									TRINITY_DN58956_c2_g2	0.13	0.16	0.23	0.48	0.22	0.4		TRINITY_DN60214_c6_g1	30.22	26.62	26.37	17.19	17.37	14.64
TRINITY_DN1928_c0_g1	1.7	1.58	1.71	0.26	0.47	0.96									TRINITY_DN121487_c0_g1	0.17	0	0	0.31	0.71	1.21		TRINITY_DN58047_c0_g1	0.15	0.05	0.04	0.71	2.3	0.13
TRINITY_DN49588_c0_g1	0.08	0.25	0.11	0.03	0	0.03									TRINITY_DN62915_c1_g2	2.56	2.96	2.44	0.89	1.2	2.8		TRINITY_DN49329_c1_g2	38.4	30.55	41.66	91.61	39.95	55.3
TRINITY_DN56028_c0_g1	0.54	0.31	0.44	0.95	0.93	1									TRINITY_DN49160_c0_g1	0.27	0.34	0.24	0.11	0.15	0.05		TRINITY_DN63966_c8_g1	4.41	2.6	4.19	1.96	2.1	1.64
TRINITY_DN23609_c0_g2	8.22	7.09	6.6	0.06	3.03	3.03									TRINITY_DN39932_c1_g1	0.72	0	0	6.11	0.8	2.95		TRINITY_DN57811_c0_g1	4.15	2.81	4.27	4.42	5.33	6.37
TRINITY_DN14311_c0_g1	1.73	2.26	2.24	0.12	0.71	1.33									TRINITY_DN52232_c0_g1	3.14	5.68	5.28	3.1	3.66	2.52		TRINITY_DN55586_c1_g1	17.33	12.26	13.79	26.91	20.49	25.03
TRINITY_DN55848_c2_g1	3.37	0	0	8.17	6.95	12.19									TRINITY_DN52559_c0_g2	0.25	0.32	0	0.54	0.77	1.04		TRINITY_DN157535_c0_g1	2.52	1.9	2.15	1.38	0.93	1.46
TRINITY_DN52590_c0_g1	0.14	0.17	0.19	0.41	0.46	0.53									TRINITY_DN60878_c0_g2	0.28	0.24	0.43	0.12	0.2	0.12		TRINITY_DN107066_c0_g1	71.82	55.44	62.15	40.34	38.15	42.91
TRINITY_DN60036_c0_g2	61.77	48.67	71.43	3.66	28.53	37.48									TRINITY_DN61827_c2_g2	0.13	0.07	0.04	0.33	0.17	0.24		TRINITY_DN58277_c4_g1	0.83	0.61	0.59	1.96	1.17	2.17
TRINITY_DN34907_c0_g1	1.13	1.31	1.19	3.27	7.51	7.01									TRINITY_DN51763_c0_g1	0.22	0.37	0.44	0.2	0.15	0.1		TRINITY_DN63442_c0_g1	4.06	2.78	2.78	5.34	4.13	4.67
TRINITY_DN62351_c2_g2	1.32	1.07	1.52	2.18	2.3	2.03									TRINITY_DN60376_c0_g1	0.24	0.35	0.3	0.14	0.1	0.22		TRINITY_DN63840_c2_g1	5.02	7.95	7.1	3.15	3.83	2.68
TRINITY_DN59347_c0_g11	0.21	0	0.63	0.69	0.5	4.19									TRINITY_DN121265_c0_g1	1.34	1.51	1.05	0.8	0.65	1.23		TRINITY_DN59264_c0_g1	0.02	0.06	0.03	0.11	0.13	0.24
TRINITY_DN121872_c0_g1	0.57	0.46	0.47	0.77	1.53	1.22									TRINITY_DN58707_c3_g2	7.3	6.5	9.19	7.44	4.54	3.45		TRINITY_DN62603_c2_g2	7.37	13.08	8.1	6.12	5.05	4.78
TRINITY_DN51153_c0_g1	5.25	2.41	3.55	3.79	11.22	8.05									TRINITY_DN57960_c2_g1	2.39	3.28	2.71	2.1	1.36	0.99		TRINITY_DN47949_c0_g1	4.48	3.75	3.2	1.72	2.17	1.77
TRINITY_DN56229_c6_g2	2.93	2.3	3.01	1.35	1.71	2.2									TRINITY_DN63912_c20_g2	123.1	186.06	139.91	92.98	91.33	109.09		TRINITY_DN61675_c5_g2	162.9	110.14	161.79	195.11	179.5	351.71
TRINITY_DN5272_c0_g1	12.01	7.5	10.91	0.22	4.27	4.55									TRINITY_DN62402_c0_g3	0	0	0	0.04	0.1	0.24		TRINITY_DN50148_c0_g1	3.13	3.52	2.29	9.42	5.8	5.79
TRINITY_DN139085_c0_g1	1.08	1.18	1.65	1.89	1.24	12.35									TRINITY_DN54561_c4_g1	0.71	0.44	0.63	0.25	0.33	0.3		TRINITY_DN55637_c0_g1	12.99	13.5	9.12	6.98	7.25	7.4
TRINITY_DN55467_c0_g1	5.94	3.78	5.06	0.16	2.02	2.6									TRINITY_DN53739_c0_g1	0.46	0.17	0	0	0	0		TRINITY_DN65240_c0_g1	16.65	27.3	18.27	8.78	8.6	9.46
TRINITY_DN47615_c0_g1	24.86	20.6	20.85	1.31	10.89	12.38									TRINITY_DN57105_c0_g2	0.19	0.05	0	0	0	0		TRINITY_DN55875_c2_g2	24.47	17.31	13.71	21.83	31.29	28.29
TRINITY_DN57748_c0_g1	6.87	5.73	3.82	6.4	14.01	10.67									TRINITY_DN60292_c1_g1	0.23	0.8	0.3	1.04	1.34	2.97		TRINITY_DN56757_c197_g1	26.41	15.25	20.42	12.9	8.78	7.17
TRINITY_DN48009_c0_g1	0	0	0	0.32	2.56	0.34									TRINITY_DN21462_c0_g1	2.35	4.92	3.29	0.54	1.26	1.82		TRINITY_DN62824_c4_g1	3	3.16	3.36	5.98	4.65	4.95
TRINITY_DN53331_c0_g1	4.2	4.07	2.57	0.72	2.44	1.73									TRINITY_DN23537_c1_g1	1.08	0.38	1.02	2	2.35	5.58		TRINITY_DN63248_c1_g1	2.45	2.27	2.4	3.82	3.53	4.21
TRINITY_DN60980_c0_g3	14.06	14.27	1.02	11.64	32.58	27.88									TRINITY_DN61990_c2_g3	1.53	1.41	1.66	0.93	0.57	0.93		TRINITY_DN47679_c0_g1	24.13	16.73	17.1	11.78	11.54	14.21
TRINITY_DN60954_c0_g1	0.78	1.92	0.69	0.26	0.64	0.49									TRINITY_DN57381_c2_g1	0.12	0	0.11	0.44	0.69	0.57		TRINITY_DN61095_c1_g1	17.64	29.7	49.98	22.1	25.26	24.08
TRINITY_DN60956_c3_g2	19.57	15.15	31.5	17.76	15.38	10.9									TRINITY_DN85251_c0_g1	1.69	4.87	1.07	0	0.62	0		TRINITY_DN52208_c0_g1	0.4	0.45	0.36	0.79	0.55	0.59
TRINITY_DN50418_c1_g1	9.79	6.64	8.58	0.15	3.73	3.62									TRINITY_DN57552_c7_g4	0	0.16	0	0.43	0.08	0.98		TRINITY_DN233_c0_g1	1.69	1.39	0.91	3.75	2.96	3.24
TRINITY_DN54203_c1_g1	0	0	0	0.06	0.16	0.25									TRINITY_DN56414_c0_g1	32.06	29.96	2.7	17.76	6.26	10.75		TRINITY_DN63406_c6_g5	4.48	3.47	5	1.24	1.11	0.57
TRINITY_DN85633_c0_g1	0	0.04	0	0.12	0.18	0.21									TRINITY_DN63605_c1_g2	7.36	2.73	5.9	7.65	3.88	1.68		TRINITY_DN48003_c0_g2	8.36	4.88	5.3	0	0	0.86
TRINITY_DN61701_c1_g2	0.77	0.49	0.94	0.29	0.46	0.46									TRINITY_DN58353_c0_g2	6.42	4.37	1.88	4.73	9.7	10.36		TRINITY_DN53757_c0_g1	0.96	0.35	0.78	5.79	9.79	0.25
TRINITY_DN38520_c0_g1	10.17	7.66	7.45	0.15	4.16	3.09									TRINITY_DN36614_c0_g1	0.7	0.76	0	9.73	6.1	4.1		TRINITY_DN61827_c2_g2	0	0	0	0.24	0.1	0.2
TRINITY_DN42841_c0_g2	0.03	0.06	0.04	0.07	0.08	0.57									TRINITY_DN62860_c1_g1	0.48	0.28	0.14	0.08	0.06	0.31		TRINITY_DN62330_c0_g1	0.66	0.51	0.46	0.92	0.73	1.07
TRINITY_DN58137_c4_g1	6.11	4.77	5.38	0.59	2.63	3.3									TRINITY_DN55133_c4_g1	0.07	0	0.24	0	0	0		TRINITY_DN35588_c0_g1	0.84	0.88	0.79	1.81	0.98	1.77
TRINITY_DN51190_c0_g2	33.52	55.47	7.4	6.99	0	0									TRINITY_DN51493_c0_g1	0	2.11	12.84	0	0	0		TRINITY_DN36141_c0_g1	1.48	1.64	0.99	0.31	0.56	0.11
TRINITY_DN59614_c1_g1	148.81	178.89	204.79	166.86	92.39	114.17									TRINITY_DN51826_c1_g2	0	0.15	0.55	0	0	0		TRINITY_DN53520_c0_g1	5.4	5.82	5.38	4.41	3.3	2.99
TRINITY_DN58844_c0_g1	2.02	2.5	0.15	4.69	6.09	0.85									TRINITY_DN46129_c0_g1	1.82	1.27	1.62	0.53	0.89	1.26		TRINITY_DN59637_c0_g2	3.53	2.42	2.7	4.27	3.55	5.3
TRINITY_DN53000_c0_g1	11.02	7.36	11.35	0.57	5.25	5.12									TRINITY_DN66170_c0_g1	12.29	8.05	8.47	7.12	4.77	7.24		TRINITY_DN54963_c1_g1	0.58	0.27	0.49	1.14	0.77	1.05
TRINITY_DN86143_c0_g1	0.11	0.02	0.02	0	0	0									TRINITY_DN54770_c0_g1	0.03	0.03	0.07	0.19	0.17	0.13		TRINITY_DN61404_c1_g2	14.1	19.48	21.13	27.55	23.42	24.21
TRINITY_DN42134_c0_g1	2.24	1.23	1.12	0.09	0.74	0.76									TRINITY_DN61475_c7_g1	1.37	3.8	1.19	2.14	0	0		TRINITY_DN39465_c0_g1	0.58	0.36	0.49	0.86	0.94	1.12
TRINITY_DN53925_c0_g2	3	2.46	2.64	3.92	6.67	3.14									TRINITY_DN42548_c0_g1	6.76	4.22	5.97	3.09	4.27	3.91		TRINITY_DN49721_c0_g1	6.84	6.24	4.09	1.54	0.96	2.57
TRINITY_DN143759_c0_g1	0.87	2.96	9.17	0.85	0	0									TRINITY_DN60700_c2_g2	2.51	2.06	3	1.11	1.73	1.88		TRINITY_DN56685_c0_g1	13.3	15.31	9.74	9.26	7.93	8.56
TRINITY_DN54551_c0_g1	9.41	10.66	13.02	24.17	16.79	12.84									TRINITY_DN27459_c0_g1	3.32	4.57	3.14	1.32	1.04	0.49		TRINITY_DN62899_c1_g1	10.65	7.26	10.59	4.24	3.67	4.96
TRINITY_DN41595_c0_g1	3.63	4.49	4.06	1	3.08	2.57									TRINITY_DN43101_c0_g4	4.05	8.5	11.36	1.43	6.03	2.57		TRINITY_DN63862_c0_g2	0.26	0.15	0.12	0.29	0.21	0.44
TRINITY_DN50788_c1_g1	6.48	6.22	10.21	0.58	2.31	7.49									TRINITY_DN60382_c0_g1	0.04	0.18	0.16	0.36	0.43	0.47		TRINITY_DN55113_c7_g1	0.11	1.11	0.59	2.09	3.11	2.8
TRINITY_DN61342_c0_g1	0.21	0.02	0.17	0.41	0.52	0.4									TRINITY_DN21735_c0_g1	0.66	0.81	0.48	0.48	0.16	0.3		TRINITY_DN39725_c0_g1	3.12	4.55	0	14.82	11.39	21.68
TRINITY_DN52597_c0_g1	12.15	8.53	9.56	0.49	5.36	4.98									TRINITY_DN59464_c0_g4	2	2.11	2.5	5.84	4.67	5.15		TRINITY_DN59462_c1_g1	0.99	1.03	0.69	0.34	0.41	0.55
TRINITY_DN62934_c1_g4	0.34	0.4	0	2.99	1.12	0.56									TRINITY_DN52366_c0_g1	5.03	5.65	3.66	3.17	2.19	4.57		TRINITY_DN56893_c0_g1	2.51	2.34	2.94	7.55	3.56	3.04
TRINITY_DN63691_c1_g2	15.7	17.04	14.64	15.74	25.13	19.23									TRINITY_DN52734_c0_g1	0.06	0.13	0.12	0	0.05	0.02		TRINITY_DN17423_c0_g1	10.68	11.87	15.56	21.74	22	47.17
TRINITY_DN57394_c0_g1	2.62	2.76	3.96	0.69	1.35	1.94									TRINITY_DN62012_c1_g2	0.56	0.47	0.12	0.08	0.13	0.09		TRINITY_DN55152_c0_g1	7	3.11	5.87	0	1.11	0
TRINITY_DN57499_c0_g1	0.38	0.36	0.46	0	0.07	0.22									TRINITY_DN163795_c0_g1	2.37	0.51	1.47	4.49	3.11	7.8		TRINITY_DN58877_c12_g1	6.68	7.1	6.08	4.75	3.33	3.04
TRINITY_DN55459_c2_g3	8.19	7.36	8.33	3.55	6.4	6.19									TRINITY_DN57527_c0_g3	0.44	0.47	0.32	0.05	0.32	0.13		TRINITY_DN59622_c0_g1	3.67	4.79	3.66	3.17	2.05	1.35
TRINITY_DN55627_c10_g1	22.56	32.43	17.63	7.84	30.52	4.61									TRINITY_DN48732_c0_g1	0.92	0.28	0.25	0.08	0	0		TRINITY_DN62868_c0_g2	1.98	2.81	2.95	3.89	3.55	4.33
TRINITY_DN62234_c0_g2	2.64	3.9	6.06	2.94	2.3	1.35									TRINITY_DN51883_c0_g1	0	0.05	0	0.09	0.15	0.39		TRINITY_DN36917_c0_g1	2.09	1.97	2.12	3.81	3.23	3.03
TRINITY_DN54736_c0_g1	0.06	0.02	0.08	0.09	0.3	0.25									TRINITY_DN56157_c3_g1	0.1	0	0	0.72	0.18	0.12		TRINITY_DN62297_c0_g3	5.52	9.4	9.27	10.39	14.71	13.09
TRINITY_DN55229_c0_g1	7.12	8.33	7.47	17.9	11.51	10.46									TRINITY_DN61465_c2_g3	0.2	0	0.37	0.36	0.69	1.31		TRINITY_DN44064_c0_g2	0.17	0.23	0.15	0.53	0.46	0.42
TRINITY_DN6803_c0_g1	3.5	2.96	3.74	0.03	0.99	1.8									TRINITY_DN5201_c0_g1	0.27	0.47	0.67	1.08	1.17	1.1		TRINITY_DN56870_c0_g1	2.14	1.39	1.83	2.96	2.17	3.22
TRINITY_DN44100_c0_g1	0.05	0.14	0.21	0.03	0.04	0.03									TRINITY_DN47869_c0_g1	0.64	1.16	0.49	0.14	0	0.33		TRINITY_DN61538_c1_g1	0.44	0.43	0.36	0.68	0.72	0.85
TRINITY_DN59795_c0_g1	3.13	5.81	4.67	2.33	2.12	2.17									TRINITY_DN52789_c0_g1	0.04	0.04	0.15	0.58	0.44	0.09		TRINITY_DN46689_c0_g1	0	0	0	1.16	1.76	1.3
TRINITY_DN60525_c2_g1	0.39	0.16	0.45	0.85	1	0.41									TRINITY_DN33347_c0_g1	5.98	4.81	8.18	4.53	3.54	1.82		TRINITY_DN1072_c0_g1	0.15	0.1	0.07	0	0	0
TRINITY_DN53116_c0_g2	0.06	0.07	0.1	0.91	0.09	0.2									TRINITY_DN57551_c1_g2	0.17	0.48	0.33	0.13	0.15	0.06		TRINITY_DN51184_c0_g1	0.74	0.77	1	3.19	1.12	1.94
TRINITY_DN40482_c0_g1	46.75	28.23	8.86	80	105.81	51.73									TRINITY_DN62752_c0_g2	2.76	2.31	2.86	2.62	5.66	7.06		TRINITY_DN63899_c0_g1	0.22	0.05	0.71	0.59	1.38	1.33
TRINITY_DN52457_c0_g3	0.16	0.18	0.12	0.22	0.19	1.78									TRINITY_DN57430_c0_g4	0.36	0.46	0.25	0	0	0.09		TRINITY_DN55959_c0_g1	2.24	2.53	1.97	3.71	3.18	3.54
TRINITY_DN57711_c1_g1	12.7	9.71	10.7	25.42	10.52	26.16									TRINITY_DN47704_c0_g1	0.15	0.12	0	0	0	0		TRINITY_DN81999_c0_g1	0	0	0	2.66	3.33	1.23
TRINITY_DN57938_c0_g1	15.46	15.94	18.97	17.52	24.17	35.62									TRINITY_DN59107_c0_g1	0.94	0	0.19	1.14	0.87	2.58		TRINITY_DN55490_c2_g2	54	38.23	58.23	143.75	107.69	105.04
TRINITY_DN45377_c0_g1	1.89	1.36	1.38	0.07	0.71	0.84									TRINITY_DN42694_c0_g1	0.18	0	0.2	0	0	0		TRINITY_DN56094_c0_g2	6.28	6.61	13.89	4.13	13.66	3.63
TRINITY_DN22747_c0_g1	2.27	1.25	3.33	0.02	0.99	0.87									TRINITY_DN61278_c1_g3	0.91	1.69	2.87	3.17	3.29	6.22		TRINITY_DN54026_c2_g1	50.07	16.35	34.95	20.23	710.85	116.98
TRINITY_DN124715_c0_g1	0.74	0.29	0	2.53	1.82	1.35									TRINITY_DN32902_c0_g1	3.49	6.04	4.52	2.02	0.95	1.79		TRINITY_DN52983_c0_g1	11.36	18.31	5.17	12.03	56.74	25.47
TRINITY_DN61823_c0_g2	2.34	2.65	0.82	0	0	0									TRINITY_DN61230_c0_g2	1.58	1.87	1.69	3	3.73	3.4		TRINITY_DN56729_c1_g3	1.15	1.17	1.26	2.37	1.79	1.72
TRINITY_DN13209_c0_g1	0.64	0.56	0.76	0.4	0.19	0.16									TRINITY_DN61781_c3_g1	4.29	4.4	2.79	2.32	1.79	3.71		TRINITY_DN44019_c0_g1	0.13	0.12	0.12	0.86	1.85	0.77
TRINITY_DN51492_c6_g1	0	0	0	3.33	6.51	0									TRINITY_DN59234_c2_g1	0.04	0	0.08	0.67	1.2	0.04		TRINITY_DN56555_c0_g2	0	0.14	0.14	2.12	0.46	1.49
TRINITY_DN62050_c0_g3	3.25	2.39	3.32	0.14	1.74	1.35									TRINITY_DN62784_c0_g1	1.7	2.29	1.98	1.56	0.31	1.12		TRINITY_DN55537_c0_g3	2.08	1.9	2.88	3.48	3.81	3.85
TRINITY_DN53109_c0_g1	2.7	19.88	1.44	3.25	0.96	1.39									TRINITY_DN38774_c0_g1	2.22	2.25	2.11	1.34	0.45	0.66		TRINITY_DN60734_c3_g5	1.77	1.59	4.56	6.04	6.38	5.25
TRINITY_DN102090_c0_g1	3.76	3.4	2.87	0.07	1.79	1.26									TRINITY_DN56970_c1_g1	1.88	4.1	5.07	0.95	8.88	5.29		TRINITY_DN63161_c7_g1	3.61	5.85	3.7	0.98	2.32	1.32
TRINITY_DN62639_c1_g1	0.02	0.03	0.03	0.1	0.14	0.16									TRINITY_DN61415_c0_g4	51.96	43.08	43.13	35.36	13.16	17.4		TRINITY_DN57811_c0_g2	4.94	6.2	5.73	10.61	7.13	8.64
TRINITY_DN60467_c1_g1	0.03	0	0.12	0	0	0									TRINITY_DN63007_c1_g3	0.42	0.36	0.3	0.16	0.03	0.18		TRINITY_DN56806_c4_g1	2.78	2.73	3.15	1.82	1.54	1.41
TRINITY_DN61480_c2_g1	8.3	1.58	2.73	21.36	9.66	7									TRINITY_DN63625_c11_g3	3.89	1.56	3.05	2	2.02	1.2		TRINITY_DN105655_c0_g1	0	0.03	0.07	0.13	0.3	0.23
TRINITY_DN61157_c0_g1	7.4	6.94	13.48	8.02	5.61	4.49									TRINITY_DN46396_c0_g1	0.96	0.11	0.68	2.21	0.78	2.29		TRINITY_DN51715_c0_g1	0.91	0.62	0.66	3.58	2.23	0.62
TRINITY_DN59703_c2_g1	0.88	0.18	0.2	0.32	2.75	2.23									TRINITY_DN116460_c0_g1	2.81	3.06	1.34	4.62	7.77	10.78		TRINITY_DN55408_c1_g3	0.23	0.64	0.48	0.86	0.46	0.58
TRINITY_DN19161_c0_g1	1.25	0.8	1.98	0.41	0.66	0.44									TRINITY_DN59429_c0_g2	1.12	1.1	1.02	0.88	1.19	0.58		TRINITY_DN55452_c3_g1	38.41	34.2	38.48	16.97	22.15	12.88
TRINITY_DN63324_c0_g1	1.67	0.91	3.52	0.43	1.02	3.09									TRINITY_DN54346_c0_g1	1.19	1.31	1.05	0.52	0.29	1.18		TRINITY_DN61043_c5_g1	17.57	13.7	12.27	30.48	27.97	32.4
TRINITY_DN25024_c0_g2	1.55	1.79	5.76	0	1.03	0									TRINITY_DN86189_c0_g1	21.12	122.07	30.51	20.85	18.28	5.18		TRINITY_DN63112_c0_g1	0.46	0.94	0.49	0.31	0.22	0.23
TRINITY_DN50842_c0_g1	7.91	4.64	8.91	0.66	3.61	4.77									TRINITY_DN43872_c0_g1	1.42	0.96	1.39	0	0	0		TRINITY_DN62067_c5_g1	2.74	2.89	4.16	3.57	3.39	6.3
TRINITY_DN63906_c0_g2	0.8	0.59	1.64	0.07	0.28	0.57									TRINITY_DN60929_c0_g1	0.2	0.2	0.19	0.46	0.23	0.39		TRINITY_DN37179_c0_g1	15.43	15.54	15.78	2.13	8.6	7.4
TRINITY_DN21154_c0_g1	15.03	10.16	14.04	0.29	5.99	5.63									TRINITY_DN46629_c0_g1	0.07	0.11	0.07	0	0	0		TRINITY_DN56779_c0_g1	1.64	0.61	0.86	0.21	0.37	0.18
TRINITY_DN51342_c0_g1	0.66	0.41	0.68	0.02	0.24	0.32									TRINITY_DN23784_c0_g1	0.82	0.57	0.51	0	0	0		TRINITY_DN62463_c0_g1	11.21	10.71	7.76	15.68	13.23	14.21
TRINITY_DN55488_c1_g3	2.13	2.39	1.89	3.13	2.27	12.75									TRINITY_DN64019_c8_g1	1.55	4.05	0.09	0.59	0.9	0.98		TRINITY_DN60268_c0_g1	2.34	2.62	2.72	5.74	4.66	4.03
TRINITY_DN54568_c0_g1	3.27	4.17	5.19	5.62	9.31	6.37									TRINITY_DN61964_c0_g4	0	0.05	0.09	0.13	0.4	0.35		TRINITY_DN32832_c0_g1	2.4	2.4	1.57	0.95	0.81	0.39
TRINITY_DN59748_c6_g2	0.15	0.14	0.17	0.43	0.9	0.28									TRINITY_DN51179_c0_g1	0.23	0.21	0.63	0.05	0	0		TRINITY_DN50372_c1_g1	1.17	2.2	0.4	5.33	4.11	5.01
TRINITY_DN63468_c0_g1	1.17	1.02	6.19	1.95	2.22	2.63									TRINITY_DN57389_c5_g1	0.11	0.22	0.65	0.61	0.58	1.44		TRINITY_DN52108_c0_g1	11.56	8.74	25.06	26.77	28.21	28.81
TRINITY_DN42877_c0_g2	1.31	0.72	1.3	0.63	0.84	0.46									TRINITY_DN52933_c0_g1	0	0	0	2.41	0	2.45		TRINITY_DN62210_c3_g1	2.18	1.93	2.85	0.79	1.04	1.23
TRINITY_DN53955_c0_g2	0.59	0.13	1.93	0.3	0	0									TRINITY_DN62063_c0_g1	103.45	103.12	121.73	243.39	172.23	172.58		TRINITY_DN54155_c0_g1	0.19	0	0.09	1.27	0.88	0.15
TRINITY_DN56053_c0_g1	11.97	6.62	8.85	0.18	3.84	4.01									TRINITY_DN54386_c0_g1	0.21	0.29	0.57	0.14	0.16	0.2		TRINITY_DN51387_c0_g1	8.17	11.54	16.66	19.34	20.01	37.63
TRINITY_DN55593_c6_g2	15.84	18.86	12.46	21.58	28.01	27.77									TRINITY_DN46601_c0_g1	186.52	487.62	85.04	120.28	168.58	126.73		TRINITY_DN61649_c0_g1	1.25	2.21	2.1	0.79	1.3	0.68
TRINITY_DN56686_c1_g1	37.44	33.07	14.09	9.26	5.97	15.26									TRINITY_DN63619_c2_g1	0.74	1.24	1.53	4.22	0.85	0.96		TRINITY_DN50740_c0_g1	0.29	0.16	0	1.37	0.91	0.6
TRINITY_DN58375_c0_g3	0	0	0	0.13	0.08	0.1									TRINITY_DN58017_c0_g1	1.83	1.59	3.34	1.82	0.66	2.71		TRINITY_DN46817_c0_g1	10.41	11.52	8.79	7.59	5.8	6.1
TRINITY_DN57109_c0_g1	1.25	1.39	1.13	0.61	1.03	0.51									TRINITY_DN53225_c0_g1	0.99	3.62	0.4	0.53	0.32	0.86		TRINITY_DN60215_c4_g4	54.98	46.92	29.71	4.51	9.88	16.94
TRINITY_DN26954_c0_g1	6.01	3.09	5.37	0.16	1.98	2.47									TRINITY_DN54656_c2_g2	0.47	0.51	1.03	0.42	0.4	0.19		TRINITY_DN63093_c2_g1	1.04	1.1	0.82	2.17	14.01	2.8
TRINITY_DN56444_c0_g1	16.07	25.05	26.77	39.86	17.63	39.67									TRINITY_DN5008_c0_g1	0.97	0.95	1.36	0.96	0.46	0.59		TRINITY_DN53192_c0_g1	13.23	17.06	16.93	10.07	11.16	9.19
TRINITY_DN111953_c0_g1	0	0	5.89	0	0	0									TRINITY_DN60796_c0_g3	1329.58	4507.74	881.95	1081.66	1624.36	768.19		TRINITY_DN56679_c2_g1	0.66	0.65	0.6	1.84	1.23	1.47
TRINITY_DN25141_c0_g1	0.76	0.83	0.83	0.08	0.37	0.55									TRINITY_DN122426_c0_g1	0.29	0.49	0.35	0	0.1	0		TRINITY_DN36616_c0_g1	3.1	3.4	1	1.33	0.64	0.57
TRINITY_DN47640_c0_g1	11.56	5.96	14.43	18.82	15.09	21.56									TRINITY_DN63594_c0_g1	3.7	0	3.04	10.07	3.26	5.87		TRINITY_DN57037_c0_g1	1.21	5.03	4.19	16.93	6.14	11.75
TRINITY_DN57483_c0_g1	0.88	0.73	0.63	0.11	0.42	0.48									TRINITY_DN61185_c1_g1	0	0	10.75	44.33	32.64	16.44		TRINITY_DN46800_c2_g1	5.21	8.08	4.9	2.52	2.14	2.78
TRINITY_DN59497_c0_g2	3.14	2.21	4.11	0.13	1.07	1.57									TRINITY_DN6837_c0_g1	0.61	0.34	0.56	0.12	0.07	0.21		TRINITY_DN54007_c0_g2	3.44	3.93	5.16	8.44	5.55	8.32
TRINITY_DN54230_c1_g1	5.29	5.31	8.26	16.12	10.51	7.46									TRINITY_DN56473_c0_g1	0.14	0.02	0.02	0	0	0		TRINITY_DN51169_c0_g1	1.08	0.46	0.69	1.86	1.21	2.28
TRINITY_DN58668_c0_g1	10.14	7.67	18.66	8.18	6.59	5.4									TRINITY_DN55453_c1_g1	8.2	12.15	16.87	11.5	4.08	7.88		TRINITY_DN50006_c1_g1	3.49	1.81	4.02	0.24	1.03	1
TRINITY_DN158667_c0_g1	0.71	0.96	0.66	1.92	0.69	6.43									TRINITY_DN60683_c1_g2	0.68	0.4	0.27	0.28	0.2	0.18		TRINITY_DN59457_c3_g3	6.66	12.07	10.33	15.82	13.6	16.78
TRINITY_DN55830_c0_g1	1.37	0.67	1.32	0.03	0.47	0.57									TRINITY_DN19458_c0_g1	2.17	1.51	1.37	1.13	0.78	0.34		TRINITY_DN63903_c1_g1	0.43	0.19	0.42	0.72	0.63	0.75
TRINITY_DN91253_c0_g1	0.02	0	0.02	0.19	0.09	0.08									TRINITY_DN58509_c14_g1	14.06	17.98	33.1	3.89	6.87	10.08		TRINITY_DN55223_c0_g1	5.2	3.45	4.92	2.21	2.09	3.03
TRINITY_DN40817_c0_g1	0.1	0.31	0.06	0.49	0.25	1.65									TRINITY_DN57219_c0_g1	0.54	0.76	0.84	0.56	0.41	0.35		TRINITY_DN57161_c0_g1	0.14	0.18	0.2	0.47	0.48	0.44
TRINITY_DN13924_c0_g1	0	0	0	0.06	0.05	0.09									TRINITY_DN60547_c0_g1	0.21	0.63	0.4	0.24	0.26	0.2		TRINITY_DN57937_c2_g4	4.19	5.53	3.48	5.85	4.36	3.98
TRINITY_DN46528_c0_g1	0.1	0.06	0	0.27	0.2	0.65									TRINITY_DN53622_c0_g1	0.13	0.16	0.05	0.45	0.59	0.58		TRINITY_DN49275_c0_g1	2.07	2.91	3.4	1.27	1.11	0.74
TRINITY_DN62779_c2_g2	4.29	4.21	5.71	8.69	9.76	6.5									TRINITY_DN76393_c0_g1	0	0	0.74	1.94	1.41	1.63		TRINITY_DN54747_c0_g1	0.73	0.63	0.73	1.33	0.86	1.47
TRINITY_DN32377_c0_g1	0.07	0.04	0.02	0	0	0									TRINITY_DN47874_c0_g1	2.44	3.48	6.92	0.84	1.8	0.59		TRINITY_DN58891_c0_g1	4.47	8.43	6.41	1.93	1.31	3.61
TRINITY_DN51232_c0_g1	0.86	0.44	0.79	1.02	1.58	1.77									TRINITY_DN53496_c0_g1	0.13	0.09	0.08	0.56	0.31	0.23		TRINITY_DN137574_c0_g1	47.76	55.77	45.25	33.73	24.37	20
TRINITY_DN53750_c0_g1	1.2	0.77	1.69	0.52	0.93	0.54									TRINITY_DN62264_c0_g1	0.15	0.25	0.2	0.07	0.12	0.04		TRINITY_DN49166_c0_g1	1.94	1.16	1.35	2.63	2.35	2.8
TRINITY_DN15773_c0_g1	36.2	21.48	32.2	0.67	11.25	14.57									TRINITY_DN62522_c6_g6	0	22.89	16.7	8.85	17.67	35.85		TRINITY_DN108165_c0_g1	0.79	0	1.43	9.76	36.3	0.81
TRINITY_DN50334_c0_g2	2.21	2.17	2.62	0.38	0.76	1.75									TRINITY_DN27788_c0_g1	0	0	0	0.47	0	0.84		TRINITY_DN63502_c3_g10	0	0	0	1.58	0.74	1.68
TRINITY_DN50310_c0_g1	1.59	2.01	3.03	1.31	1.03	1.66									TRINITY_DN24538_c0_g2	0.25	0.11	0.06	0.03	0	0		TRINITY_DN55425_c0_g1	0.3	0.35	0.41	2.2	6.14	0.21
TRINITY_DN57011_c4_g2	0.11	0.13	0.23	0.8	0.1	19.45									TRINITY_DN52181_c1_g2	2.21	1.84	1.48	0.97	0.98	1.78		TRINITY_DN60942_c13_g6	4.04	3.52	3.54	2.41	2.62	2.08
TRINITY_DN62264_c0_g1	7.37	3.76	5.53	0.19	3.02	2.28									TRINITY_DN61039_c3_g2	4.12	1.97	5.16	8.25	5.45	5.9		TRINITY_DN50569_c0_g1	3	3.39	1.81	4.47	3.45	4.73
TRINITY_DN61158_c0_g1	1.01	0.61	0.96	0.43	0.52	0.66									TRINITY_DN60999_c3_g1	1.4	3.06	2.62	4.97	5.07	2.15		TRINITY_DN47186_c0_g1	0.04	0.02	0.01	0.18	0.26	0.06
TRINITY_DN63140_c0_g6	0.07	0.04	0.09	0.11	0.29	0.16									TRINITY_DN48939_c0_g1	0.18	0	0.26	0.38	0.43	0.59		TRINITY_DN57339_c0_g1	3.41	4.89	3.79	1.43	1.97	2.85
TRINITY_DN58563_c2_g1	3.6	3.72	1.09	5.02	6.53	8.04									TRINITY_DN63945_c1_g2	0.44	0.28	0.67	2.16	0.6	0.86		TRINITY_DN61596_c1_g1	2.15	1.42	1.79	2.76	2.33	3.22
TRINITY_DN63852_c29_g2	0	0	2.99	0	0	0									TRINITY_DN32543_c0_g1	0	0.08	0.07	0.07	0.58	0.65		TRINITY_DN56818_c0_g1	8.95	9.68	9.42	6.01	5.98	5.43
TRINITY_DN160614_c0_g1	17.5	4.23	20.15	0	6.45	1.68									TRINITY_DN60105_c0_g3	2.18	3.84	1.65	4.41	4.1	5.5		TRINITY_DN54152_c0_g1	0.58	0.56	0.38	1.01	1.06	1.06
TRINITY_DN66484_c0_g1	23.3	13.14	19.16	0.8	8.1	10.11									TRINITY_DN11971_c0_g1	0.35	0.08	0.28	0	0.08	0.04		TRINITY_DN62944_c0_g1	8.62	4.05	6.15	7.23	0.75	3.76
TRINITY_DN56799_c0_g1	6.55	4.17	7.07	0.18	2.82	2.74									TRINITY_DN9966_c0_g1	3.25	3.9	3.17	1.82	0.57	2.24		TRINITY_DN94230_c0_g1	19.34	18.42	24.75	34.93	28.99	29.47
TRINITY_DN58915_c0_g1	2.24	1.79	1.26	1.16	0.54	0.7									TRINITY_DN50488_c0_g1	20.97	12.84	32.38	37.6	31.94	31.96		TRINITY_DN56588_c0_g2	0.17	0.16	0.19	0.53	0.25	0.42
TRINITY_DN42530_c0_g1	32.3	18.83	28.47	0.76	11.73	12.52									TRINITY_DN31432_c1_g2	0.61	0.32	0.86	4.79	0.33	3.16		TRINITY_DN62297_c0_g4	11.18	4.52	8.94	3.03	0	0
TRINITY_DN63288_c0_g1	2.23	1.01	4.6	0.9	1.31	1.24									TRINITY_DN55024_c2_g3	0.69	0.23	1.27	1.05	2.29	2.73		TRINITY_DN52742_c0_g1	30.66	29.69	25.81	19.89	18.78	13.58
TRINITY_DN60961_c5_g1	2.64	2.69	2.87	1.96	1.74	1.77									TRINITY_DN58006_c0_g1	0.07	0.15	0.15	0.06	0	0.03		TRINITY_DN43347_c0_g1	0.03	0.01	0.03	0.1	0.18	0.12
TRINITY_DN52182_c0_g1	1.24	1.38	1.33	0.56	1.18	0.39									TRINITY_DN61999_c3_g1	4.05	12.46	12.23	4.43	2.98	3.45		TRINITY_DN45370_c3_g1	58.13	60.22	65.45	24.4	34.29	28.24
TRINITY_DN58400_c3_g3	95.02	70.87	85.88	5.07	45.16	45.57									TRINITY_DN53618_c0_g1	0.04	0.33	0.27	0.38	1.3	0.39		TRINITY_DN54975_c1_g1	451.29	766.29	652.55	64.96	354.43	153.22
TRINITY_DN47236_c0_g1	2.18	1.03	1.67	0.12	0.86	0.91									TRINITY_DN17879_c0_g1	26.58	36.75	15.59	21.36	14.59	2.85		TRINITY_DN61251_c1_g2	0.25	0	0.19	0.98	0.49	0.97
TRINITY_DN25867_c0_g1	5.29	2.94	5.72	0.1	1.85	2.23									TRINITY_DN59394_c1_g1	2.61	0.93	1.93	0	0	0.45		TRINITY_DN61543_c0_g1	3.42	0.91	4.34	12.23	10.77	10.64
TRINITY_DN16715_c0_g1	4.97	2.39	4.5	0.21	2.5	1.45									TRINITY_DN48128_c0_g1	0.77	0	0	0.59	1.72	7.55		TRINITY_DN56153_c6_g1	2.99	2.63	3.28	1.11	0.4	0.59
TRINITY_DN61649_c0_g1	1.95	1.88	3.76	3.28	4.38	2.9									TRINITY_DN55097_c0_g1	0.29	0.82	0.96	1.05	1.07	1.38		TRINITY_DN40599_c0_g1	18.17	12.81	16.34	7.46	9.66	10.58
TRINITY_DN64092_c3_g5	3.18	0.91	0.84	7.14	3.17	5.51									TRINITY_DN58149_c2_g1	0.12	0.19	0.17	0.35	0.14	0.44		TRINITY_DN57152_c0_g1	0.15	0.07	0.07	0.72	0.22	0.55
TRINITY_DN68381_c0_g1	0.3	0	0.33	0	0.04	0									TRINITY_DN62074_c1_g2	0.71	1.78	1.55	1.09	0.43	0.47		TRINITY_DN62830_c3_g4	0.81	0.58	0.56	3.41	3.29	1.8
TRINITY_DN28396_c0_g1	13.04	10.34	13.79	0	5.41	1.35									TRINITY_DN53039_c1_g1	1.97	1.23	2.66	3.06	4.49	3.29		TRINITY_DN140016_c0_g1	3.12	1.47	2.14	5.62	4.72	7.67
TRINITY_DN45322_c0_g1	3.68	1.55	2.05	0.1	1.3	1.03									TRINITY_DN49577_c0_g2	0.35	0.33	0.21	0.19	0.13	0.11		TRINITY_DN60506_c0_g1	0.76	0.99	1.39	1.59	1.19	1.78
TRINITY_DN59625_c6_g2	2.73	5.45	3.11	1.88	1.87	2.63									TRINITY_DN63466_c1_g3	2.95	4.62	3.54	3.14	1.27	1.68		TRINITY_DN64041_c0_g2	2.72	2.71	2.8	0.96	2.43	1.19
TRINITY_DN59675_c3_g2	6.05	3.11	4.3	4.05	1.06	2.41									TRINITY_DN45478_c0_g1	0.69	0.58	1.16	1.05	0.9	1.89		TRINITY_DN61688_c0_g1	1.69	2.17	1.74	3.52	2.29	2.28
TRINITY_DN63693_c1_g1	1.96	1.2	1.34	2.3	2.78	2.22									TRINITY_DN63989_c0_g1	0.2	0.23	0.44	0.41	0.37	0.65		TRINITY_DN59798_c0_g1	1.69	1.48	0.88	1.95	1.7	2.55
TRINITY_DN54984_c0_g2	0.62	0.3	0.55	0	0.13	0									TRINITY_DN53950_c0_g1	0.16	0.27	0.37	0.36	0.64	0.77		TRINITY_DN59200_c7_g1	1.96	1.78	1.33	0.79	0.78	0.53
TRINITY_DN40318_c0_g1	8.55	5.07	6.26	0.26	3.49	3.1									TRINITY_DN63203_c3_g4	0.17	0.72	0.56	0.95	1.14	1.32		TRINITY_DN46756_c0_g1	7.37	2.24	0.38	14.49	10.67	12.23
TRINITY_DN49751_c1_g2	1.83	1.04	2.41	0	0.45	0									TRINITY_DN52924_c0_g1	1.42	2.63	2.07	1.03	1.23	1.5		TRINITY_DN39320_c0_g1	86.99	192.5	192.43	67.7	85.3	62.37
TRINITY_DN58600_c4_g4	1.65	2.47	2.41	3	2.01	14.29									TRINITY_DN56370_c3_g1	1.32	2.43	18.08	3.55	1.42	0.68		TRINITY_DN61586_c15_g2	0	0	0	1.24	1.61	1.32
TRINITY_DN47269_c0_g1	3.33	2.91	3.81	0.26	1.2	2.23									TRINITY_DN63064_c0_g1	0.54	0.61	0.61	0.39	0.52	0.24		TRINITY_DN53693_c0_g1	2.67	2.13	2.44	4.06	2.98	3.72
TRINITY_DN54901_c0_g1	1.12	0.51	0.89	0.32	0.62	0.34									TRINITY_DN58827_c0_g1	0.29	0.49	0.93	0.27	0	0		TRINITY_DN57788_c0_g1	0.04	0.05	0.03	0.24	0.1	0.16
TRINITY_DN62569_c0_g1	0.05	0.05	0.07	0.21	0.21	0.09									TRINITY_DN37996_c0_g1	0.22	0.26	0.62	0.19	0	0.04		TRINITY_DN42846_c0_g1	3.76	3.84	2.9	1.08	0.59	0.29
TRINITY_DN62242_c1_g1	51.17	215.98	34.89	34.06	41.36	22.39									TRINITY_DN29706_c0_g1	0	0	0.23	0.23	0.9	0.89		TRINITY_DN57073_c0_g1	26.31	12.05	23.53	1.66	3.65	5.39
TRINITY_DN48764_c1_g1	0.75	0.55	1.1	0.04	0.29	0.44									TRINITY_DN63987_c7_g1	13.85	33.95	18.84	12.72	5.27	17.01		TRINITY_DN49166_c0_g2	1.34	1.74	1.45	2.9	2.25	2.88
TRINITY_DN55033_c0_g1	0.75	0.14	0.1	0.85	0.83	0.95									TRINITY_DN62184_c1_g1	0.73	0.58	4.34	1.93	1.6	3.52		TRINITY_DN29286_c0_g1	3.23	2	1.62	4.71	5	4.09
TRINITY_DN56146_c0_g2	4.51	4.46	6.29	2.24	3.85	3.77									TRINITY_DN44086_c0_g1	0.04	0.09	0.02	0.01	0	0.01		TRINITY_DN52353_c0_g3	0.35	0.54	0.32	0	0.06	0
TRINITY_DN63108_c33_g1	26.85	26.05	14.62	4.52	0	4.76									TRINITY_DN29343_c0_g1	2.66	2.68	2.53	1.43	1.77	0.83		TRINITY_DN53622_c2_g1	0	0	0	0.97	0.7	1.03
TRINITY_DN34512_c0_g2	0.24	0.35	0.17	0.44	0.3	2.14									TRINITY_DN63197_c9_g7	0.14	0	1.13	0	0	0		TRINITY_DN52391_c0_g1	3.71	3.9	2.57	7.39	4.53	9.37
TRINITY_DN31485_c0_g1	0.44	0.42	0.38	0.09	0.09	0									TRINITY_DN56920_c0_g1	0	0.03	0.24	0	0	0		TRINITY_DN104830_c0_g1	1.83	1.5	0.67	3.62	2.74	3.27
TRINITY_DN59077_c3_g1	2.46	1.51	1.82	0.2	1.33	0.89									TRINITY_DN59088_c0_g1	0.03	0.07	0.08	0.29	0.1	0.31		TRINITY_DN54097_c5_g1	0.49	0.65	0.63	0.23	0.24	0.28
TRINITY_DN58800_c0_g1	3.66	3.9	3.91	0.09	1.55	1.72									TRINITY_DN58642_c5_g1	0	0.14	0	0.51	0.23	1.49		TRINITY_DN60608_c1_g3	9.35	7.86	10.09	5.29	4.69	6.6
TRINITY_DN60205_c4_g1	7.58	4.57	5.97	0.05	2.36	2.36									TRINITY_DN60499_c0_g1	0	0.04	0	0.13	0.04	0.29		TRINITY_DN45148_c0_g1	7.38	9.7	6.7	16.24	11.24	12.12
TRINITY_DN61569_c4_g1	3.37	1.13	2.09	3.93	0.22	2.89									TRINITY_DN63080_c0_g1	0.19	0.37	0.21	0.3	0.44	0.3		TRINITY_DN55511_c1_g1	22.43	18.61	11.78	9.47	11.11	11.37
TRINITY_DN47788_c0_g1	26.19	23.88	9.47	52.98	48.33	56.29									TRINITY_DN43784_c0_g1	0.24	0.32	0.21	0.08	0	0.65		TRINITY_DN59969_c7_g4	3.37	1.01	0.17	0.1	0	0.21
TRINITY_DN58268_c10_g2	9.88	13.77	22.72	5.74	2.28	5.15									TRINITY_DN59228_c1_g1	0.28	0.44	0.11	0	0.06	0.13		TRINITY_DN45905_c1_g1	147.25	23.72	119.16	516.08	278.64	211.7
TRINITY_DN54498_c1_g1	12.59	5.97	5.63	0.23	0	0									TRINITY_DN62644_c2_g1	4.97	3.61	4.96	2.77	1.73	2.16		TRINITY_DN63305_c5_g1	3.53	3.01	2.83	5.54	3.89	5.37
TRINITY_DN157159_c0_g1	1.7	1.98	1.88	0.52	0.91	1.43									TRINITY_DN63037_c0_g2	1.14	0	1.33	2.36	2.44	4.7		TRINITY_DN52867_c0_g1	0	0	0	0.05	0.05	0.03
TRINITY_DN61722_c0_g1	3.54	1.34	2.43	2.8	2.56	4.08									TRINITY_DN59998_c1_g2	0.37	1.31	0	0	0	0		TRINITY_DN60833_c0_g1	24.21	44.54	27.21	17.19	36.66	42.34
TRINITY_DN52248_c0_g1	5.96	3.54	5.19	0.31	2.35	2.88									TRINITY_DN53335_c0_g2	0.08	0.23	0.18	0	0	0		TRINITY_DN62660_c1_g1	7.24	7.63	6.96	3.51	3.67	5.34
TRINITY_DN56268_c2_g1	38.66	23.85	22.4	30.56	86.68	49.44									TRINITY_DN55708_c5_g1	0.42	0.14	0.39	0	0	0		TRINITY_DN64021_c0_g1	117.47	167.94	215.57	59.72	94.77	120.13
TRINITY_DN57923_c2_g4	34.13	59.73	77.77	33.3	20.58	14.17									TRINITY_DN59578_c0_g1	1.37	4.07	2.81	3.53	8.32	3.9		TRINITY_DN59357_c1_g4	3.71	8.38	10.17	2.76	3.18	1.64
TRINITY_DN62244_c3_g1	2.36	1.95	4.19	3.44	3.56	7.65									TRINITY_DN127879_c0_g1	2.06	2.99	2	1.72	1.51	1.43		TRINITY_DN59127_c0_g1	3.32	2.45	2.87	1.85	1.58	1.7
TRINITY_DN48444_c0_g2	7.7	3.03	4.01	0.19	2.49	2.1									TRINITY_DN46177_c1_g2	0.07	0	0	0.24	0.07	0.55		TRINITY_DN85821_c1_g1	0.82	3.12	1.49	6.15	7.14	9.08
TRINITY_DN65312_c0_g1	0.04	0.07	0.02	0.11	0.06	0.42									TRINITY_DN60804_c0_g1	18.45	18.6	13.08	14.23	12.24	23.79		TRINITY_DN55345_c11_g1	1.69	2.21	3	0	0.56	0.65
TRINITY_DN31161_c0_g1	0	0.19	0.34	2.46	0.15	1.58									TRINITY_DN18109_c0_g1	40.59	30.18	22.21	9.93	10.77	3.71		TRINITY_DN63720_c2_g1	2.76	0	2.56	1.34	8.44	4.01
TRINITY_DN56331_c0_g2	0.59	0.36	0.01	1.16	1.26	1.25									TRINITY_DN10414_c0_g1	0	1.61	4.1	0.26	0.76	0		TRINITY_DN54602_c0_g1	4.4	6	4.81	3.44	2.54	3.4
TRINITY_DN19454_c0_g1	7.22	9.88	16.15	8.56	6.78	5.36									TRINITY_DN62196_c0_g4	2.78	4.22	4.87	0.37	1.29	2.05		TRINITY_DN58873_c1_g2	2.2	3.14	3.49	1.44	2.07	1.96
TRINITY_DN135637_c0_g1	15.25	5.29	22.47	41.71	26.32	21.56									TRINITY_DN7188_c0_g1	2.85	2	4.15	5.84	5.79	7.83		TRINITY_DN62512_c0_g2	2.17	2.27	3.55	5.54	5.42	4.69
TRINITY_DN157633_c0_g1	0.07	0.02	0.06	0.1	0.07	0.7									TRINITY_DN47763_c0_g1	0.51	0.58	1.64	0.53	1.59	0.3		TRINITY_DN57501_c0_g1	3.45	3.16	2.71	5.52	3.45	4.42
TRINITY_DN43063_c0_g1	1.32	1.54	2.35	0.23	0	0.72									TRINITY_DN61180_c0_g5	7.12	0	0.42	5.3	13.41	9.88		TRINITY_DN33567_c0_g1	2.44	2.11	2.52	3.67	3.36	3.34
TRINITY_DN50835_c0_g1	4.44	2.71	5.6	0.25	2.55	1.63									TRINITY_DN53128_c0_g1	1	1.46	0.47	0.47	0.62	0.2		TRINITY_DN57186_c0_g1	0.04	0.08	0.04	0.42	0.57	0.04
TRINITY_DN61222_c2_g1	3.09	2.12	2.59	1.31	2.27	1.73									TRINITY_DN55054_c0_g2	1.82	1.35	4.11	0.72	1.11	0.27		TRINITY_DN60904_c0_g1	0.56	0.55	0.66	1.07	1.01	0.75
TRINITY_DN6788_c0_g1	0	0.12	0.11	0.65	0.4	0.58									TRINITY_DN62468_c0_g1	0.28	0.28	3.91	0.49	0.5	1.39		TRINITY_DN52230_c0_g1	0.41	0	0.15	1.59	1.14	0.86
TRINITY_DN52378_c0_g1	0.01	0.02	0.02	0.03	0.09	0.17									TRINITY_DN49007_c0_g1	1.66	1.05	1.43	0.87	0.45	0		TRINITY_DN58396_c1_g7	153.54	172.24	206.72	142.97	98.18	77.9
TRINITY_DN57809_c0_g1	1.46	0.79	1.11	0.09	0.4	0.75									TRINITY_DN64193_c0_g1	1.5	0.86	0.39	2.53	2.01	1.99		TRINITY_DN44021_c0_g1	0	0	0	2.08	0.08	0.62
TRINITY_DN54853_c0_g1	19.97	13.53	16.5	0.46	5.99	8.85									TRINITY_DN59231_c0_g1	0.63	0.89	0.41	0.9	0.47	3.23		TRINITY_DN63319_c1_g1	0.22	0.16	0.18	0.61	0.28	0.44
TRINITY_DN55684_c0_g1	23.07	24.26	13.91	47.15	34.89	26.79									TRINITY_DN48570_c0_g1	0.08	0.23	0	0.41	0.47	0.7		TRINITY_DN59476_c5_g2	3.92	0	5.67	6.47	32.13	8.37
TRINITY_DN54246_c0_g1	0	0	0	0.11	0.21	0									TRINITY_DN64049_c0_g1	0.26	0.32	0.22	0.1	0.2	0.26		TRINITY_DN39402_c0_g1	1.26	0.57	1.58	0.19	0.2	0
TRINITY_DN46338_c0_g1	0.97	0.65	1.03	1.62	2.29	2.73									TRINITY_DN55825_c0_g1	1.02	0.4	0.42	0.29	0.17	0.39		TRINITY_DN50895_c0_g1	0.02	0	0	0.12	0.22	0.1
TRINITY_DN55868_c0_g1	0.22	0.35	0.11	0.74	0.7	0.43									TRINITY_DN58314_c4_g1	1.75	1.36	1.3	0.47	0.85	0.94		TRINITY_DN57960_c2_g1	7.64	4.46	4.65	1.31	2.75	2.63
TRINITY_DN57505_c0_g1	2.43	2.35	2.17	1.2	1.6	1.65									TRINITY_DN59277_c4_g10	2.9	5.71	3.89	2.39	1.39	1.63		TRINITY_DN60440_c0_g1	0.95	0.62	0.62	0.32	0.3	0.29
TRINITY_DN47996_c0_g1	10.36	5.36	10.88	19.39	15.79	11.41									TRINITY_DN61305_c0_g3	0.3	0.42	0.6	0.74	0.8	0.72		TRINITY_DN33280_c0_g1	0.84	0.39	0.19	3.5	11.2	0.41
TRINITY_DN52906_c0_g1	0.88	1.54	0.74	0.61	0.54	0.45									TRINITY_DN59888_c4_g1	1.17	0.67	2.17	3.27	4.7	1.66		TRINITY_DN62152_c0_g2	0.79	1.14	0.75	1.45	1.09	1.49
TRINITY_DN53865_c0_g1	4.55	8.36	12.79	4.65	5.17	3.58									TRINITY_DN62465_c1_g1	0.92	1.23	2.03	2.06	1.69	2.23		TRINITY_DN60281_c2_g2	6.19	5.08	6.18	10.98	8.54	9.19
TRINITY_DN101598_c0_g1	0.6	0.44	0.82	0.18	0.47	0.2									TRINITY_DN57432_c1_g1	0	0.23	0.39	0	0	0.07		TRINITY_DN57432_c0_g3	0	0	0	0.33	0.04	0.42
TRINITY_DN53925_c0_g4	1.57	1.03	1.36	0	0.69	0.39									TRINITY_DN50257_c1_g1	1.02	7.65	12.89	0.89	12.77	0.18		TRINITY_DN59602_c2_g1	0.89	0.81	0.95	1.62	1.23	1.62
TRINITY_DN60491_c3_g5	0.43	0.09	0.08	0	0	0									TRINITY_DN35235_c0_g1	0.19	0	0	1.32	0	0.6		TRINITY_DN63527_c1_g1	0.79	0.57	0.86	1.25	3.38	1.34
TRINITY_DN52635_c0_g1	1.54	1.24	1.83	2.68	2.69	2.19									TRINITY_DN60011_c1_g1	0.37	0.67	0.88	0.47	0.26	0.14		TRINITY_DN50617_c0_g1	0.69	0.88	0.86	4.08	9.56	0.76
TRINITY_DN59533_c0_g1	0.28	0.06	0.47	0	0.05	0.1									TRINITY_DN54400_c0_g2	0.54	0.67	0.28	1.04	0.7	1.32		TRINITY_DN55313_c0_g2	43.74	32.31	24.87	70.2	60.46	48.33
TRINITY_DN58934_c0_g1	0	0	1.34	0	0	0									TRINITY_DN43431_c0_g1	1.67	1.24	1.94	0.7	0.65	0.93		TRINITY_DN62023_c2_g4	132.36	183.16	107.93	97.56	50.96	23.33
TRINITY_DN141656_c0_g1	1.17	0.64	0.67	0.09	0.38	0.5									TRINITY_DN51663_c0_g1	0	0	0	0.02	0.06	0.06		TRINITY_DN57326_c1_g1	0.34	0.63	0.47	0.86	1.28	1.23
TRINITY_DN63565_c0_g1	3.51	2.38	112.3	4.02	5.07	4.23									TRINITY_DN58976_c2_g1	0	0	0	0.24	1.2	0.99		TRINITY_DN50275_c1_g2	4.51	4.66	5.68	2.88	1.25	1.36
TRINITY_DN55387_c0_g1	1.25	1.32	1.46	0.27	0.82	0.95									TRINITY_DN55840_c0_g1	0.29	0.11	0.24	0.41	0.27	0.72		TRINITY_DN59474_c0_g1	0.75	0.39	1.47	1.09	1.9	3.73
TRINITY_DN57254_c0_g2	0.23	0.27	0.24	1.07	0.79	0.46									TRINITY_DN123127_c0_g1	0.86	1.2	2.41	2.64	5.24	4.14		TRINITY_DN48513_c0_g1	2.06	0.28	0.67	4.52	4.81	3.54
TRINITY_DN53037_c0_g1	8.76	6.16	9.95	0.38	4.13	4.32									TRINITY_DN44798_c0_g2	0.38	0.24	0.09	0	0.05	0.05		TRINITY_DN46279_c0_g1	0.45	0.08	0.16	0	0	0
TRINITY_DN54396_c0_g1	12.25	5.22	11.03	0.41	4.73	4.39									TRINITY_DN63800_c2_g2	5.9	5.54	9.29	10.13	16.41	5.52		TRINITY_DN57290_c0_g1	21.46	18.56	15.12	11.63	8.19	13.17
TRINITY_DN47122_c0_g1	0.27	0.35	0.1	0.18	0.35	2.96									TRINITY_DN60066_c0_g3	0	0	0	0.05	0.11	0.21		TRINITY_DN21308_c0_g1	18.57	21.34	49.25	4.87	16.01	3.15
TRINITY_DN42075_c0_g1	0.4	0.48	0.29	0.59	0.42	2.68									TRINITY_DN56539_c13_g1	2.59	2.43	1.99	1.32	1.77	0.25		TRINITY_DN62119_c0_g1	1.94	1.84	3.12	1.41	1.27	1.07
TRINITY_DN45544_c0_g1	1.71	1.49	1.62	0.58	1.08	0.63									TRINITY_DN54024_c0_g2	0.17	0	0	0.34	0.05	0.54		TRINITY_DN61415_c0_g4	69.46	50.59	99.61	35.94	11.6	27.3
TRINITY_DN36534_c0_g1	1.12	0.85	1.91	0.73	0.78	0.56									TRINITY_DN46040_c0_g1	1.09	0.23	0.41	1.82	3.91	1.5		TRINITY_DN62503_c0_g1	2.41	1.72	1.55	3.04	2.64	2.62
TRINITY_DN35462_c0_g1	9.06	4.81	8.48	0.31	3.74	3.25									TRINITY_DN51184_c0_g1	3.53	3.55	1.7	15.59	2.22	2.81		TRINITY_DN59059_c0_g1	0.88	0.93	0.8	1.52	1.03	1.71
TRINITY_DN42117_c0_g1	1.22	1.31	1.91	0.3	0.72	1.17									TRINITY_DN57646_c0_g1	0.03	0.05	0.01	0	0	0		TRINITY_DN53444_c2_g2	1.85	1.77	1.7	2.92	2.51	3.24
TRINITY_DN60236_c3_g4	0.08	0.02	0.06	0.29	0.19	0.11									TRINITY_DN58924_c2_g2	0.6	1.13	0.28	0	0	0		TRINITY_DN46325_c0_g1	115.93	84.21	136.44	33.23	7.11	33.86
TRINITY_DN47667_c0_g2	13.82	9.45	11.85	0.64	5.05	6.92									TRINITY_DN63306_c1_g4	1.85	4.08	0.89	0	0	0		TRINITY_DN48664_c0_g1	1.31	1.27	1.67	1.97	1.93	2.26
TRINITY_DN52953_c0_g1	3.48	1.72	2.8	0.05	1.04	1.25									TRINITY_DN59950_c0_g1	0.14	0.03	0.23	0.25	0.52	0.4		TRINITY_DN57798_c0_g1	9.11	11.32	7.62	8.94	6.54	10.26
TRINITY_DN58407_c1_g1	0.89	0.96	0.68	0.4	0.73	0.54									TRINITY_DN56060_c9_g3	41.44	35.28	49.54	38.36	16.32	8.64		TRINITY_DN64103_c123_g1	14.66	10.67	6.86	8.63	7.97	6.48
TRINITY_DN56381_c0_g1	5.82	2.98	4.04	0.03	1.14	1.68									TRINITY_DN5209_c0_g1	0.02	0.05	0.09	0	0	0		TRINITY_DN62569_c0_g2	0.24	0.13	0.18	0.5	0.35	0.63
TRINITY_DN58314_c4_g1	0.74	0.83	1.63	0.46	0.59	0.37									TRINITY_DN62574_c0_g1	0.15	0.47	0.28	0	0	0		TRINITY_DN60247_c2_g4	2.59	2.25	2.33	4	4.13	3.35
TRINITY_DN20020_c0_g1	0.87	0.32	1.07	0.29	0.41	0.27									TRINITY_DN45462_c0_g1	0.04	0.16	0.07	0	0	0		TRINITY_DN55785_c1_g1	96.85	91.32	79.72	188.22	149.2	249.98
TRINITY_DN61068_c0_g4	0	0	0	0	0.29	0.17									TRINITY_DN58222_c1_g2	239.38	198.69	74.38	112.29	91.55	135.39		TRINITY_DN51690_c0_g1	4.93	4.65	2.73	5.16	7.49	162.59
TRINITY_DN60009_c0_g1	0.49	0.19	0.35	0.42	0.95	0.82									TRINITY_DN60413_c3_g1	0.36	0.47	0.7	1.17	0.53	1.08		TRINITY_DN55623_c0_g2	7.4	10.75	9.33	6.19	4.29	4.91
TRINITY_DN57701_c7_g1	0.16	0.37	0.35	1.34	0.89	1.26									TRINITY_DN56156_c0_g1	0.41	0.36	0.61	0.14	0.11	0.21		TRINITY_DN40345_c1_g1	0.86	1.2	2.13	0.47	0.26	0.25
TRINITY_DN58038_c0_g1	3.03	1.82	2.14	0.19	1.38	1.23									TRINITY_DN41585_c1_g1	1.13	0.77	0.35	1.49	2.33	2.19		TRINITY_DN59135_c0_g2	0.69	0.65	0.51	0.92	0.97	1.29
TRINITY_DN63039_c2_g2	0.79	1.08	0.69	0.45	0.32	0.37									TRINITY_DN48563_c0_g1	0	0	0	0.13	0	0.04		TRINITY_DN54634_c2_g2	16.89	33.81	27.16	9.82	17.32	11.73
TRINITY_DN56222_c0_g1	0.16	0.13	0.09	0.52	0.39	0.17									TRINITY_DN44258_c0_g1	0	0	0	4.37	0	1.19		TRINITY_DN54040_c0_g1	0.19	0.05	0.09	1.88	1.2	0.1
TRINITY_DN61788_c0_g1	1.57	1.02	1.93	2.42	2.16	3.07									TRINITY_DN15789_c0_g1	1.22	0.86	1.53	4.13	4.4	2.92		TRINITY_DN63514_c4_g3	26.46	54.24	23.06	50.43	42.93	38.39
TRINITY_DN57459_c0_g1	3.54	1.84	3.49	0.1	1.34	1.5									TRINITY_DN59275_c0_g1	0.13	0.09	0.2	0.09	0.05	0.02		TRINITY_DN64011_c1_g3	0.66	0.8	0.62	1.02	0.88	1.29
TRINITY_DN7076_c0_g1	0.8	0.74	0.92	0.36	0.68	0.54									TRINITY_DN53323_c0_g1	3.03	2.26	1.57	1.69	1.36	1.48		TRINITY_DN57523_c1_g6	0	0	0	1.16	0	1.06
TRINITY_DN51481_c0_g1	0.18	0.22	0.2	0.39	0.8	1.15									TRINITY_DN163509_c0_g1	0.84	2.14	0.39	0.38	0.3	0		TRINITY_DN58040_c0_g1	0.06	0	0	0.69	0.19	0.42
TRINITY_DN58829_c0_g1	0	0	5.49	0	0	0									TRINITY_DN45128_c1_g1	6.34	8.15	6.14	15.11	8.49	8.96		TRINITY_DN59516_c3_g3	4.24	7.15	6.18	20.69	7.72	9.72
TRINITY_DN27863_c1_g1	2.69	1.94	2.58	3.83	4.62	4.12									TRINITY_DN57650_c1_g3	1.69	1.54	1.45	0.79	0.99	1.06		TRINITY_DN58632_c2_g2	6.33	3.52	2.22	8.6	7.31	9.22
TRINITY_DN51040_c0_g1	0.13	0.2	0.08	0.2	0.21	1.4									TRINITY_DN56553_c0_g2	0.08	0.06	0.27	0.29	0.32	0.36		TRINITY_DN62785_c0_g5	0.33	0.57	0.64	1.33	0.91	1.6
TRINITY_DN26548_c0_g2	0.27	0.15	0.24	0.24	0.22	2.5									TRINITY_DN48913_c0_g1	0.12	0	0	0.11	0.38	2.23		TRINITY_DN52732_c0_g1	11.28	10.92	24.35	16.09	14.26	8.61
TRINITY_DN59885_c0_g1	2.94	1.69	1.24	0.13	1.23	0.93									TRINITY_DN49128_c0_g1	3.23	3.7	1.39	2.05	1.23	0		TRINITY_DN61881_c2_g1	0.75	0.69	0.75	1.3	1.2	1.02
TRINITY_DN61463_c6_g1	7.23	1.67	7.81	1.56	1.36	0.84									TRINITY_DN58019_c12_g1	2.13	6.18	0.61	4.85	6.78	4		TRINITY_DN6109_c0_g1	1.1	1.31	1.76	0	0	0
TRINITY_DN47397_c0_g1	2.52	1.89	2.28	1.26	1.45	1.73									TRINITY_DN48502_c0_g1	1.77	0.41	0.61	0.48	0.42	0.47		TRINITY_DN36831_c0_g1	0.4	0.35	0.3	0.63	0.48	0.7
TRINITY_DN55269_c0_g1	3.21	2.28	3.89	1.62	2.36	1.99									TRINITY_DN62705_c9_g1	6.1	0	0	30.16	22.94	10.49		TRINITY_DN55298_c5_g1	2.17	1.43	10.19	1.66	22.61	3.13
TRINITY_DN56141_c0_g1	3.05	2.12	2.05	5.25	6.78	2.34									TRINITY_DN55094_c0_g1	0.07	0.04	0.14	0.07	1.38	0.04		TRINITY_DN57388_c3_g2	4.05	2.79	3.71	2.6	1.3	1.71
TRINITY_DN27031_c0_g1	0	0.22	0.48	3.69	0.35	1.09									TRINITY_DN60816_c4_g1	1.83	1.81	3.13	1.98	2.11	2.01		TRINITY_DN53344_c0_g1	1.9	2.15	2.63	1.04	1.09	1.01
TRINITY_DN11106_c0_g1	0	0.25	0	0.88	1.99	0.24									TRINITY_DN47528_c0_g1	1.19	1.22	1.91	1.65	2.31	2.07		TRINITY_DN59747_c6_g1	1.13	1.41	2.04	2.01	1.75	2.41
TRINITY_DN57073_c3_g1	0.53	0.48	0.75	0.35	0.37	0.23									TRINITY_DN61710_c1_g2	0.08	0.08	0.3	0.3	0.47	0.44		TRINITY_DN55617_c0_g1	8.47	9.54	7.26	5.57	5.61	4.91
TRINITY_DN55046_c1_g1	0	0	0	0.77	0	0.25									TRINITY_DN33670_c0_g1	0.1	0.17	0.22	0.06	0.12	0.04		TRINITY_DN48604_c1_g2	67.4	237.42	28.64	376.88	417.6	362.61
TRINITY_DN49185_c0_g1	7.59	2.51	6.08	0.34	2.54	2.78									TRINITY_DN61612_c0_g1	1.35	0.96	1.11	1.07	0.55	0.86		TRINITY_DN30535_c0_g1	8.68	9.8	10.12	6.84	4.7	6.59
TRINITY_DN28303_c0_g1	1.85	0.48	1.54	0.42	0.19	0									TRINITY_DN55983_c4_g3	0	1.2	0.15	1.51	2.89	1.57		TRINITY_DN56583_c0_g2	58.25	52.48	82.06	158.27	126.44	170.14
TRINITY_DN54003_c0_g1	8.78	5.56	6.98	0.16	3.32	3.08									TRINITY_DN52459_c1_g2	0.05	0	0	0.05	0.85	0		TRINITY_DN61010_c4_g8	0.05	0.15	0.15	0.3	0.79	0.36
TRINITY_DN59679_c1_g8	29.21	4.22	0	58.22	87.57	19.23									TRINITY_DN59729_c0_g1	0.03	0.05	0.11	1.39	0.37	0.52		TRINITY_DN52551_c0_g1	1.23	0.61	1.43	3.61	1.7	3.28
TRINITY_DN46837_c3_g2	1.91	2.17	0	18.56	11.01	1.98									TRINITY_DN60049_c16_g3	0.29	0	0.53	0.65	0.91	2.22		TRINITY_DN56012_c0_g1	0.16	0.25	0.13	0	0	0.03
TRINITY_DN40456_c0_g2	0	0.21	0.1	0.47	0.35	1.22									TRINITY_DN1491_c0_g1	0.72	0.15	0.79	0.13	0	0		TRINITY_DN61438_c1_g1	24.25	21.86	22.97	13.35	10.97	10.8
TRINITY_DN59122_c0_g1	3.62	2.65	1.4	0.99	0.59	0.35									TRINITY_DN54581_c0_g1	0.44	0.37	0.51	0.17	0.13	0		TRINITY_DN57139_c0_g1	0.26	0.01	0.44	0	0	0
TRINITY_DN63940_c0_g1	1.96	1.01	3.98	0.14	1.68	2.48									TRINITY_DN60009_c0_g1	0.25	0.11	0.24	0.52	0.25	0.35		TRINITY_DN55572_c0_g1	1.13	1.05	1.21	1.67	1.93	2.07
TRINITY_DN57095_c0_g1	10.26	5.3	9.38	0.51	4.5	4.49									TRINITY_DN33865_c0_g1	1.21	1.81	1.71	1.27	0.28	0		TRINITY_DN53490_c0_g1	0.61	0.6	0.63	1.77	1.13	1.27
TRINITY_DN57617_c0_g2	0.95	1.14	2.16	0.48	0.45	0.9									TRINITY_DN58975_c2_g2	0	0	0	3.84	1.04	1.89		TRINITY_DN58396_c0_g1	1.6	1.45	2.77	0.95	0.76	0.91
TRINITY_DN63641_c4_g1	2.85	2.15	1.52	2.58	9.97	4.27									TRINITY_DN59779_c9_g1	0	0	0	0.08	0.38	0.19		TRINITY_DN62143_c1_g7	0.81	0.85	0.76	1.33	1.19	1.04
TRINITY_DN63605_c1_g2	8	4.7	2.19	6.64	6.1	4.79									TRINITY_DN50617_c0_g1	2.5	0.69	4.19	0.3	0.88	1.45		TRINITY_DN44349_c0_g2	0	0.46	0	2.65	1.18	0.6
TRINITY_DN57294_c0_g1	0.16	0.1	0.1	0.39	0.16	0.39									TRINITY_DN63794_c2_g1	2.13	2.82	3.57	4.32	4.71	3		TRINITY_DN60924_c2_g1	0	0	0	0.21	0.57	1.21
TRINITY_DN19618_c0_g1	0	0	8.42	0	0	0									TRINITY_DN150344_c0_g1	4.98	15.31	7.56	6.5	14.4	11.82		TRINITY_DN56731_c1_g1	0.29	0.39	0.77	5.59	3.7	0.37
TRINITY_DN60360_c6_g5	0	0	19.9	0	0	0									TRINITY_DN59268_c0_g3	1.19	1.21	1.16	0.31	0.4	1.25		TRINITY_DN62804_c0_g1	0.27	0.43	0.32	0.11	0.13	0.11
TRINITY_DN56184_c0_g1	26.05	20.82	25.53	1.19	13.13	12.49									TRINITY_DN63509_c2_g5	0	0.06	0.05	0.1	0.24	0.53		TRINITY_DN62853_c0_g2	30.34	26.15	35.73	35.06	51.14	49.89
TRINITY_DN44879_c0_g1	13.92	43.37	12.08	5.61	6.26	15.1									TRINITY_DN54559_c0_g1	0.86	1.86	1.99	2.06	1.42	2.68		TRINITY_DN47150_c2_g1	5.95	5.43	3.85	11.79	7.68	9.29
TRINITY_DN57608_c0_g1	0	0	0.13	0.46	0.23	0.23									TRINITY_DN48836_c2_g1	25.41	56.38	28.71	54.19	122.07	79.37		TRINITY_DN64024_c2_g1	1.19	0.79	0.78	0.4	0.52	0.69
TRINITY_DN61766_c1_g4	0.11	0.04	0.02	0.2	0.24	0.13									TRINITY_DN52514_c0_g1	0.12	0.23	0.16	0.05	0.04	0		TRINITY_DN53127_c0_g1	30.07	18.07	21.44	54.46	40.4	22.67
TRINITY_DN52350_c0_g1	0.33	0.46	0.95	0.08	0.24	0.34									TRINITY_DN57971_c4_g3	0.7	0.71	1.04	0.16	0.46	0.18		TRINITY_DN61058_c2_g2	0.06	0.51	0.1	0.64	0.33	0.34
TRINITY_DN49962_c0_g1	5.81	4.26	5.1	2.35	3.51	3.8									TRINITY_DN20985_c0_g1	2.23	3.23	2.07	0.41	1.19	1.15		TRINITY_DN53636_c0_g1	7.44	4.61	5.44	9.22	7.78	10.34
TRINITY_DN59500_c6_g3	2.21	1.85	1.47	0.72	1.01	1.42									TRINITY_DN24258_c0_g2	1.13	0.61	2.14	2.63	6.81	5.21		TRINITY_DN55291_c0_g1	2.61	5.19	3.67	7.93	5.86	5.72
TRINITY_DN47537_c0_g1	1.16	0.67	1.19	0.08	0.52	0.37									TRINITY_DN51434_c1_g4	48.42	16.95	28.34	1.86	15.93	6.03		TRINITY_DN53044_c1_g1	1.03	0.66	0.86	2.73	1.99	2.37
TRINITY_DN44089_c0_g1	5.13	0.77	3.01	0	0.8	0.69									TRINITY_DN52301_c0_g1	0.86	0.88	1.02	0.5	0.77	0.4		TRINITY_DN58441_c3_g1	3.09	3.94	4.13	1.56	1.82	1.24
TRINITY_DN5030_c0_g2	26.6	13.78	16.17	25.71	62.98	23.02									TRINITY_DN62183_c5_g1	0.59	0.61	0.9	1.26	1.3	1		TRINITY_DN62074_c1_g2	1.99	1.53	1.87	0.42	1.06	0.7
TRINITY_DN63648_c9_g1	1.24	1.6	1.25	0.54	0.32	0.75									TRINITY_DN54141_c0_g1	1.86	1.55	4.61	4.5	3.54	4.59		TRINITY_DN56689_c1_g2	0.35	0.31	0.53	1.19	0.61	0.77
TRINITY_DN54514_c0_g1	5.39	3.3	3.98	0.04	1.7	1.83									TRINITY_DN31434_c0_g1	0.19	0.05	0.21	0.3	0.39	26.31		TRINITY_DN56538_c0_g1	1.27	0.52	0.21	2.06	1.75	1.44
TRINITY_DN56060_c9_g2	0.07	0.05	0.03	0.13	0.11	0.21									TRINITY_DN63908_c3_g5	0.56	0.14	0.38	0.76	0.72	1.51		TRINITY_DN61392_c4_g1	3.92	4.25	4.69	3.06	2.11	2.53
TRINITY_DN5924_c0_g1	6.17	20.68	27.02	6.13	9.3	5.62									TRINITY_DN47301_c0_g1	2.97	4.05	2.53	2.33	1.22	1.98		TRINITY_DN55731_c9_g2	0.91	1	0.97	0	0	0.15
TRINITY_DN61541_c0_g3	0.84	0.71	2.21	0.51	0.35	0.27									TRINITY_DN123008_c0_g1	1.31	1.03	1.23	0.3	0	0		TRINITY_DN45401_c0_g2	9.13	7.31	8.16	3.97	0.59	0
TRINITY_DN60775_c0_g1	3.05	1.2	4.66	4.15	1.9	3.38									TRINITY_DN56006_c0_g1	1.17	1.89	1.37	0.99	0.62	1.33		TRINITY_DN55486_c0_g1	0.72	1.26	0.81	1.44	1.3	1.26
TRINITY_DN54097_c4_g1	0.72	0.03	1	0.12	0.17	0									TRINITY_DN31927_c1_g1	0	0.6	0	1.22	0.78	1.38		TRINITY_DN20275_c0_g1	6.32	8.71	6.71	1.99	1.64	2.15
TRINITY_DN41684_c0_g1	9.63	6.59	6.74	0.13	3.51	3.31									TRINITY_DN58961_c1_g1	0.51	0.19	0.44	0.88	0.79	0.57		TRINITY_DN2006_c0_g1	0	0	0	2.69	3.54	2.32
TRINITY_DN56494_c1_g1	0.1	0.28	0.23	0.64	0.25	0.64									TRINITY_DN53622_c2_g1	0	0	0.42	0.55	1.74	0.62		TRINITY_DN54351_c0_g1	0.79	0.07	0.36	3.32	3.19	0.45
TRINITY_DN58646_c4_g1	7.35	7.15	9.82	2.6	6.05	3.97									TRINITY_DN48503_c0_g3	0.28	0.45	0.1	0.4	0.58	1.55		TRINITY_DN55326_c0_g1	0.17	0.16	0.31	0.92	0.97	0.39
TRINITY_DN32756_c0_g1	0	0	0	0.18	0.14	0									TRINITY_DN52190_c1_g1	0.1	0.12	0.02	0.04	0	0.01		TRINITY_DN63037_c0_g2	1.65	1.57	1.21	9.93	3.72	3.98
TRINITY_DN40476_c0_g3	37.7	52.02	59.53	25.13	41.57	36.35									TRINITY_DN56277_c1_g2	0.72	0.5	1.05	0.35	0.29	0.34		TRINITY_DN63815_c8_g3	13.04	15.63	15.23	11.48	8.91	7.06
TRINITY_DN52070_c0_g1	0.11	0.06	0.09	0.17	0.21	0.26									TRINITY_DN58501_c8_g2	0.61	0.98	0.61	1.66	1.01	1.83		TRINITY_DN54641_c3_g1	26.44	11.36	26.73	7.03	13.18	0
TRINITY_DN57472_c2_g2	0.67	1.03	0.82	0.45	0.55	0.45									TRINITY_DN47460_c0_g1	9.66	5.93	8.29	3.06	2.41	0		TRINITY_DN62125_c1_g1	1.2	2.07	0.98	3.19	4.85	2.6
TRINITY_DN60277_c3_g1	0.46	0.52	1.93	2.67	1.54	2.59									TRINITY_DN56115_c4_g6	0.48	0.81	1.54	0.15	0.08	0.66		TRINITY_DN57223_c0_g1	0.45	0.15	0.26	1.17	1.71	0.24
TRINITY_DN58887_c2_g1	7.33	5.39	4.7	7.52	8.55	9.04									TRINITY_DN44785_c2_g2	0	0	4.21	11.66	12.93	26.31		TRINITY_DN62655_c10_g1	29.98	12.28	38.7	4.71	0	0
TRINITY_DN57438_c0_g1	3.25	2.85	4.83	2.55	2.33	2.32									TRINITY_DN58384_c2_g2	0.29	1.12	1.18	1.75	2.13	1.51		TRINITY_DN56591_c0_g4	1.21	0.72	1.98	1.6	4.05	7.17
TRINITY_DN56071_c3_g2	0.03	0.03	0	0.09	0.15	0.23									TRINITY_DN63074_c0_g1	11.19	8.19	34.99	40.65	34.01	30.37		TRINITY_DN161113_c0_g1	0	0	0	2.95	0.25	1.45
TRINITY_DN65111_c0_g1	3.74	4.45	10.95	3.41	2.32	3.42									TRINITY_DN54986_c0_g1	0.2	0.12	0.19	0.36	0.21	0.4		TRINITY_DN59366_c0_g1	1.53	0.95	1.49	3.38	2.07	2.6
TRINITY_DN62731_c1_g1	18.09	10.93	16.05	0.61	7.53	7.92									TRINITY_DN53661_c0_g1	0.5	0.8	0.8	1.36	1.45	1.37		TRINITY_DN58314_c3_g1	2.4	2.89	2.71	1.6	0.96	0.76
TRINITY_DN64772_c0_g1	1.51	1.38	1.26	2.08	4.87	2.23									TRINITY_DN50736_c0_g1	0	0.11	0.65	0.55	0.63	1.6		TRINITY_DN61893_c0_g3	1.48	1.45	1.83	2.39	2.05	2.9
TRINITY_DN48912_c0_g3	2.35	1.81	2.28	0.06	0.91	1.2									TRINITY_DN50312_c0_g1	2.09	0.23	2.78	0.42	0.24	0.12		TRINITY_DN22075_c0_g1	14.12	11.89	5.4	0	0	0
TRINITY_DN59725_c0_g1	5.13	2.84	6.63	6.83	7.32	9.18									TRINITY_DN52325_c0_g2	0.46	0.49	0.4	0.21	0.19	0.32		TRINITY_DN43861_c0_g1	10.14	13.46	6.76	17.54	20.2	15.94
TRINITY_DN59547_c0_g1	0.05	0.02	0.1	1.13	0.08	0.1									TRINITY_DN59024_c0_g1	0.71	1.02	0.79	1.64	2.45	1.21		TRINITY_DN58281_c1_g4	17.49	15.32	8.01	4.84	7.17	5.71
TRINITY_DN58611_c1_g1	0	5.44	12.17	0	0	1									TRINITY_DN62984_c0_g2	0.59	1.11	1.69	2.03	6.28	2.48		TRINITY_DN57200_c6_g1	5.11	2.51	0.72	9.34	27.12	9.83
TRINITY_DN56244_c2_g1	0.16	0.05	0.02	0.06	0.54	0.61									TRINITY_DN57680_c10_g1	1.69	1.43	2.61	3.03	3.02	3.19		TRINITY_DN58850_c0_g1	2.63	2.15	1.61	3.47	2.93	3.38
TRINITY_DN147611_c0_g1	2.68	4.04	10.9	0.99	0	2.75									TRINITY_DN48490_c0_g1	0.12	0	0.1	0	0	0		TRINITY_DN62736_c6_g4	0	0	0	13.46	1.34	9.28
TRINITY_DN55573_c0_g2	20.16	15.46	27.9	3.69	12.95	15.54									TRINITY_DN53889_c0_g1	0.25	0.26	0.32	1.88	0.15	0.17		TRINITY_DN59759_c0_g4	0.25	0.26	0.38	1.15	0.49	0.67
TRINITY_DN57950_c1_g2	2.18	0	7.4	0.83	3.03	1.48									TRINITY_DN4685_c0_g1	0.13	0.12	0.33	0.54	0.38	0.33		TRINITY_DN19075_c0_g1	14.58	9.69	14.16	22.26	18.92	14.26
TRINITY_DN13075_c0_g1	1.97	0.26	1.04	0.16	0.51	0.25									TRINITY_DN48706_c0_g1	0.33	0.49	0.11	0	0	0.17		TRINITY_DN51259_c0_g1	5.42	1.9	1.57	0.76	0.7	0.55
TRINITY_DN57903_c1_g1	0	0	0	0.33	0.97	0									TRINITY_DN47637_c0_g1	0.16	0.06	0.44	0.65	0.45	0.35		TRINITY_DN53151_c0_g1	0.44	0.25	0.65	0	0	0
TRINITY_DN141846_c0_g1	1.09	0.4	0.37	2.68	2.81	0.58									TRINITY_DN43444_c0_g1	0.38	3.53	1.22	4.95	1.5	5.94		TRINITY_DN52015_c2_g1	17.13	30.16	21.23	35.69	33.75	33.2
TRINITY_DN56185_c0_g1	5.92	5.25	6.81	7.5	15.98	7.66									TRINITY_DN59024_c8_g1	0.43	0.41	0.38	0.29	0.36	0.06		TRINITY_DN59703_c2_g1	0.48	0.1	0.53	1.4	1.14	1.1
TRINITY_DN53316_c0_g1	12.04	6.62	6.75	0.1	4.07	3.57									TRINITY_DN52603_c2_g1	0.73	0.41	0.73	0.82	1.3	1.62		TRINITY_DN50355_c1_g1	4.45	3.92	4.37	3.49	2.35	2.19
TRINITY_DN63840_c2_g1	0.25	0.22	0	0.53	0.99	0.64									TRINITY_DN59054_c5_g3	14.82	33.51	22.62	18.95	8.74	5.34		TRINITY_DN43990_c0_g1	20.15	17.94	18.87	12.09	9.62	12.25
TRINITY_DN63593_c2_g1	0.54	0.77	0.29	0.29	0.05	0.06									TRINITY_DN62215_c2_g1	0.48	0.29	0	0	0	0		TRINITY_DN53847_c0_g1	3.22	0.44	2.47	0.19	0.41	0.69
TRINITY_DN56239_c0_g1	44.54	41.54	25.48	45.24	76.96	70.67									TRINITY_DN63594_c0_g2	10.85	15.36	8.7	6.7	7.41	4.96		TRINITY_DN60041_c3_g1	3.42	4.03	3.75	2.68	2.3	2.53
TRINITY_DN59154_c2_g1	3878.07	3765.15	2736.1	2615.64	8317.86	9121.35									TRINITY_DN53458_c4_g1	1.12	1.22	1.28	2.96	1.75	2.31		TRINITY_DN61010_c4_g1	11.23	9.52	9.09	12.95	26.06	13.03
[truncated: 2,247 more rows]

## Sheet: FigS10
	Larvae								Pupae								Males							Females
	TPM values								TPM values								TPM values							TPM values
Gene_id	V-	V-	V-	V+	V+	V+		Gene_id	V-	V-	V-	V+	V+	V+		Gene_id	V-	V-	V+	V+	V+		Gene_id	V-	V-	V-	V+	V+	V+
TRINITY_DN62402_c1_g1	0.05	0.02	0.04	2.03	2.82	3.43		TRINITY_DN56530_c0_g1	0	0	0.03	11.64	15.01	14.8		TRINITY_DN65112_c0_g2	23.22	25.41	0	0	0		TRINITY_DN63039_c0_g1	0.24	0.1	0.1	154.51	132.72	170.03
TRINITY_DN63039_c0_g1	0.09	0.18	0.1	17.57	13.99	7.15		TRINITY_DN63039_c0_g2	0.22	0.51	0.14	246.75	286.38	230.89		TRINITY_DN63039_c0_g1	0.33	0.1	128.4	103.3	132.42		TRINITY_DN59094_c0_g2	0.04	0.04	0.03	46.06	54.07	95.35
TRINITY_DN46432_c0_g2	14.61	17.93	14.09	0	0	0		TRINITY_DN63039_c0_g1	0.12	0.56	0.19	195.79	214.7	201.96		TRINITY_DN55654_c0_g1	0.03	0.03	21.4	29.5	19.39		TRINITY_DN63039_c0_g2	0.12	0.04	0.24	152.23	142.53	157.66
TRINITY_DN63039_c0_g2	0.06	0.1	0.13	14.06	13	4.26		TRINITY_DN56782_c0_g1	0.08	0.04	0.03	8.38	8.42	8.17		TRINITY_DN92956_c0_g1	0.16	0.09	43.81	64.68	44.03		TRINITY_DN61979_c1_g1	0.07	0.08	0	62.68	70.1	113.64
TRINITY_DN91063_c0_g1	25.72	42.64	44.82	0	0	0		TRINITY_DN55654_c0_g1	0	0	0.03	9.83	13.34	11.2		TRINITY_DN61509_c3_g2	1260.06	1376.91	8531.08	7588.32	9355.49		TRINITY_DN56530_c0_g1	0	0.03	0.03	17.07	15.9	23.8
TRINITY_DN49825_c0_g1	1.7	1.5	3.91	973.83	960.44	254.26		TRINITY_DN61979_c2_g2	0	0.04	0	8.71	14.25	14.81		TRINITY_DN59094_c0_g2	0.06	0.08	70.79	136.45	84.1		TRINITY_DN59094_c0_g1	0	0.04	0.03	23.81	29.98	45.44
TRINITY_DN12410_c0_g1	50.29	53.91	67.41	0	0	0		TRINITY_DN59094_c0_g2	0	0.07	0.06	9.39	15.37	17.01		TRINITY_DN56566_c0_g1	0.06	0	37.86	52.41	33.31		TRINITY_DN55654_c0_g1	0	0.04	0.04	16.15	16.32	22.49
TRINITY_DN65474_c0_g1	0	0.02	0.06	1.79	1.32	1.49		TRINITY_DN56907_c0_g1	0.11	0.04	0	13.66	13.38	15.19		TRINITY_DN56907_c0_g1	0.09	0.06	26.41	46.99	29.14		TRINITY_DN47085_c0_g1	0.07	0	0.07	33.99	38.76	60.21
TRINITY_DN67635_c6_g2	39.75	40.09	46	23.04	21.15	15.68		TRINITY_DN61365_c0_g1	0.04	0.03	0	11.19	7.18	8.06		TRINITY_DN63039_c0_g2	0.42	0.07	111.21	125.68	128.78		TRINITY_DN61979_c2_g2	0	0	0.08	47.12	57.62	95.18
TRINITY_DN53114_c0_g1	921.2	526.69	410.3	0	0	0		TRINITY_DN57634_c1_g1	0.04	0	0.04	7.86	6.13	7.74		TRINITY_DN56530_c0_g1	0.07	0.2	19.18	27.42	18.83		TRINITY_DN61365_c0_g1	0	0	0.03	11.9	13.92	19.28
TRINITY_DN62352_c4_g1	61.56	113.78	80.03	7.71	10.14	8.72		TRINITY_DN47085_c0_g1	0	0.14	0	18.46	21.11	21.12		TRINITY_DN61979_c2_g2	0.24	0.03	82.01	148.88	76.7		TRINITY_DN61365_c0_g2	0.04	0.04	0	18.24	30.57	42.34
TRINITY_DN47085_c0_g1	0.08	0.03	0.15	3.2	2.8	1.96		TRINITY_DN56522_c0_g1	0.04	0	0	4.05	7.83	7.81		TRINITY_DN57634_c1_g1	0.07	0.03	20.71	35.05	19.17		TRINITY_DN56907_c0_g1	0	0	0.04	18.89	24.67	40.56
TRINITY_DN56907_c0_g1	0	0	0.03	2.48	1.95	1.24		TRINITY_DN61979_c1_g1	0	0.07	0	7.59	13.55	14.42		TRINITY_DN56782_c0_g1	0.03	0	20.31	37.06	21.99		TRINITY_DN92956_c0_g1	0.11	0.04	0	38.63	36.84	65.11
TRINITY_DN53491_c0_g1	4.25	4.8	4.29	0	0	0		TRINITY_DN59094_c0_g1	0	0.07	0	6.51	8.46	10.24		TRINITY_DN59094_c0_g1	0.06	0.03	35.8	73.69	38		TRINITY_DN73184_c0_g1	0	0	0.04	9.18	11.26	14.5
TRINITY_DN63620_c1_g1	117.25	119.35	144.23	270.02	269.4	244.15		TRINITY_DN56566_c0_g1	0	0.1	0.03	6.88	7.39	8.69		TRINITY_DN61365_c0_g1	0.06	0	16.65	24.96	14.99		TRINITY_DN61979_c2_g3	0.07	0.08	0	19.13	26.18	33.93
TRINITY_DN55190_c1_g1	2844.22	2130.67	2356.94	541.56	239.34	209.32		TRINITY_DN92956_c0_g1	0	0.18	0.03	12.38	15.08	14.26		TRINITY_DN59697_c0_g1	0.53	0.31	10.35	15.1	10.9		TRINITY_DN57634_c1_g1	0.04	0.05	0	14.28	15.87	27.6
TRINITY_DN60784_c0_g1	0.6	1.34	0.73	0.04	0.02	0.04		TRINITY_DN55094_c0_g1	0	0	0	5.77	7.12	7.71		TRINITY_DN55094_c0_g1	0	0	16.5	23.71	15.31		TRINITY_DN67584_c4_g1	1.23	2.02	1.76	15.45	17.56	18.42
TRINITY_DN58869_c0_g1	48.83	50.18	51.27	88.84	88.48	93.76		TRINITY_DN61979_c2_g3	0	0	0	6.99	7.67	8.87		TRINITY_DN57042_c0_g1	0	0.03	3.85	4.16	3.67		TRINITY_DN56782_c0_g1	0	0	0	17.55	17.78	26.43
TRINITY_DN61946_c0_g2	12.77	32.57	22.66	0	0	0		TRINITY_DN51217_c0_g1	0	0	0	4.44	4.52	3.98		TRINITY_DN60594_c0_g1	0.27	0.39	4.29	4.19	5.97		TRINITY_DN56566_c0_g1	0	0.08	0	22.28	20.29	36.13
TRINITY_DN56530_c0_g1	0	0	0	1.28	1.49	0.71		TRINITY_DN66575_c0_g1	0.29	0.33	0.77	8.16	6.83	13.38		TRINITY_DN61979_c1_g1	0.23	0	95.67	185.57	100.1		TRINITY_DN63414_c0_g1	30.67	32.27	40.64	4.26	6.16	6.41
TRINITY_DN68096_c2_g1	40.04	52.05	45.98	24.53	21.12	22.89		TRINITY_DN57710_c0_g1	0.04	0	0.07	2.84	3.7	3.12		TRINITY_DN57710_c0_g1	0.07	0.03	14.62	31.93	17.37		TRINITY_DN60861_c0_g1	0	0	0.03	5.92	6.77	6.13
TRINITY_DN58611_c1_g1	2966.55	2419.25	2515.71	842.4	444.08	397.68		TRINITY_DN67339_c0_g1	13.55	9.04	8.77	42.86	38.66	49.47		TRINITY_DN73184_c0_g1	0	0.03	12.48	11.84	5.83		TRINITY_DN55094_c0_g1	0	0.06	0	10.37	10.31	17.79
TRINITY_DN68711_c1_g1	0.94	1.36	2.69	6.22	7.47	3.99		TRINITY_DN61979_c0_g1	0	0	0	4.11	5.16	3.35		TRINITY_DN47085_c0_g1	0.19	0	49.22	84.85	49.07		TRINITY_DN68327_c0_g2	0.57	0.64	0.68	17.93	14.01	16.67
TRINITY_DN59094_c0_g1	0.02	0	0	1	1.25	0.78		TRINITY_DN73184_c0_g1	0	0	0	3.93	3.24	3.06		TRINITY_DN61979_c2_g3	0.06	0	23.15	49.13	23.23		TRINITY_DN52946_c0_g1	0	0	0.05	9.5	9.27	16.67
TRINITY_DN126859_c0_g1	8.3	23.36	12.41	0	0	0		TRINITY_DN60971_c0_g1	7.48	8.26	7.36	15.42	22.08	22.65		TRINITY_DN56522_c0_g1	0.06	0	25.27	64.91	32.08		TRINITY_DN56522_c0_g1	0	0	0	18.03	21.61	36.91
TRINITY_DN55479_c0_g2	74.97	253.01	155.79	0	0	0		TRINITY_DN59415_c0_g1	12.91	11	19.63	54.71	61.44	61.44		TRINITY_DN57459_c0_g1	0.03	0	14.59	36.22	17.2		TRINITY_DN57710_c0_g1	0	0	0	11.88	12.21	19.64
TRINITY_DN55115_c0_g2	11.59	14.24	17.52	42.09	56.41	34.03		TRINITY_DN57459_c0_g1	0.07	0	0.12	2.84	3.67	5.07		TRINITY_DN61365_c0_g2	0.03	0.03	22.6	63.69	27.95		TRINITY_DN48238_c1_g1	0	0	0	73.05	109.62	73.86
TRINITY_DN57923_c0_g1	93.18	58.35	150.56	10.53	4.53	2.42		TRINITY_DN61365_c0_g2	0	0.11	0	3.6	7.04	5.88		TRINITY_DN57804_c0_g2	0.58	0.26	37.74	18.85	32.54		TRINITY_DN55902_c0_g1	0	0.05	0	5.1	6.94	8.96
TRINITY_DN54511_c0_g1	1.86	4.33	3.37	0	0.23	0		TRINITY_DN63924_c1_g2	0	0	0	0.44	0.6	1.54		TRINITY_DN65923_c1_g1	10.79	10.72	135.46	93.68	222		TRINITY_DN66337_c6_g2	1.93	1.78	1.13	12.91	12.87	16.61
TRINITY_DN63104_c0_g1	1384.58	698.49	1065.77	267.53	88.14	121.23		TRINITY_DN56681_c0_g1	13.13	12.76	18.53	49.59	53.36	51.19		TRINITY_DN51217_c0_g1	0	0	5.38	10.58	6.7		TRINITY_DN57804_c0_g1	2.83	2.19	4.52	38.53	51.4	47.41
TRINITY_DN61365_c0_g1	0	0.03	0.03	1.14	1.27	0.59		TRINITY_DN52946_c0_g1	0	0	0	2.32	2.92	2.94		TRINITY_DN63387_c0_g5	0	0	2.03	2.92	2.32		TRINITY_DN61979_c0_g1	0	0	0.09	9.67	10.52	17.83
TRINITY_DN65436_c7_g1	15.13	9.38	6.63	0	0	0		TRINITY_DN57710_c1_g1	0	0	0.03	1.35	1.42	1.41		TRINITY_DN52946_c0_g1	0	0	12.84	28.52	14.46		TRINITY_DN67307_c1_g1	77.04	105.6	112.86	19.18	34.63	25.23
TRINITY_DN61979_c2_g2	0.03	0	0	0.94	1.11	0.69		TRINITY_DN58598_c1_g3	121.58	118.23	175.04	1011.16	575.6	993.71		TRINITY_DN55902_c0_g1	0	0	6.97	15.35	8.55		TRINITY_DN57459_c0_g1	0	0	0	11.04	10.06	23.2
TRINITY_DN66402_c0_g1	23.27	26.29	27.08	59.04	57.29	39.98		TRINITY_DN60228_c0_g2	0	0	0	13.28	14.05	9.95		TRINITY_DN61979_c0_g1	0	0	11.33	28.93	15.92		TRINITY_DN57710_c1_g1	0	0	0	4.71	6.3	9.98
TRINITY_DN53122_c1_g2	30.18	25.79	26.88	55	57.26	57.23		TRINITY_DN64150_c0_g1	1.01	1.46	0.93	4.69	4.2	4.68		TRINITY_DN57710_c1_g1	0	0	5.38	12.42	7.18		TRINITY_DN66522_c5_g1	2.47	8.28	3.85	29.1	23.86	38.34
TRINITY_DN66540_c3_g1	48.64	61.62	47.52	142.51	139.95	108.02		TRINITY_DN56254_c0_g1	0.06	0.12	0.13	0.88	1.17	1.22		TRINITY_DN61979_c2_g1	0	0	39.01	77.16	38.34		TRINITY_DN66262_c0_g2	1.81	3.45	6.47	28.83	38.87	40.68
TRINITY_DN62865_c1_g1	1.42	2.88	1.61	0	0	0		TRINITY_DN59911_c0_g1	0	0	0	1.53	1.55	2.79		TRINITY_DN57804_c0_g1	5.95	7.39	47.48	28.41	59.51		TRINITY_DN51217_c0_g1	0	0	0	4.16	5.15	7.89
TRINITY_DN59010_c0_g1	4.43	5.65	5.77	9.52	10.89	10.52		TRINITY_DN65923_c1_g1	20.05	18.45	36.24	166.94	138.92	283.56		TRINITY_DN66486_c3_g2	1.41	2.09	15.71	11.31	25.79		TRINITY_DN59911_c0_g1	0	0.08	0	4.44	5.91	9.68
TRINITY_DN50773_c0_g1	22.93	28.1	29.23	58.4	52.34	46.06		TRINITY_DN61242_c2_g1	10.91	6.6	7.34	30.97	22.4	39.15		TRINITY_DN58612_c1_g1	50.39	48.67	145.98	118.59	166.95		TRINITY_DN62516_c0_g1	44.17	58.32	49.92	22.83	16.87	16.09
TRINITY_DN56522_c0_g1	0	0	0.03	0.69	0.63	1.01		TRINITY_DN62786_c2_g1	7.82	8.48	7.8	12.88	18.97	24.59		TRINITY_DN60861_c0_g1	0.03	0	7.59	5.44	2.32		TRINITY_DN55114_c0_g1	158.48	115.57	350.44	4.37	6.3	11.17
TRINITY_DN67501_c0_g1	2.32	2.87	2.67	5.01	4.67	3.84		TRINITY_DN55902_c0_g1	0	0	0	1.44	1.52	2.64		TRINITY_DN67584_c4_g1	6.28	2.82	19.76	10.23	21.53		TRINITY_DN61576_c0_g1	36	36.11	33.87	9.8	12.49	10.74
TRINITY_DN56782_c0_g1	0	0	0.03	1.01	0.68	0.54		TRINITY_DN67409_c2_g1	36.37	40.89	66.6	202.45	217.49	221.98		TRINITY_DN67866_c3_g1	0.54	0.27	2.33	1.88	2.47		TRINITY_DN64470_c0_g2	40.45	44.52	48.69	14.85	14.58	16.96
TRINITY_DN62179_c1_g1	5.09	7.06	8.12	2.57	2.75	3.04		TRINITY_DN58598_c1_g2	298.05	195.59	359.28	1469.2	929.28	1573.8		TRINITY_DN59911_c0_g1	0	0	4.37	12.82	9.34		TRINITY_DN67956_c0_g2	1.93	2.57	3.56	12.97	11.77	13.42
TRINITY_DN56566_c0_g1	0.02	0	0	0.87	0.9	0.41		TRINITY_DN67584_c4_g1	4.26	2.98	6.3	14.83	20.32	24.87		TRINITY_DN65155_c3_g1	8.63	7.88	21.7	17.05	20.84		TRINITY_DN66903_c0_g1	31.97	31.61	27.27	123.43	135.21	127.35
TRINITY_DN55840_c0_g1	150.77	162.18	178.43	269.7	267.75	237.79		TRINITY_DN66522_c5_g1	4.93	7.35	9.34	35.89	38.79	72.9		TRINITY_DN66522_c5_g1	1.8	1.49	20.26	19.14	42.5		TRINITY_DN61979_c2_g1	0	0	0.31	22.05	24.01	43.9
TRINITY_DN66131_c0_g1	3.59	3.47	3.14	5.43	5.64	6.87		TRINITY_DN58372_c6_g1	26.64	13.45	16.47	224.31	98.86	144.28		TRINITY_DN65232_c0_g3	0	0	2.16	1.23	2.53		TRINITY_DN66819_c4_g2	0.29	0.24	0.47	5.97	7.08	5.9
TRINITY_DN49051_c0_g1	2.13	1.99	3.92	0	0	0		TRINITY_DN61443_c1_g1	6.92	2.79	4.15	14.22	16.64	37.77		TRINITY_DN67975_c1_g1	3.79	3.26	9.53	8.74	7.94		TRINITY_DN11961_c0_g1	1.35	0.68	0.9	14.02	16.95	16.73
TRINITY_DN44551_c0_g1	38.48	45.06	51.76	74.35	74.62	76.12		TRINITY_DN63907_c0_g2	0.79	0.9	0.84	3.38	2.29	3.83		TRINITY_DN68729_c1_g4	0.12	0	0.97	1.64	1.24		TRINITY_DN57042_c0_g1	0	0.04	0	2.31	2.3	4.25
TRINITY_DN47947_c0_g1	9.39	43.57	20.2	0	0	0		TRINITY_DN66337_c6_g2	2.54	2.68	5.52	14.72	18.06	29.38		TRINITY_DN68305_c18_g2	10.3	10.75	116.06	54.42	162.8		TRINITY_DN59117_c1_g1	48.89	22.33	36.74	1.51	3.57	2.63
TRINITY_DN61359_c0_g1	117.78	129.89	180.63	373.91	477.37	274.57		TRINITY_DN58852_c0_g2	18.83	28.69	24.96	89.16	67.04	93.13		TRINITY_DN57595_c0_g2	2.25	1.59	9.45	6.58	7.61		TRINITY_DN53724_c0_g1	2.9	2.41	5.2	0.05	0.07	0.23
TRINITY_DN50332_c0_g1	1390.29	1164.17	2020.67	794.54	943.63	782.87		TRINITY_DN67352_c1_g1	42.02	26.68	32.75	69.16	65.7	94.33		TRINITY_DN59143_c3_g1	0	0	3.67	1.8	3.18		TRINITY_DN65880_c0_g2	143.08	148.08	129.24	53.41	51.96	53.86
TRINITY_DN64769_c1_g1	2.71	6.7	6.39	0	0	0		TRINITY_DN56867_c0_g2	2.24	1.97	1.05	6	5.64	5.98		TRINITY_DN60104_c4_g1	0	0	3.31	1.65	1.47		TRINITY_DN65920_c3_g1	59.44	60.15	58.64	13.26	20.76	22.74
TRINITY_DN53290_c0_g1	32.12	43.85	49.67	77.02	82.37	77.48		TRINITY_DN68154_c4_g1	18.63	18.82	18.04	24.88	35.16	37.63		TRINITY_DN63542_c5_g1	29.39	25.81	56.57	47.56	68.18		TRINITY_DN62359_c8_g1	7.19	4.11	14.94	0.29	0.34	0.58
TRINITY_DN60998_c10_g2	39.32	45.93	60.24	122.3	85.13	111.79		TRINITY_DN41118_c1_g1	0.61	0.78	1.86	5.76	7.54	11.98		TRINITY_DN67956_c0_g2	4.2	5.1	12.78	10.39	14.4		TRINITY_DN63961_c1_g2	72.5	85.26	71.46	231.7	243.53	215.62
TRINITY_DN68654_c0_g1	3.42	5.48	7.77	14.51	17.15	18.27		TRINITY_DN64919_c0_g1	5.3	6	7.47	8.04	11.36	11.43		TRINITY_DN49861_c0_g1	0.1	0.24	2.46	1.82	2.47		TRINITY_DN67618_c3_g3	1	0.71	0.88	5.79	5.14	4.74
TRINITY_DN59094_c0_g2	0	0.06	0.06	1.3	1.69	0.75		TRINITY_DN66356_c0_g1	2.59	4.13	3.28	6.09	9.06	9.68		TRINITY_DN49086_c0_g1	9.66	8.77	20.92	20.24	24.95		TRINITY_DN68295_c1_g1	13.5	13.39	16.07	31.45	38.41	48.3
TRINITY_DN57459_c0_g1	0	0	0	0.41	0.45	0.38		TRINITY_DN67332_c0_g1	0.01	0.01	0	0.25	0.11	0.31		TRINITY_DN68780_c2_g1	12.85	16.32	6.81	4.1	5.15		TRINITY_DN60544_c6_g5	0	0	0	21.35	48.17	23.18
TRINITY_DN64519_c0_g1	9.14	9.32	10.82	17.84	16.57	13.78		TRINITY_DN66204_c3_g2	164.12	74.66	152.56	57.55	37.43	55.45		TRINITY_DN66819_c4_g2	0.46	1.14	11.5	5.35	13.26		TRINITY_DN63784_c0_g1	60.9	52.78	54.98	16.37	23.49	26.55
TRINITY_DN67256_c0_g2	1.21	1.12	1.62	8.34	10.18	2.97		TRINITY_DN62162_c0_g1	6.84	8.63	14.1	21.94	16.15	23.58		TRINITY_DN66262_c0_g2	7.61	8.25	32.81	15.49	35.52		TRINITY_DN68305_c18_g2	8.37	2.79	9.7	107.27	78.33	127.71
TRINITY_DN57762_c0_g2	0.13	0.14	0.16	0	0	0		TRINITY_DN45120_c0_g1	14.33	18.72	13.09	25.82	41.91	55.78		TRINITY_DN57634_c0_g1	0	0	156.01	387.93	222.84		TRINITY_DN65923_c1_g1	4.82	2.73	9.6	101.92	76.16	69.35
TRINITY_DN52042_c0_g1	37.41	55.04	44.79	163.96	143.15	62.38		TRINITY_DN59799_c1_g1	2.29	2.79	2.25	5.43	9.19	9.9		TRINITY_DN61873_c0_g1	2.13	3.22	0.07	0	0		TRINITY_DN60594_c0_g1	0.23	0.13	0.44	3.84	4.41	3.07
TRINITY_DN54694_c0_g1	6.86	5.77	6.15	2.85	2.67	3.22		TRINITY_DN60663_c0_g1	28.75	24.49	21.36	28.65	47.09	61.1		TRINITY_DN59830_c0_g1	0.06	0.04	1.41	0.6	0.77		TRINITY_DN57007_c0_g1	37.12	36.58	38.71	77.1	115.23	106.17
TRINITY_DN63036_c0_g1	32.71	43.33	48.67	103.74	99.5	63.7		TRINITY_DN62838_c1_g1	0.4	5.76	3.1	19.56	12.39	12.48		TRINITY_DN47455_c1_g3	3.8	5.78	64.44	45.32	189.18		TRINITY_DN55285_c0_g1	21.62	25.81	25.93	4.97	5.99	9.43
TRINITY_DN55094_c0_g1	0	0	0	1.1	0.43	0.84		TRINITY_DN68452_c0_g1	5.89	4.53	5.66	15.18	9.61	13		TRINITY_DN66337_c6_g2	1.49	1.51	8.67	4.8	13.83		TRINITY_DN61020_c8_g1	2.38	2.07	1.32	15.76	12.09	17.34
TRINITY_DN63279_c1_g2	0.4	1.22	0.43	0.04	0.06	0.3		TRINITY_DN66682_c0_g3	22.96	15.9	5.83	101.1	92.73	116.56		TRINITY_DN64075_c7_g1	0.59	0.65	2.82	1.69	3.36		TRINITY_DN63043_c1_g1	35.09	33.82	35.76	9.78	15.62	15.35
TRINITY_DN57148_c0_g1	6.56	8.27	10.93	21.82	25.57	15.71		TRINITY_DN49861_c0_g1	0.18	0.35	0.32	6.77	5.33	2.14		TRINITY_DN63511_c0_g1	0.92	1.32	4.3	7.8	5.31		TRINITY_DN55983_c0_g1	13.45	15.81	12.16	3.95	3.39	5.44
TRINITY_DN63615_c1_g2	12.29	12.28	12.16	9.08	7.69	6.64		TRINITY_DN86287_c0_g1	22.04	21.28	19.75	26.8	46.83	48.18		TRINITY_DN52828_c1_g1	0.38	0.3	14.01	7.06	44.18		TRINITY_DN65880_c0_g3	233.1	266.97	254.44	114.94	130.32	117.21
TRINITY_DN63601_c4_g1	21.27	20.65	21.78	41.27	29.98	32.45		TRINITY_DN60611_c0_g1	26.58	22.47	19.81	30.67	50.23	53.14		TRINITY_DN141370_c0_g1	5.49	5.07	16.25	23.53	15.42		TRINITY_DN3670_c0_g1	82.64	54.01	148.89	1.05	4.98	6.31
TRINITY_DN139046_c0_g1	6.19	6.47	7.75	4.4	3.6	4.12		TRINITY_DN67042_c2_g3	17.8	16.11	16.34	33.25	32.61	32.42		TRINITY_DN60871_c0_g2	1.72	0.95	4.57	3.33	4.56		TRINITY_DN61956_c0_g1	4.99	4.52	4.85	15.1	18.5	14.86
TRINITY_DN65360_c3_g1	1.1	4.02	3.97	0	0	0		TRINITY_DN61727_c3_g1	6.16	4.29	4.74	1.04	1.83	1.96		TRINITY_DN6371_c0_g1	0	0	1.17	2.01	0.82		TRINITY_DN141370_c0_g1	2.32	2.98	2.73	16.74	12.35	11.79
TRINITY_DN66495_c1_g1	20.53	15.38	21.74	1.16	0	0		TRINITY_DN66230_c4_g1	82.58	56.68	60.53	141.25	120.02	209.26		TRINITY_DN59151_c0_g1	16.84	13.91	36.38	30.38	48.18		TRINITY_DN61292_c1_g1	232.41	209.3	285.9	779.73	667.42	1032.45
TRINITY_DN64448_c0_g1	0.05	0.14	0.09	1.03	1.06	0.56		TRINITY_DN63539_c0_g1	124.4	99.24	119	251.76	214.52	318.4		TRINITY_DN61171_c16_g6	2.35	2.03	44.15	35.6	119.13		TRINITY_DN59220_c2_g1	158.73	223.73	194.35	76.14	79.22	74.78
TRINITY_DN48594_c0_g1	0.76	2.34	1.63	0	0	0		TRINITY_DN60426_c0_g1	6.32	7.47	6.01	9.76	17.19	18.17		TRINITY_DN66038_c0_g2	1.21	1.38	3.07	3.01	3.77		TRINITY_DN59592_c2_g1	28.2	17.49	18.22	119.97	85.76	124.86
TRINITY_DN64534_c0_g1	2.39	3.74	1.72	15.63	8.03	11.1		TRINITY_DN60795_c1_g1	23.31	21.31	20.88	35.64	33.35	46.63		TRINITY_DN58040_c2_g2	1.56	1.05	0.42	0.25	0.41		TRINITY_DN969_c0_g1	2.07	3.15	2.5	9.93	14.04	9.57
TRINITY_DN59545_c0_g1	359.56	424.61	452.03	646.67	642.13	605.66		TRINITY_DN66938_c0_g1	41.58	48.68	34.7	85.01	88.73	64.44		TRINITY_DN61020_c8_g1	1.61	0.73	12.18	5.47	18.55		TRINITY_DN67998_c5_g4	21	21.87	16.74	50.99	55.26	62.86
TRINITY_DN61365_c0_g2	0	0	0	1.19	0.31	0.36		TRINITY_DN68285_c0_g1	12.67	11.48	10.83	15.13	22.78	25.64		TRINITY_DN61663_c4_g1	16.72	17.61	9.36	8.35	7.14		TRINITY_DN57595_c0_g2	0.76	1.13	0.72	6.69	6.15	5.27
TRINITY_DN66230_c4_g1	17.86	32.86	17.47	210.76	190.74	60.04		TRINITY_DN59104_c0_g1	0.12	0.23	0.03	1.46	1.57	2.9		TRINITY_DN65199_c1_g1	24.16	23.63	14.96	11.52	13.18		TRINITY_DN64650_c0_g2	40.74	21.93	32.59	6.71	20.29	7.25
TRINITY_DN63806_c5_g1	1.27	1.34	1.69	0.12	0.44	0.69		TRINITY_DN66432_c0_g1	1.42	1.98	2.14	4.06	3.67	5.3		TRINITY_DN68217_c1_g4	1.1	1.51	0.3	0.1	0.17		TRINITY_DN52828_c1_g1	0	0	0.15	5.9	5.54	4.48
TRINITY_DN57362_c0_g1	0.12	0.08	0.08	0	0	0		TRINITY_DN60594_c0_g1	0.71	1.1	2.52	9.37	8.97	11.61		TRINITY_DN62890_c5_g2	8.67	6.33	30.47	20.87	54.86		TRINITY_DN68030_c0_g1	13.21	24.06	27.35	80.28	90.23	99.87
TRINITY_DN58846_c1_g1	162.5	181.11	172.89	118.49	86.52	110.92		TRINITY_DN66337_c6_g3	2.15	0.67	0.58	5.55	11.37	2.41		TRINITY_DN53416_c0_g1	1.5	3.69	32.38	15.17	13.98		TRINITY_DN60607_c5_g1	0.39	0.67	1.38	10.72	13.59	11.9
TRINITY_DN55654_c0_g1	0	0	0	1.15	0.86	0.26		TRINITY_DN67748_c2_g1	1.39	0.89	1.37	2.57	1.93	2.92		TRINITY_DN66136_c2_g7	1.29	1.19	2.53	2.29	2.86		TRINITY_DN53262_c0_g4	0	0	0	85.58	103.82	71.35
TRINITY_DN57127_c0_g1	19.83	19.7	18.94	11.74	8.67	10.21		TRINITY_DN57846_c0_g1	147.83	97.79	67.28	508.91	274.48	634.4		TRINITY_DN51287_c0_g1	0.37	0	70.91	38.18	66.85		TRINITY_DN55572_c0_g2	230.88	44.69	945.37	0.24	0.46	1.25
TRINITY_DN60816_c5_g2	854.38	1171.23	1181.04	2827.71	3425.65	1770.4		TRINITY_DN60198_c0_g1	5.21	3.78	6.65	9.92	11.36	13.55		TRINITY_DN54184_c0_g1	31.77	17.56	81.42	87.09	143.99		TRINITY_DN65358_c5_g3	82.38	86.65	83.09	42.45	46.36	43.33
TRINITY_DN66438_c1_g1	1.53	1.4	1.62	2.88	2.89	2.21		TRINITY_DN45413_c0_g1	0	0	0	12.42	9.31	8.29		TRINITY_DN56334_c0_g1	6.44	5.44	13.28	13.69	12.12		TRINITY_DN67354_c0_g2	32.52	31.01	33.25	67.45	86.97	96.83
TRINITY_DN50827_c0_g1	2.51	3.8	2.89	0.25	0.19	0		TRINITY_DN62084_c1_g1	6.69	7.57	8.73	11.5	17.83	19.77		TRINITY_DN68011_c3_g2	26.48	32.26	71.29	66.2	69.47		TRINITY_DN64809_c0_g1	57.36	44.7	64.8	20.78	27.9	27.36
TRINITY_DN63273_c0_g1	12.11	10.33	9.82	18.57	24.26	28.77		TRINITY_DN65952_c1_g2	3.01	13.35	15.9	66.17	121.11	130.36		TRINITY_DN15907_c0_g1	5.17	5.66	10.96	10.09	9.26		TRINITY_DN61509_c3_g2	1111.48	410.15	998.15	5166.36	6616.39	4937.22
TRINITY_DN53304_c0_g1	0.22	0.06	0.15	1.02	0.69	0.49		TRINITY_DN58612_c1_g1	37.63	35.67	56.87	91.2	110.68	148.24		TRINITY_DN66107_c4_g3	0.34	0.38	2.17	2.37	4.3		TRINITY_DN59010_c0_g1	1.33	3.8	3.23	19.27	20.75	17.49
TRINITY_DN60393_c4_g2	0.68	1.78	1.01	0	0	0		TRINITY_DN63159_c0_g1	0	0.04	0.06	0.36	0.49	0.75		TRINITY_DN60607_c5_g1	1	1.39	9.12	5.89	16.29		TRINITY_DN64040_c0_g2	142.83	33.15	371.14	0.81	1.28	2.57
TRINITY_DN57909_c2_g1	6503.32	5794.53	9040.08	4249.96	5118.8	4410.43		TRINITY_DN68305_c18_g2	32.98	19.52	62.2	173.63	265.51	366.5		TRINITY_DN53402_c2_g1	11.84	14.98	27.74	26.37	28.69		TRINITY_DN67347_c0_g2	4.98	4.57	5.91	24.68	18.41	15.94
TRINITY_DN57615_c0_g1	292.07	375.48	364.65	672.7	748.11	493.55		TRINITY_DN66448_c1_g1	6.03	4.84	7.7	1.28	0.92	1.34		TRINITY_DN65111_c7_g2	3.43	3.21	2.18	2.18	2.23		TRINITY_DN59235_c6_g1	60.61	64.38	68.61	25.75	39.5	31.2
TRINITY_DN57168_c0_g2	4.54	1.89	2.52	0.11	0.23	0.31		TRINITY_DN63960_c2_g1	1.41	0.81	1.27	0.1	0.15	0.14		TRINITY_DN64992_c0_g1	1.23	1.17	0.6	0.39	0.48		TRINITY_DN66486_c3_g2	2.73	0.54	1.11	21.47	19.66	18.52
TRINITY_DN68030_c0_g1	24.12	22.74	26.22	44.61	37.75	39.37		TRINITY_DN63542_c5_g1	13.01	14.34	22.89	41.38	45.73	54.01		TRINITY_DN65794_c7_g1	0.29	0.27	1.82	0.95	1.7		TRINITY_DN68636_c15_g2	29.42	19.07	22.44	53.96	49.35	83.83
TRINITY_DN68017_c0_g1	0.06	0.07	0.1	2.12	1.21	0.44		TRINITY_DN64380_c1_g3	0.52	0.25	0.25	1.63	9.24	2.23		TRINITY_DN45148_c0_g1	36.96	39.46	77.28	123.45	101.88		TRINITY_DN68745_c2_g1	7.76	5.88	6.1	20.16	15.9	19.47
TRINITY_DN68528_c10_g1	0.61	5.71	4.99	0.1	0.13	0		TRINITY_DN66680_c4_g3	6.7	7.42	5.86	10.48	15.2	18.36		TRINITY_DN68686_c2_g1	0.9	1.09	2.36	1.62	4.5		TRINITY_DN10406_c0_g1	0.54	0.66	0.34	2.6	4.96	4.5
TRINITY_DN67958_c2_g3	28.97	26.25	30.36	18.55	15.83	18.12		TRINITY_DN34677_c1_g1	6.96	15.63	4.15	53.74	80.26	159.19		TRINITY_DN35944_c0_g2	1.15	1.4	4.9	4.88	3.75		TRINITY_DN64153_c4_g1	596.91	524.37	454.59	232.41	174.27	247.01
TRINITY_DN61316_c1_g3	0.59	1.57	1.22	0	0	0		TRINITY_DN141370_c0_g1	16.47	10.68	17.37	83.71	51.06	44.82		TRINITY_DN61811_c1_g2	10.27	7.85	19.33	20.09	24.02		TRINITY_DN68703_c3_g1	1.6	1.52	2.66	0	0.03	0.17
TRINITY_DN58451_c0_g1	4.69	4.27	3.45	2.25	1.8	1.62		TRINITY_DN63618_c0_g1	23.78	20.36	17.91	7.74	9.38	10.56		TRINITY_DN59998_c0_g1	1.06	1	3.13	4.49	3.5		TRINITY_DN62818_c2_g1	47.55	56.26	52.14	32.5	47.53	38.37
TRINITY_DN59397_c6_g1	2.53	2.4	9.06	1.41	1.3	1.44		TRINITY_DN62378_c0_g1	2.41	2.38	2.33	10.39	8.25	5.31		TRINITY_DN59415_c0_g1	12.26	16.88	33.4	31.22	63.77		TRINITY_DN45724_c0_g1	68.94	41.08	57.83	16.83	11.97	13.73
TRINITY_DN64478_c6_g3	15.1	14.91	15.18	21.51	20.86	23.06		TRINITY_DN66387_c4_g1	81.95	74.83	120.16	206.63	202.61	213.09		TRINITY_DN64161_c0_g1	6.91	7.15	2.41	2.58	1.85		TRINITY_DN68011_c3_g2	20.73	34.8	28.06	54.69	67.93	66.69
[truncated: 3,364 more rows]
