# Supplementary material for: Novel partiti-like viruses are conditional mutualistic symbionts in their normal lepidopteran host, African armyworm, but parasitic in a novel host, Fall armyworm
Source: PLoS Pathog. 2020 Jun 22;16(6):e1008467. doi: 10.1371/journal.ppat.1008467 (PMC7332103; doi:10.1371/journal.ppat.1008467)
Supplement: S2 Data — The data were generated with qPCR using β-actin and GAPDH as reference genes. (XLSX) [file ppat.1008467.s019.xlsx]

## Sheet: Relative expression
Relative expressed levels to reference genes (actin and GAPDH), the expressed value of reference genes = 1
SEIV1		1st-instar stage	2nd-instar stage	3rd-instar stage	4th-instar stage	5th-instar stage	6th-instar stage	Pupae	Female	Male		SEIV2		1st-instar stage	2nd-instar stage	3rd-instar stage	4th-instar stage	5th-instar stage	6th-instar stage	Pupae	Female	Male
figure 2a	repeat 1	0.0237356	0.013179	0.00225917	0.00422359	0.00722468	0.00766913	0.0248744	0.0117006	0.0264594		figure 2b	repeat 1	0.00588319	0.00564694	0.00586344	0.0130287	0.0349729	0.02118	0.89245	0.210407	0.0512204
	repeat 2	0.0021012	0.00772304	0.00107664	0.00588309	0.00771119	0.00898299	0.0722347	0.0151989	0.0196449			repeat 2	0.00197774	0.00273801	0.00259479	0.0123675	0.0374522	0.022836	1.51237	0.163862	0.031742
	repeat 3	0.0186998	0.0126334	0.00213579	0.00517495	0.0142567	0.0146641	0.0303247	0.0179533	0.0193079			repeat 3	0.00430398	0.00532257	0.00528009	0.0121711	0.0555864	0.0334449	0.716433	0.240089	0.0361638
	repeat 4	0.0392273	0.0060456	0.00235187	0.00269529	0.0158889	0.00697339	0.0299397	0.0136139	0.0183858			repeat 4	0.00854394	0.00224519	0.00726863	0.00686144	0.0804724	0.0227799	0.922637	0.182421	0.045858
	Larvae												Larvae
figure 2c		Blood	Fatbody	Gut	Cuticle							figure 2d		Blood	Fatbody	Gut	Cuticle
	repeat 1	39.384	0.123607	0.416268	0.0134287								repeat 1	135.363	0.277076	2.52521	0.0212346
	repeat 2	27.0376	0.00172082	0.00519767	0.000722036								repeat 2	83.1522	0.00362922	0.00360752	0.00237712
	repeat 3	10.9615	0.00474171	0.053184	0.00154211								repeat 3	71.9229	0.0182946	0.10617	0.00412583
	repeat 4		0.0210346	0.138055	0.00562912								repeat 4		0.16268	1.62919	0.0389345
	repeat 5		0.0346407	0.0422207	0.00400658								repeat 5		0.180151	0.233879	0.0179971
	repeat 6		0.191794	0.037742	0.00468376								repeat 6		3.37705	0.840226	0.053523
	Female												Female
figure 2e		Leg	Head	Thorax	Abdomen							figure 2f		Leg	Head	Thorax	Abdomen
	repeat 1	0.125844	0.0556539	0.0499466	0.0680325								repeat 1	0.243246	0.101868	0.111861	0.27424
	repeat 2	0.17653	0.0512087	0.0460492	0.0440759								repeat 2	0.783966	0.124758	0.119203	0.154274
	repeat 3	0.250433	0.0601875	0.0902097	0.0752339								repeat 3	0.674357	0.102046	0.279364	0.24585
	Male												Male
figure 2g		Leg	Head	Thorax	Abdomen							figure 2h		Leg	Head	Thorax	Abdomen
	repeat 1	0.195804	0.0188497	0.0307043	0.0531976								repeat 1	0.777607	0.060293	0.122366	0.311314
	repeat 2	0.33287	0.0466816	0.0600146	0.095257								repeat 2	1.04878	0.153158	0.224367	0.466026
	repeat 3	0.411111	0.0207486	0.0170849	0.24948								repeat 3	0.864733	0.0468795	0.0506068	0.294089
