# Supplementary material for: Novel partiti-like viruses are conditional mutualistic symbionts in their normal lepidopteran host, African armyworm, but parasitic in a novel host, Fall armyworm
Source: PLoS Pathog. 2020 Jun 22;16(6):e1008467. doi: 10.1371/journal.ppat.1008467 (PMC7332103; doi:10.1371/journal.ppat.1008467)
Supplement: S3 Data — The data, including development, body weight and fecundity, were used for Fig 3, S4 Fig and S3 Table. (XLSX) [file ppat.1008467.s020.xlsx]

## Sheet: SE devel
Index	Treat.group	Sex	Treat	Treat2	Virus.origin	Single.pair	Larval.period.d	Pupal.period.d	Pupal.weight.g
1	F-PM	F	PM	Infected	Micro	Yes	13	8	0.153
2	F-PM	F	PM	Infected	Micro	Yes	12	8	0.15
3	F-PM	F	PM	Infected	Micro	Yes	13	8	0.135
4	F-PM	F	PM	Infected	Micro	Yes	14	9	0.137
5	F-PM	F	PM	Infected	Micro	Yes	12	8	0.154
6	F-PM	F	PM	Infected	Micro	Yes	13	8	0.154
7	F-PM	F	PM	Infected	Micro	Yes	13	8	0.121
8	F-PM	F	PM	Infected	Micro	Yes	13	8	0.146
9	F-PM	F	PM	Infected	Micro	Yes	14	8	0.153
10	F-PM	F	PM	Infected	Micro	Yes	13	8	0.138
11	F-PM	F	PM	Infected	Micro	Yes	13	8	0.154
12	F-PM	F	PM	Infected	Micro	Yes	12	9	0.153
13	F-PM	F	PM	Infected	Micro	Yes	13	8	0.17
14	F-PM	F	PM	Infected	Micro	Yes	12	9	0.174
15	F-PM	F	PM	Infected	Micro	Yes	14	8	0.124
16	F-PM	F	PM	Infected	Micro	Yes	14	8	0.148
17	F-PM	F	PM	Infected	Micro	Yes	13	8	0.143
18	F-PM	F	PM	Infected	Micro	Yes	13	8	0.134
19	F-PM	F	PM	Infected	Micro	Yes	14	9	0.143
20	F-PM	F	PM	Infected	Micro	Yes	14	9	0.142
21	F-PM	F	PM	Infected	Micro	Yes	13	8	0.1
22	F-PM	F	PM	Infected	Micro	Yes	14	9	0.14
23	F-PM	F	PM	Infected	Micro	Yes	13	8	0.129
24	F-PM	F	PM	Infected	Micro	Yes	14	8	0.165
25	F-PM	F	PM	Infected	Micro	Yes	17	8	0.181
26	F-PM	F	PM	Infected	Micro	Yes	13	8	0.188
27	F-PM	F	PM	Infected	Micro	Yes	14	8	0.123
28	F-PM	F	PM	Infected	Micro	Yes	13	8	0.13
29	F-PM	F	PM	Infected	Micro	Yes	13	8	0.127
30	F-PM	F	PM	Infected	Micro	Yes	14	8	0.123
31	F-PM	F	PM	Infected	Micro	Yes	13	8	0.124
32	F-PM	F	PM	Infected	Micro	Yes	13	8	0.164
33	F-PM	F	PM	Infected	Micro	Yes	13	8	0.128
34	F-PM	F	PM	Infected	Micro	Yes	13	8	0.127
35	F-PM	F	PM	Infected	Micro	Yes	13	8	0.15
36	F-PM	F	PM	Infected	Micro	Yes	14	8	0.14
37	F-PM	F	PM	Infected	Micro	Yes	14	8	0.157
38	F-PM	F	PM	Infected	Micro	Yes	13	8	0.151
39	F-PM	F	PM	Infected	Micro	Yes	14	8	0.165
40	F-PM	F	PM	Infected	Micro	Yes	13	9	0.122
41	F-PM	F	PM	Infected	Micro	Yes	15	8	0.151
42	F-PM	F	PM	Infected	Micro	Yes	15	8	0.193
43	F-PM	F	PM	Infected	Micro	Yes	16	8	0.191
44	F-PM	F	PM	Infected	Micro	Yes	15	9	0.141
45	F-PM	F	PM	Infected	Micro	Yes	15	8	0.145
46	F-PM	F	PM	Infected	Micro	Yes	15	8	0.181
47	F-PM	F	PM	Infected	Micro	Yes	15	8	0.127
48	F-PM	F	PM	Infected	Micro	Yes	15	7	0.166
49	F-PM	F	PM	Infected	Micro	Yes	16	9	0.196
50	F-PM	F	PM	Infected	Micro	Yes	16	8	0.103
51	F-PM	F	PM	Infected	Micro	Yes	17	9	0.131
52	F-PM	F	PM	Infected	Micro	Yes	16	9	0.182
53	F-PM	F	PM	Infected	Micro	Yes	15	9	0.169
54	F-PM	F	PM	Infected	Micro	Yes	16	9	0.217
55	F-PM	F	PM	Infected	Micro	Yes	15	8	0.161
56	F-PM	F	PM	Infected	Micro	Yes	18	9	0.159
57	F-PM	F	PM	Infected	Micro	Yes	16	9	0.194
58	F-PM	F	PM	Infected	Micro	Yes	16	8	0.214
59	F-PM	F	PM	Infected	Micro	Yes	15	9	0.157
60	F-PM	F	PM	Infected	Micro	Yes	15	8	0.199
61	F-PM	F	PM	Infected	Micro	Yes	18	9	0.192
62	F-PM	F	PM	Infected	Micro	Yes	17	9	0.153
63	F-PM	F	PM	Infected	Micro	Yes	16	9	0.155
64	F-PM	F	PM	Infected	Micro	Yes	16	9	0.169
65	F-PM	F	PM	Infected	Micro	Yes	17	9	0.125
66	F-PM	F	PM	Infected	Micro	Yes	15	8	0.16
67	F-PM	F	PM	Infected	Micro	Yes	16	8	0.161
68	F-PM	F	PM	Infected	Micro	Yes	16	8	0.119
69	F-PM	F	PM	Infected	Micro	Yes	15	9	0.198
70	F-PM	F	PM	Infected	Micro	Yes	17	9	0.18
71	F-PM	F	PM	Infected	Micro	Yes	16	9	0.156
72	F-PM	F	PM	Infected	Micro	Yes	18	9	0.179
73	F-PM	F	PM	Infected	Micro	Yes	17	8	0.124
74	F-PM	F	PM	Infected	Micro	Yes	15	8	0.139
75	F-PM	F	PM	Infected	Micro	Yes	18	8	0.151
76	F-PM	F	PM	Infected	Micro	Yes	17	9	0.176
77	F-PM	F	PM	Infected	Micro	Yes	15	8	0.149
78	F-PM	F	PM	Infected	Micro	Yes	16	9	0.184
79	F-PM	F	PM	Infected	Micro	Yes	16	9	0.178
80	F-PM	F	PM	Infected	Micro	Yes	16	8	0.2
81	F-PM	F	PM	Infected	Micro	Yes	16	9	0.188
82	F-PM	F	PM	Infected	Micro	Yes	13	8	0.177
83	F-PM	F	PM	Infected	Micro	Yes	15	9	0.195
84	F-PM	F	PM	Infected	Micro	Yes	16	9	0.15
85	F-PM	F	PM	Infected	Micro	Yes	13	8	0.17
86	F-PM	F	PM	Infected	Micro	Yes	14	9	0.177
87	F-PM	F	PM	Infected	Micro	Yes	14	8	0.117
88	F-PM	F	PM	Infected	Micro	Yes	14	9	0.177
89	F-PM	F	PM	Infected	Micro	Yes	15	9	0.158
90	F-PM	F	PM	Infected	Micro	Yes	17	9	0.151
91	F-PM	F	PM	Infected	Micro	Yes	13	9	0.161
92	F-PM	F	PM	Infected	Micro	Yes	17	9	0.115
93	F-PM	F	PM	Infected	Micro	Yes	15	9	0.177
94	F-PM	F	PM	Infected	Micro	Yes	14	9	0.2
95	F-PM	F	PM	Infected	Micro	Yes	17	9	0.141
96	F-PM	F	PM	Infected	Micro	Yes	13	8	0.162
97	F-PM	F	PM	Infected	Micro	Yes	16	9	0.122
98	F-PM	F	PM	Infected	Micro	Yes	15	10	0.174
99	F-PM	F	PM	Infected	Micro	Yes	15	9	0.14
100	F-PM	F	PM	Infected	Micro	Yes	17	9	0.141
101	F-PM	F	PM	Infected	Micro	Yes	15	9	0.172
102	F-PM	F	PM	Infected	Micro	Yes	13	8	0.148
103	F-PM	F	PM	Infected	Micro	Yes	14	9	0.167
104	F-PM	F	PM	Infected	Micro	Yes	14	9	0.182
105	F-PM	F	PM	Infected	Micro	Yes	13	8	0.171
106	F-PM	F	PM	Infected	Micro	Yes	14	8	0.124
107	F-PM	F	PM	Infected	Micro	Yes	14	8	0.146
108	F-PM	F	PM	Infected	Micro	Yes	14	8	0.164
109	F-PM	F	PM	Infected	Micro	Yes	14	8	0.128
110	F-PM	F	PM	Infected	Micro	Yes	16	8	0.121
111	F-PM	F	PM	Infected	Micro	Yes	15	9	0.117
112	F-PM	F	PM	Infected	Micro	Yes	14	9	0.172
113	F-PM	F	PM	Infected	Micro	Yes	15	9	0.139
114	F-PM	F	PM	Infected	Micro	Yes	14	8	0.173
115	F-N	F	N	Non-infected	None	Yes	13	8	0.161
116	F-N	F	N	Non-infected	None	Yes	13	8	0.155
117	F-N	F	N	Non-infected	None	Yes	14	8	0.158
118	F-N	F	N	Non-infected	None	Yes	13	8	0.118
119	F-N	F	N	Non-infected	None	Yes	13	8	0.144
120	F-N	F	N	Non-infected	None	Yes	13	8	0.145
121	F-N	F	N	Non-infected	None	Yes	13	8	0.157
122	F-N	F	N	Non-infected	None	Yes	12	8	0.136
123	F-N	F	N	Non-infected	None	Yes	13	8	0.14
124	F-N	F	N	Non-infected	None	Yes	12	8	0.14
125	F-N	F	N	Non-infected	None	Yes	14	8	0.171
126	F-N	F	N	Non-infected	None	Yes	13	8	0.154
127	F-N	F	N	Non-infected	None	Yes	12	8	0.135
128	F-N	F	N	Non-infected	None	Yes	13	8	0.15
129	F-N	F	N	Non-infected	None	Yes	12	8	0.14
130	F-N	F	N	Non-infected	None	Yes	13	8	0.134
131	F-N	F	N	Non-infected	None	Yes	12	8	0.128
132	F-N	F	N	Non-infected	None	Yes	13	8	0.163
133	F-N	F	N	Non-infected	None	Yes	12	8	0.13
134	F-N	F	N	Non-infected	None	Yes	13	8	0.129
135	F-N	F	N	Non-infected	None	Yes	13	8	0.155
136	F-N	F	N	Non-infected	None	Yes	13	8	0.149
137	F-N	F	N	Non-infected	None	Yes	13	8	0.136
138	F-N	F	N	Non-infected	None	Yes	13	8	0.168
139	F-N	F	N	Non-infected	None	Yes	14	8	0.146
140	F-N	F	N	Non-infected	None	Yes	12	8	0.155
141	F-N	F	N	Non-infected	None	Yes	13	8	0.161
142	F-N	F	N	Non-infected	None	Yes	13	8	0.156
143	F-N	F	N	Non-infected	None	Yes	13	8	0.13
144	F-N	F	N	Non-infected	None	Yes	12	8	0.149
145	F-N	F	N	Non-infected	None	Yes	13	8	0.148
146	F-N	F	N	Non-infected	None	Yes	14	7	0.146
147	F-N	F	N	Non-infected	None	Yes	13	8	0.158
148	F-N	F	N	Non-infected	None	Yes	13	8	0.143
149	F-N	F	N	Non-infected	None	Yes	16	8	0.162
150	F-N	F	N	Non-infected	None	Yes	14	8	0.166
151	F-N	F	N	Non-infected	None	Yes	14	9	0.162
152	F-N	F	N	Non-infected	None	Yes	18	8	0.195
153	F-N	F	N	Non-infected	None	Yes	12	8	0.153
154	F-N	F	N	Non-infected	None	Yes	13	9	0.177
155	F-N	F	N	Non-infected	None	Yes	13	8	0.173
156	F-N	F	N	Non-infected	None	Yes	13	8	0.161
157	F-N	F	N	Non-infected	None	Yes	12	8	0.144
158	F-N	F	N	Non-infected	None	Yes	13	8	0.165
159	F-N	F	N	Non-infected	None	Yes	13	9	0.197
160	F-N	F	N	Non-infected	None	Yes	14	8	0.152
161	F-N	F	N	Non-infected	None	Yes	14	9	0.155
162	F-N	F	N	Non-infected	None	Yes	13	9	0.167
163	F-N	F	N	Non-infected	None	Yes	13	8	0.16
164	F-N	F	N	Non-infected	None	Yes	13	8	0.172
165	F-N	F	N	Non-infected	None	Yes	13	9	0.179
166	F-N	F	N	Non-infected	None	Yes	13	8	0.164
167	F-N	F	N	Non-infected	None	Yes	13	9	0.128
168	F-N	F	N	Non-infected	None	Yes	14	8	0.122
169	F-N	F	N	Non-infected	None	Yes	13	8	0.131
170	F-N	F	N	Non-infected	None	Yes	13	9	0.164
171	F-N	F	N	Non-infected	None	Yes	13	8	0.139
172	F-N	F	N	Non-infected	None	Yes	13	8	0.148
173	F-N	F	N	Non-infected	None	Yes	13	8	0.158
174	F-N	F	N	Non-infected	None	Yes	14	8	0.134
175	F-N	F	N	Non-infected	None	Yes	13	8	0.136
176	F-N	F	N	Non-infected	None	Yes	13	8	0.17
177	F-N	F	N	Non-infected	None	Yes	13	8	0.116
178	F-N	F	N	Non-infected	None	Yes	12	8	0.151
179	F-N	F	N	Non-infected	None	Yes	15	8	0.163
180	F-N	F	N	Non-infected	None	Yes	13	8	0.12
181	F-N	F	N	Non-infected	None	Yes	12	8	0.13
182	F-N	F	N	Non-infected	None	Yes	14	8	0.154
183	F-N	F	N	Non-infected	None	Yes	13	8	0.155
184	F-N	F	N	Non-infected	None	Yes	13	8	0.168
185	F-N	F	N	Non-infected	None	Yes	14	8	0.189
186	F-N	F	N	Non-infected	None	Yes	13	8	0.164
187	F-N	F	N	Non-infected	None	Yes	13	8	0.141
188	F-N	F	N	Non-infected	None	Yes	16	8	0.118
189	F-N	F	N	Non-infected	None	Yes	13	9	0.149
190	F-N	F	N	Non-infected	None	Yes	13	8	0.168
191	F-N	F	N	Non-infected	None	Yes	14	8	0.163
192	F-N	F	N	Non-infected	None	Yes	13	8	0.131
193	F-N	F	N	Non-infected	None	Yes	13	8	0.153
194	F-N	F	N	Non-infected	None	Yes	14	8	0.15
195	F-N	F	N	Non-infected	None	Yes	14	9	0.202
196	F-N	F	N	Non-infected	None	Yes	13	8	0.139
197	F-N	F	N	Non-infected	None	Yes	13	8	0.128
198	F-N	F	N	Non-infected	None	Yes	15	9	0.112
199	F-N	F	N	Non-infected	None	Yes	14	8	0.136
200	F-N	F	N	Non-infected	None	Yes	14	9	0.146
201	F-N	F	N	Non-infected	None	Yes	14	9	0.131
202	F-N	F	N	Non-infected	None	Yes	13	9	0.175
203	F-N	F	N	Non-infected	None	Yes	15	8	0.132
204	F-N	F	N	Non-infected	None	Yes	13	9	0.15
205	F-N	F	N	Non-infected	None	Yes	13	8	0.123
206	F-N	F	N	Non-infected	None	Yes	13	9	0.136
207	F-N	F	N	Non-infected	None	Yes	15	9	0.102
208	F-N	F	N	Non-infected	None	Yes	13	8	0.145
209	F-N	F	N	Non-infected	None	Yes	13	8	0.134
210	F-N	F	N	Non-infected	None	Yes	12	9	0.158
211	F-N	F	N	Non-infected	None	Yes	12	9	0.119
212	F-N	F	N	Non-infected	None	Yes	13	8	0.167
213	F-N	F	N	Non-infected	None	Yes	13	9	0.173
214	F-N	F	N	Non-infected	None	Yes	14	8	0.141
215	M-PM	M	PM	Infected	Micro	Yes	12	9	0.144
216	M-PM	M	PM	Infected	Micro	Yes	14	9	0.173
217	M-PM	M	PM	Infected	Micro	Yes	14	9	0.121
218	M-PM	M	PM	Infected	Micro	Yes	13	9	0.146
219	M-PM	M	PM	Infected	Micro	Yes	14	9	0.158
220	M-PM	M	PM	Infected	Micro	Yes	13	9	0.142
221	M-PM	M	PM	Infected	Micro	Yes	14	9	0.116
222	M-PM	M	PM	Infected	Micro	Yes	14	9	0.116
223	M-PM	M	PM	Infected	Micro	Yes	14	9	0.184
224	M-PM	M	PM	Infected	Micro	Yes	14	9	0.164
225	M-PM	M	PM	Infected	Micro	Yes	14	9	0.148
226	M-PM	M	PM	Infected	Micro	Yes	13	9	0.128
227	M-PM	M	PM	Infected	Micro	Yes	13	9	0.185
228	M-PM	M	PM	Infected	Micro	Yes	13	9	0.134
229	M-PM	M	PM	Infected	Micro	Yes	13	9	0.152
230	M-PM	M	PM	Infected	Micro	Yes	14	9	0.16
231	M-PM	M	PM	Infected	Micro	Yes	13	9	0.175
232	M-PM	M	PM	Infected	Micro	Yes	14	9	0.152
233	M-PM	M	PM	Infected	Micro	Yes	13	9	0.153
234	M-PM	M	PM	Infected	Micro	Yes	13	9	0.162
235	M-PM	M	PM	Infected	Micro	Yes	13	8	0.176
236	M-PM	M	PM	Infected	Micro	Yes	14	9	0.144
237	M-PM	M	PM	Infected	Micro	Yes	13	9	0.136
238	M-PM	M	PM	Infected	Micro	Yes	12	9	0.13
239	M-PM	M	PM	Infected	Micro	Yes	13	8	0.143
240	M-PM	M	PM	Infected	Micro	Yes	13	9	0.136
241	M-PM	M	PM	Infected	Micro	Yes	13	9	0.177
242	M-PM	M	PM	Infected	Micro	Yes	13	9	0.145
243	M-PM	M	PM	Infected	Micro	Yes	13	9	0.135
244	M-PM	M	PM	Infected	Micro	Yes	14	9	0.143
245	M-PM	M	PM	Infected	Micro	Yes	13	9	0.124
246	M-PM	M	PM	Infected	Micro	Yes	13	9	0.183
247	M-PM	M	PM	Infected	Micro	Yes	14	9	0.128
248	M-PM	M	PM	Infected	Micro	Yes	13	9	0.117
249	M-PM	M	PM	Infected	Micro	Yes	14	9	0.156
250	M-PM	M	PM	Infected	Micro	Yes	14	9	0.118
251	M-PM	M	PM	Infected	Micro	Yes	13	9	0.1
252	M-PM	M	PM	Infected	Micro	Yes	15	9	0.123
253	M-PM	M	PM	Infected	Micro	Yes	13	9	0.151
254	M-PM	M	PM	Infected	Micro	Yes	14	9	0.146
255	M-PM	M	PM	Infected	Micro	Yes	14	9	0.14
256	M-PM	M	PM	Infected	Micro	Yes	18	9	0.106
257	M-PM	M	PM	Infected	Micro	Yes	16	10	0.172
258	M-PM	M	PM	Infected	Micro	Yes	15	8	0.123
259	M-PM	M	PM	Infected	Micro	Yes	15	8	0.166
260	M-PM	M	PM	Infected	Micro	Yes	16	9	0.179
261	M-PM	M	PM	Infected	Micro	Yes	15	9	0.154
262	M-PM	M	PM	Infected	Micro	Yes	15	9	0.178
263	M-PM	M	PM	Infected	Micro	Yes	16	9	0.214
264	M-PM	M	PM	Infected	Micro	Yes	15	9	0.163
265	M-PM	M	PM	Infected	Micro	Yes	15	8	0.159
266	M-PM	M	PM	Infected	Micro	Yes	16	9	0.166
267	M-PM	M	PM	Infected	Micro	Yes	15	10	0.142
268	M-PM	M	PM	Infected	Micro	Yes	17	10	0.156
269	M-PM	M	PM	Infected	Micro	Yes	18	10	0.148
270	M-PM	M	PM	Infected	Micro	Yes	17	9	0.115
271	M-PM	M	PM	Infected	Micro	Yes	17	9	0.186
272	M-PM	M	PM	Infected	Micro	Yes	16	10	0.182
273	M-PM	M	PM	Infected	Micro	Yes	16	10	0.141
274	M-PM	M	PM	Infected	Micro	Yes	16	9	0.144
275	M-PM	M	PM	Infected	Micro	Yes	16	10	0.166
276	M-PM	M	PM	Infected	Micro	Yes	15	11	0.164
277	M-PM	M	PM	Infected	Micro	Yes	18	10	0.123
278	M-PM	M	PM	Infected	Micro	Yes	18	10	0.134
279	M-PM	M	PM	Infected	Micro	Yes	16	9	0.156
280	M-PM	M	PM	Infected	Micro	Yes	17	10	0.161
281	M-PM	M	PM	Infected	Micro	Yes	15	10	0.174
282	M-PM	M	PM	Infected	Micro	Yes	18	9	0.108
283	M-PM	M	PM	Infected	Micro	Yes	16	9	0.131
284	M-PM	M	PM	Infected	Micro	Yes	16	10	0.177
285	M-PM	M	PM	Infected	Micro	Yes	16	10	0.148
286	M-PM	M	PM	Infected	Micro	Yes	20	9	0.124
287	M-PM	M	PM	Infected	Micro	Yes	16	9	0.144
288	M-PM	M	PM	Infected	Micro	Yes	14	9	0.17
289	M-PM	M	PM	Infected	Micro	Yes	13	10	0.157
290	M-PM	M	PM	Infected	Micro	Yes	13	9	0.142
291	M-PM	M	PM	Infected	Micro	Yes	13	10	0.174
292	M-PM	M	PM	Infected	Micro	Yes	13	9	0.148
293	M-PM	M	PM	Infected	Micro	Yes	14	9	0.168
294	M-PM	M	PM	Infected	Micro	Yes	13	10	0.167
295	M-PM	M	PM	Infected	Micro	Yes	13	9	0.173
296	M-PM	M	PM	Infected	Micro	Yes	16	10	0.15
297	M-PM	M	PM	Infected	Micro	Yes	16	9	0.187
298	M-PM	M	PM	Infected	Micro	Yes	14	9	0.147
299	M-PM	M	PM	Infected	Micro	Yes	17	9	0.146
300	M-PM	M	PM	Infected	Micro	Yes	13	9	0.122
301	M-PM	M	PM	Infected	Micro	Yes	13	9	0.135
302	M-PM	M	PM	Infected	Micro	Yes	20	9	0.103
303	M-PM	M	PM	Infected	Micro	Yes	13	9	0.137
304	M-PM	M	PM	Infected	Micro	Yes	14	10	0.168
305	M-PM	M	PM	Infected	Micro	Yes	13	10	0.151
306	M-PM	M	PM	Infected	Micro	Yes	13	9	0.151
307	M-PM	M	PM	Infected	Micro	Yes	18	10	0.119
308	M-PM	M	PM	Infected	Micro	Yes	15	11	0.165
309	M-PM	M	PM	Infected	Micro	Yes	14	9	0.132
310	M-PM	M	PM	Infected	Micro	Yes	14	10	0.128
311	M-PM	M	PM	Infected	Micro	Yes	14	9	0.149
312	M-PM	M	PM	Infected	Micro	Yes	14	9	0.169
313	M-PM	M	PM	Infected	Micro	Yes	14	10	0.186
314	M-PM	M	PM	Infected	Micro	Yes	21	11	0.149
315	M-N	M	N	Non-infected	None	Yes	12	9	0.136
316	M-N	M	N	Non-infected	None	Yes	13	9	0.135
317	M-N	M	N	Non-infected	None	Yes	12	9	0.132
318	M-N	M	N	Non-infected	None	Yes	13	9	0.134
319	M-N	M	N	Non-infected	None	Yes	12	9	0.136
320	M-N	M	N	Non-infected	None	Yes	14	10	0.151
321	M-N	M	N	Non-infected	None	Yes	13	9	0.133
322	M-N	M	N	Non-infected	None	Yes	13	9	0.143
323	M-N	M	N	Non-infected	None	Yes	13	9	0.135
324	M-N	M	N	Non-infected	None	Yes	13	9	0.112
325	M-N	M	N	Non-infected	None	Yes	14	9	0.168
326	M-N	M	N	Non-infected	None	Yes	13	8	0.133
327	M-N	M	N	Non-infected	None	Yes	13	10	0.138
328	M-N	M	N	Non-infected	None	Yes	13	9	0.148
329	M-N	M	N	Non-infected	None	Yes	12	9	0.121
330	M-N	M	N	Non-infected	None	Yes	13	9	0.144
331	M-N	M	N	Non-infected	None	Yes	13	9	0.144
332	M-N	M	N	Non-infected	None	Yes	13	9	0.152
333	M-N	M	N	Non-infected	None	Yes	12	9	0.127
334	M-N	M	N	Non-infected	None	Yes	12	9	0.142
335	M-N	M	N	Non-infected	None	Yes	14	9	0.154
336	M-N	M	N	Non-infected	None	Yes	14	9	0.136
337	M-N	M	N	Non-infected	None	Yes	13	9	0.147
338	M-N	M	N	Non-infected	None	Yes	12	9	0.154
339	M-N	M	N	Non-infected	None	Yes	13	9	0.177
340	M-N	M	N	Non-infected	None	Yes	12	9	0.169
341	M-N	M	N	Non-infected	None	Yes	13	9	0.158
342	M-N	M	N	Non-infected	None	Yes	13	9	0.192
343	M-N	M	N	Non-infected	None	Yes	12	9	0.143
344	M-N	M	N	Non-infected	None	Yes	12	9	0.127
345	M-N	M	N	Non-infected	None	Yes	13	9	0.113
346	M-N	M	N	Non-infected	None	Yes	13	9	0.147
347	M-N	M	N	Non-infected	None	Yes	13	9	0.12
348	M-N	M	N	Non-infected	None	Yes	15	8	0.135
349	M-N	M	N	Non-infected	None	Yes	13	9	0.142
350	M-N	M	N	Non-infected	None	Yes	13	9	0.128
351	M-N	M	N	Non-infected	None	Yes	14	9	0.157
352	M-N	M	N	Non-infected	None	Yes	13	10	0.153
353	M-N	M	N	Non-infected	None	Yes	13	9	0.155
354	M-N	M	N	Non-infected	None	Yes	13	10	0.135
355	M-N	M	N	Non-infected	None	Yes	14	10	0.125
356	M-N	M	N	Non-infected	None	Yes	14	10	0.152
357	M-N	M	N	Non-infected	None	Yes	13	9	0.144
358	M-N	M	N	Non-infected	None	Yes	13	10	0.156
359	M-N	M	N	Non-infected	None	Yes	13	9	0.158
360	M-N	M	N	Non-infected	None	Yes	13	9	0.144
361	M-N	M	N	Non-infected	None	Yes	14	10	0.166
362	M-N	M	N	Non-infected	None	Yes	13	9	0.15
363	M-N	M	N	Non-infected	None	Yes	12	10	0.142
364	M-N	M	N	Non-infected	None	Yes	13	10	0.135
365	M-N	M	N	Non-infected	None	Yes	13	10	0.17
366	M-N	M	N	Non-infected	None	Yes	14	9	0.141
367	M-N	M	N	Non-infected	None	Yes	14	9	0.171
368	M-N	M	N	Non-infected	None	Yes	13	10	0.145
369	M-N	M	N	Non-infected	None	Yes	14	9	0.11
370	M-N	M	N	Non-infected	None	Yes	15	9	0.125
371	M-N	M	N	Non-infected	None	Yes	14	9	0.155
372	M-N	M	N	Non-infected	None	Yes	14	10	0.173
373	M-N	M	N	Non-infected	None	Yes	14	9	0.165
374	M-N	M	N	Non-infected	None	Yes	14	9	0.156
375	M-N	M	N	Non-infected	None	Yes	14	10	0.125
376	M-N	M	N	Non-infected	None	Yes	13	9	0.144
377	M-N	M	N	Non-infected	None	Yes	16	9	0.116
378	M-N	M	N	Non-infected	None	Yes	14	9	0.167
379	M-N	M	N	Non-infected	None	Yes	15	10	0.121
380	M-N	M	N	Non-infected	None	Yes	13	9	0.147
381	M-N	M	N	Non-infected	None	Yes	14	10	0.148
382	M-N	M	N	Non-infected	None	Yes	13	10	0.167
383	M-N	M	N	Non-infected	None	Yes	13	9	0.157
384	M-N	M	N	Non-infected	None	Yes	13	10	0.155
385	M-N	M	N	Non-infected	None	Yes	13	10	0.151
386	M-N	M	N	Non-infected	None	Yes	14	10	0.121
387	M-N	M	N	Non-infected	None	Yes	13	9	0.155
388	M-N	M	N	Non-infected	None	Yes	13	9	0.143
389	M-N	M	N	Non-infected	None	Yes	13	9	0.158
390	M-N	M	N	Non-infected	None	Yes	13	9	0.163
391	M-N	M	N	Non-infected	None	Yes	13	9	0.13
392	M-N	M	N	Non-infected	None	Yes	13	9	0.167

## Sheet: SE reprod
Experiment	Index	Period	Virus.origin	Treat	F.infected	M.infected	Single.pair	Eggs	Larvae	Log.10.larvae
1	1	whole life	Micro	FPM/MPM	yes	yes	yes	yes	12	1.1139
1	2	whole life	Micro	FPM/MPM	yes	yes	yes	yes	0	0
1	3	whole life	Micro	FPM/MPM	yes	yes	yes	yes	0	0
1	4	whole life	Micro	FPM/MPM	yes	yes	yes	no	0	0
1	5	whole life	Micro	FPM/MPM	yes	yes	yes	yes	0	0
1	6	whole life	Micro	FPM/MPM	yes	yes	yes	yes	0	0
1	7	whole life	Micro	FPM/MPM	yes	yes	yes	yes	0	0
1	8	whole life	Micro	FPM/MPM	yes	yes	yes	yes	420	2.6243
1	9	whole life	Micro	FPM/MPM	yes	yes	yes	yes	2	0.4771
1	10	whole life	Micro	FPM/MPM	yes	yes	yes	no	0	0
1	11	whole life	Micro	FPM/MPM	yes	yes	yes	yes	0	0
1	12	whole life	Micro	FPM/MPM	yes	yes	yes	yes	0	0
1	13	whole life	Micro	FPM/MPM	yes	yes	yes	no	0	0
1	14	whole life	Micro	FPM/MPM	yes	yes	yes	no	0	0
1	15	whole life	Micro	FPM/MPM	yes	yes	yes	yes	0	0
1	16	whole life	Micro	FPM/MPM	yes	yes	yes	yes	10	1.0414
1	17	whole life	Micro	FPM/MPM	yes	yes	yes	yes	88	1.9494
1	18	whole life	Micro	FPM/MPM	yes	yes	yes	yes	159	2.2041
1	19	whole life	Micro	FPM/MPM	yes	yes	yes	no	0	0
1	20	whole life	Micro	FPM/MPM	yes	yes	yes	yes	0	0
1	21	whole life	Micro	FPM/MPM	yes	yes	yes	yes	0	0
1	22	whole life	Micro	FPM/MPM	yes	yes	yes	yes	0	0
1	23	whole life	Micro	FPM/MPM	yes	yes	yes	yes	2	0.4771
1	24	whole life	Micro	FPM/MPM	yes	yes	yes	no	0	0
1	25	whole life	Micro	FPM/MPM	yes	yes	yes	no	0	0
1	26	whole life	Micro	FPM/MPM	yes	yes	yes	no	0	0
1	27	whole life	Micro	FPM/MPM	yes	yes	yes	yes	2	0.4771
1	28	whole life	Micro	FPM/MPM	yes	yes	yes	no	0	0
1	29	whole life	Micro	FPM/MPM	yes	yes	yes	no	0	0
1	30	whole life	Micro	FPM/MPM	yes	yes	yes	yes	0	0
1	31	whole life	Micro	FPM/MPM	yes	yes	yes	no	0	0
1	32	whole life	Micro	FPM/MPM	yes	yes	yes	no	0	0
1	33	whole life	Micro	FPM/MPM	yes	yes	yes	yes	0	0
1	34	whole life	Micro	FPM/MPM	yes	yes	yes	yes	0	0
1	35	whole life	Micro	FPM/MPM	yes	yes	yes	yes	136	2.1367
1	36	whole life	Micro	FPM/MPM	yes	yes	yes	no	0	0
1	37	whole life	Micro	FPM/MPM	yes	yes	yes	yes	0	0
1	38	whole life	Micro	FPM/MPM	yes	yes	yes	yes	0	0
1	39	whole life	Micro	FPM/MPM	yes	yes	yes	yes	0	0
1	40	whole life	Micro	FPM/MPM	yes	yes	yes	yes	0	0
1	41	whole life	Micro	FPM/MPM	yes	yes	yes	yes	0	0
1	42	whole life	Micro	FPM/MPM	yes	yes	yes	yes	0	0
1	43	whole life	Micro	FPM/MPM	yes	yes	yes	no	0	0
1	44	whole life	Micro	FPM/MPM	yes	yes	yes	yes	0	0
1	45	whole life	Micro	FPM/MPM	yes	yes	yes	yes	0	0
1	46	whole life	Micro	FPM/MPM	yes	yes	yes	yes	5	0.7782
1	47	whole life	Micro	FPM/MPM	yes	yes	yes	yes	0	0
1	48	whole life	Micro	FPM/MPM	yes	yes	yes	yes	0	0
1	49	whole life	Micro	FPM/MPM	yes	yes	yes	yes	0	0
1	50	whole life	Micro	FPM/MPM	yes	yes	yes	no	0	0
1	51	whole life	Micro	FPM/MPM	yes	yes	yes	yes	0	0
1	62	whole life	None	FN/MN	no	no	yes	no	0	0
1	63	whole life	None	FN/MN	no	no	yes	yes	0	0
1	64	whole life	None	FN/MN	no	no	yes	yes	172	2.238
1	65	whole life	None	FN/MN	no	no	yes	yes	0	0
1	66	whole life	None	FN/MN	no	no	yes	yes	165	2.2201
1	67	whole life	None	FN/MN	no	no	yes	yes	0	0
1	68	whole life	None	FN/MN	no	no	yes	yes	0	0
1	69	whole life	None	FN/MN	no	no	yes	yes	33	1.5315
1	70	whole life	None	FN/MN	no	no	yes	yes	713	2.8537
1	71	whole life	None	FN/MN	no	no	yes	yes	0	0
1	72	whole life	None	FN/MN	no	no	yes	yes	214	2.3324
1	73	whole life	None	FN/MN	no	no	yes	yes	460	2.6637
1	74	whole life	None	FN/MN	no	no	yes	yes	259	2.415
1	75	whole life	None	FN/MN	no	no	yes	yes	214	2.3324
1	76	whole life	None	FN/MN	no	no	yes	yes	130	2.1173
1	77	whole life	None	FN/MN	no	no	yes	yes	86	1.9395
1	78	whole life	None	FN/MN	no	no	yes	yes	115	2.0645
1	79	whole life	None	FN/MN	no	no	yes	yes	58	1.7709
1	80	whole life	None	FN/MN	no	no	yes	yes	288	2.4609
1	81	whole life	None	FN/MN	no	no	yes	yes	21	1.3424
1	82	whole life	None	FN/MN	no	no	yes	yes	8	0.9542
1	83	whole life	None	FN/MN	no	no	yes	yes	0	0
1	84	whole life	None	FN/MN	no	no	yes	yes	9	1
1	85	whole life	None	FN/MN	no	no	yes	yes	0	0
1	86	whole life	None	FN/MN	no	no	yes	yes	117	2.0719

## Sheet: SE ratio
Pair	Virus.infection	Total.num.larvae	Larvae.num.dead	Larvae.num.live	Larvae.prop.dead	Pupae.num.deformed	Pupae.num.normal	Pupae.prop.deformed	Pupae.num	Pupae.num.dead	Pupae.num.live	Pupae.prop.eclosed	Adult.tot	Female.tot	Male.tot	Female.num	Male.num	Female.num.deformed	Male.num.deformed	Prop.male	Prop.deformed.F	Prop.deformed.M
A	PM	115	8	107	0.0696	3	104	0.972	104	28	76	0.7308	76	39	37	30	29	9	8	0.487	0.231	0.216
B	PM	139	28	111	0.2014	15	96	0.8649	93	39	54	0.5806	57	23	34	19	22	4	12	0.596	0.174	0.353
C	PM	112	18	94	0.1607	7	87	0.9255	87	9	78	0.8966	78	45	33	32	22	13	11	0.423	0.289	0.333
D	PM	121	26	95	0.2149	1	94	0.9895	94	16	78	0.8298	78	44	34	33	27	11	7	0.436	0.25	0.206
A	N	100	11	89	0.11	16	73	0.8202	73	17	56	0.7671	56	34	22	23	14	11	8	0.393	0.324	0.364
B	N	121	15	106	0.124	13	93	0.8774	93	17	76	0.8172	76	37	39	25	20	12	19	0.513	0.324	0.487
C	N	146	29	117	0.1986	14	103	0.8803	102	11	91	0.8922	92	56	36	28	20	28	16	0.391	0.5	0.444
D	N	134	27	107	0.2015	2	105	0.9813	106	16	90	0.8491	89	47	42	25	24	22	18	0.472	0.468	0.429

## Sheet: SE longevity
Number	Treat.group	Sex	Treat	Virus.origin	Single.pair	Adult.longevity.d
1	F-PM	F	PM	Micro	Yes	9
2	F-PM	F	PM	Micro	Yes	5
3	F-PM	F	PM	Micro	Yes	8
4	F-PM	F	PM	Micro	Yes	6
5	F-PM	F	PM	Micro	Yes	16
6	F-PM	F	PM	Micro	Yes	5
7	F-PM	F	PM	Micro	Yes	5
8	F-PM	F	PM	Micro	Yes	5
9	F-PM	F	PM	Micro	Yes	8
10	F-PM	F	PM	Micro	Yes	4
11	F-PM	F	PM	Micro	Yes	5
12	F-PM	F	PM	Micro	Yes	6
13	F-PM	F	PM	Micro	Yes	9
14	F-PM	F	PM	Micro	Yes	5
15	F-PM	F	PM	Micro	Yes	7
16	F-PM	F	PM	Micro	Yes	10
17	F-PM	F	PM	Micro	Yes	6
18	F-PM	F	PM	Micro	Yes	5
19	F-PM	F	PM	Micro	Yes	4
20	F-PM	F	PM	Micro	Yes	10
21	F-PM	F	PM	Micro	Yes	6
22	F-PM	F	PM	Micro	Yes	4
23	F-PM	F	PM	Micro	Yes	8
24	F-PM	F	PM	Micro	Yes	5
25	F-PM	F	PM	Micro	Yes	5
26	F-PM	F	PM	Micro	Yes	6
27	F-PM	F	PM	Micro	Yes	4
28	F-PM	F	PM	Micro	Yes	6
29	F-PM	F	PM	Micro	Yes	5
30	F-PM	F	PM	Micro	Yes	8
31	F-PM	F	PM	Micro	Yes	5
32	F-PM	F	PM	Micro	Yes	3
33	F-PM	F	PM	Micro	Yes	6
34	F-PM	F	PM	Micro	Yes	9
35	F-PM	F	PM	Micro	Yes	14
36	F-PM	F	PM	Micro	Yes	6
37	F-PM	F	PM	Micro	Yes	4
38	F-PM	F	PM	Micro	Yes	9
39	F-PM	F	PM	Micro	Yes	9
40	F-PM	F	PM	Micro	Yes	5
41	F-PM	F	PM	Micro	Yes	14
42	F-PM	F	PM	Micro	Yes	5
43	F-PM	F	PM	Micro	Yes	6
44	F-PM	F	PM	Micro	Yes	9
45	F-PM	F	PM	Micro	Yes	5
46	F-PM	F	PM	Micro	Yes	4
47	F-PM	F	PM	Micro	Yes	6
48	F-PM	F	PM	Micro	Yes	7
49	F-PM	F	PM	Micro	Yes	13
50	F-PM	F	PM	Micro	Yes	12
51	F-PM	F	PM	Micro	Yes	11
52	F-PM	F	PM	Micro	Yes	7
53	F-PM	F	PM	Micro	Yes	4
54	F-PM	F	PM	Micro	Yes	4
55	F-PM	F	PM	Micro	Yes	7
56	F-PM	F	PM	Micro	Yes	5
57	F-PM	F	PM	Micro	Yes	5
58	F-PM	F	PM	Micro	Yes	5
59	F-PM	F	PM	Micro	Yes	5
60	F-PM	F	PM	Micro	Yes	5
61	F-PM	F	PM	Micro	Yes	5
62	F-N	F	N	None	Yes	4
63	F-N	F	N	None	Yes	7
64	F-N	F	N	None	Yes	8
65	F-N	F	N	None	Yes	13
66	F-N	F	N	None	Yes	6
67	F-N	F	N	None	Yes	4
68	F-N	F	N	None	Yes	5
69	F-N	F	N	None	Yes	9
70	F-N	F	N	None	Yes	6
71	F-N	F	N	None	Yes	3
72	F-N	F	N	None	Yes	5
73	F-N	F	N	None	Yes	4
74	F-N	F	N	None	Yes	4
75	F-N	F	N	None	Yes	8
76	F-N	F	N	None	Yes	10
77	F-N	F	N	None	Yes	12
78	F-N	F	N	None	Yes	11
79	F-N	F	N	None	Yes	9
80	F-N	F	N	None	Yes	9
81	F-N	F	N	None	Yes	4
82	F-N	F	N	None	Yes	6
61	F-N	F	N	None	Yes	7
62	F-N	F	N	None	Yes	8
63	F-N	F	N	None	Yes	5
64	F-N	F	N	None	Yes	5
65	F-N	F	N	None	Yes	7
66	F-N	F	N	None	Yes	7
67	F-N	F	N	None	Yes	7
68	F-N	F	N	None	Yes	7
69	F-N	F	N	None	Yes	4
70	F-N	F	N	None	Yes	4
71	F-N	F	N	None	Yes	5
72	F-N	F	N	None	Yes	8
93	M-PM	M	PM	Micro	Yes	9
94	M-PM	M	PM	Micro	Yes	10
95	M-PM	M	PM	Micro	Yes	7
96	M-PM	M	PM	Micro	Yes	5
97	M-PM	M	PM	Micro	Yes	6
98	M-PM	M	PM	Micro	Yes	4
99	M-PM	M	PM	Micro	Yes	4
100	M-PM	M	PM	Micro	Yes	6
101	M-PM	M	PM	Micro	Yes	4
102	M-PM	M	PM	Micro	Yes	9
103	M-PM	M	PM	Micro	Yes	5
104	M-PM	M	PM	Micro	Yes	3
105	M-PM	M	PM	Micro	Yes	5
106	M-PM	M	PM	Micro	Yes	15
107	M-PM	M	PM	Micro	Yes	6
108	M-PM	M	PM	Micro	Yes	13
109	M-PM	M	PM	Micro	Yes	5
110	M-PM	M	PM	Micro	Yes	5
111	M-PM	M	PM	Micro	Yes	10
112	M-PM	M	PM	Micro	Yes	4
113	M-PM	M	PM	Micro	Yes	11
114	M-PM	M	PM	Micro	Yes	4
115	M-PM	M	PM	Micro	Yes	4
116	M-PM	M	PM	Micro	Yes	5
117	M-PM	M	PM	Micro	Yes	4
118	M-PM	M	PM	Micro	Yes	3
119	M-PM	M	PM	Micro	Yes	9
120	M-PM	M	PM	Micro	Yes	4
121	M-PM	M	PM	Micro	Yes	13
122	M-PM	M	PM	Micro	Yes	4
123	M-PM	M	PM	Micro	Yes	12
124	M-PM	M	PM	Micro	Yes	10
125	M-PM	M	PM	Micro	Yes	6
126	M-PM	M	PM	Micro	Yes	5
127	M-PM	M	PM	Micro	Yes	9
128	M-PM	M	PM	Micro	Yes	9
129	M-PM	M	PM	Micro	Yes	4
130	M-PM	M	PM	Micro	Yes	3
131	M-PM	M	PM	Micro	Yes	3
132	M-PM	M	PM	Micro	Yes	4
133	M-PM	M	PM	Micro	Yes	7
134	M-PM	M	PM	Micro	Yes	5
135	M-PM	M	PM	Micro	Yes	4
136	M-PM	M	PM	Micro	Yes	4
137	M-PM	M	PM	Micro	Yes	4
138	M-PM	M	PM	Micro	Yes	5
139	M-PM	M	PM	Micro	Yes	5
140	M-PM	M	PM	Micro	Yes	5
141	M-PM	M	PM	Micro	Yes	8
142	M-PM	M	PM	Micro	Yes	15
143	M-PM	M	PM	Micro	Yes	9
144	M-PM	M	PM	Micro	Yes	7
145	M-PM	M	PM	Micro	Yes	4
146	M-PM	M	PM	Micro	Yes	4
147	M-PM	M	PM	Micro	Yes	4
148	M-PM	M	PM	Micro	Yes	5
149	M-PM	M	PM	Micro	Yes	5
150	M-PM	M	PM	Micro	Yes	5
151	M-PM	M	PM	Micro	Yes	5
152	M-PM	M	PM	Micro	Yes	5
153	M-N	M	N	None	Yes	3
154	M-N	M	N	None	Yes	4
155	M-N	M	N	None	Yes	7
156	M-N	M	N	None	Yes	6
157	M-N	M	N	None	Yes	8
158	M-N	M	N	None	Yes	8
159	M-N	M	N	None	Yes	5
160	M-N	M	N	None	Yes	9
161	M-N	M	N	None	Yes	4
162	M-N	M	N	None	Yes	6
163	M-N	M	N	None	Yes	4
164	M-N	M	N	None	Yes	5
165	M-N	M	N	None	Yes	5
166	M-N	M	N	None	Yes	12
167	M-N	M	N	None	Yes	6
168	M-N	M	N	None	Yes	13
169	M-N	M	N	None	Yes	5
170	M-N	M	N	None	Yes	4
171	M-N	M	N	None	Yes	7
172	M-N	M	N	None	Yes	8
173	M-N	M	N	None	Yes	6
174	M-N	M	N	None	Yes	9
175	M-N	M	N	None	Yes	8
176	M-N	M	N	None	Yes	5
177	M-N	M	N	None	Yes	4
178	M-N	M	N	None	Yes	4
179	M-N	M	N	None	Yes	7
180	M-N	M	N	None	Yes	4
181	M-N	M	N	None	Yes	7
152	M-N	M	N	None	Yes	5
153	M-N	M	N	None	Yes	5
154	M-N	M	N	None	Yes	5
155	M-N	M	N	None	Yes	5
