# Supplementary material for: Novel partiti-like viruses are conditional mutualistic symbionts in their normal lepidopteran host, African armyworm, but parasitic in a novel host, Fall armyworm
Source: PLoS Pathog. 2020 Jun 22;16(6):e1008467. doi: 10.1371/journal.ppat.1008467 (PMC7332103; doi:10.1371/journal.ppat.1008467)
Supplement: S4 Data — The data, including development, body weight and fecundity, were used for Fig 3, S4 Fig and S4 Table. (XLSX) [file ppat.1008467.s021.xlsx]

## Sheet: SF devel
Number	Treat.group	Sex	Treat	Treat2	Virus.origin	Single.pair	Larval.period.d	Pupal.period.d	Pupal.weight.g
1	F-PM	F	PM	Infected	Micro	Yes	14	10	0.168
2	F-PM	F	PM	Infected	Micro	Yes	14	8	0.161
3	F-PM	F	PM	Infected	Micro	Yes	14	8	0.165
4	F-PM	F	PM	Infected	Micro	Yes	14	8	0.178
5	F-PM	F	PM	Infected	Micro	Yes	14	8	0.158
6	F-PM	F	PM	Infected	Micro	Yes	13	9	0.145
7	F-PM	F	PM	Infected	Micro	Yes	14	8	0.141
8	F-PM	F	PM	Infected	Micro	Yes	15	9	0.151
9	F-PM	F	PM	Infected	Micro	Yes	14	8	0.166
10	F-PM	F	PM	Infected	Micro	Yes	16	9	0.161
11	F-PM	F	PM	Infected	Micro	Yes	14	9	0.176
12	F-PM	F	PM	Infected	Micro	Yes	14	8	0.156
13	F-PM	F	PM	Infected	Micro	Yes	14	9	0.116
14	F-PM	F	PM	Infected	Micro	Yes	14	8	0.146
15	F-PM	F	PM	Infected	Micro	Yes	14	8	0.175
16	F-PM	F	PM	Infected	Micro	Yes	14	9	0.157
17	F-PM	F	PM	Infected	Micro	Yes	14	8	0.146
18	F-PM	F	PM	Infected	Micro	Yes	16	9	0.114
19	F-PM	F	PM	Infected	Micro	Yes	14	9	0.148
20	F-PM	F	PM	Infected	Micro	Yes	16	9	0.15
21	F-PM	F	PM	Infected	Micro	Yes	14	8	0.148
22	F-PM	F	PM	Infected	Micro	Yes	14	9	0.136
23	F-PM	F	PM	Infected	Micro	Yes	15	10	0.125
24	F-PM	F	PM	Infected	Micro	Yes	13	9	0.146
25	F-PM	F	PM	Infected	Micro	Yes	13	9	0.155
26	F-PM	F	PM	Infected	Micro	Yes	15	10	0.166
27	F-PM	F	PM	Infected	Micro	Yes	15	9	0.184
28	F-PM	F	PM	Infected	Micro	Yes	14	9	0.132
29	F-PM	F	PM	Infected	Micro	Yes	16	9	0.14
30	F-PM	F	PM	Infected	Micro	Yes	15	9	0.173
31	F-PM	F	PM	Infected	Micro	Yes	14	9	0.123
32	F-PM	F	PM	Infected	Micro	Yes	15	9	0.142
33	F-PM	F	PM	Infected	Micro	Yes	15	9	0.177
34	F-PM	F	PM	Infected	Micro	Yes	15	9	0.137
35	F-PM	F	PM	Infected	Micro	Yes	15	9	0.121
36	F-PM	F	PM	Infected	Micro	Yes	15	9	0.146
37	F-PM	F	PM	Infected	Micro	Yes	15	9	0.134
38	F-PM	F	PM	Infected	Micro	Yes	15	9	0.152
39	F-PM	F	PM	Infected	Micro	Yes	14	7	0.129
40	F-PM	F	PM	Infected	Micro	Yes	14	9	0.12
41	F-PM	F	PM	Infected	Micro	Yes	15	9	0.134
42	F-PM	F	PM	Infected	Micro	Yes	14	8	0.117
43	F-PM	F	PM	Infected	Micro	Yes	15	9	0.153
44	F-PM	F	PM	Infected	Micro	Yes	14	9	0.162
45	F-PM	F	PM	Infected	Micro	Yes	16	9	0.131
46	F-PM	F	PM	Infected	Micro	Yes	14	9	0.155
47	F-PM	F	PM	Infected	Micro	Yes	14	9	0.154
48	F-PM	F	PM	Infected	Micro	Yes	16	9	0.132
49	F-PM	F	PM	Infected	Micro	Yes	15	10	0.142
50	F-PM	F	PM	Infected	Micro	Yes	15	9	0.159
51	F-PM	F	PM	Infected	Micro	Yes	15	9	0.227
52	F-PM	F	PM	Infected	Micro	Yes	14	9	0.171
53	F-PM	F	PM	Infected	Micro	Yes	15	9	0.15
54	F-PM	F	PM	Infected	Micro	Yes	14	8	0.118
55	F-PM	F	PM	Infected	Micro	Yes	14	9	0.146
56	F-PM	F	PM	Infected	Micro	Yes	15	10	0.181
57	F-PM	F	PM	Infected	Micro	Yes	15	9	0.214
58	F-PM	F	PM	Infected	Micro	Yes	15	9	0.154
59	F-PM	F	PM	Infected	Micro	Yes	15	9	0.153
60	F-PM	F	PM	Infected	Micro	Yes	15	9	0.126
61	F-PM	F	PM	Infected	Micro	Yes	15	9	0.175
62	F-PM	F	PM	Infected	Micro	Yes	15	9	0.17
63	F-PM	F	PM	Infected	Micro	Yes	15	9	0.203
64	F-PM	F	PM	Infected	Micro	Yes	15	9	0.161
65	F-PM	F	PM	Infected	Micro	Yes	16	9	0.152
66	F-PM	F	PM	Infected	Micro	Yes	16	9	0.148
67	F-PM	F	PM	Infected	Micro	Yes	13	10	0.154
68	F-PM	F	PM	Infected	Micro	Yes	15	9	0.172
69	F-PM	F	PM	Infected	Micro	Yes	14	9	0.142
70	F-PM	F	PM	Infected	Micro	Yes	13	9	0.114
71	F-PM	F	PM	Infected	Micro	Yes	15	9	0.151
72	F-PM	F	PM	Infected	Micro	Yes	15	9	0.152
73	F-PM	F	PM	Infected	Micro	Yes	14	9	0.173
74	F-PM	F	PM	Infected	Micro	Yes	13	9	0.136
75	F-PM	F	PM	Infected	Micro	Yes	15	9	0.185
76	F-PM	F	PM	Infected	Micro	Yes	15	9	0.159
77	F-PM	F	PM	Infected	Micro	Yes	14	9	0.17
78	F-PM	F	PM	Infected	Micro	Yes	15	9	0.172
79	F-PM	F	PM	Infected	Micro	Yes	14	9	0.153
80	F-PM	F	PM	Infected	Micro	Yes	15	9	0.167
81	F-PM	F	PM	Infected	Micro	Yes	14	8	0.165
82	F-PM	F	PM	Infected	Micro	Yes	15	9	0.141
83	F-PM	F	PM	Infected	Micro	Yes	14	8	0.153
84	F-PM	F	PM	Infected	Micro	Yes	14	10	0.182
85	F-PM	F	PM	Infected	Micro	Yes	14	10	0.19
86	F-PM	F	PM	Infected	Micro	Yes	14	9	0.161
87	F-PM	F	PM	Infected	Micro	Yes	14	9	0.142
88	F-PM	F	PM	Infected	Micro	Yes	14	9	0.152
89	F-PM	F	PM	Infected	Micro	Yes	14	9	0.19
90	F-PM	F	PM	Infected	Micro	Yes	14	10	0.191
91	F-PM	F	PM	Infected	Micro	Yes	14	9	0.171
92	F-PM	F	PM	Infected	Micro	Yes	14	9	0.174
93	F-PM	F	PM	Infected	Micro	Yes	15	10	0.168
94	F-PM	F	PM	Infected	Micro	Yes	15	10	0.156
95	F-PM	F	PM	Infected	Micro	Yes	15	10	0.193
96	F-PM	F	PM	Infected	Micro	Yes	16	9	0.176
97	F-PM	F	PM	Infected	Micro	Yes	15	9	0.171
98	F-PM	F	PM	Infected	Micro	Yes	16	8	0.168
99	F-PM	F	PM	Infected	Micro	Yes	14	9	0.169
100	F-PM	F	PM	Infected	Micro	Yes	14	9	0.187
101	F-PM	F	PM	Infected	Micro	Yes	15	9	0.171
102	F-PM	F	PM	Infected	Micro	Yes	15	9	0.212
103	F-PM	F	PM	Infected	Micro	Yes	15	9	0.192
104	F-PM	F	PM	Infected	Micro	Yes	15	9	0.151
105	F-PM	F	PM	Infected	Micro	Yes	15	9	0.186
106	F-PM	F	PM	Infected	Micro	Yes	15	9	0.191
107	F-PM	F	PM	Infected	Micro	Yes	14	9	0.162
108	F-PM	F	PM	Infected	Micro	Yes	14	8	0.138
109	F-PM	F	PM	Infected	Micro	Yes	14	10	0.155
110	F-PM	F	PM	Infected	Micro	Yes	15	9	0.196
111	F-N	F	N	Non-infected	None	Yes	15	8	0.119
112	F-N	F	N	Non-infected	None	Yes	15	9	0.167
113	F-N	F	N	Non-infected	None	Yes	15	9	0.154
114	F-N	F	N	Non-infected	None	Yes	15	9	0.18
115	F-N	F	N	Non-infected	None	Yes	14	9	0.202
116	F-N	F	N	Non-infected	None	Yes	14	9	0.176
117	F-N	F	N	Non-infected	None	Yes	16	9	0.213
118	F-N	F	N	Non-infected	None	Yes	15	9	0.196
119	F-N	F	N	Non-infected	None	Yes	14	8	0.136
120	F-N	F	N	Non-infected	None	Yes	14	9	0.118
121	F-N	F	N	Non-infected	None	Yes	15	8	0.177
122	F-N	F	N	Non-infected	None	Yes	14	8	0.182
123	F-N	F	N	Non-infected	None	Yes	14	8	0.174
124	F-N	F	N	Non-infected	None	Yes	15	9	0.207
125	F-N	F	N	Non-infected	None	Yes	15	9	0.196
126	F-N	F	N	Non-infected	None	Yes	15	9	0.134
127	F-N	F	N	Non-infected	None	Yes	15	9	0.168
128	F-N	F	N	Non-infected	None	Yes	14	8	0.156
129	F-N	F	N	Non-infected	None	Yes	14	8	0.165
130	F-N	F	N	Non-infected	None	Yes	17	9	0.164
131	F-N	F	N	Non-infected	None	Yes	15	9	0.142
132	F-N	F	N	Non-infected	None	Yes	14	8	0.145
133	F-N	F	N	Non-infected	None	Yes	16	8	0.11
134	F-N	F	N	Non-infected	None	Yes	14	8	0.145
135	F-N	F	N	Non-infected	None	Yes	14	8	0.136
136	F-N	F	N	Non-infected	None	Yes	14	8	0.158
137	F-N	F	N	Non-infected	None	Yes	14	9	0.13
138	F-N	F	N	Non-infected	None	Yes	13	9	0.147
139	F-N	F	N	Non-infected	None	Yes	14	10	0.17
140	F-N	F	N	Non-infected	None	Yes	14	8	0.163
141	F-N	F	N	Non-infected	None	Yes	15	8	0.135
142	F-N	F	N	Non-infected	None	Yes	14	8	0.165
143	F-N	F	N	Non-infected	None	Yes	14	8	0.181
144	F-N	F	N	Non-infected	None	Yes	14	9	0.174
145	F-N	F	N	Non-infected	None	Yes	16	7	0.185
146	F-N	F	N	Non-infected	None	Yes	16	8	0.145
147	F-N	F	N	Non-infected	None	Yes	17	10	0.156
148	F-N	F	N	Non-infected	None	Yes	15	9	0.171
149	F-N	F	N	Non-infected	None	Yes	13	9	0.132
150	F-N	F	N	Non-infected	None	Yes	17	8	0.179
151	F-N	F	N	Non-infected	None	Yes	15	9	0.208
152	F-N	F	N	Non-infected	None	Yes	13	9	0.155
153	F-N	F	N	Non-infected	None	Yes	16	8	0.164
154	F-N	F	N	Non-infected	None	Yes	16	9	0.136
155	F-N	F	N	Non-infected	None	Yes	15	8	0.144
156	F-N	F	N	Non-infected	None	Yes	16	9	0.174
157	F-N	F	N	Non-infected	None	Yes	21	9	0.117
158	F-N	F	N	Non-infected	None	Yes	17	9	0.122
159	F-N	F	N	Non-infected	None	Yes	14	8	0.189
160	F-N	F	N	Non-infected	None	Yes	16	8	0.168
161	F-N	F	N	Non-infected	None	Yes	14	9	0.196
162	F-N	F	N	Non-infected	None	Yes	14	9	0.182
163	F-N	F	N	Non-infected	None	Yes	14	9	0.197
164	F-N	F	N	Non-infected	None	Yes	14	8	0.164
165	F-N	F	N	Non-infected	None	Yes	17	10	0.13
166	F-N	F	N	Non-infected	None	Yes	14	9	0.185
167	F-N	F	N	Non-infected	None	Yes	13	10	0.162
168	F-N	F	N	Non-infected	None	Yes	13	9	0.124
169	F-N	F	N	Non-infected	None	Yes	14	9	0.178
170	F-N	F	N	Non-infected	None	Yes	15	8	0.167
171	F-N	F	N	Non-infected	None	Yes	14	9	0.134
172	F-N	F	N	Non-infected	None	Yes	13	8	0.163
173	F-N	F	N	Non-infected	None	Yes	14	8	0.151
174	F-N	F	N	Non-infected	None	Yes	13	9	0.144
175	F-N	F	N	Non-infected	None	Yes	13	8	0.166
176	F-N	F	N	Non-infected	None	Yes	14	8	0.158
177	F-N	F	N	Non-infected	None	Yes	15	8	0.149
178	F-N	F	N	Non-infected	None	Yes	15	8	0.171
179	F-N	F	N	Non-infected	None	Yes	14	8	0.163
180	F-N	F	N	Non-infected	None	Yes	13	9	0.144
181	F-N	F	N	Non-infected	None	Yes	16	9	0.179
182	F-N	F	N	Non-infected	None	Yes	14	8	0.167
183	F-N	F	N	Non-infected	None	Yes	15	9	0.156
184	F-N	F	N	Non-infected	None	Yes	16	9	0.16
185	F-N	F	N	Non-infected	None	Yes	15	8	0.16
186	F-N	F	N	Non-infected	None	Yes	14	10	0.128
187	F-N	F	N	Non-infected	None	Yes	14	8	0.168
188	F-N	F	N	Non-infected	None	Yes	15	9	0.178
189	F-N	F	N	Non-infected	None	Yes	14	9	0.155
190	F-N	F	N	Non-infected	None	Yes	13	8	0.125
191	F-N	F	N	Non-infected	None	Yes	15	8	0.214
192	F-N	F	N	Non-infected	None	Yes	13	8	0.142
193	F-N	F	N	Non-infected	None	Yes	13	9	0.113
194	F-N	F	N	Non-infected	None	Yes	14	7	0.154
195	F-N	F	N	Non-infected	None	Yes	14	8	0.156
196	F-N	F	N	Non-infected	None	Yes	14	9	0.167
197	F-N	F	N	Non-infected	None	Yes	13	9	0.143
198	F-N	F	N	Non-infected	None	Yes	15	9	0.163
199	F-N	F	N	Non-infected	None	Yes	13	8	0.14
200	F-N	F	N	Non-infected	None	Yes	13	8	0.128
201	F-N	F	N	Non-infected	None	Yes	15	9	0.167
202	F-N	F	N	Non-infected	None	Yes	14	9	0.132
203	F-N	F	N	Non-infected	None	Yes	14	9	0.17
204	F-N	F	N	Non-infected	None	Yes	15	8	0.141
205	F-N	F	N	Non-infected	None	Yes	15	9	0.156
206	F-N	F	N	Non-infected	None	Yes	13	8	0.122
207	F-N	F	N	Non-infected	None	Yes	14	9	0.18
208	F-N	F	N	Non-infected	None	Yes	14	9	0.117
209	F-N	F	N	Non-infected	None	Yes	15	9	0.133
210	F-N	F	N	Non-infected	None	Yes	13	9	0.137
211	F-N	F	N	Non-infected	None	Yes	15	9	0.139
212	F-N	F	N	Non-infected	None	Yes	14	9	0.164
213	F-N	F	N	Non-infected	None	Yes	15	9	0.14
214	F-N	F	N	Non-infected	None	Yes	15	9	0.147
215	F-N	F	N	Non-infected	None	Yes	15	9	0.151
216	F-N	F	N	Non-infected	None	Yes	16	9	0.139
217	F-N	F	N	Non-infected	None	Yes	16	8	0.163
218	F-N	F	N	Non-infected	None	Yes	15	9	0.142
219	F-N	F	N	Non-infected	None	Yes	15	8	0.157
220	F-N	F	N	Non-infected	None	Yes	15	8	0.133
221	F-N	F	N	Non-infected	None	Yes	15	8	0.138
222	F-N	F	N	Non-infected	None	Yes	15	8	0.142
223	F-N	F	N	Non-infected	None	Yes	15	8	0.177
224	F-N	F	N	Non-infected	None	Yes	14	8	0.165
225	F-N	F	N	Non-infected	None	Yes	14	8	0.178
226	F-N	F	N	Non-infected	None	Yes	14	9	0.183
227	F-N	F	N	Non-infected	None	Yes	13	8	0.137
228	M-PM	M	PM	Infected	Micro	Yes	15	10	0.165
229	M-PM	M	PM	Infected	Micro	Yes	14	10	0.169
230	M-PM	M	PM	Infected	Micro	Yes	14	11	0.179
231	M-PM	M	PM	Infected	Micro	Yes	14	10	0.171
232	M-PM	M	PM	Infected	Micro	Yes	14	9	0.186
233	M-PM	M	PM	Infected	Micro	Yes	14	10	0.172
234	M-PM	M	PM	Infected	Micro	Yes	14	10	0.152
235	M-PM	M	PM	Infected	Micro	Yes	15	10	0.179
236	M-PM	M	PM	Infected	Micro	Yes	14	10	0.146
237	M-PM	M	PM	Infected	Micro	Yes	14	10	0.166
238	M-PM	M	PM	Infected	Micro	Yes	14	11	0.155
239	M-PM	M	PM	Infected	Micro	Yes	14	9	0.146
240	M-PM	M	PM	Infected	Micro	Yes	14	10	0.173
241	M-PM	M	PM	Infected	Micro	Yes	14	10	0.164
242	M-PM	M	PM	Infected	Micro	Yes	15	10	0.194
243	M-PM	M	PM	Infected	Micro	Yes	14	10	0.17
244	M-PM	M	PM	Infected	Micro	Yes	14	11	0.189
245	M-PM	M	PM	Infected	Micro	Yes	14	9	0.164
246	M-PM	M	PM	Infected	Micro	Yes	14	10	0.154
247	M-PM	M	PM	Infected	Micro	Yes	15	10	0.16
248	M-PM	M	PM	Infected	Micro	Yes	15	10	0.181
249	M-PM	M	PM	Infected	Micro	Yes	14	10	0.166
250	M-PM	M	PM	Infected	Micro	Yes	14	10	0.17
251	M-PM	M	PM	Infected	Micro	Yes	15	11	0.14
252	M-PM	M	PM	Infected	Micro	Yes	15	11	0.166
253	M-PM	M	PM	Infected	Micro	Yes	15	10	0.165
254	M-PM	M	PM	Infected	Micro	Yes	15	11	0.133
255	M-PM	M	PM	Infected	Micro	Yes	15	11	0.168
256	M-PM	M	PM	Infected	Micro	Yes	16	10	0.159
257	M-PM	M	PM	Infected	Micro	Yes	15	11	0.163
258	M-PM	M	PM	Infected	Micro	Yes	14	10	0.162
259	M-PM	M	PM	Infected	Micro	Yes	14	10	0.149
260	M-PM	M	PM	Infected	Micro	Yes	15	10	0.158
261	M-PM	M	PM	Infected	Micro	Yes	15	11	0.151
262	M-PM	M	PM	Infected	Micro	Yes	15	10	0.179
263	M-PM	M	PM	Infected	Micro	Yes	15	11	0.18
264	M-PM	M	PM	Infected	Micro	Yes	15	10	0.196
265	M-PM	M	PM	Infected	Micro	Yes	15	10	0.185
266	M-PM	M	PM	Infected	Micro	Yes	14	10	0.165
267	M-PM	M	PM	Infected	Micro	Yes	15	10	0.143
268	M-PM	M	PM	Infected	Micro	Yes	16	10	0.133
269	M-PM	M	PM	Infected	Micro	Yes	15	10	0.17
270	M-PM	M	PM	Infected	Micro	Yes	15	10	0.168
271	M-PM	M	PM	Infected	Micro	Yes	16	11	0.152
272	M-PM	M	PM	Infected	Micro	Yes	15	11	0.18
273	M-PM	M	PM	Infected	Micro	Yes	16	12	0.177
274	M-PM	M	PM	Infected	Micro	Yes	15	11	0.192
275	M-PM	M	PM	Infected	Micro	Yes	14	10	0.225
276	M-PM	M	PM	Infected	Micro	Yes	15	10	0.15
277	M-PM	M	PM	Infected	Micro	Yes	15	11	0.154
278	M-PM	M	PM	Infected	Micro	Yes	15	10	0.172
279	M-PM	M	PM	Infected	Micro	Yes	14	10	0.185
280	M-PM	M	PM	Infected	Micro	Yes	15	11	0.218
281	M-PM	M	PM	Infected	Micro	Yes	15	11	0.18
282	M-PM	M	PM	Infected	Micro	Yes	15	10	0.17
283	M-PM	M	PM	Infected	Micro	Yes	15	11	0.15
284	M-PM	M	PM	Infected	Micro	Yes	15	10	0.172
285	M-PM	M	PM	Infected	Micro	Yes	15	11	0.202
286	M-PM	M	PM	Infected	Micro	Yes	15	11	0.197
287	M-PM	M	PM	Infected	Micro	Yes	15	10	0.168
288	M-PM	M	PM	Infected	Micro	Yes	14	9	0.137
289	M-PM	M	PM	Infected	Micro	Yes	14	10	0.18
290	M-PM	M	PM	Infected	Micro	Yes	15	10	0.186
291	M-PM	M	PM	Infected	Micro	Yes	15	11	0.179
292	M-PM	M	PM	Infected	Micro	Yes	15	11	0.173
293	M-PM	M	PM	Infected	Micro	Yes	16	10	0.199
294	M-PM	M	PM	Infected	Micro	Yes	14	10	0.183
295	M-PM	M	PM	Infected	Micro	Yes	15	10	0.175
296	M-PM	M	PM	Infected	Micro	Yes	15	11	0.153
297	M-PM	M	PM	Infected	Micro	Yes	15	10	0.156
298	M-PM	M	PM	Infected	Micro	Yes	13	11	0.141
299	M-PM	M	PM	Infected	Micro	Yes	16	10	0.173
300	M-PM	M	PM	Infected	Micro	Yes	15	11	0.164
301	M-PM	M	PM	Infected	Micro	Yes	15	10	0.202
302	M-PM	M	PM	Infected	Micro	Yes	15	10	0.168
303	M-PM	M	PM	Infected	Micro	Yes	15	10	0.156
304	M-PM	M	PM	Infected	Micro	Yes	16	10	0.195
305	M-PM	M	PM	Infected	Micro	Yes	15	10	0.165
306	M-PM	M	PM	Infected	Micro	Yes	15	11	0.147
307	M-PM	M	PM	Infected	Micro	Yes	15	10	0.163
308	M-PM	M	PM	Infected	Micro	Yes	16	10	0.146
309	M-PM	M	PM	Infected	Micro	Yes	16	10	0.136
310	M-PM	M	PM	Infected	Micro	Yes	16	10	0.146
311	M-PM	M	PM	Infected	Micro	Yes	15	11	0.151
312	M-PM	M	PM	Infected	Micro	Yes	14	10	0.163
313	M-PM	M	PM	Infected	Micro	Yes	15	10	0.183
314	M-PM	M	PM	Infected	Micro	Yes	15	10	0.186
315	M-PM	M	PM	Infected	Micro	Yes	15	11	0.165
316	M-PM	M	PM	Infected	Micro	Yes	14	9	0.138
317	M-PM	M	PM	Infected	Micro	Yes	16	10	0.155
318	M-PM	M	PM	Infected	Micro	Yes	14	10	0.124
319	M-PM	M	PM	Infected	Micro	Yes	14	10	0.159
320	M-PM	M	PM	Infected	Micro	Yes	15	11	0.166
321	M-PM	M	PM	Infected	Micro	Yes	15	11	0.203
322	M-PM	M	PM	Infected	Micro	Yes	15	10	0.159
323	M-PM	M	PM	Infected	Micro	Yes	16	10	0.199
324	M-PM	M	PM	Infected	Micro	Yes	16	10	0.176
325	M-PM	M	PM	Infected	Micro	Yes	14	12	0.173
326	M-PM	M	PM	Infected	Micro	Yes	15	11	0.18
327	M-PM	M	PM	Infected	Micro	Yes	14	11	0.161
328	M-PM	M	PM	Infected	Micro	Yes	14	10	0.185
329	M-PM	M	PM	Infected	Micro	Yes	14	11	0.202
330	M-PM	M	PM	Infected	Micro	Yes	14	10	0.183
331	M-PM	M	PM	Infected	Micro	Yes	14	10	0.175
332	M-PM	M	PM	Infected	Micro	Yes	14	10	0.18
333	M-PM	M	PM	Infected	Micro	Yes	14	11	0.231
334	M-PM	M	PM	Infected	Micro	Yes	14	11	0.208
335	M-PM	M	PM	Infected	Micro	Yes	15	11	0.202
336	M-PM	M	PM	Infected	Micro	Yes	16	10	0.224
337	M-PM	M	PM	Infected	Micro	Yes	14	11	0.23
338	M-PM	M	PM	Infected	Micro	Yes	15	11	0.198
339	M-PM	M	PM	Infected	Micro	Yes	15	10	0.195
340	M-PM	M	PM	Infected	Micro	Yes	15	10	0.152
341	M-PM	M	PM	Infected	Micro	Yes	15	10	0.188
342	M-PM	M	PM	Infected	Micro	Yes	15	10	0.18
343	M-PM	M	PM	Infected	Micro	Yes	15	10	0.174
344	M-PM	M	PM	Infected	Micro	Yes	14	11	0.189
345	M-PM	M	PM	Infected	Micro	Yes	15	10	0.187
346	M-PM	M	PM	Infected	Micro	Yes	16	9	0.165
347	M-PM	M	PM	Infected	Micro	Yes	17	10	0.212
348	M-PM	M	PM	Infected	Micro	Yes	15	10	0.208
349	M-PM	M	PM	Infected	Micro	Yes	13	10	0.159
350	M-PM	M	PM	Infected	Micro	Yes	14	10	0.158
351	M-N	M	N	Non-infected	None	Yes	15	10	0.167
352	M-N	M	N	Non-infected	None	Yes	15	11	0.204
353	M-N	M	N	Non-infected	None	Yes	14	10	0.173
354	M-N	M	N	Non-infected	None	Yes	14	10	0.177
355	M-N	M	N	Non-infected	None	Yes	14	9	0.172
356	M-N	M	N	Non-infected	None	Yes	14	11	0.184
357	M-N	M	N	Non-infected	None	Yes	15	10	0.145
358	M-N	M	N	Non-infected	None	Yes	15	10	0.199
359	M-N	M	N	Non-infected	None	Yes	14	10	0.181
360	M-N	M	N	Non-infected	None	Yes	15	10	0.138
361	M-N	M	N	Non-infected	None	Yes	14	10	0.158
362	M-N	M	N	Non-infected	None	Yes	14	10	0.185
363	M-N	M	N	Non-infected	None	Yes	14	10	0.172
364	M-N	M	N	Non-infected	None	Yes	14	11	0.155
365	M-N	M	N	Non-infected	None	Yes	14	9	0.134
366	M-N	M	N	Non-infected	None	Yes	14	9	0.166
367	M-N	M	N	Non-infected	None	Yes	15	10	0.159
368	M-N	M	N	Non-infected	None	Yes	14	10	0.165
369	M-N	M	N	Non-infected	None	Yes	15	10	0.166
370	M-N	M	N	Non-infected	None	Yes	14	10	0.17
371	M-N	M	N	Non-infected	None	Yes	17	10	0.143
372	M-N	M	N	Non-infected	None	Yes	16	8	0.184
373	M-N	M	N	Non-infected	None	Yes	17	11	0.143
374	M-N	M	N	Non-infected	None	Yes	15	10	0.19
375	M-N	M	N	Non-infected	None	Yes	17	10	0.238
376	M-N	M	N	Non-infected	None	Yes	17	10	0.165
377	M-N	M	N	Non-infected	None	Yes	16	10	0.244
378	M-N	M	N	Non-infected	None	Yes	19	10	0.141
379	M-N	M	N	Non-infected	None	Yes	17	10	0.133
380	M-N	M	N	Non-infected	None	Yes	14	10	0.19
381	M-N	M	N	Non-infected	None	Yes	17	10	0.138
382	M-N	M	N	Non-infected	None	Yes	15	11	0.24
383	M-N	M	N	Non-infected	None	Yes	17	11	0.208
384	M-N	M	N	Non-infected	None	Yes	17	10	0.177
385	M-N	M	N	Non-infected	None	Yes	14	10	0.178
386	M-N	M	N	Non-infected	None	Yes	14	10	0.189
387	M-N	M	N	Non-infected	None	Yes	17	11	0.159
388	M-N	M	N	Non-infected	None	Yes	13	11	0.172
389	M-N	M	N	Non-infected	None	Yes	15	9	0.19
390	M-N	M	N	Non-infected	None	Yes	14	10	0.181
391	M-N	M	N	Non-infected	None	Yes	14	10	0.204
392	M-N	M	N	Non-infected	None	Yes	14	10	0.174
393	M-N	M	N	Non-infected	None	Yes	15	11	0.191
394	M-N	M	N	Non-infected	None	Yes	14	10	0.175
395	M-N	M	N	Non-infected	None	Yes	15	10	0.161
396	M-N	M	N	Non-infected	None	Yes	14	10	0.177
397	M-N	M	N	Non-infected	None	Yes	14	10	0.167
398	M-N	M	N	Non-infected	None	Yes	17	10	0.142
399	M-N	M	N	Non-infected	None	Yes	15	10	0.159
400	M-N	M	N	Non-infected	None	Yes	16	10	0.159
401	M-N	M	N	Non-infected	None	Yes	20	10	0.173
402	M-N	M	N	Non-infected	None	Yes	16	10	0.164
403	M-N	M	N	Non-infected	None	Yes	16	10	0.124
404	M-N	M	N	Non-infected	None	Yes	15	11	0.207
405	M-N	M	N	Non-infected	None	Yes	14	10	0.153
406	M-N	M	N	Non-infected	None	Yes	15	10	0.166
407	M-N	M	N	Non-infected	None	Yes	15	10	0.17
408	M-N	M	N	Non-infected	None	Yes	14	9	0.155
409	M-N	M	N	Non-infected	None	Yes	14	10	0.162
410	M-N	M	N	Non-infected	None	Yes	13	10	0.171
411	M-N	M	N	Non-infected	None	Yes	14	9	0.168
412	M-N	M	N	Non-infected	None	Yes	14	10	0.161
413	M-N	M	N	Non-infected	None	Yes	13	10	0.182
414	M-N	M	N	Non-infected	None	Yes	14	9	0.155
415	M-N	M	N	Non-infected	None	Yes	14	8	0.166
416	M-N	M	N	Non-infected	None	Yes	15	10	0.158
417	M-N	M	N	Non-infected	None	Yes	15	10	0.16
418	M-N	M	N	Non-infected	None	Yes	15	10	0.203
419	M-N	M	N	Non-infected	None	Yes	15	10	0.207
420	M-N	M	N	Non-infected	None	Yes	14	10	0.184
421	M-N	M	N	Non-infected	None	Yes	15	10	0.18
422	M-N	M	N	Non-infected	None	Yes	15	10	0.18
423	M-N	M	N	Non-infected	None	Yes	15	10	0.197
424	M-N	M	N	Non-infected	None	Yes	15	10	0.184
425	M-N	M	N	Non-infected	None	Yes	14	11	0.171
426	M-N	M	N	Non-infected	None	Yes	14	10	0.14
427	M-N	M	N	Non-infected	None	Yes	14	10	0.172
428	M-N	M	N	Non-infected	None	Yes	15	10	0.158
429	M-N	M	N	Non-infected	None	Yes	15	11	0.186
430	M-N	M	N	Non-infected	None	Yes	15	9	0.165
431	M-N	M	N	Non-infected	None	Yes	14	9	0.149
432	M-N	M	N	Non-infected	None	Yes	13	11	0.139

## Sheet: SF reprod
Experiment	Index	Period	Virus.origin	Treat	F.infected	M.infected	Single.pair	Eggs	Larvae	Log.10.larvae
1	1	Whole life	Micro	FPM/MPM	yes	yes	yes	yes	111	2.049
1	2	Whole life	Micro	FPM/MPM	yes	yes	yes	yes	4	0.699
1	3	Whole life	Micro	FPM/MPM	yes	yes	yes	yes	0	0
1	4	Whole life	Micro	FPM/MPM	yes	yes	yes	yes	7	0.903
1	5	Whole life	Micro	FPM/MPM	yes	yes	yes	yes	0	0
1	6	Whole life	Micro	FPM/MPM	yes	yes	yes	yes	0	0
1	7	Whole life	Micro	FPM/MPM	yes	yes	yes	yes	0	0
1	8	Whole life	Micro	FPM/MPM	yes	yes	yes	yes	0	0
1	9	Whole life	Micro	FPM/MPM	yes	yes	yes	no	0	0
1	10	Whole life	Micro	FPM/MPM	yes	yes	yes	yes	0	0
1	11	Whole life	Micro	FPM/MPM	yes	yes	yes	yes	17	1.255
1	12	Whole life	Micro	FPM/MPM	yes	yes	yes	yes	0	0
1	13	Whole life	Micro	FPM/MPM	yes	yes	yes	no	0	0
1	14	Whole life	Micro	FPM/MPM	yes	yes	yes	no	0	0
1	15	Whole life	Micro	FPM/MPM	yes	yes	yes	no	0	0
1	16	Whole life	Micro	FPM/MPM	yes	yes	yes	yes	0	0
1	17	Whole life	Micro	FPM/MPM	yes	yes	yes	yes	187	2.274
1	18	Whole life	Micro	FPM/MPM	yes	yes	yes	no	0	0
1	19	Whole life	Micro	FPM/MPM	yes	yes	yes	yes	0	0
1	20	Whole life	Micro	FPM/MPM	yes	yes	yes	no	0	0
1	21	Whole life	Micro	FPM/MPM	yes	yes	yes	yes	0	0
1	22	Whole life	Micro	FPM/MPM	yes	yes	yes	yes	0	0
1	23	Whole life	Micro	FPM/MPM	yes	yes	yes	no	0	0
1	24	Whole life	Micro	FPM/MPM	yes	yes	yes	yes	402	2.605
1	25	Whole life	Micro	FPM/MPM	yes	yes	yes	yes	365	2.563
1	26	Whole life	Micro	FPM/MPM	yes	yes	yes	yes	0	0
1	27	Whole life	Micro	FPM/MPM	yes	yes	yes	yes	0	0
1	28	Whole life	Micro	FPM/MPM	yes	yes	yes	yes	82	1.919
1	29	Whole life	Micro	FPM/MPM	yes	yes	yes	yes	4	0.699
1	30	Whole life	Micro	FPM/MPM	yes	yes	yes	yes	112	2.053
1	31	Whole life	None	FN/MN	no	no	yes	yes	230	2.364
1	32	Whole life	None	FN/MN	no	no	yes	yes	629	2.799
1	33	Whole life	None	FN/MN	no	no	yes	yes	275	2.441
1	34	Whole life	None	FN/MN	no	no	yes	yes	542	2.735
1	35	Whole life	None	FN/MN	no	no	yes	yes	162	2.212
1	36	Whole life	None	FN/MN	no	no	yes	yes	0	0
1	37	Whole life	None	FN/MN	no	no	yes	yes	0	0
1	38	Whole life	None	FN/MN	no	no	yes	yes	0	0
1	39	Whole life	None	FN/MN	no	no	yes	yes	38	1.591
1	40	Whole life	None	FN/MN	no	no	yes	yes	0	0
1	41	Whole life	None	FN/MN	no	no	yes	yes	807	2.907
1	42	Whole life	None	FN/MN	no	no	yes	yes	796	2.901
1	43	Whole life	None	FN/MN	no	no	yes	yes	85	1.934
1	44	Whole life	None	FN/MN	no	no	yes	yes	0	0
1	45	Whole life	None	FN/MN	no	no	yes	yes	0	0
1	46	Whole life	None	FN/MN	no	no	yes	yes	0	0
1	47	Whole life	None	FN/MN	no	no	yes	yes	1045	3.02
1	48	Whole life	None	FN/MN	no	no	yes	yes	281	2.45
1	49	Whole life	None	FN/MN	no	no	yes	yes	129	2.114
1	50	Whole life	None	FN/MN	no	no	yes	yes	0	0
1	51	Whole life	None	FN/MN	no	no	yes	yes	890	2.95
1	52	Whole life	None	FN/MN	no	no	yes	yes	34	1.544
1	53	Whole life	None	FN/MN	no	no	yes	yes	237	2.377
1	54	Whole life	None	FN/MN	no	no	yes	yes	450	2.654
1	55	Whole life	None	FN/MN	no	no	yes	yes	580	2.764
1	56	Whole life	None	FN/MN	no	no	yes	yes	1162	3.066
1	57	Whole life	None	FN/MN	no	no	yes	yes	0	0
1	58	Whole life	None	FN/MN	no	no	yes	yes	177	2.25
1	59	Whole life	None	FN/MN	no	no	yes	yes	577	2.762

## Sheet: SF ratio
Pair	Virus.infection	Total.num.larvae	Larvae.num.dead	Larvae.num.live	Larvae.prop.dead	Pupae.num.deformed	Pupae.num.normal	Pupae.prop.deformed	Pupae.num	Pupae.num.dead	Pupae.num.live	Pupae.prop.eclosed	Adult.tot	Female.tot	Male.tot	Female.num	Male.num	Female.num.deformed	Male.num.deformed	Prop.male	Prop.deformed.F	Prop.deformed.M
A	PM	80	7	73	0.0875	4	69	0.9452	69	15	54	0.782609	48	23	25	20	22	3	3	0.5185	0.1154	0.107
B	PM	71	23	48	0.32394	5	43	0.8958	43	5	38	0.883721	32	14	18	13	13	1	5	0.6053	0.0667	0.217
C	PM	72	16	56	0.22222	7	49	0.875	49	5	44	0.897959	42	26	16	24	16	2	0	0.3636	0.0714	0
D	PM	93	20	73	0.21505	2	71	0.9726	71	5	66	0.929577	59	31	28	24	28	7	0	0.4242	0.1842	0
E	PM	95	25	70	0.26316	10	60	0.8571	60
F	PM	86	26	60	0.30233	1	59	0.9833	59
G	PM	80	29	51	0.3625	8	43	0.8431	43
A	N	76	31	45	0.40789	2	43	0.9556	43	13	30	0.697674	28	18	10	17	9	1	1	0.3667	0.0526	0.091
B	N	72	27	45	0.375	3	42	0.9333	42	14	28	0.666667	24	15	9	14	6	1	3	0.4286	0.0625	0.25
C	N	127	20	107	0.15748	1	106	0.9907	106	19	87	0.820755	84	48	36	47	34	1	2	0.4368	0.0204	0.053
D	N	62	14	48	0.22581	4	44	0.9167	44
E	N	61	14	47	0.22951	1	46	0.9787	46
F	N	74	22	52	0.2973	4	48	0.9231	48

## Sheet: SF longevity
Number	Treat.group	Sex	Treat	Virus.origin	Single.pair	Adult.longevity.d
1	F-PM	F	PM	Micro	Yes	15
2	F-PM	F	PM	Micro	Yes	11
3	F-PM	F	PM	Micro	Yes	24
4	F-PM	F	PM	Micro	Yes	17
5	F-PM	F	PM	Micro	Yes	20
6	F-PM	F	PM	Micro	Yes	17
7	F-PM	F	PM	Micro	Yes	20
8	F-PM	F	PM	Micro	Yes	15
9	F-PM	F	PM	Micro	Yes	22
10	F-PM	F	PM	Micro	Yes	7
11	F-PM	F	PM	Micro	Yes	17
12	F-PM	F	PM	Micro	Yes	5
13	F-PM	F	PM	Micro	Yes	6
14	F-PM	F	PM	Micro	Yes	11
15	F-PM	F	PM	Micro	Yes	22
16	F-PM	F	PM	Micro	Yes	15
17	F-PM	F	PM	Micro	Yes	11
18	F-PM	F	PM	Micro	Yes	4
19	F-PM	F	PM	Micro	Yes	15
20	F-PM	F	PM	Micro	Yes	8
21	F-PM	F	PM	Micro	Yes	21
22	F-PM	F	PM	Micro	Yes	11
23	F-PM	F	PM	Micro	Yes	2
24	F-PM	F	PM	Micro	Yes	11
25	F-PM	F	PM	Micro	Yes	8
26	F-PM	F	PM	Micro	Yes	7
27	F-PM	F	PM	Micro	Yes	7
28	F-PM	F	PM	Micro	Yes	7
29	F-PM	F	PM	Micro	Yes	15
30	F-PM	F	PM	Micro	Yes	10
31	F-N	F	N	None	Yes	11
32	F-N	F	N	None	Yes	11
33	F-N	F	N	None	Yes	8
34	F-N	F	N	None	Yes	8
35	F-N	F	N	None	Yes	7
36	F-N	F	N	None	Yes	17
37	F-N	F	N	None	Yes	15
38	F-N	F	N	None	Yes	10
39	F-N	F	N	None	Yes	8
40	F-N	F	N	None	Yes	7
41	F-N	F	N	None	Yes	12
42	F-N	F	N	None	Yes	12
43	F-N	F	N	None	Yes	12
44	F-N	F	N	None	Yes	11
45	F-N	F	N	None	Yes	16
46	F-N	F	N	None	Yes	16
47	F-N	F	N	None	Yes	12
48	F-N	F	N	None	Yes	10
49	F-N	F	N	None	Yes	9
50	F-N	F	N	None	Yes	17
51	F-N	F	N	None	Yes	10
52	F-N	F	N	None	Yes	5
53	F-N	F	N	None	Yes	11
54	F-N	F	N	None	Yes	7
55	F-N	F	N	None	Yes	12
56	F-N	F	N	None	Yes	10
57	F-N	F	N	None	Yes	14
58	F-N	F	N	None	Yes	11
59	F-N	F	N	None	Yes	15
60	M-PM	M	PM	Micro	Yes	14
61	M-PM	M	PM	Micro	Yes	11
62	M-PM	M	PM	Micro	Yes	13
63	M-PM	M	PM	Micro	Yes	20
64	M-PM	M	PM	Micro	Yes	13
65	M-PM	M	PM	Micro	Yes	9
66	M-PM	M	PM	Micro	Yes	10
67	M-PM	M	PM	Micro	Yes	8
68	M-PM	M	PM	Micro	Yes	9
69	M-PM	M	PM	Micro	Yes	4
70	M-PM	M	PM	Micro	Yes	12
71	M-PM	M	PM	Micro	Yes	17
72	M-PM	M	PM	Micro	Yes	7
73	M-PM	M	PM	Micro	Yes	21
74	M-PM	M	PM	Micro	Yes	16
75	M-PM	M	PM	Micro	Yes	21
76	M-PM	M	PM	Micro	Yes	16
77	M-PM	M	PM	Micro	Yes	17
78	M-PM	M	PM	Micro	Yes	14
79	M-PM	M	PM	Micro	Yes	14
80	M-PM	M	PM	Micro	Yes	14
81	M-PM	M	PM	Micro	Yes	14
82	M-PM	M	PM	Micro	Yes	11
83	M-PM	M	PM	Micro	Yes	5
84	M-PM	M	PM	Micro	Yes	19
85	M-PM	M	PM	Micro	Yes	19
86	M-PM	M	PM	Micro	Yes	10
87	M-PM	M	PM	Micro	Yes	6
88	M-PM	M	PM	Micro	Yes	14
89	M-PM	M	PM	Micro	Yes	20
90	M-N	M	N	None	Yes	13
91	M-N	M	N	None	Yes	14
92	M-N	M	N	None	Yes	5
93	M-N	M	N	None	Yes	11
94	M-N	M	N	None	Yes	8
95	M-N	M	N	None	Yes	3
96	M-N	M	N	None	Yes	19
97	M-N	M	N	None	Yes	15
98	M-N	M	N	None	Yes	21
99	M-N	M	N	None	Yes	6
100	M-N	M	N	None	Yes	7
101	M-N	M	N	None	Yes	17
102	M-N	M	N	None	Yes	5
103	M-N	M	N	None	Yes	13
104	M-N	M	N	None	Yes	12
105	M-N	M	N	None	Yes	4
106	M-N	M	N	None	Yes	13
107	M-N	M	N	None	Yes	19
108	M-N	M	N	None	Yes	15
109	M-N	M	N	None	Yes	5
110	M-N	M	N	None	Yes	6
111	M-N	M	N	None	Yes	10
112	M-N	M	N	None	Yes	12
113	M-N	M	N	None	Yes	16
114	M-N	M	N	None	Yes	4
115	M-N	M	N	None	Yes	6
116	M-N	M	N	None	Yes	4
117	M-N	M	N	None	Yes	15
118	M-N	M	N	None	Yes	18
