# Supplementary material for: Novel partiti-like viruses are conditional mutualistic symbionts in their normal lepidopteran host, African armyworm, but parasitic in a novel host, Fall armyworm
Source: PLoS Pathog. 2020 Jun 22;16(6):e1008467. doi: 10.1371/journal.ppat.1008467 (PMC7332103; doi:10.1371/journal.ppat.1008467)
Supplement: S5 Data — The data were used to generate Fig 4A and Fig 4B. (XLSX) [file ppat.1008467.s022.xlsx]

## Sheet: NPV bioassay exempta
Index	Date	number	Micro	NPV.conc	Log10.NPV.conc	Lived	Died	Date.pupation	Date.death.virus	Date.pupae.dead	Pupal.period.days	Sex	NPV-PCR.detection
1	2018-11-24	1	Negative	0	0	Yes	No	11		11
2	2018-11-24	2	Negative	0	0	Yes	No	12		12	9	F
3	2018-11-24	4	Negative	0	0	Yes	No	12		12	9	M
4	2018-11-24	5	Negative	0	0	Yes	No	10		10	9	M
5	2018-11-24	6	Negative	0	0	No	Yes						NO
6	2018-11-24	7	Negative	0	0	No	Yes						NO
7	2018-11-24	8	Negative	0	0	Yes	No	11		11	9	M
8	2018-11-24	9	Negative	0	0	No	Yes						NO
9	2018-11-24	10	Negative	0	0	Yes	No	11		11
10	2018-11-24	11	Negative	0	0	Yes	No	13		13	8	F
11	2018-11-24	12	Negative	0	0	No	Yes						NO
12	2018-11-24	13	Negative	0	0	No	Yes						NO
13	2018-11-24	14	Negative	0	0	Yes	No	12		12	8	F
14	2018-11-24	15	Negative	0	0	Yes	No	11		11	9	M
15	2018-11-24	16	Negative	0	0	Yes	No	10		10	8	F
16	2018-11-24	17	Negative	0	0	Yes	No	12		12	8	F
17	2018-11-24	18	Negative	0	0	No	Yes						NO
18	2018-11-24	19	Negative	0	0	Yes	No	14		14	9	M
19	2018-11-24	21	Negative	0	0	Yes	No	13		13	9	M
20	2018-11-24	1	Negative	1000	3	Yes	No	12		12	8	F
21	2018-11-24	2	Negative	1000	3	Yes	No	11		11	9	F
22	2018-11-24	3	Negative	1000	3	Yes	No	11		11	9	M
23	2018-11-24	4	Negative	1000	3	No	Yes		7	7
24	2018-11-24	5	Negative	1000	3	Yes	No	13		13	9	F
25	2018-11-24	6	Negative	1000	3	Yes	No	12		12
26	2018-11-24	7	Negative	1000	3	Yes	No	11		11
27	2018-11-24	8	Negative	1000	3	Yes	No	11		11	9	M
28	2018-11-24	9	Negative	1000	3	No	Yes						NO
29	2018-11-24	10	Negative	1000	3	Yes	No	13		13	8	F
30	2018-11-24	11	Negative	1000	3	Yes	No	10		10	8	F
31	2018-11-24	12	Negative	1000	3	Yes	No	11		11	9	F
32	2018-11-24	13	Negative	1000	3	No	Yes						NO
33	2018-11-24	14	Negative	1000	3	Yes	No	11		11	9	M
34	2018-11-24	15	Negative	1000	3	No	Yes						NO
35	2018-11-24	16	Negative	1000	3	No	Yes		6	6
36	2018-11-24	17	Negative	1000	3	Yes	No	11		11	8	M
37	2018-11-24	18	Negative	1000	3	No	Yes						NO
38	2018-11-24	19	Negative	1000	3	Yes	No	11		11	9	M
39	2018-11-24	20	Negative	1000	3	No	Yes		7	7
40	2018-11-24	21	Negative	1000	3	No	Yes						NO
41	2018-11-24	22	Negative	1000	3	No	Yes		7	7
42	2018-11-24	1	Negative	5000	3.7	No	Yes		7	7
43	2018-11-24	2	Negative	5000	3.7	No	Yes		7	7
44	2018-11-24	3	Negative	5000	3.7	No	Yes		6	6
45	2018-11-24	4	Negative	5000	3.7	Yes	No	11		11	8	F
46	2018-11-24	5	Negative	5000	3.7	Yes	No	10		10	9	M
47	2018-11-24	6	Negative	5000	3.7	Yes	No	11		11
48	2018-11-24	7	Negative	5000	3.7	Yes	No	10		10	8	F
49	2018-11-24	8	Negative	5000	3.7	No	Yes		7	7
50	2018-11-24	9	Negative	5000	3.7	Yes	No	11		11	8	F
51	2018-11-24	10	Negative	5000	3.7	Yes	No	12		12	8	F
52	2018-11-24	11	Negative	5000	3.7	No	Yes		6	6
53	2018-11-24	12	Negative	5000	3.7	Yes	No	11		11
54	2018-11-24	13	Negative	5000	3.7	Yes	No	12		12	8	M
55	2018-11-24	14	Negative	5000	3.7	No	Yes						NO
56	2018-11-24	15	Negative	5000	3.7	No	Yes		7	7
57	2018-11-24	16	Negative	5000	3.7	No	Yes		7	7
58	2018-11-24	17	Negative	5000	3.7	Yes	No	10		10	9	M
59	2018-11-24	18	Negative	5000	3.7	No	Yes		7	7
60	2018-11-24	19	Negative	5000	3.7	Yes	No	12		12	9	M
61	2018-11-24	20	Negative	5000	3.7	No	Yes		7	7
62	2018-11-24	21	Negative	5000	3.7	No	Yes		7	7
63	2018-11-24	22	Negative	5000	3.7	Yes	No	11		11	8	M
64	2018-11-24	1	Negative	25000	4.4	Yes	No	10		10	10	F
65	2018-11-24	2	Negative	25000	4.4	No	Yes		7	7
66	2018-11-24	3	Negative	25000	4.4	No	Yes		6	6
67	2018-11-24	4	Negative	25000	4.4	No	Yes		7	7
68	2018-11-24	5	Negative	25000	4.4	No	Yes		7	7
69	2018-11-24	6	Negative	25000	4.4	No	Yes		7	7
70	2018-11-24	7	Negative	25000	4.4	No	Yes		7	7
71	2018-11-24	8	Negative	25000	4.4	No	Yes		6	6
72	2018-11-24	9	Negative	25000	4.4	No	Yes		8	8
73	2018-11-24	10	Negative	25000	4.4	No	Yes		7	7
74	2018-11-24	11	Negative	25000	4.4	No	Yes		6	6
75	2018-11-24	12	Negative	25000	4.4	No	Yes		6	6
76	2018-11-24	13	Negative	25000	4.4	Yes	No	11		11	8	F
77	2018-11-24	14	Negative	25000	4.4	No	Yes		6	6
78	2018-11-24	15	Negative	25000	4.4	No	Yes		6	6
79	2018-11-24	16	Negative	25000	4.4	No	Yes		6	6
80	2018-11-24	17	Negative	25000	4.4	Yes	No	12		12	8	F
81	2018-11-24	18	Negative	25000	4.4	No	Yes		6	6
82	2018-11-24	19	Negative	25000	4.4	No	Yes		6	6
83	2018-11-24	20	Negative	25000	4.4	No	Yes		6	6
84	2018-11-24	21	Negative	25000	4.4	No	Yes		6	6
85	2018-11-24	22	Negative	25000	4.4	No	Yes		6	6
86	2018-11-24	23	Negative	25000	4.4	Yes	No	12		12	9	F
87	2018-11-24	24	Negative	25000	4.4	No	Yes		6	6
88	2018-11-24	25	Negative	25000	4.4	No	Yes		6	6
89	2018-11-24	26	Negative	25000	4.4	No	Yes		7	7
90	2018-11-24	27	Negative	25000	4.4	No	Yes		6	6
91	2018-11-24	28	Negative	25000	4.4	No	Yes		7	7
92	2018-11-24	29	Negative	25000	4.4	No	Yes		6	6
93	2018-11-24	30	Negative	25000	4.4	No	Yes		7	7
94	2018-11-24	31	Negative	25000	4.4	No	Yes		6	6
95	2018-11-24	32	Negative	25000	4.4	No	Yes		6	6
96	2018-11-24	33	Negative	25000	4.4	No	Yes		6	6
97	2018-11-24	34	Negative	25000	4.4	No	Yes		6	6
98	2018-11-24	35	Negative	25000	4.4	No	Yes		7	7
99	2018-11-24	36	Negative	25000	4.4	No	Yes		6	6
100	2018-11-24	37	Negative	25000	4.4	Yes	No	13		13	8	F
101	2018-11-24	38	Negative	25000	4.4	No	Yes		6	6
102	2018-11-24	39	Negative	25000	4.4	No	Yes		7	7
103	2018-11-24	40	Negative	25000	4.4	No	Yes		6	6
104	2018-11-24	1	Negative	100000	5	No	Yes		6	6
105	2018-11-24	2	Negative	100000	5	No	Yes		7	7
106	2018-11-24	3	Negative	100000	5	No	Yes		6	6
107	2018-11-24	4	Negative	100000	5	No	Yes		6	6
108	2018-11-24	5	Negative	100000	5	No	Yes		7	7
109	2018-11-24	6	Negative	100000	5	No	Yes		6	6
110	2018-11-24	7	Negative	100000	5	No	Yes		6	6
111	2018-11-24	8	Negative	100000	5	No	Yes		7	7
112	2018-11-24	9	Negative	100000	5	No	Yes		6	6
113	2018-11-24	10	Negative	100000	5	No	Yes		6	6
114	2018-11-24	11	Negative	100000	5	No	Yes		6	6
115	2018-11-24	12	Negative	100000	5	No	Yes		6	6
116	2018-11-24	13	Negative	100000	5	No	Yes		6	6
117	2018-11-24	14	Negative	100000	5	No	Yes		6	6
118	2018-11-24	15	Negative	100000	5	No	Yes		6	6
119	2018-11-24	16	Negative	100000	5	No	Yes		6	6
120	2018-11-24	17	Negative	100000	5	No	Yes		7	7
121	2018-11-24	18	Negative	100000	5	No	Yes		6	6
122	2018-11-24	19	Negative	100000	5	No	Yes		6	6
123	2018-11-24	20	Negative	100000	5	No	Yes		6	6
124	2018-11-24	21	Negative	100000	5	No	Yes		7	7
125	2018-11-24	22	Negative	100000	5	No	Yes		6	6
126	2018-11-27	1	Negative	0	0	Yes	No	11		11
127	2018-11-27	2	Negative	0	0	Yes	No	11		11
128	2018-11-27	3	Negative	0	0	No	Yes						NO
129	2018-11-27	4	Negative	0	0	Yes	No	11		11	9	M
130	2018-11-27	5	Negative	0	0	Yes	No	13		13
131	2018-11-27	6	Negative	0	0	Yes	No	11		11	8	F
132	2018-11-27	7	Negative	0	0	No	Yes						NO
133	2018-11-27	8	Negative	0	0	Yes	No	12		12	9	F
134	2018-11-27	9	Negative	0	0	Yes	No	10		10
135	2018-11-27	10	Negative	0	0	Yes	No	10		10	8	F
136	2018-11-27	11	Negative	0	0	Yes	No	13		13
137	2018-11-27	12	Negative	0	0	No	Yes						NO
138	2018-11-27	13	Negative	0	0	No	Yes						NO
139	2018-11-27	14	Negative	0	0	Yes	No	12		12
140	2018-11-27	15	Negative	0	0	Yes	No	13		13	8	F
141	2018-11-27	16	Negative	0	0	Yes	No	12		12	8	F
142	2018-11-27	17	Negative	0	0	Yes	No	11		11	9	M
143	2018-11-27	18	Negative	0	0	Yes	No	17		17	11	M
144	2018-11-27	19	Negative	0	0	Yes	No	11		11
145	2018-11-27	1	Negative	1000	3	Yes	No	10		10	8	F
146	2018-11-27	2	Negative	1000	3	Yes	No	11		11
147	2018-11-27	3	Negative	1000	3	No	Yes						NO
148	2018-11-27	4	Negative	1000	3	No	Yes		7	7
149	2018-11-27	5	Negative	1000	3	Yes	No	10		10	9	M
150	2018-11-27	6	Negative	1000	3	No	Yes						NO
151	2018-11-27	7	Negative	1000	3	No	Yes		12	12
152	2018-11-27	8	Negative	1000	3	Yes	No	10		10	9	M
153	2018-11-27	9	Negative	1000	3	No	Yes		6	6
154	2018-11-27	10	Negative	1000	3	No	Yes						NO
155	2018-11-27	11	Negative	1000	3	Yes	No	10		10	9	M
156	2018-11-27	12	Negative	1000	3	Yes	No	11		11
157	2018-11-27	13	Negative	1000	3	Yes	No	10		10
158	2018-11-27	14	Negative	1000	3	No	Yes						NO
159	2018-11-27	15	Negative	1000	3	Yes	No	10		10
160	2018-11-27	16	Negative	1000	3	No	Yes						NO
161	2018-11-27	17	Negative	1000	3	No	Yes						NO
162	2018-11-27	18	Negative	1000	3	No	Yes		6	6
163	2018-11-27	19	Negative	1000	3	No	Yes						NO
164	2018-11-27	20	Negative	1000	3	Yes	No	11		11
165	2018-11-27	1	Negative	5000	3.7	Yes	No	11		11
166	2018-11-27	2	Negative	5000	3.7	No	Yes		8	8
167	2018-11-27	3	Negative	5000	3.7	No	Yes		6	6
168	2018-11-27	4	Negative	5000	3.7	Yes	No	12		12	9	M
169	2018-11-27	5	Negative	5000	3.7	No	Yes						NO
170	2018-11-27	6	Negative	5000	3.7	No	Yes		6	6
171	2018-11-27	7	Negative	5000	3.7	Yes	No	10		10
172	2018-11-27	8	Negative	5000	3.7	No	Yes		6	6
173	2018-11-27	9	Negative	5000	3.7	No	Yes		6	6
174	2018-11-27	10	Negative	5000	3.7	No	Yes		6	6
175	2018-11-27	11	Negative	5000	3.7	Yes	No	11		11
176	2018-11-27	12	Negative	5000	3.7	No	Yes		7	7
177	2018-11-27	13	Negative	5000	3.7	No	Yes		6	6
178	2018-11-27	14	Negative	5000	3.7	Yes	No	11		11
179	2018-11-27	15	Negative	5000	3.7	No	Yes		7	7
180	2018-11-27	16	Negative	5000	3.7	Yes	No	11		11	8	F
181	2018-11-27	17	Negative	5000	3.7	No	Yes		8	8
182	2018-11-27	18	Negative	5000	3.7	Yes	No	11		11
183	2018-11-27	19	Negative	5000	3.7	No	Yes		7	7
184	2018-11-27	20	Negative	5000	3.7	Yes	No	11		11	9	M
185	2018-11-27	1	Negative	25000	4.4	No	Yes		7	7
186	2018-11-27	2	Negative	25000	4.4	No	Yes		6	6
187	2018-11-27	3	Negative	25000	4.4	No	Yes		6	6
188	2018-11-27	4	Negative	25000	4.4	No	Yes		6	6
189	2018-11-27	5	Negative	25000	4.4	No	Yes		6	6
190	2018-11-27	6	Negative	25000	4.4	No	Yes						NO
191	2018-11-27	7	Negative	25000	4.4	No	Yes		6	6
192	2018-11-27	8	Negative	25000	4.4	No	Yes		9	9
193	2018-11-27	9	Negative	25000	4.4	No	Yes		6	6
194	2018-11-27	10	Negative	25000	4.4	No	Yes		7	7
195	2018-11-27	11	Negative	25000	4.4	No	Yes		6	6
196	2018-11-27	12	Negative	25000	4.4	Yes	No	10		10
197	2018-11-27	13	Negative	25000	4.4	Yes	No	12		12
198	2018-11-27	14	Negative	25000	4.4	No	Yes		6	6
199	2018-11-27	15	Negative	25000	4.4	No	Yes		6	6
200	2018-11-27	16	Negative	25000	4.4	No	Yes		6	6
201	2018-11-27	17	Negative	25000	4.4	Yes	No	10		10
202	2018-11-27	18	Negative	25000	4.4	No	Yes		5	5
203	2018-11-27	1	Negative	100000	5	No	Yes		6	6
204	2018-11-27	2	Negative	100000	5	No	Yes		6	6
205	2018-11-27	3	Negative	100000	5	No	Yes		7	7
206	2018-11-27	4	Negative	100000	5	No	Yes		6	6
207	2018-11-27	5	Negative	100000	5	No	Yes		5	5
208	2018-11-27	6	Negative	100000	5	No	Yes		6	6
209	2018-11-27	7	Negative	100000	5	No	Yes		6	6
210	2018-11-27	8	Negative	100000	5	No	Yes		6	6
211	2018-11-27	9	Negative	100000	5	No	Yes		6	6
212	2018-11-27	10	Negative	100000	5	No	Yes		6	6
213	2018-11-27	11	Negative	100000	5	No	Yes		6	6
214	2018-11-27	12	Negative	100000	5	No	Yes		6	6
215	2018-11-27	13	Negative	100000	5	No	Yes						NO
216	2018-11-27	14	Negative	100000	5	No	Yes		6	6
217	2018-11-27	15	Negative	100000	5	No	Yes		5	5
218	2018-11-27	16	Negative	100000	5	No	Yes		5	5
219	2018-11-27	17	Negative	100000	5	No	Yes		7	7
220	2018-11-28	1	Negative	0	0	Yes	No	12		12	9	F
221	2018-11-28	2	Negative	0	0	Yes	No	11		11
222	2018-11-28	3	Negative	0	0	Yes	No	11		11	9	F
223	2018-11-28	4	Negative	0	0	Yes	No	12		12	9	M
224	2018-11-28	5	Negative	0	0	Yes	No	12		12
225	2018-11-28	6	Negative	0	0	Yes	No	10		10	8	F
226	2018-11-28	7	Negative	0	0	Yes	No	10		10
227	2018-11-28	8	Negative	0	0	Yes	No	11		11	8	F
228	2018-11-28	9	Negative	0	0	Yes	No	11		11	8	F
229	2018-11-28	10	Negative	0	0	Yes	No	12		12
230	2018-11-28	11	Negative	0	0	Yes	No	12		12
231	2018-11-28	12	Negative	0	0	Yes	No	12		12
232	2018-11-28	13	Negative	0	0	Yes	No	10		10	9	M
233	2018-11-28	14	Negative	0	0	Yes	No	10		10	9	M
234	2018-11-28	15	Negative	0	0	No	Yes						NO
235	2018-11-28	16	Negative	0	0	Yes	No	11		11	8	F
236	2018-11-28	17	Negative	0	0	Yes	No	11		11
237	2018-11-28	18	Negative	0	0	Yes	No	13		13
238	2018-11-28	19	Negative	0	0	Yes	No	12		12	9	M
239	2018-11-28	20	Negative	0	0	Yes	No	11		11	9	F
240	2018-11-28	21	Negative	0	0	Yes	No	12		12
241	2018-11-28	22	Negative	0	0	Yes	No	11		11	8	M
242	2018-11-28	23	Negative	0	0	Yes	No	11		11
243	2018-11-28	24	Negative	0	0	Yes	No	11		11	8	F
244	2018-11-28	25	Negative	0	0	Yes	No	10		10	8	F
245	2018-11-28	1	Negative	1000	3	Yes	No	11		11	8	F
246	2018-11-28	2	Negative	1000	3	Yes	No	11		11	9	M
247	2018-11-28	3	Negative	1000	3	Yes	No	10		10
248	2018-11-28	4	Negative	1000	3	Yes	No	12		12	9	F
249	2018-11-28	5	Negative	1000	3	Yes	No	11		11
250	2018-11-28	6	Negative	1000	3	Yes	No	10		10
251	2018-11-28	7	Negative	1000	3	Yes	No	11		11	9	F
252	2018-11-28	8	Negative	1000	3	No	Yes		7	7
253	2018-11-28	9	Negative	1000	3	No	Yes						NO
254	2018-11-28	10	Negative	1000	3	No	Yes						NO
255	2018-11-28	11	Negative	1000	3	Yes	No	11		11
256	2018-11-28	12	Negative	1000	3	Yes	No	10		10	9	M
257	2018-11-28	13	Negative	1000	3	No	Yes						NO
258	2018-11-28	14	Negative	1000	3	Yes	No	11		11	9	F
259	2018-11-28	15	Negative	1000	3	No	Yes						NO
260	2018-11-28	16	Negative	1000	3	Yes	No	10		10
261	2018-11-28	17	Negative	1000	3	Yes	No	10		10	9	M
262	2018-11-28	18	Negative	1000	3	Yes	No	11		11	8	M
263	2018-11-28	19	Negative	1000	3	Yes	No	12		12	9	F
264	2018-11-28	20	Negative	1000	3	Yes	No	11		11	9	M
265	2018-11-28	21	Negative	1000	3	Yes	No	12		12	8	F
266	2018-11-28	22	Negative	1000	3	No	Yes		8	8
267	2018-11-28	1	Negative	5000	3.7	Yes	No	10		10	9	M
268	2018-11-28	2	Negative	5000	3.7	No	Yes		5	5
269	2018-11-28	3	Negative	5000	3.7	Yes	No	10		10	9	M
270	2018-11-28	4	Negative	5000	3.7	Yes	No	11		11
271	2018-11-28	5	Negative	5000	3.7	No	Yes		6	6
272	2018-11-28	6	Negative	5000	3.7	No	Yes		6	6
273	2018-11-28	7	Negative	5000	3.7	Yes	No	10		10	9	M
274	2018-11-28	8	Negative	5000	3.7	Yes	No	10		10	8	F
275	2018-11-28	9	Negative	5000	3.7	Yes	No	10		10	9	M
276	2018-11-28	10	Negative	5000	3.7	No	Yes		7	7
277	2018-11-28	11	Negative	5000	3.7	Yes	No	11		11	8	F
278	2018-11-28	12	Negative	5000	3.7	Yes	No	10		10	9	F
279	2018-11-28	13	Negative	5000	3.7	Yes	No	12		12	9	F
280	2018-11-28	14	Negative	5000	3.7	Yes	No	12		12	8	F
281	2018-11-28	15	Negative	5000	3.7	No	Yes		7	7
282	2018-11-28	16	Negative	5000	3.7	No	Yes		5	5
283	2018-11-28	17	Negative	5000	3.7	No	Yes		6	6
284	2018-11-28	18	Negative	5000	3.7	No	Yes		8	8
285	2018-11-28	19	Negative	5000	3.7	No	Yes		6	6
286	2018-11-28	20	Negative	5000	3.7	No	Yes		6	6
287	2018-11-28	21	Negative	5000	3.7	Yes	No	11		11
288	2018-11-28	22	Negative	5000	3.7	Yes	No	11		11
289	2018-11-28	23	Negative	5000	3.7	Yes	No	12		12	8	M
290	2018-11-28	24	Negative	5000	3.7	No	Yes						NO
291	2018-11-28	25	Negative	5000	3.7	Yes	No	12		12	9	M
292	2018-11-28	1	Negative	25000	4.4	No	Yes		5	5
293	2018-11-28	2	Negative	25000	4.4	Yes	No	11		11
294	2018-11-28	3	Negative	25000	4.4	Yes	No	11		11	8	F
295	2018-11-28	4	Negative	25000	4.4	No	Yes		6	6
296	2018-11-28	5	Negative	25000	4.4	No	Yes		6	6
297	2018-11-28	6	Negative	25000	4.4	No	Yes		5	5
298	2018-11-28	7	Negative	25000	4.4	No	Yes		8	8
299	2018-11-28	8	Negative	25000	4.4	Yes	No	15		15	8	F
300	2018-11-28	9	Negative	25000	4.4	No	Yes		7	7
301	2018-11-28	10	Negative	25000	4.4	Yes	No	11		11
302	2018-11-28	11	Negative	25000	4.4	No	Yes		6	6
303	2018-11-28	12	Negative	25000	4.4	No	Yes		7	7
304	2018-11-28	13	Negative	25000	4.4	No	Yes		5	5
305	2018-11-28	14	Negative	25000	4.4	No	Yes		5	5
306	2018-11-28	15	Negative	25000	4.4	Yes	No	11		11
307	2018-11-28	16	Negative	25000	4.4	Yes	No	11		11	8	M
308	2018-11-28	17	Negative	25000	4.4	No	Yes		6	6
309	2018-11-28	18	Negative	25000	4.4	Yes	No	11		11	8	F
310	2018-11-28	19	Negative	25000	4.4	No	Yes		6	6
311	2018-11-28	20	Negative	25000	4.4	Yes	No	11		11	8	F
312	2018-11-28	21	Negative	25000	4.4	No	Yes		6	6
313	2018-11-28	22	Negative	25000	4.4	Yes	No	13		13	8	M
314	2018-11-28	23	Negative	25000	4.4	No	Yes		5	5
315	2018-11-28	1	Negative	100000	5	No	Yes		6	6
316	2018-11-28	2	Negative	100000	5	No	Yes		6	6
317	2018-11-28	3	Negative	100000	5	No	Yes		6	6
318	2018-11-28	4	Negative	100000	5	No	Yes		5	5
319	2018-11-28	5	Negative	100000	5	Yes	No	10		10	9	M
320	2018-11-28	6	Negative	100000	5	No	Yes		6	6
321	2018-11-28	7	Negative	100000	5	No	Yes		7	7
322	2018-11-28	8	Negative	100000	5	No	Yes		6	6
323	2018-11-28	9	Negative	100000	5	No	Yes		6	6
324	2018-11-28	10	Negative	100000	5	No	Yes		6	6
325	2018-11-28	11	Negative	100000	5	No	Yes		6	6
326	2018-11-28	12	Negative	100000	5	No	Yes		6	6
327	2018-11-28	13	Negative	100000	5	No	Yes		6	6
328	2018-11-28	14	Negative	100000	5	No	Yes		6	6
329	2018-11-28	15	Negative	100000	5	No	Yes		6	6
330	2018-11-28	16	Negative	100000	5	No	Yes		7	7
331	2018-11-28	17	Negative	100000	5	No	Yes		6	6
332	2018-11-28	18	Negative	100000	5	No	Yes		6	6
333	2018-11-28	19	Negative	100000	5	No	Yes		6	6
334	2018-11-28	20	Negative	100000	5	No	Yes		5	5
335	2018-11-28	21	Negative	100000	5	No	Yes		5	5
336	2018-11-28	22	Negative	100000	5	No	Yes		6	6
337	2018-11-28	23	Negative	100000	5	No	Yes		6	6
338	2018-11-28	24	Negative	100000	5	No	Yes		7	7
339	2018-11-28	25	Negative	100000	5	No	Yes		6	6
340	2018-11-29	1	Positive	0	0	Yes	No	12		12	9	F
341	2018-11-29	2	Positive	0	0	Yes	No	12		12	9	F
342	2018-11-29	3	Positive	0	0	Yes	No	12		12
343	2018-11-29	4	Positive	0	0	Yes	No	13		13	8	F
344	2018-11-29	5	Positive	0	0	Yes	No	12		12	9	M
345	2018-11-29	6	Positive	0	0	Yes	No	12		12	9	M
346	2018-11-29	7	Positive	0	0	Yes	No	11		11
347	2018-11-29	8	Positive	0	0	No	Yes						NO
348	2018-11-29	9	Positive	0	0	Yes	No	12		12	8	F
349	2018-11-29	10	Positive	0	0	Yes	No	12		12
350	2018-11-29	11	Positive	0	0	Yes	No	12		12	8	F
351	2018-11-29	12	Positive	0	0	Yes	No	13		13	9	M
352	2018-11-29	13	Positive	0	0	Yes	No	13		13	8	F
353	2018-11-29	14	Positive	0	0	Yes	No	12		12	9	F
354	2018-11-29	15	Positive	0	0	Yes	No	12		12	9	M
355	2018-11-29	16	Positive	0	0	Yes	No	12		12	9	M
356	2018-11-29	17	Positive	0	0	Yes	No	12		12	9	M
357	2018-11-29	18	Positive	0	0	Yes	No	11		11
358	2018-11-29	19	Positive	0	0	No	Yes						NO
359	2018-11-29	20	Positive	0	0	Yes	No	11		11	8	F
360	2018-11-29	21	Positive	0	0	Yes	No	14		14	8	F
361	2018-11-29	22	Positive	0	0	Yes	No	14		14
362	2018-11-29	23	Positive	0	0	Yes	No	12		12	8	F
363	2018-11-29	24	Positive	0	0	Yes	No	12		12	7	F
364	2018-11-29	25	Positive	0	0	Yes	No	12		12	8	M
365	2018-11-29	26	Positive	0	0	No	Yes						NO
366	2018-11-29	27	Positive	0	0	Yes	No	13		13	9	M
367	2018-11-29	28	Positive	0	0	Yes	No	14		14	9	M
368	2018-11-29	29	Positive	0	0	Yes	No	12		12	8	F
369	2018-11-29	30	Positive	0	0	Yes	No	11		11	8	F
370	2018-11-29	31	Positive	0	0	Yes	No	12		12
371	2018-11-29	32	Positive	0	0	Yes	No	12		12	8	F
372	2018-11-29	33	Positive	0	0	Yes	No	13		13	8	F
373	2018-11-29	34	Positive	0	0	Yes	No	10		10	9	M
374	2018-11-29	35	Positive	0	0	Yes	No	13		13	9	M
375	2018-11-29	36	Positive	0	0	Yes	No	12		12	9	F
376	2018-11-29	37	Positive	0	0	Yes	No	12		12	9	M
377	2018-11-29	38	Positive	0	0	Yes	No	12		12	8	M
378	2018-11-29	1	Positive	1000	3	Yes	No	12		12	8	F
379	2018-11-29	2	Positive	1000	3	Yes	No	12		12	8	F
380	2018-11-29	3	Positive	1000	3	Yes	No	11		11
381	2018-11-29	4	Positive	1000	3	Yes	No	12		12	8	M
382	2018-11-29	5	Positive	1000	3	Yes	No	11		11
383	2018-11-29	6	Positive	1000	3	Yes	No	14		14	9	F
384	2018-11-29	7	Positive	1000	3	Yes	No	11		11
385	2018-11-29	8	Positive	1000	3	Yes	No	11		11	9	M
386	2018-11-29	9	Positive	1000	3	Yes	No	11		11
387	2018-11-29	10	Positive	1000	3	No	Yes						NO
388	2018-11-29	11	Positive	1000	3	Yes	No	12		12	8	F
389	2018-11-29	12	Positive	1000	3	Yes	No	14		14	9	M
390	2018-11-29	13	Positive	1000	3	Yes	No	11		11	9	M
391	2018-11-29	14	Positive	1000	3	Yes	No	11		11
392	2018-11-29	15	Positive	1000	3	Yes	No	12		12	9	M
393	2018-11-29	16	Positive	1000	3	Yes	No	12		12
394	2018-11-29	17	Positive	1000	3	Yes	No	13		13	9	M
395	2018-11-29	18	Positive	1000	3	Yes	No	14		14	9	M
396	2018-11-29	19	Positive	1000	3	Yes	No	11		11
397	2018-11-29	20	Positive	1000	3	Yes	No	11		11
398	2018-11-29	21	Positive	1000	3	Yes	No	11		11	8	F
399	2018-11-29	22	Positive	1000	3	Yes	No	13		13	9	M
400	2018-11-29	23	Positive	1000	3	Yes	No	11		11
401	2018-11-29	24	Positive	1000	3	Yes	No	11		11	8	F
402	2018-11-29	25	Positive	1000	3	Yes	No	14		14	9	F
403	2018-11-29	26	Positive	1000	3	Yes	No	12		12	8	F
404	2018-11-29	27	Positive	1000	3	Yes	No	13		13
405	2018-11-29	28	Positive	1000	3	Yes	No	11		11	9	M
406	2018-11-29	29	Positive	1000	3	No	Yes		6	6
407	2018-11-29	30	Positive	1000	3	Yes	No	13		13	8	F
408	2018-11-29	31	Positive	1000	3	Yes	No	13		13	8	F
409	2018-11-29	32	Positive	1000	3	Yes	No	14		14	9	M
410	2018-11-29	33	Positive	1000	3	No	Yes		7	7
411	2018-11-29	34	Positive	1000	3	Yes	No	13		13	8	F
412	2018-11-29	35	Positive	1000	3	Yes	No	12		12	9	M
413	2018-11-29	36	Positive	1000	3	Yes	No	11		11	8	F
414	2018-11-29	37	Positive	1000	3	No	Yes						NO
415	2018-11-29	38	Positive	1000	3	No	Yes						NO
416	2018-11-29	39	Positive	1000	3	Yes	No	10		10	9	M
417	2018-11-29	40	Positive	1000	3	Yes	No	12		12	9	M
418	2018-11-29	41	Positive	1000	3	Yes	No	13		13	9	M
419	2018-11-29	42	Positive	1000	3	Yes	No	11		11	9	M
420	2018-11-29	43	Positive	1000	3	No	Yes		6	6
421	2018-11-29	44	Positive	1000	3	Yes	No	12		12	9	M
422	2018-11-29	45	Positive	1000	3	Yes	No	12		12	9	M
423	2018-11-29	1	Positive	5000	3.7	No	Yes		6	6
424	2018-11-29	2	Positive	5000	3.7	No	Yes		12	12
425	2018-11-29	3	Positive	5000	3.7	No	Yes		6	6
426	2018-11-29	4	Positive	5000	3.7	Yes	No	14		14	8	F
427	2018-11-29	5	Positive	5000	3.7	No	Yes		6	6
428	2018-11-29	6	Positive	5000	3.7	Yes	No	12		12
429	2018-11-29	7	Positive	5000	3.7	Yes	No	11		11	8	F
430	2018-11-29	8	Positive	5000	3.7	Yes	No	12		12
431	2018-11-29	9	Positive	5000	3.7	Yes	No	11		11	8	F
432	2018-11-29	10	Positive	5000	3.7	No	Yes						NO
433	2018-11-29	11	Positive	5000	3.7	No	Yes		7	7
434	2018-11-29	12	Positive	5000	3.7	Yes	No	11		11	9	M
435	2018-11-29	13	Positive	5000	3.7	Yes	No	12		12	8	M
436	2018-11-29	14	Positive	5000	3.7	Yes	No	12		12	9	M
437	2018-11-29	15	Positive	5000	3.7	Yes	No	12		12	9	M
438	2018-11-29	16	Positive	5000	3.7	Yes	No	11		11	8	M
439	2018-11-29	17	Positive	5000	3.7	Yes	No	10		10	8	F
440	2018-11-29	18	Positive	5000	3.7	Yes	No	11		11	9	M
441	2018-11-29	19	Positive	5000	3.7	Yes	No	11		11	8	F
442	2018-11-29	20	Positive	5000	3.7	Yes	No	12		12	8	F
443	2018-11-29	21	Positive	5000	3.7	Yes	No	10		10	9	M
444	2018-11-29	22	Positive	5000	3.7	Yes	No	11		11	8	F
445	2018-11-29	23	Positive	5000	3.7	Yes	No	15		15	9	F
446	2018-11-29	24	Positive	5000	3.7	Yes	No	15		15	8	F
447	2018-11-29	25	Positive	5000	3.7	No	Yes		7	7
448	2018-11-29	26	Positive	5000	3.7	Yes	No	14		14	9	M
449	2018-11-29	27	Positive	5000	3.7	Yes	No	12		12	8	F
450	2018-11-29	28	Positive	5000	3.7	No	Yes		10	10
451	2018-11-29	29	Positive	5000	3.7	Yes	No	10		10	9	F
452	2018-11-29	30	Positive	5000	3.7	Yes	No	14		14	8	F
453	2018-11-29	31	Positive	5000	3.7	Yes	No	13		13	8	F
454	2018-11-29	32	Positive	5000	3.7	No	Yes						NO
455	2018-11-29	33	Positive	5000	3.7	Yes	No	11		11	8	M
456	2018-11-29	34	Positive	5000	3.7	Yes	No	13		13	8	F
457	2018-11-29	35	Positive	5000	3.7	Yes	No	10		10	8	F
458	2018-11-29	36	Positive	5000	3.7	No	Yes		6	6
459	2018-11-29	37	Positive	5000	3.7	No	Yes		6	6
460	2018-11-29	38	Positive	5000	3.7	No	Yes		10	10
461	2018-11-29	39	Positive	5000	3.7	Yes	No	11		11	9	F
462	2018-11-29	40	Positive	5000	3.7	No	Yes		6	6
463	2018-11-29	41	Positive	5000	3.7	Yes	No	13		13	8	F
464	2018-11-29	42	Positive	5000	3.7	Yes	No	10		10
465	2018-11-29	43	Positive	5000	3.7	Yes	No	14		14	9	F
466	2018-11-29	44	Positive	5000	3.7	No	Yes		6	6
467	2018-11-29	45	Positive	5000	3.7	No	Yes		6	6
468	2018-11-29	46	Positive	5000	3.7	No	Yes		6	6
469	2018-11-29	1	Positive	25000	4.4	No	Yes		6	6
470	2018-11-29	2	Positive	25000	4.4	Yes	No	11		11	9	M
471	2018-11-29	3	Positive	25000	4.4	Yes	No	13		13	9	M
472	2018-11-29	4	Positive	25000	4.4	Yes	No	10		10	9	M
473	2018-11-29	5	Positive	25000	4.4	Yes	No	11		11	9	M
474	2018-11-29	6	Positive	25000	4.4	Yes	No	12		12	9	F
475	2018-11-29	7	Positive	25000	4.4	No	Yes		6	6
476	2018-11-29	8	Positive	25000	4.4	No	Yes		6	6
477	2018-11-29	9	Positive	25000	4.4	No	Yes		6	6
478	2018-11-29	10	Positive	25000	4.4	No	Yes		6	6
479	2018-11-29	11	Positive	25000	4.4	Yes	No	11		11
480	2018-11-29	12	Positive	25000	4.4	Yes	No	12		12	8	F
481	2018-11-29	13	Positive	25000	4.4	Yes	No	13		13	9	M
482	2018-11-29	14	Positive	25000	4.4	No	Yes		6	6
483	2018-11-29	15	Positive	25000	4.4	No	Yes		6	6
484	2018-11-29	16	Positive	25000	4.4	Yes	No	13		13	9	M
485	2018-11-29	17	Positive	25000	4.4	No	Yes		6	6
486	2018-11-29	18	Positive	25000	4.4	Yes	No	11		11	8	F
487	2018-11-29	19	Positive	25000	4.4	No	Yes		6	6
488	2018-11-29	20	Positive	25000	4.4	Yes	No	14		14	9	M
489	2018-11-29	21	Positive	25000	4.4	No	Yes		6	6
490	2018-11-29	22	Positive	25000	4.4	Yes	No	13		13	8	F
491	2018-11-29	23	Positive	25000	4.4	Yes	No	12		12	9	M
492	2018-11-29	24	Positive	25000	4.4	No	Yes		6	6
493	2018-11-29	25	Positive	25000	4.4	No	Yes		5	5
494	2018-11-29	26	Positive	25000	4.4	Yes	No	12		12	8	F
495	2018-11-29	27	Positive	25000	4.4	Yes	No	11		11	8	F
496	2018-11-29	28	Positive	25000	4.4	No	Yes		6	6
497	2018-11-29	29	Positive	25000	4.4	No	Yes		7	7
498	2018-11-29	30	Positive	25000	4.4	Yes	No	12		12	8	F
499	2018-11-29	31	Positive	25000	4.4	No	Yes		6	6
500	2018-11-29	32	Positive	25000	4.4	No	Yes		6	6
501	2018-11-29	33	Positive	25000	4.4	Yes	No	11		11
502	2018-11-29	34	Positive	25000	4.4	Yes	No	11		11	9	M
503	2018-11-29	35	Positive	25000	4.4	No	Yes		6	6
504	2018-11-29	36	Positive	25000	4.4	Yes	No	12		12	8	F
505	2018-11-29	37	Positive	25000	4.4	No	Yes		6	6
506	2018-11-29	38	Positive	25000	4.4	No	Yes		6	6
507	2018-11-29	39	Positive	25000	4.4	No	Yes		6	6
508	2018-11-29	40	Positive	25000	4.4	Yes	No	11		11	8	F
509	2018-11-29	41	Positive	25000	4.4	Yes	No	14		14	9	F
510	2018-11-29	42	Positive	25000	4.4	Yes	No	13		13	8	F
511	2018-11-29	43	Positive	25000	4.4	No	Yes		5	5
512	2018-11-29	1	Positive	100000	5	No	Yes		6	6
513	2018-11-29	2	Positive	100000	5	No	Yes		6	6
514	2018-11-29	3	Positive	100000	5	No	Yes		6	6
515	2018-11-29	4	Positive	100000	5	Yes	No	12		12	8	F
516	2018-11-29	5	Positive	100000	5	Yes	No	13		13	9	F
517	2018-11-29	6	Positive	100000	5	Yes	No	11		11	9	M
518	2018-11-29	7	Positive	100000	5	Yes	No	12		12	9	M
519	2018-11-29	8	Positive	100000	5	No	Yes		6	6
520	2018-11-29	9	Positive	100000	5	Yes	No	14		14	9	M
521	2018-11-29	10	Positive	100000	5	Yes	No	13		13
522	2018-11-29	11	Positive	100000	5	No	Yes		7	7
523	2018-11-29	12	Positive	100000	5	Yes	No	11		11	8	M
524	2018-11-29	13	Positive	100000	5	No	Yes		6	6
525	2018-11-29	14	Positive	100000	5	No	Yes		6	6
526	2018-11-29	15	Positive	100000	5	No	Yes		6	6
527	2018-11-29	16	Positive	100000	5	No	Yes		6	6
528	2018-11-29	17	Positive	100000	5	No	Yes		6	6
529	2018-11-29	18	Positive	100000	5	No	Yes		5	5
530	2018-11-29	19	Positive	100000	5	No	Yes		5	5
531	2018-11-29	20	Positive	100000	5	No	Yes		5	5
532	2018-11-29	21	Positive	100000	5	No	Yes		5	5
533	2018-11-29	22	Positive	100000	5	No	Yes		5	5
534	2018-11-29	23	Positive	100000	5	No	Yes		5	5
535	2018-11-29	24	Positive	100000	5	No	Yes		5	5
536	2018-11-29	25	Positive	100000	5	No	Yes		6	6
537	2018-11-29	26	Positive	100000	5	No	Yes		6	6
538	2018-11-29	27	Positive	100000	5	No	Yes		6	6
539	2018-11-29	28	Positive	100000	5	No	Yes		11	11
540	2018-11-29	29	Positive	100000	5	No	Yes		6	6
541	2018-11-29	30	Positive	100000	5	No	Yes		6	6
542	2018-11-29	31	Positive	100000	5	Yes	No	11		11	8	F
543	2018-11-29	32	Positive	100000	5	No	Yes		6	6
544	2018-11-29	33	Positive	100000	5	No	Yes		6	6
545	2018-11-29	34	Positive	100000	5	No	Yes		6	6
546	2018-11-29	35	Positive	100000	5	No	Yes		6	6
547	2018-11-29	36	Positive	100000	5	Yes	No	10		10	8	F
548	2018-11-29	37	Positive	100000	5	No	Yes		6	6
549	2018-11-29	38	Positive	100000	5	No	Yes		6	6
550	2018-11-29	39	Positive	100000	5	No	Yes		6	6
551	2018-11-29	40	Positive	100000	5	No	Yes		11	11
552	2018-11-29	41	Positive	100000	5	No	Yes		6	6
553	2018-11-29	42	Positive	100000	5	No	Yes		6	6
554	2018-11-29	43	Positive	100000	5	No	Yes		6	6
555	2018-11-29	44	Positive	100000	5	No	Yes		6	6
556	2018-11-29	45	Positive	100000	5	No	Yes		5	5
557	2018-11-29	46	Positive	100000	5	No	Yes		5	5
558	2018-11-29	47	Positive	100000	5	No	Yes		5	5
559	2018-11-29	48	Positive	100000	5	No	Yes		5	5
560	2018-11-29	49	Positive	100000	5	No	Yes		5	5
561	2018-11-30	1	Positive	0	0	Yes	No	12		12
562	2018-11-30	2	Positive	0	0	Yes	No	11		11	10	M
563	2018-11-30	3	Positive	0	0	Yes	No	12		12	10	M
564	2018-11-30	4	Positive	0	0	Yes	No	11		11
565	2018-11-30	5	Positive	0	0	Yes	No	12		12	9	F
566	2018-11-30	6	Positive	0	0	Yes	No	13		13	10	M
567	2018-11-30	7	Positive	0	0	Yes	No	12		12	9	M
568	2018-11-30	8	Positive	0	0	Yes	No	12		12	9	M
569	2018-11-30	9	Positive	0	0	Yes	No	11		11
570	2018-11-30	10	Positive	0	0	Yes	No	11		11	9	M
571	2018-11-30	11	Positive	0	0	Yes	No	12		12	9	M
572	2018-11-30	12	Positive	0	0	Yes	No	11		11	10	M
573	2018-11-30	13	Positive	0	0	Yes	No	11		11	9	M
574	2018-11-30	14	Positive	0	0	Yes	No	11		11	10	M
575	2018-11-30	15	Positive	0	0	Yes	No	13		13	9	F
576	2018-11-30	16	Positive	0	0	Yes	No	11		11	9	F
577	2018-11-30	17	Positive	0	0	Yes	No	12		12
578	2018-11-30	18	Positive	0	0	Yes	No	11		11	10	F
579	2018-11-30	19	Positive	0	0	Yes	No	13		13
580	2018-11-30	20	Positive	0	0	No	Yes						NO
581	2018-11-30	21	Positive	0	0	Yes	No	12		12	9	F
582	2018-11-30	22	Positive	0	0	Yes	No	11		11
583	2018-11-30	1	Positive	1000	3	Yes	No	11		11	9	M
584	2018-11-30	2	Positive	1000	3	Yes	No	11		11	9	F
585	2018-11-30	3	Positive	1000	3	No	Yes		6	6
586	2018-11-30	4	Positive	1000	3	No	Yes		6	6
587	2018-11-30	5	Positive	1000	3	Yes	No	12		12	9	F
588	2018-11-30	6	Positive	1000	3	Yes	No	12		12	9	M
589	2018-11-30	7	Positive	1000	3	Yes	No	11		11	9	M
590	2018-11-30	8	Positive	1000	3	No	Yes		5	5
591	2018-11-30	9	Positive	1000	3	Yes	No	11		11
592	2018-11-30	10	Positive	1000	3	No	Yes		6	6
593	2018-11-30	11	Positive	1000	3	No	Yes		9	9
594	2018-11-30	12	Positive	1000	3	No	Yes		8	8
595	2018-11-30	13	Positive	1000	3	No	Yes		10	10
596	2018-11-30	14	Positive	1000	3	Yes	No	11		11	10	M
597	2018-11-30	15	Positive	1000	3	Yes	No	11		11	9	F
598	2018-11-30	16	Positive	1000	3	No	Yes		11	11
599	2018-11-30	17	Positive	1000	3	Yes	No	11		11	9	F
600	2018-11-30	18	Positive	1000	3	No	Yes						NO
601	2018-11-30	19	Positive	1000	3	Yes	No	12		12	10	F
602	2018-11-30	20	Positive	1000	3	No	Yes		5	5
603	2018-11-30	21	Positive	1000	3	No	Yes		10	10
604	2018-11-30	22	Positive	1000	3	No	Yes		10	10
605	2018-11-30	23	Positive	1000	3	No	Yes		10	10
606	2018-11-30	24	Positive	1000	3	No	Yes		9	9
607	2018-11-30	1	Positive	5000	3.7	Yes	No	11		11	10	M
608	2018-11-30	2	Positive	5000	3.7	Yes	No	14		14	9	F
609	2018-11-30	3	Positive	5000	3.7	No	Yes		8	8
610	2018-11-30	4	Positive	5000	3.7	No	Yes		11	11
611	2018-11-30	5	Positive	5000	3.7	No	Yes		6	6
612	2018-11-30	6	Positive	5000	3.7	Yes	No	12		12	8	F
613	2018-11-30	7	Positive	5000	3.7	Yes	No	12		12	10	M
614	2018-11-30	8	Positive	5000	3.7	Yes	No	11		11	9	M
615	2018-11-30	9	Positive	5000	3.7	Yes	No	13		13	10	M
616	2018-11-30	10	Positive	5000	3.7	No	Yes		6	6
617	2018-11-30	11	Positive	5000	3.7	No	Yes		5	5
618	2018-11-30	12	Positive	5000	3.7	Yes	No	12		12	10	M
619	2018-11-30	13	Positive	5000	3.7	Yes	No	12		12	9	M
620	2018-11-30	14	Positive	5000	3.7	No	Yes		6	6
621	2018-11-30	15	Positive	5000	3.7	No	Yes		6	6
622	2018-11-30	16	Positive	5000	3.7	No	Yes		6	6
623	2018-11-30	17	Positive	5000	3.7	Yes	No	12		12
624	2018-11-30	18	Positive	5000	3.7	No	Yes		7	7
625	2018-11-30	19	Positive	5000	3.7	Yes	No	13		13	8	F
626	2018-11-30	20	Positive	5000	3.7	Yes	No	12		12	9	F
627	2018-11-30	21	Positive	5000	3.7	No	Yes		5	5
628	2018-11-30	22	Positive	5000	3.7	Yes	No	18		18	9	M
629	2018-11-30	23	Positive	5000	3.7	No	Yes		14	14
630	2018-11-30	24	Positive	5000	3.7	Yes	No	12		12	9	F
631	2018-11-30	25	Positive	5000	3.7	Yes	No	12		12	9	M
632	2018-11-30	26	Positive	5000	3.7	Yes	No	15		15	9	F
633	2018-11-30	27	Positive	5000	3.7	Yes	No	13		13
634	2018-11-30	28	Positive	5000	3.7	Yes	No	16		16	11	M
635	2018-11-30	29	Positive	5000	3.7	No	Yes		11	11
636	2018-11-30	30	Positive	5000	3.7	Yes	No	12		12	8	F
637	2018-11-30	31	Positive	5000	3.7	Yes	No	13		13	9	F
638	2018-11-30	32	Positive	5000	3.7	No	Yes		5	5
639	2018-11-30	33	Positive	5000	3.7	Yes	No	16		16	10	F
640	2018-11-30	34	Positive	5000	3.7	No	Yes		5	5
641	2018-11-30	35	Positive	5000	3.7	Yes	No	11		11
642	2018-11-30	36	Positive	5000	3.7	Yes	No	14		14	9	M
643	2018-11-30	37	Positive	5000	3.7	Yes	No	12		12	9	M
644	2018-11-30	38	Positive	5000	3.7	No	Yes		10	10
645	2018-11-30	39	Positive	5000	3.7	Yes	No	11		11	10	M
646	2018-11-30	40	Positive	5000	3.7	Yes	No	11		11	9	F
647	2018-11-30	41	Positive	5000	3.7	Yes	No	13		13
648	2018-11-30	42	Positive	5000	3.7	Yes	No	12		12	9	F
649	2018-11-30	43	Positive	5000	3.7	Yes	No	12		12	9	F
650	2018-11-30	44	Positive	5000	3.7	No	Yes		10	10
651	2018-11-30	45	Positive	5000	3.7	Yes	No	13		13
652	2018-11-30	46	Positive	5000	3.7	Yes	No	15		15	9	M
653	2018-11-30	47	Positive	5000	3.7	No	Yes		14	14
654	2018-11-30	48	Positive	5000	3.7	No	Yes		14	14
655	2018-11-30	1	Positive	25000	4.4	No	Yes		6	6
656	2018-11-30	2	Positive	25000	4.4	Yes	No	14		14	10	F
657	2018-11-30	3	Positive	25000	4.4	No	Yes		7	7
658	2018-11-30	4	Positive	25000	4.4	Yes	No	13		13
659	2018-11-30	5	Positive	25000	4.4	No	Yes		6	6
660	2018-11-30	6	Positive	25000	4.4	No	Yes		6	6
661	2018-11-30	7	Positive	25000	4.4	No	Yes		6	6
662	2018-11-30	8	Positive	25000	4.4	Yes	No	13		13	10	M
663	2018-11-30	9	Positive	25000	4.4	No	Yes		6	6
664	2018-11-30	10	Positive	25000	4.4	Yes	No	13		13	9	F
665	2018-11-30	11	Positive	25000	4.4	Yes	No	12		12	9	M
666	2018-11-30	12	Positive	25000	4.4	No	Yes		5	5
667	2018-11-30	13	Positive	25000	4.4	No	Yes		8	8
668	2018-11-30	14	Positive	25000	4.4	No	Yes		5	5
669	2018-11-30	15	Positive	25000	4.4	No	Yes		6	6
670	2018-11-30	16	Positive	25000	4.4	Yes	No	13		13	9	M
671	2018-11-30	17	Positive	25000	4.4	No	Yes		6	6
672	2018-11-30	18	Positive	25000	4.4	Yes	No	17		17
673	2018-11-30	19	Positive	25000	4.4	No	Yes		6	6
674	2018-11-30	20	Positive	25000	4.4	No	Yes		6	6
675	2018-11-30	21	Positive	25000	4.4	Yes	No	12		12	9	F
676	2018-11-30	22	Positive	25000	4.4	No	Yes		5	5
677	2018-11-30	23	Positive	25000	4.4	No	Yes		6	6
678	2018-11-30	24	Positive	25000	4.4	No	Yes		5	5
679	2018-11-30	25	Positive	25000	4.4	No	Yes		6	6
680	2018-11-30	26	Positive	25000	4.4	Yes	No	13		13	9	M
681	2018-11-30	27	Positive	25000	4.4	No	Yes		6	6
682	2018-11-30	28	Positive	25000	4.4	Yes	No	18		18	9	M
683	2018-11-30	29	Positive	25000	4.4	Yes	No	11		11	10	M
684	2018-11-30	30	Positive	25000	4.4	No	Yes		6	6
685	2018-11-30	31	Positive	25000	4.4	No	Yes		5	5
686	2018-11-30	32	Positive	25000	4.4	No	Yes						NO
687	2018-11-30	33	Positive	25000	4.4	No	Yes		6	6
688	2018-11-30	34	Positive	25000	4.4	No	Yes		6	6
689	2018-11-30	35	Positive	25000	4.4	Yes	No	11		11	9	M
690	2018-11-30	36	Positive	25000	4.4	No	Yes		6	6
691	2018-11-30	37	Positive	25000	4.4	Yes	No	12		12	9	F
692	2018-11-30	38	Positive	25000	4.4	No	Yes		6	6
693	2018-11-30	39	Positive	25000	4.4	No	Yes		6	6
694	2018-11-30	40	Positive	25000	4.4	No	Yes		5	5
695	2018-11-30	41	Positive	25000	4.4	No	Yes		6	6
696	2018-11-30	42	Positive	25000	4.4	No	Yes		9	9
697	2018-11-30	43	Positive	25000	4.4	No	Yes		5	5
698	2018-11-30	44	Positive	25000	4.4	No	Yes		5	5
699	2018-11-30	45	Positive	25000	4.4	No	Yes		13	13
700	2018-11-30	46	Positive	25000	4.4	Yes	No	13		13	8	F
701	2018-11-30	47	Positive	25000	4.4	No	Yes		6	6
702	2018-11-30	48	Positive	25000	4.4	Yes	No	13		13	9	F
703	2018-11-30	49	Positive	25000	4.4	No	Yes		6	6
704	2018-11-30	50	Positive	25000	4.4	No	Yes		8	8
705	2018-11-30	1	Positive	100000	5	No	Yes		5	5
706	2018-11-30	2	Positive	100000	5	No	Yes		6	6
707	2018-11-30	3	Positive	100000	5	No	Yes		5	5
708	2018-11-30	4	Positive	100000	5	No	Yes		6	6
709	2018-11-30	5	Positive	100000	5	No	Yes		7	7
710	2018-11-30	6	Positive	100000	5	Yes	No	12		12	9	M
711	2018-11-30	7	Positive	100000	5	No	Yes		8	8
712	2018-11-30	8	Positive	100000	5	No	Yes		5	5
713	2018-11-30	9	Positive	100000	5	No	Yes		5	5
714	2018-11-30	10	Positive	100000	5	No	Yes		6	6
715	2018-11-30	11	Positive	100000	5	No	Yes		5	5
716	2018-11-30	12	Positive	100000	5	No	Yes		5	5
717	2018-11-30	13	Positive	100000	5	No	Yes		6	6
718	2018-11-30	14	Positive	100000	5	No	Yes		5	5
719	2018-11-30	15	Positive	100000	5	No	Yes		5	5
720	2018-11-30	16	Positive	100000	5	No	Yes		6	6
721	2018-11-30	17	Positive	100000	5	No	Yes		7	7
722	2018-11-30	18	Positive	100000	5	Yes	No	13		13	9	F
723	2018-11-30	19	Positive	100000	5	No	Yes		5	5
724	2018-11-30	20	Positive	100000	5	Yes	No	12		12	9	F
725	2018-11-30	21	Positive	100000	5	No	Yes		6	6
726	2018-11-30	22	Positive	100000	5	Yes	No	13		13
727	2018-11-30	23	Positive	100000	5	No	Yes		6	6
728	2018-11-30	24	Positive	100000	5	No	Yes		5	5
729	2018-11-30	25	Positive	100000	5	No	Yes		4	4
730	2018-11-30	26	Positive	100000	5	No	Yes		6	6
731	2018-11-30	27	Positive	100000	5	No	Yes		5	5
732	2018-11-30	28	Positive	100000	5	No	Yes		5	5
733	2018-11-30	29	Positive	100000	5	No	Yes		6	6
734	2018-11-30	30	Positive	100000	5	No	Yes		6	6
735	2018-11-30	31	Positive	100000	5	No	Yes		5	5
736	2018-11-30	32	Positive	100000	5	No	Yes		5	5
737	2018-11-30	33	Positive	100000	5	No	Yes		6	6
738	2018-11-30	34	Positive	100000	5	Yes	No	12		12	9	F
739	2018-11-30	35	Positive	100000	5	No	Yes		6	6
740	2018-11-30	36	Positive	100000	5	No	Yes		6	6
741	2018-11-30	37	Positive	100000	5	No	Yes		5	5
742	2018-11-30	38	Positive	100000	5	No	Yes		6	6
743	2018-11-30	39	Positive	100000	5	No	Yes		6	6
744	2018-12-01	1	Positive	0	0	Yes	No	12		12	10	F
745	2018-12-01	2	Positive	0	0	Yes	No	12		12	10	F
746	2018-12-01	3	Positive	0	0	Yes	No	12		12	9	M
747	2018-12-01	4	Positive	0	0	Yes	No	12		12	9	F
748	2018-12-01	5	Positive	0	0	Yes	No	13		13	9	F
749	2018-12-01	6	Positive	0	0	Yes	No	15		15
750	2018-12-01	7	Positive	0	0	Yes	No	12		12	10	M
751	2018-12-01	8	Positive	0	0	Yes	No	12		12	9	M
752	2018-12-01	9	Positive	0	0	Yes	No	12		12	9	F
753	2018-12-01	10	Positive	0	0	Yes	No	12		12	10	F
754	2018-12-01	11	Positive	0	0	Yes	No	12		12	10	M
755	2018-12-01	12	Positive	0	0	Yes	No	12		12	9	M
756	2018-12-01	13	Positive	0	0	Yes	No	14		14
757	2018-12-01	14	Positive	0	0	Yes	No	14		14	9	F
758	2018-12-01	15	Positive	0	0	Yes	No	13		13
759	2018-12-01	16	Positive	0	0	Yes	No	14		14	9	M
760	2018-12-01	1	Positive	1000	3	Yes	No	12		12	9	F
761	2018-12-01	2	Positive	1000	3	Yes	No	12		12	10	M
762	2018-12-01	3	Positive	1000	3	Yes	No	12		12	9	F
763	2018-12-01	4	Positive	1000	3	Yes	No	12		12
764	2018-12-01	5	Positive	1000	3	No	Yes		7	7
765	2018-12-01	6	Positive	1000	3	No	Yes		8	8
766	2018-12-01	7	Positive	1000	3	No	Yes						NO
767	2018-12-01	8	Positive	1000	3	Yes	No	12		12
768	2018-12-01	9	Positive	1000	3	Yes	No	12		12	9	M
769	2018-12-01	10	Positive	1000	3	Yes	No	12		12	9	M
770	2018-12-01	11	Positive	1000	3	Yes	No	12		12	9	M
771	2018-12-01	12	Positive	1000	3	Yes	No	12		12
772	2018-12-01	13	Positive	1000	3	Yes	No	12		12	9	F
773	2018-12-01	14	Positive	1000	3	No	Yes						NO
774	2018-12-01	15	Positive	1000	3	No	Yes		6	6
775	2018-12-01	16	Positive	1000	3	Yes	No	11		11	10	F
776	2018-12-01	17	Positive	1000	3	Yes	No	11		11
777	2018-12-01	18	Positive	1000	3	Yes	No	12		12	9	F
778	2018-12-01	19	Positive	1000	3	No	Yes		5	5
779	2018-12-01	1	Positive	5000	3.7	No	Yes		8	8
780	2018-12-01	2	Positive	5000	3.7	Yes	No	13		13
781	2018-12-01	3	Positive	5000	3.7	Yes	No	11		11	10	F
782	2018-12-01	4	Positive	5000	3.7	Yes	No	12		12	10	M
783	2018-12-01	5	Positive	5000	3.7	No	Yes		6	6
784	2018-12-01	6	Positive	5000	3.7	Yes	No	11		11	9	F
785	2018-12-01	7	Positive	5000	3.7	No	Yes		12	12
786	2018-12-01	8	Positive	5000	3.7	Yes	No	11		11	10	M
787	2018-12-01	9	Positive	5000	3.7	No	Yes						NO
788	2018-12-01	10	Positive	5000	3.7	Yes	No	12		12	10	M
789	2018-12-01	11	Positive	5000	3.7	Yes	No	12		12	9	F
790	2018-12-01	12	Positive	5000	3.7	No	Yes		6	6
791	2018-12-01	13	Positive	5000	3.7	No	Yes		6	6
792	2018-12-01	14	Positive	5000	3.7	Yes	No	11		11
793	2018-12-01	15	Positive	5000	3.7	No	Yes		14	14
794	2018-12-01	16	Positive	5000	3.7	No	Yes		13	13
795	2018-12-01	17	Positive	5000	3.7	No	Yes						YES
796	2018-12-01	18	Positive	5000	3.7	Yes	No	13		13
797	2018-12-01	19	Positive	5000	3.7	No	Yes		5	5
798	2018-12-01	20	Positive	5000	3.7	No	Yes		5	5
799	2018-12-01	1	Positive	25000	4.4	Yes	No	12		12	11	M
800	2018-12-01	2	Positive	25000	4.4	No	Yes		6	6
801	2018-12-01	3	Positive	25000	4.4	No	Yes		6	6
802	2018-12-01	4	Positive	25000	4.4	No	Yes		8	8
803	2018-12-01	5	Positive	25000	4.4	No	Yes		12	12
804	2018-12-01	6	Positive	25000	4.4	No	Yes		6	6
805	2018-12-01	7	Positive	25000	4.4	No	Yes		6	6
806	2018-12-01	8	Positive	25000	4.4	Yes	No	12		12	9	M
807	2018-12-01	9	Positive	25000	4.4	Yes	No	11		11	10	M
808	2018-12-01	10	Positive	25000	4.4	No	Yes		6	6
809	2018-12-01	11	Positive	25000	4.4	No	Yes		6	6
810	2018-12-01	12	Positive	25000	4.4	No	Yes		6	6
811	2018-12-01	13	Positive	25000	4.4	No	Yes		6	6
812	2018-12-01	14	Positive	25000	4.4	Yes	No	12		12	10	F
813	2018-12-01	15	Positive	25000	4.4	Yes	No	12		12	9	M
814	2018-12-01	16	Positive	25000	4.4	Yes	No	11		11	10	F
815	2018-12-01	17	Positive	25000	4.4	No	Yes		7	7
816	2018-12-01	18	Positive	25000	4.4	Yes	No	11		11	9	F
817	2018-12-01	19	Positive	25000	4.4	No	Yes		5	5
818	2018-12-01	20	Positive	25000	4.4	No	Yes		5	5
819	2018-12-01	1	Positive	100000	5	Yes	No	11		11
820	2018-12-01	2	Positive	100000	5	Yes	No	10		10	9	F
821	2018-12-01	3	Positive	100000	5	Yes	No	13		13	9	F
822	2018-12-01	4	Positive	100000	5	No	Yes		7	7
823	2018-12-01	5	Positive	100000	5	Yes	No	11		11	9	F
824	2018-12-01	6	Positive	100000	5	No	Yes		6	6
825	2018-12-01	7	Positive	100000	5	No	Yes		6	6
826	2018-12-01	8	Positive	100000	5	Yes	No	13		13	8	F
827	2018-12-01	9	Positive	100000	5	No	Yes		6	6
828	2018-12-01	10	Positive	100000	5	No	Yes		6	6
829	2018-12-01	11	Positive	100000	5	No	Yes		6	6
830	2018-12-01	12	Positive	100000	5	No	Yes		6	6
831	2018-12-01	13	Positive	100000	5	No	Yes		6	6
832	2018-12-01	14	Positive	100000	5	No	Yes		6	6
833	2018-12-01	15	Positive	100000	5	No	Yes		6	6
834	2018-12-01	16	Positive	100000	5	No	Yes		6	6
835	2018-12-01	17	Positive	100000	5	No	Yes		5	5
836	2018-12-01	18	Positive	100000	5	No	Yes		5	5
837	2018-12-01	19	Positive	100000	5	No	Yes		5	5
838	2018-12-01	20	Positive	100000	5	No	Yes		4	4
839	2018-12-02	1	Positive	0	0	Yes	No	13		13	9	M
840	2018-12-02	2	Positive	0	0	Yes	No	10		10	9	F
841	2018-12-02	3	Positive	0	0	Yes	No	12		12	10	M
842	2018-12-02	4	Positive	0	0	Yes	No	14		14	9	M
843	2018-12-02	5	Positive	0	0	Yes	No	12		12	9	M
844	2018-12-02	6	Positive	0	0	Yes	No	15		15	11	F
845	2018-12-02	7	Positive	0	0	Yes	No	12		12
846	2018-12-02	8	Positive	0	0	Yes	No	11		11
847	2018-12-02	9	Positive	0	0	Yes	No	12		12	8	F
848	2018-12-02	10	Positive	0	0	Yes	No	11		11	9	M
849	2018-12-02	11	Positive	0	0	Yes	No	13		13	9	M
850	2018-12-02	12	Positive	0	0	Yes	No	11		11	9	F
851	2018-12-02	13	Positive	0	0	Yes	No	11		11	9	F
852	2018-12-02	14	Positive	0	0	Yes	No	11		11	10	M
853	2018-12-02	15	Positive	0	0	Yes	No	13		13
854	2018-12-02	16	Positive	0	0	Yes	No	12		12
855	2018-12-02	17	Positive	0	0	Yes	No	11		11	10	M
856	2018-12-02	18	Positive	0	0	Yes	No	11		11	9	M
857	2018-12-02	19	Positive	0	0	Yes	No	10		10	9	M
858	2018-12-02	1	Positive	1000	3	Yes	No	11		11	9	F
859	2018-12-02	2	Positive	1000	3	Yes	No	11		11	9	F
860	2018-12-02	3	Positive	1000	3	Yes	No	15		15
861	2018-12-02	4	Positive	1000	3	Yes	No	11		11	9	M
862	2018-12-02	5	Positive	1000	3	No	Yes		7	7
863	2018-12-02	6	Positive	1000	3	Yes	No	11		11
864	2018-12-02	7	Positive	1000	3	Yes	No	13		13	9	M
865	2018-12-02	8	Positive	1000	3	Yes	No	11		11	9	F
866	2018-12-02	9	Positive	1000	3	No	Yes		7	7
867	2018-12-02	10	Positive	1000	3	Yes	No	12		12	10	M
868	2018-12-02	11	Positive	1000	3	Yes	No	14		14	10	M
869	2018-12-02	12	Positive	1000	3	Yes	No	11		11	10	M
870	2018-12-02	13	Positive	1000	3	Yes	No	13		13	10	M
871	2018-12-02	14	Positive	1000	3	Yes	No	13		13	8	F
872	2018-12-02	15	Positive	1000	3	Yes	No	11		11	10	M
873	2018-12-02	16	Positive	1000	3	Yes	No	13		13	8	F
874	2018-12-02	17	Positive	1000	3	Yes	No	11		11	10	F
875	2018-12-02	18	Positive	1000	3	Yes	No	10		10	10	M
876	2018-12-02	19	Positive	1000	3	Yes	No	11		11	10	M
877	2018-12-02	1	Positive	5000	3.7	Yes	No	11		11	10	F
878	2018-12-02	2	Positive	5000	3.7	No	Yes		10	10
879	2018-12-02	3	Positive	5000	3.7	Yes	No	11		11	9	F
880	2018-12-02	4	Positive	5000	3.7	No	Yes		6	6
881	2018-12-02	5	Positive	5000	3.7	Yes	No	11		11	9	F
882	2018-12-02	6	Positive	5000	3.7	Yes	No	12		12	9	M
883	2018-12-02	7	Positive	5000	3.7	Yes	No	11		11	10	M
884	2018-12-02	8	Positive	5000	3.7	No	Yes		8	8
885	2018-12-02	9	Positive	5000	3.7	Yes	No	11		11	9	F
886	2018-12-02	10	Positive	5000	3.7	Yes	No	11		11	10	M
887	2018-12-02	11	Positive	5000	3.7	Yes	No	10		10	9	M
888	2018-12-02	12	Positive	5000	3.7	Yes	No	13		13	8	F
889	2018-12-02	13	Positive	5000	3.7	Yes	No	10		10	8	F
890	2018-12-02	14	Positive	5000	3.7	Yes	No	11		11	8	F
891	2018-12-02	15	Positive	5000	3.7	Yes	No	11		11	8	F
892	2018-12-02	16	Positive	5000	3.7	Yes	No	11		11	8	F
893	2018-12-02	17	Positive	5000	3.7	Yes	No	13		13	9	M
894	2018-12-02	18	Positive	5000	3.7	Yes	No	11		11	10	M
895	2018-12-02	19	Positive	5000	3.7	Yes	No	14		14
896	2018-12-02	20	Positive	5000	3.7	Yes	No	11		11	8	F
897	2018-12-02	1	Positive	25000	4.4	Yes	No	11		11
898	2018-12-02	2	Positive	25000	4.4	Yes	No	11		11	9	M
899	2018-12-02	3	Positive	25000	4.4	No	Yes		6	6
900	2018-12-02	4	Positive	25000	4.4	Yes	No	11		11	8	M
901	2018-12-02	5	Positive	25000	4.4	Yes	No	13		13	9	F
902	2018-12-02	6	Positive	25000	4.4	Yes	No	11		11	8	F
903	2018-12-02	7	Positive	25000	4.4	Yes	No	11		11	9	M
904	2018-12-02	8	Positive	25000	4.4	Yes	No	16		16	10	M
905	2018-12-02	9	Positive	25000	4.4	No	Yes		6	6
906	2018-12-02	10	Positive	25000	4.4	No	Yes		6	6
907	2018-12-02	11	Positive	25000	4.4	Yes	No	11		11	8	F
908	2018-12-02	12	Positive	25000	4.4	Yes	No	11		11	9	F
909	2018-12-02	13	Positive	25000	4.4	Yes	No	12		12	8	F
910	2018-12-02	14	Positive	25000	4.4	Yes	No	11		11	8	F
911	2018-12-02	15	Positive	25000	4.4	No	Yes		7	7
912	2018-12-02	16	Positive	25000	4.4	No	Yes		6	6
913	2018-12-02	17	Positive	25000	4.4	No	Yes		6	6
914	2018-12-02	18	Positive	25000	4.4	No	Yes		5	5
915	2018-12-02	19	Positive	25000	4.4	Yes	No	11		11	9	F
916	2018-12-02	20	Positive	25000	4.4	No	Yes		6	6
917	2018-12-02	1	Positive	100000	5	Yes	No	11		11	9	F
918	2018-12-02	2	Positive	100000	5	Yes	No	11		11	9	F
919	2018-12-02	3	Positive	100000	5	No	Yes		5	5
920	2018-12-02	4	Positive	100000	5	No	Yes		6	6
921	2018-12-02	5	Positive	100000	5	No	Yes		5	5
922	2018-12-02	6	Positive	100000	5	No	Yes		6	6
923	2018-12-02	7	Positive	100000	5	Yes	No	12		12	9	M
924	2018-12-02	8	Positive	100000	5	No	Yes		7	7
925	2018-12-02	9	Positive	100000	5	No	Yes		5	5
926	2018-12-02	10	Positive	100000	5	No	Yes		6	6
927	2018-12-02	11	Positive	100000	5	No	Yes		5	5
928	2018-12-02	12	Positive	100000	5	No	Yes		6	6
929	2018-12-02	13	Positive	100000	5	No	Yes		5	5
930	2018-12-02	14	Positive	100000	5	No	Yes		6	6
931	2018-12-02	15	Positive	100000	5	No	Yes		6	6
932	2018-12-02	16	Positive	100000	5	No	Yes		6	6
933	2018-12-02	17	Positive	100000	5	No	Yes		5	5
934	2018-12-02	18	Positive	100000	5	No	Yes		6	6
