# Supplementary material for: Novel partiti-like viruses are conditional mutualistic symbionts in their normal lepidopteran host, African armyworm, but parasitic in a novel host, Fall armyworm
Source: PLoS Pathog. 2020 Jun 22;16(6):e1008467. doi: 10.1371/journal.ppat.1008467 (PMC7332103; doi:10.1371/journal.ppat.1008467)
Supplement: S6 Data — The data were used to generate Fig 4D and Fig 4E. (XLSX) [file ppat.1008467.s023.xlsx]

## Sheet: NPV bioassay frugiperda
Index	Date	Number	Micro	NPV.conc	Log10.NPV.conc	Lived	Died	Date.pupation	Date.death.virus	Date.pupae.dead	Pupal.period.days	Sex	NPV-PCR.detection
1	2018-11-21	1	Negative	0	0	Yes	No	11		11	9	F
2	2018-11-21	2	Negative	0	0	No	Yes						NO
3	2018-11-21	3	Negative	0	0	Yes	No	11		11	10	M
4	2018-11-21	4	Negative	0	0	Yes	No	11		11	11	M
5	2018-11-21	5	Negative	0	0	Yes	No	11		11	9	F
6	2018-11-21	6	Negative	0	0	Yes	No	11		11	9	F
7	2018-11-21	7	Negative	0	0	Yes	No	11		11	9	F
8	2018-11-21	8	Negative	0	0	No	Yes						NO
9	2018-11-22	9	Negative	0	0	Yes	No	10		10	9	F
10	2018-11-22	10	Negative	0	0	Yes	No	11		11
11	2018-11-22	11	Negative	0	0	Yes	No	12		12	10	M
12	2018-11-22	12	Negative	0	0	Yes	No	11		11	9	F
13	2018-11-22	13	Negative	0	0	Yes	No	11		11	9	F
14	2018-11-22	14	Negative	0	0	Yes	No	11		11	9	F
15	2018-11-22	15	Negative	0	0	Yes	No	11		11	11	M
16	2018-11-22	16	Negative	0	0	Yes	No	11		11	10	M
17	2018-11-22	17	Negative	0	0	Yes	No	11		11
18	2018-11-22	18	Negative	0	0	Yes	No	11		11	8	F
19	2018-11-22	19	Negative	0	0	Yes	No	11		11	11	M
20	2018-11-22	20	Negative	0	0	Yes	No	11		11
21	2018-11-22	21	Negative	0	0	Yes	No	12		12	9	F
22	2018-11-22	22	Negative	0	0	Yes	No	11		11	9	F
23	2018-11-22	23	Negative	0	0	Yes	No	11		11	9	F
24	2018-11-22	24	Negative	0	0	Yes	No	11		11
25	2018-11-22	25	Negative	0	0	Yes	No	11		11	8	F
26	2018-11-22	1	Negative	8000	3.9	Yes	No	11		11	8	F
27	2018-11-22	2	Negative	8000	3.9	Yes	No	11		11	8	F
28	2018-11-22	3	Negative	8000	3.9	Yes	No	11		11	9	F
29	2018-11-22	4	Negative	8000	3.9	No	Yes		8	8
30	2018-11-22	5	Negative	8000	3.9	Yes	No	11		11	10	M
31	2018-11-22	6	Negative	8000	3.9	Yes	No	12		12	10	M
32	2018-11-22	7	Negative	8000	3.9	Yes	No	12		12	10	M
33	2018-11-22	8	Negative	8000	3.9	Yes	No	12		12	11	M
34	2018-11-22	9	Negative	8000	3.9	Yes	No	12		12	9	F
35	2018-11-22	10	Negative	8000	3.9	Yes	No	11		11	8	F
36	2018-11-22	11	Negative	8000	3.9	Yes	No	11		11	9	F
37	2018-11-22	12	Negative	8000	3.9	Yes	No	13		13	9	F
38	2018-11-22	13	Negative	8000	3.9	Yes	No	11		11
39	2018-11-22	14	Negative	8000	3.9	Yes	No	11		11	10	M
40	2018-11-22	15	Negative	8000	3.9	Yes	No	11		11	10	M
41	2018-11-22	16	Negative	8000	3.9	Yes	No	11		11	10	M
42	2018-11-22	17	Negative	8000	3.9	Yes	No	11		11	10	M
43	2018-11-22	1	Negative	40000	4.6	No	Yes		7	7
44	2018-11-22	2	Negative	40000	4.6	Yes	No	11		11	10	M
45	2018-11-22	3	Negative	40000	4.6	Yes	No	11		11	10	M
46	2018-11-22	4	Negative	40000	4.6	Yes	No	11		11	9	F
47	2018-11-22	5	Negative	40000	4.6	Yes	No	11		11	9	F
48	2018-11-22	6	Negative	40000	4.6	Yes	No	11		11	10	M
49	2018-11-22	7	Negative	40000	4.6	Yes	No	11		11
50	2018-11-22	8	Negative	40000	4.6	Yes	No	11		11	10	M
51	2018-11-22	9	Negative	40000	4.6	No	Yes		8	8
52	2018-11-22	10	Negative	40000	4.6	Yes	No	11		11	9	F
53	2018-11-22	11	Negative	40000	4.6	Yes	No	11		11	8	F
54	2018-11-22	12	Negative	40000	4.6	Yes	No	11		11	10	M
55	2018-11-22	13	Negative	40000	4.6	Yes	No	12		12	10	M
56	2018-11-22	14	Negative	40000	4.6	No	Yes		7	7
57	2018-11-22	1	Negative	200000	5.3	No	Yes		7	7
58	2018-11-22	2	Negative	200000	5.3	No	Yes		7	7
59	2018-11-22	3	Negative	200000	5.3	Yes	No	12		12	9	F
60	2018-11-22	4	Negative	200000	5.3	Yes	No	12		12	10	F
61	2018-11-22	5	Negative	200000	5.3	No	Yes		8	8
62	2018-11-22	6	Negative	200000	5.3	Yes	No	11		11	10	M
63	2018-11-22	7	Negative	200000	5.3	No	Yes		6	6
64	2018-11-22	8	Negative	200000	5.3	Yes	No	11		11	10	M
65	2018-11-22	9	Negative	200000	5.3	No	Yes		7	7
66	2018-11-22	10	Negative	200000	5.3	Yes	No	11		11	9	F
67	2018-11-22	11	Negative	200000	5.3	No	Yes		8	8
68	2018-11-22	12	Negative	200000	5.3	Yes	No	12		12	10	M
69	2018-11-22	13	Negative	200000	5.3	No	Yes		7	7
70	2018-11-22	14	Negative	200000	5.3	Yes	No	12		12	9	F
71	2018-11-22	15	Negative	200000	5.3	Yes	No	12		12	9	F
72	2018-11-22	16	Negative	200000	5.3	Yes	No	12		12	10	M
73	2018-11-22	17	Negative	200000	5.3	No	Yes		9	9
74	2018-11-22	1	Negative	1000000	6	Yes	No	11		11	10	M
75	2018-11-22	2	Negative	1000000	6	No	Yes		7	7
76	2018-11-22	3	Negative	1000000	6	Yes	No	12		12	11	M
77	2018-11-22	4	Negative	1000000	6	No	Yes		8	8
78	2018-11-22	5	Negative	1000000	6	Yes	No	12		12	9	F
79	2018-11-22	6	Negative	1000000	6	Yes	No	12		12
80	2018-11-22	7	Negative	1000000	6	No	Yes		7	7
81	2018-11-22	8	Negative	1000000	6	No	Yes		7	7
82	2018-11-22	9	Negative	1000000	6	Yes	No	12		12	9	F
83	2018-11-22	10	Negative	1000000	6	Yes	No	12		12	11	M
84	2018-11-22	11	Negative	1000000	6	Yes	No	12		12	10	M
85	2018-11-22	12	Negative	1000000	6	Yes	No	12		12	10	M
86	2018-11-22	13	Negative	1000000	6	No	Yes		7	7
87	2018-11-22	14	Negative	1000000	6	Yes	No	11		11	10	M
88	2018-11-22	15	Negative	1000000	6	No	Yes		9	9
89	2018-11-22	16	Negative	1000000	6	Yes	No	11		11	10	F
90	2018-11-22	17	Negative	1000000	6	Yes	No	14		14	11	M
91	2018-11-22	18	Negative	1000000	6	Yes	No	12		12	11	M
92	2018-11-22	19	Negative	1000000	6	Yes	No	12		12	10	M
93	2018-11-22	20	Negative	1000000	6	Yes	No	11		11	10	M
94	2018-11-22	21	Negative	1000000	6	No	Yes		9	9
95	2018-11-22	22	Negative	1000000	6	No	Yes		13	13
96	2018-11-21	1	Positive	0	0	Yes	No	11		11	9	F
97	2018-11-21	2	Positive	0	0	No	Yes						NO
98	2018-11-21	3	Positive	0	0	Yes	No	11		11	9	F
99	2018-11-21	4	Positive	0	0	Yes	No	12		12	11	M
100	2018-11-21	5	Positive	0	0	Yes	No	11		11	9	F
101	2018-11-21	6	Positive	0	0	Yes	No	12		12
102	2018-11-21	7	Positive	0	0	Yes	No	12		12
103	2018-11-21	8	Positive	0	0	Yes	No	11		11
104	2018-11-21	9	Positive	0	0	Yes	No	13		13	10	M
105	2018-11-21	10	Positive	0	0	Yes	No	12		12	11	M
106	2018-11-21	11	Positive	0	0	Yes	No	12		12	11	M
107	2018-11-21	12	Positive	0	0	Yes	No	11		11	9	F
108	2018-11-21	13	Positive	0	0	No	Yes						NO
109	2018-11-21	14	Positive	0	0	Yes	No	10		10	10	F
110	2018-11-21	15	Positive	0	0	No	Yes						NO
111	2018-11-21	16	Positive	0	0	Yes	No	12		12	10	M
112	2018-11-21	17	Positive	0	0	Yes	No	13		13	10	F
113	2018-11-21	18	Positive	0	0	Yes	No	12		12	9	F
114	2018-11-21	19	Positive	0	0	Yes	No	12		12	11	M
115	2018-11-21	20	Positive	0	0	Yes	No	15		15	10	M
116	2018-11-21	21	Positive	0	0	Yes	No	13		13	10	M
117	2018-11-21	22	Positive	0	0	Yes	No	11		11	10	F
118	2018-11-21	23	Positive	0	0	Yes	No	11		11	11	M
119	2018-11-21	24	Positive	0	0	Yes	No	12		12	10	F
120	2018-11-21	25	Positive	0	0	Yes	No	12		12	11	M
121	2018-11-22	26	Positive	0	0	Yes	No	11		11	11	M
122	2018-11-22	27	Positive	0	0	Yes	No	11		11	11	M
123	2018-11-22	28	Positive	0	0	Yes	No	11		11	11	M
124	2018-11-22	29	Positive	0	0	Yes	No	11		11	11	M
125	2018-11-22	30	Positive	0	0	Yes	No	11		11	11	M
126	2018-11-22	31	Positive	0	0	Yes	No	10		10	9	F
127	2018-11-22	32	Positive	0	0	Yes	No	12		12	11	F
128	2018-11-22	33	Positive	0	0	No	Yes						NO
129	2018-11-22	34	Positive	0	0	Yes	No	11		11	9	F
130	2018-11-22	35	Positive	0	0	Yes	No	11		11	11	M
131	2018-11-22	36	Positive	0	0	Yes	No	10		10	9	F
132	2018-11-22	37	Positive	0	0	Yes	No	12		12	11	M
133	2018-11-22	38	Positive	0	0	Yes	No	11		11	11	M
134	2018-11-22	39	Positive	0	0	No	Yes						NO
135	2018-11-22	40	Positive	0	0	Yes	No	11		11	11	M
136	2018-11-22	41	Positive	0	0	Yes	No	10		10	9	F
137	2018-11-22	42	Positive	0	0	Yes	No	11		11	10	F
138	2018-11-22	43	Positive	0	0	Yes	No	11		11	11	M
139	2018-11-22	44	Positive	0	0	Yes	No	11		11	9	F
140	2018-11-22	45	Positive	0	0	Yes	No	11		11	9	F
141	2018-11-22	46	Positive	0	0	Yes	No	11		11	9	F
142	2018-11-22	47	Positive	0	0	Yes	No	11		11	11	M
143	2018-11-22	48	Positive	0	0	Yes	No	12		12	11	M
144	2018-11-22	49	Positive	0	0	Yes	No	12		12	11	M
145	2018-11-22	50	Positive	0	0	Yes	No	11		11	11	M
146	2018-11-22	1	Positive	8000	3.9	Yes	No	11		11	11	M
147	2018-11-22	2	Positive	8000	3.9	Yes	No	11		11	11	M
148	2018-11-22	3	Positive	8000	3.9	Yes	No	12		12	9	F
149	2018-11-22	4	Positive	8000	3.9	Yes	No	11		11	9	F
150	2018-11-22	5	Positive	8000	3.9	No	Yes						NO
151	2018-11-22	6	Positive	8000	3.9	No	Yes						NO
152	2018-11-22	7	Positive	8000	3.9	Yes	No	14		14	10	M
153	2018-11-22	8	Positive	8000	3.9	Yes	No	11		11	9	F
154	2018-11-22	9	Positive	8000	3.9	Yes	No	12		12	9	F
155	2018-11-22	10	Positive	8000	3.9	Yes	No	11		11	9	F
156	2018-11-22	11	Positive	8000	3.9	Yes	No	11		11	9	F
157	2018-11-22	12	Positive	8000	3.9	Yes	No	11		11	11	M
158	2018-11-22	13	Positive	8000	3.9	Yes	No	12		12	11	M
159	2018-11-22	14	Positive	8000	3.9	Yes	No	12		12	10	F
160	2018-11-22	15	Positive	8000	3.9	Yes	No	13		13	9	F
161	2018-11-22	16	Positive	8000	3.9	Yes	No	12		12	9	F
162	2018-11-22	17	Positive	8000	3.9	Yes	No	11		11	10	M
163	2018-11-22	18	Positive	8000	3.9	Yes	No	12		12	11	M
164	2018-11-22	19	Positive	8000	3.9	Yes	No	10		10	10	F
165	2018-11-22	20	Positive	8000	3.9	Yes	No	12		12	11	M
166	2018-11-22	21	Positive	8000	3.9	Yes	No	12		12	10	M
167	2018-11-22	22	Positive	8000	3.9	Yes	No	12		12	11	M
168	2018-11-22	23	Positive	8000	3.9	Yes	No	11		11	9	F
169	2018-11-22	24	Positive	8000	3.9	Yes	No	11		11	9	F
170	2018-11-22	25	Positive	8000	3.9	No	Yes		7	7
171	2018-11-22	1	Positive	40000	4.6	No	Yes						NO
172	2018-11-22	2	Positive	40000	4.6	Yes	No	12		12	9	F
173	2018-11-22	3	Positive	40000	4.6	Yes	No	11		11	9	F
174	2018-11-22	4	Positive	40000	4.6	Yes	No	11		11	11	M
175	2018-11-22	5	Positive	40000	4.6	No	Yes		8	8
176	2018-11-22	6	Positive	40000	4.6	Yes	No	11		11	11	M
177	2018-11-22	7	Positive	40000	4.6	Yes	No	11		11	11	M
178	2018-11-22	8	Positive	40000	4.6	Yes	No	11		11	9	F
179	2018-11-22	9	Positive	40000	4.6	Yes	No	11		11	11	M
180	2018-11-22	10	Positive	40000	4.6	No	Yes						NO
181	2018-11-22	11	Positive	40000	4.6	No	Yes		7	7
182	2018-11-22	12	Positive	40000	4.6	Yes	No	12		12	10	F
183	2018-11-22	13	Positive	40000	4.6	Yes	No	12		12	10	M
184	2018-11-22	14	Positive	40000	4.6	Yes	No	11		11	9	F
185	2018-11-22	15	Positive	40000	4.6	Yes	No	12		12	10	M
186	2018-11-22	16	Positive	40000	4.6	Yes	No	11		11	9	F
187	2018-11-22	17	Positive	40000	4.6	No	Yes		7	7
188	2018-11-22	18	Positive	40000	4.6	Yes	No	12		12	9	F
189	2018-11-22	19	Positive	40000	4.6	No	Yes		9	9
190	2018-11-22	20	Positive	40000	4.6	Yes	No	11		11	11	M
191	2018-11-22	21	Positive	40000	4.6	Yes	No	14		14
192	2018-11-22	22	Positive	40000	4.6	No	Yes		7	7
193	2018-11-22	23	Positive	40000	4.6	No	Yes		10	10
194	2018-11-22	24	Positive	40000	4.6	Yes	No	12		12	11	M
195	2018-11-22	25	Positive	40000	4.6	Yes	No	13		13	9	F
196	2018-11-22	26	Positive	40000	4.6	Yes	No	12		12
197	2018-11-22	27	Positive	40000	4.6	No	Yes						NO
198	2018-11-22	28	Positive	40000	4.6	Yes	No	11		11	10	M
199	2018-11-22	29	Positive	40000	4.6	Yes	No	11		11
200	2018-11-22	30	Positive	40000	4.6	Yes	No	11		11	9	F
201	2018-11-22	31	Positive	40000	4.6	Yes	No	11		11	11	M
202	2018-11-22	32	Positive	40000	4.6	Yes	No	12		12	9	F
203	2018-11-22	33	Positive	40000	4.6	Yes	No	13		13	9	F
204	2018-11-22	34	Positive	40000	4.6	Yes	No	12		12	10	M
205	2018-11-22	35	Positive	40000	4.6	Yes	No	12		12	11	M
206	2018-11-22	36	Positive	40000	4.6	Yes	No	11		11	11	M
207	2018-11-22	37	Positive	40000	4.6	Yes	No	12		12	10	M
208	2018-11-22	38	Positive	40000	4.6	Yes	No	13		13	9	F
209	2018-11-22	39	Positive	40000	4.6	Yes	No	11		11	9	F
210	2018-11-22	40	Positive	40000	4.6	No	Yes						NO
211	2018-11-22	41	Positive	40000	4.6	Yes	No	11		11	11	M
212	2018-11-22	42	Positive	40000	4.6	Yes	No	11		11	10	M
213	2018-11-22	43	Positive	40000	4.6	Yes	No	12		12	10	M
214	2018-11-22	44	Positive	40000	4.6	Yes	No	11		11	9	F
215	2018-11-22	45	Positive	40000	4.6	Yes	No	11		11	10	M
216	2018-11-22	46	Positive	40000	4.6	No	Yes		13	13
217	2018-11-22	47	Positive	40000	4.6	Yes	No	12		12	9	F
218	2018-11-22	48	Positive	40000	4.6	Yes	No	11		11	12	M
219	2018-11-22	49	Positive	40000	4.6	Yes	No	12		12	11	M
220	2018-11-22	1	Positive	200000	5.3	No	Yes		7	7
221	2018-11-22	2	Positive	200000	5.3	Yes	No	10		10	9	F
222	2018-11-22	3	Positive	200000	5.3	Yes	No	11		11	10	F
223	2018-11-22	4	Positive	200000	5.3	Yes	No	11		11	9	F
224	2018-11-22	5	Positive	200000	5.3	Yes	No	11		11	11	M
225	2018-11-22	6	Positive	200000	5.3	Yes	No	12		12	11	M
226	2018-11-22	7	Positive	200000	5.3	No	Yes						NO
227	2018-11-22	8	Positive	200000	5.3	Yes	No	11		11	11	M
228	2018-11-22	9	Positive	200000	5.3	No	Yes		8	8
229	2018-11-22	10	Positive	200000	5.3	Yes	No	11		11	10	F
230	2018-11-22	11	Positive	200000	5.3	Yes	No	11		11	11	M
231	2018-11-22	12	Positive	200000	5.3	No	Yes		9	9
232	2018-11-22	13	Positive	200000	5.3	Yes	No	12		12	9	F
233	2018-11-22	14	Positive	200000	5.3	Yes	No	11		11	9	F
234	2018-11-22	15	Positive	200000	5.3	No	Yes		8	8
235	2018-11-22	16	Positive	200000	5.3	Yes	No	10		10	11	M
236	2018-11-22	17	Positive	200000	5.3	No	Yes		6	6
237	2018-11-22	18	Positive	200000	5.3	Yes	No	11		11	11	M
238	2018-11-22	19	Positive	200000	5.3	Yes	No	11		11	11	M
239	2018-11-22	20	Positive	200000	5.3	No	Yes						NO
240	2018-11-22	21	Positive	200000	5.3	Yes	No	11		11	11	M
241	2018-11-22	22	Positive	200000	5.3	Yes	No	11		11	9	F
242	2018-11-22	23	Positive	200000	5.3	Yes	No	11		11	9	F
243	2018-11-22	24	Positive	200000	5.3	No	Yes		7	7
244	2018-11-22	25	Positive	200000	5.3	Yes	No	11		11	11	M
245	2018-11-22	26	Positive	200000	5.3	Yes	No	12		12	9	F
246	2018-11-22	27	Positive	200000	5.3	No	Yes		9	9
247	2018-11-22	28	Positive	200000	5.3	No	Yes		9	9
248	2018-11-22	29	Positive	200000	5.3	Yes	No	11		11	11	M
249	2018-11-22	30	Positive	200000	5.3	No	Yes		10	10
250	2018-11-22	31	Positive	200000	5.3	Yes	No	11		11	11	M
251	2018-11-22	32	Positive	200000	5.3	Yes	No	11		11	11	M
252	2018-11-22	33	Positive	200000	5.3	No	Yes		8	8
253	2018-11-22	34	Positive	200000	5.3	Yes	No	13		13	10	M
254	2018-11-22	35	Positive	200000	5.3	No	Yes		7	7
255	2018-11-22	36	Positive	200000	5.3	Yes	No	12		12	9	F
256	2018-11-22	37	Positive	200000	5.3	No	Yes		6	6
257	2018-11-22	38	Positive	200000	5.3	No	Yes		7	7
258	2018-11-22	39	Positive	200000	5.3	Yes	No	12		12	9	F
259	2018-11-22	40	Positive	200000	5.3	No	Yes		6	6
260	2018-11-22	41	Positive	200000	5.3	Yes	No	11		11	11	M
261	2018-11-22	42	Positive	200000	5.3	Yes	No	11		11	11	M
262	2018-11-22	43	Positive	200000	5.3	Yes	No	10		10	10	M
263	2018-11-22	44	Positive	200000	5.3	Yes	No	12		12	9	F
264	2018-11-22	45	Positive	200000	5.3	Yes	No	11		11	11	M
265	2018-11-22	46	Positive	200000	5.3	Yes	No	11		11
266	2018-11-22	47	Positive	200000	5.3	No	Yes		8	8
267	2018-11-22	1	Positive	1000000	6	No	Yes						NO
268	2018-11-22	2	Positive	1000000	6	No	Yes		6	6
269	2018-11-22	3	Positive	1000000	6	No	Yes		7	7
270	2018-11-22	4	Positive	1000000	6	No	Yes		6	6
271	2018-11-22	5	Positive	1000000	6	No	Yes		8	8
272	2018-11-22	6	Positive	1000000	6	Yes	No	11		11	9	F
273	2018-11-22	7	Positive	1000000	6	Yes	No	11		11	10	F
274	2018-11-22	8	Positive	1000000	6	No	Yes		7	7
275	2018-11-22	9	Positive	1000000	6	No	Yes		6	6
276	2018-11-22	10	Positive	1000000	6	No	Yes		7	7
277	2018-11-22	11	Positive	1000000	6	No	Yes		7	7
278	2018-11-22	12	Positive	1000000	6	No	Yes		7	7
279	2018-11-22	13	Positive	1000000	6	Yes	No	11		11	11	M
280	2018-11-22	14	Positive	1000000	6	Yes	No	11		11	11	M
281	2018-11-22	15	Positive	1000000	6	Yes	No	11		11	11	M
282	2018-11-22	16	Positive	1000000	6	No	Yes		6	6
283	2018-11-22	17	Positive	1000000	6	No	Yes		7	7
284	2018-11-22	18	Positive	1000000	6	No	Yes		8	8
285	2018-11-22	19	Positive	1000000	6	No	Yes		7	7
286	2018-11-22	20	Positive	1000000	6	No	Yes		6	6
287	2018-11-22	21	Positive	1000000	6	No	Yes		9	9
288	2018-11-22	22	Positive	1000000	6	No	Yes		6	6
289	2018-11-22	23	Positive	1000000	6	No	Yes		9	9
290	2018-11-22	24	Positive	1000000	6	No	Yes						NO
291	2018-11-22	25	Positive	1000000	6	No	Yes		10	10
292	2018-11-23	1	Negative	0	0	Yes	No	11		11
293	2018-11-23	2	Negative	0	0	Yes	No	10		10	9	F
294	2018-11-23	3	Negative	0	0	Yes	No	11		11	11	M
295	2018-11-23	4	Negative	0	0	No	Yes						NO
296	2018-11-23	5	Negative	0	0	Yes	No	12		12	11	M
297	2018-11-23	6	Negative	0	0	Yes	No	13		13	10	M
298	2018-11-23	7	Negative	0	0	Yes	No	11		11	10	M
299	2018-11-23	8	Negative	0	0	Yes	No	11		11
300	2018-11-23	9	Negative	0	0	Yes	No	12		12	10	F
301	2018-11-23	10	Negative	0	0	Yes	No	11		11	9	F
302	2018-11-23	11	Negative	0	0	Yes	No	12		12	10	F
303	2018-11-23	12	Negative	0	0	No	Yes						NO
304	2018-11-23	13	Negative	0	0	Yes	No	11		11	10	M
305	2018-11-23	14	Negative	0	0	Yes	No	11		11	9	F
306	2018-11-23	15	Negative	0	0	Yes	No	12		12	11	M
307	2018-11-23	16	Negative	0	0	Yes	No	12		12	10	F
308	2018-11-23	17	Negative	0	0	Yes	No	12		12	10	F
309	2018-11-23	18	Negative	0	0	Yes	No	11		11	9	F
310	2018-11-23	19	Negative	0	0	Yes	No	11		11
311	2018-11-23	20	Negative	0	0	Yes	No	11		11	10	M
312	2018-11-23	21	Negative	0	0	Yes	No	11		11	11	M
313	2018-11-23	22	Negative	0	0	Yes	No	11		11	9	F
314	2018-11-23	23	Negative	0	0	Yes	No	11		11	11	M
315	2018-11-23	24	Negative	0	0	No	Yes						NO
316	2018-11-23	25	Negative	0	0	Yes	No	10		10	9	F
317	2018-11-23	26	Negative	0	0	Yes	No	12		12	11	M
318	2018-11-23	27	Negative	0	0	Yes	No	11		11	9	F
319	2018-11-23	28	Negative	0	0	Yes	No	11		11	11	M
320	2018-11-23	29	Negative	0	0	Yes	No	11		11	11	M
321	2018-11-23	30	Negative	0	0	Yes	No	10		10	9	F
322	2018-11-23	31	Negative	0	0	Yes	No	11		11	10	F
323	2018-11-23	32	Negative	0	0	Yes	No	11		11	9	F
324	2018-11-23	33	Negative	0	0	Yes	No	11		11	9	F
325	2018-11-23	34	Negative	0	0	Yes	No	10		10	11	M
326	2018-11-23	35	Negative	0	0	Yes	No	10		10	9	F
327	2018-11-23	36	Negative	0	0	Yes	No	11		11	9	F
328	2018-11-23	37	Negative	0	0	Yes	No	10		10	9	F
329	2018-11-23	38	Negative	0	0	Yes	No	11		11	9	F
330	2018-11-23	39	Negative	0	0	Yes	No	10		10	9	F
331	2018-11-23	40	Negative	0	0	Yes	No	11		11	11	M
332	2018-11-23	41	Negative	0	0	No	Yes						NO
333	2018-11-23	42	Negative	0	0	Yes	No	11		11	11	M
334	2018-11-23	43	Negative	0	0	Yes	No	11		11	10	F
335	2018-11-23	44	Negative	0	0	Yes	No	13		13	11	M
336	2018-11-23	1	Negative	8000	3.9	Yes	No	11		11	11	M
337	2018-11-23	2	Negative	8000	3.9	Yes	No	12		12	11	M
338	2018-11-23	3	Negative	8000	3.9	No	Yes		12	12
339	2018-11-23	4	Negative	8000	3.9	Yes	No	10		10	11	M
340	2018-11-23	5	Negative	8000	3.9	Yes	No	12		12	11	M
341	2018-11-23	6	Negative	8000	3.9	Yes	No	11		11
342	2018-11-23	7	Negative	8000	3.9	Yes	No	11		11	11	M
343	2018-11-23	8	Negative	8000	3.9	Yes	No	11		11	9	F
344	2018-11-23	9	Negative	8000	3.9	No	Yes		10	10
345	2018-11-23	10	Negative	8000	3.9	Yes	No	12		12	11	M
346	2018-11-23	11	Negative	8000	3.9	Yes	No	11		11	10	F
347	2018-11-23	12	Negative	8000	3.9	Yes	No	11		11
348	2018-11-23	13	Negative	8000	3.9	Yes	No	12		12
349	2018-11-23	14	Negative	8000	3.9	Yes	No	11		11	9	F
350	2018-11-23	15	Negative	8000	3.9	Yes	No	11		11	10	F
351	2018-11-23	16	Negative	8000	3.9	Yes	No	11		11	11	M
352	2018-11-23	17	Negative	8000	3.9	Yes	No	12		12
353	2018-11-23	18	Negative	8000	3.9	Yes	No	12		12	9	F
354	2018-11-23	19	Negative	8000	3.9	Yes	No	11		11	9	F
355	2018-11-23	20	Negative	8000	3.9	Yes	No	11		11	9	F
356	2018-11-23	21	Negative	8000	3.9	Yes	No	11		11	11	M
357	2018-11-23	22	Negative	8000	3.9	Yes	No	11		11	10	M
358	2018-11-23	23	Negative	8000	3.9	Yes	No	10		10	11	M
359	2018-11-23	24	Negative	8000	3.9	Yes	No	11		11	10	M
360	2018-11-23	25	Negative	8000	3.9	Yes	No	10		10	9	F
361	2018-11-23	26	Negative	8000	3.9	Yes	No	11		11	9	F
362	2018-11-23	27	Negative	8000	3.9	Yes	No	11		11
363	2018-11-23	28	Negative	8000	3.9	Yes	No	11		11
364	2018-11-23	29	Negative	8000	3.9	Yes	No	10		10	9	F
365	2018-11-23	30	Negative	8000	3.9	Yes	No	11		11
366	2018-11-23	31	Negative	8000	3.9	Yes	No	10		10	9	F
367	2018-11-23	32	Negative	8000	3.9	Yes	No	10		10	11	M
368	2018-11-23	33	Negative	8000	3.9	No	Yes		10	10
369	2018-11-23	34	Negative	8000	3.9	Yes	No	11		11	9	F
370	2018-11-23	35	Negative	8000	3.9	Yes	No	10		10
371	2018-11-23	36	Negative	8000	3.9	Yes	No	11		11	11	M
372	2018-11-23	37	Negative	8000	3.9	Yes	No	11		11	11	M
373	2018-11-23	38	Negative	8000	3.9	Yes	No	11		11	9	F
374	2018-11-23	39	Negative	8000	3.9	Yes	No	12		12
375	2018-11-23	40	Negative	8000	3.9	Yes	No	11		11	10	F
376	2018-11-23	41	Negative	8000	3.9	No	Yes		11	11
377	2018-11-23	42	Negative	8000	3.9	Yes	No	11		11	9	F
378	2018-11-23	43	Negative	8000	3.9	Yes	No	12		12	11	M
379	2018-11-23	1	Negative	40000	4.6	Yes	No	11		11	10	M
380	2018-11-23	2	Negative	40000	4.6	Yes	No	13		13	11	M
381	2018-11-23	3	Negative	40000	4.6	No	Yes		9	9
382	2018-11-23	4	Negative	40000	4.6	Yes	No	13		13	11	M
383	2018-11-23	5	Negative	40000	4.6	No	Yes		8	8
384	2018-11-23	6	Negative	40000	4.6	Yes	No	11		11	9	F
385	2018-11-23	7	Negative	40000	4.6	Yes	No	11		11
386	2018-11-23	8	Negative	40000	4.6	No	Yes						NO
387	2018-11-23	9	Negative	40000	4.6	Yes	No	12		12	9	F
388	2018-11-23	10	Negative	40000	4.6	Yes	No	11		11
389	2018-11-23	11	Negative	40000	4.6	Yes	No	11		11	11	M
390	2018-11-23	12	Negative	40000	4.6	Yes	No	11		11	11	M
391	2018-11-23	13	Negative	40000	4.6	Yes	No	13		13	9	F
392	2018-11-23	14	Negative	40000	4.6	Yes	No	12		12	10	F
393	2018-11-23	15	Negative	40000	4.6	No	Yes		6	6
394	2018-11-23	16	Negative	40000	4.6	Yes	No	11		11	11	M
395	2018-11-23	17	Negative	40000	4.6	No	Yes		8	8
396	2018-11-23	18	Negative	40000	4.6	Yes	No	11		11	10	M
397	2018-11-23	19	Negative	40000	4.6	Yes	No	12		12	10	M
398	2018-11-23	20	Negative	40000	4.6	Yes	No	12		12	9	F
399	2018-11-23	21	Negative	40000	4.6	Yes	No	11		11	9	F
400	2018-11-23	22	Negative	40000	4.6	Yes	No	11		11	11	M
401	2018-11-23	23	Negative	40000	4.6	Yes	No	11		11	11	M
402	2018-11-23	24	Negative	40000	4.6	Yes	No	12		12	10	M
403	2018-11-23	25	Negative	40000	4.6	No	Yes		6	6
404	2018-11-23	26	Negative	40000	4.6	Yes	No	11		11	9	F
405	2018-11-23	27	Negative	40000	4.6	Yes	No	14		14	11	M
406	2018-11-23	28	Negative	40000	4.6	Yes	No	11		11	11	M
407	2018-11-23	29	Negative	40000	4.6	Yes	No	11		11	9	F
408	2018-11-23	30	Negative	40000	4.6	Yes	No	11		11	9	F
409	2018-11-23	31	Negative	40000	4.6	Yes	No	12		12
410	2018-11-23	32	Negative	40000	4.6	Yes	No	11		11	9	F
411	2018-11-23	33	Negative	40000	4.6	Yes	No	11		11	11	M
412	2018-11-23	34	Negative	40000	4.6	No	Yes						NO
413	2018-11-23	35	Negative	40000	4.6	No	Yes		7	7
414	2018-11-23	36	Negative	40000	4.6	Yes	No	11		11	9	F
415	2018-11-23	37	Negative	40000	4.6	Yes	No	12		12	8	F
416	2018-11-23	38	Negative	40000	4.6	Yes	No	12		12	10	M
417	2018-11-23	39	Negative	40000	4.6	Yes	No	11		11
418	2018-11-23	40	Negative	40000	4.6	Yes	No	11		11	9	F
419	2018-11-23	41	Negative	40000	4.6	No	Yes		8	8
420	2018-11-23	42	Negative	40000	4.6	Yes	No	11		11	10	M
421	2018-11-23	43	Negative	40000	4.6	No	Yes		9	9
422	2018-11-23	44	Negative	40000	4.6	Yes	No	11		11	9	F
423	2018-11-23	45	Negative	40000	4.6	No	Yes						NO
424	2018-11-23	46	Negative	40000	4.6	Yes	No	11		11	10	M
425	2018-11-23	47	Negative	40000	4.6	Yes	No	11		11	11	M
426	2018-11-23	48	Negative	40000	4.6	Yes	No	11		11	11	M
427	2018-11-23	49	Negative	40000	4.6	Yes	No	11		11	11	M
428	2018-11-23	50	Negative	40000	4.6	Yes	No	11		11	10	M
429	2018-11-23	51	Negative	40000	4.6	No	Yes		6	6
430	2018-11-23	52	Negative	40000	4.6	Yes	No	11		11	9	F
431	2018-11-23	53	Negative	40000	4.6	Yes	No	11		11	9	F
432	2018-11-23	54	Negative	40000	4.6	Yes	No	12		12	11	M
433	2018-11-23	55	Negative	40000	4.6	Yes	No	11		11	9	F
434	2018-11-23	56	Negative	40000	4.6	Yes	No	12		12	11	F
435	2018-11-23	57	Negative	40000	4.6	Yes	No	12		12	11	M
436	2018-11-23	58	Negative	40000	4.6	Yes	No	11		11	9	F
437	2018-11-23	59	Negative	40000	4.6	Yes	No	11		11	11	M
438	2018-11-23	60	Negative	40000	4.6	Yes	No	11		11	11	M
439	2018-11-23	61	Negative	40000	4.6	Yes	No	11		11	10	M
440	2018-11-23	62	Negative	40000	4.6	Yes	No	11		11	10	M
441	2018-11-23	63	Negative	40000	4.6	No	Yes		9	9
442	2018-11-23	64	Negative	40000	4.6	Yes	No	12		12	10	F
443	2018-11-23	65	Negative	40000	4.6	Yes	No	11		11	9	F
444	2018-11-23	66	Negative	40000	4.6	No	Yes		8	8
445	2018-11-23	67	Negative	40000	4.6	Yes	No	14		14	11	M
446	2018-11-23	68	Negative	40000	4.6	Yes	No	11		11	9	F
447	2018-11-23	69	Negative	40000	4.6	No	Yes		8	8
448	2018-11-23	70	Negative	40000	4.6	Yes	No	11		11	11	M
449	2018-11-23	1	Negative	200000	5.3	Yes	No	11		11	11	M
450	2018-11-23	2	Negative	200000	5.3	Yes	No	11		11	9	F
451	2018-11-23	3	Negative	200000	5.3	Yes	No	11		11	11	M
452	2018-11-23	4	Negative	200000	5.3	Yes	No	12		12
453	2018-11-23	5	Negative	200000	5.3	Yes	No	11		11	9	F
454	2018-11-23	6	Negative	200000	5.3	Yes	No	11		11	11	M
455	2018-11-23	7	Negative	200000	5.3	No	Yes		7	7
456	2018-11-23	8	Negative	200000	5.3	Yes	No	11		11
457	2018-11-23	9	Negative	200000	5.3	No	Yes		10	10
458	2018-11-23	10	Negative	200000	5.3	Yes	No	11		11	11	M
459	2018-11-23	11	Negative	200000	5.3	No	Yes
460	2018-11-23	12	Negative	200000	5.3	No	Yes		7	7			NO
461	2018-11-23	13	Negative	200000	5.3	Yes	No	11		11	9	F
462	2018-11-23	14	Negative	200000	5.3	Yes	No	11		11	9	F
463	2018-11-23	15	Negative	200000	5.3	No	Yes		8	8
464	2018-11-23	16	Negative	200000	5.3	No	Yes		6	6
465	2018-11-23	17	Negative	200000	5.3	Yes	No	11		11	11	M
466	2018-11-23	18	Negative	200000	5.3	Yes	No	11		11	10	F
467	2018-11-23	19	Negative	200000	5.3	Yes	No	12		12	10	F
468	2018-11-23	20	Negative	200000	5.3	Yes	No	12		12	10	F
469	2018-11-23	21	Negative	200000	5.3	Yes	No	13		13	9	F
470	2018-11-23	22	Negative	200000	5.3	Yes	No	11		11	10	M
471	2018-11-23	23	Negative	200000	5.3	Yes	No	11		11	11	M
472	2018-11-23	24	Negative	200000	5.3	No	Yes		8	8
473	2018-11-23	25	Negative	200000	5.3	Yes	No	11		11	9	F
474	2018-11-23	26	Negative	200000	5.3	Yes	No	11		11	9	F
475	2018-11-23	27	Negative	200000	5.3	No	Yes		8	8
476	2018-11-23	28	Negative	200000	5.3	Yes	No	11		11	8	F
477	2018-11-23	29	Negative	200000	5.3	Yes	No	11		11	8	F
478	2018-11-23	30	Negative	200000	5.3	Yes	No	11		11	10	M
479	2018-11-23	31	Negative	200000	5.3	Yes	No	11		11	11	M
480	2018-11-23	32	Negative	200000	5.3	No	Yes		7	7
481	2018-11-23	33	Negative	200000	5.3	Yes	No	11		11	9	F
482	2018-11-23	34	Negative	200000	5.3	Yes	No	11		11	11	M
483	2018-11-23	35	Negative	200000	5.3	Yes	No	12		12	10	M
484	2018-11-23	36	Negative	200000	5.3	No	Yes		10	10
485	2018-11-23	37	Negative	200000	5.3	Yes	No	11		11	10	M
486	2018-11-23	38	Negative	200000	5.3	Yes	No	11		11	10	M
487	2018-11-23	39	Negative	200000	5.3	Yes	No	11		11	9	F
488	2018-11-23	40	Negative	200000	5.3	Yes	No	12		12	10	F
489	2018-11-23	41	Negative	200000	5.3	No	Yes		8	8
490	2018-11-23	42	Negative	200000	5.3	Yes	No	12		12	11	M
491	2018-11-23	43	Negative	200000	5.3	Yes	No	11		11	9	F
492	2018-11-23	44	Negative	200000	5.3	Yes	No	11		11	9	F
493	2018-11-23	45	Negative	200000	5.3	No	Yes		10	10
494	2018-11-23	46	Negative	200000	5.3	Yes	No	11		11	9	F
495	2018-11-23	47	Negative	200000	5.3	Yes	No	11		11	10	M
496	2018-11-23	48	Negative	200000	5.3	No	Yes						NO
497	2018-11-23	49	Negative	200000	5.3	Yes	No	11		11	11	M
498	2018-11-23	50	Negative	200000	5.3	No	Yes		8	8
499	2018-11-23	51	Negative	200000	5.3	Yes	No	11		11	9	F
500	2018-11-23	52	Negative	200000	5.3	Yes	No	11		11	10	M
501	2018-11-23	53	Negative	200000	5.3	Yes	No	11		11	11	M
502	2018-11-23	54	Negative	200000	5.3	Yes	No	11		11	9	F
503	2018-11-23	55	Negative	200000	5.3	No	Yes		6	6
504	2018-11-23	56	Negative	200000	5.3	Yes	No	11		11	9	F
505	2018-11-23	57	Negative	200000	5.3	No	Yes		6	6
506	2018-11-23	58	Negative	200000	5.3	No	Yes		8	8
507	2018-11-23	59	Negative	200000	5.3	Yes	No	12		12	11	M
508	2018-11-23	60	Negative	200000	5.3	No	Yes		7	7
509	2018-11-23	61	Negative	200000	5.3	No	Yes		7	7
510	2018-11-23	62	Negative	200000	5.3	Yes	No	10		10	9	F
511	2018-11-23	63	Negative	200000	5.3	Yes	No	11		11	8	F
512	2018-11-23	64	Negative	200000	5.3	Yes	No	11		11	11	M
513	2018-11-23	65	Negative	200000	5.3	No	Yes		6	6
514	2018-11-23	66	Negative	200000	5.3	No	Yes		8	8
515	2018-11-23	67	Negative	200000	5.3	Yes	No	12		12	11	M
516	2018-11-23	68	Negative	200000	5.3	Yes	No	11		11	9	F
517	2018-11-23	69	Negative	200000	5.3	Yes	No	13		13	11	M
518	2018-11-23	70	Negative	200000	5.3	Yes	No	12		12	10	F
519	2018-11-23	71	Negative	200000	5.3	Yes	No	12		12	10	F
520	2018-11-23	72	Negative	200000	5.3	Yes	No	11		11	10	M
521	2018-11-23	73	Negative	200000	5.3	No	Yes		8	8
522	2018-11-23	74	Negative	200000	5.3	No	Yes		8	8
523	2018-11-23	75	Negative	200000	5.3	Yes	No	11		11	9	F
524	2018-11-23	76	Negative	200000	5.3	No	Yes		7	7
525	2018-11-23	77	Negative	200000	5.3	No	Yes		7	7
526	2018-11-23	78	Negative	200000	5.3	No	Yes		7	7
527	2018-11-23	79	Negative	200000	5.3	Yes	No	10		10	11	M
528	2018-11-23	80	Negative	200000	5.3	Yes	No	11		11	10	M
529	2018-11-23	81	Negative	200000	5.3	Yes	No	11		11	9	F
530	2018-11-23	82	Negative	200000	5.3	No	Yes		8	8
531	2018-11-23	83	Negative	200000	5.3	Yes	No	11		11	11	M
532	2018-11-23	1	Negative	1000000	6	Yes	No	11		11	9	F
533	2018-11-23	2	Negative	1000000	6	Yes	No	11		11
534	2018-11-23	3	Negative	1000000	6	Yes	No	11		11	10	F
535	2018-11-23	4	Negative	1000000	6	No	Yes						NO
536	2018-11-23	5	Negative	1000000	6	Yes	No	11		11	9	F
537	2018-11-23	6	Negative	1000000	6	No	Yes		6	6
538	2018-11-23	7	Negative	1000000	6	No	Yes		7	7
539	2018-11-23	8	Negative	1000000	6	No	Yes						NO
540	2018-11-23	9	Negative	1000000	6	No	Yes		6	6
541	2018-11-23	10	Negative	1000000	6	No	Yes		9	9
542	2018-11-23	11	Negative	1000000	6	Yes	No	11		11	10	M
543	2018-11-23	12	Negative	1000000	6	No	Yes		7	7
544	2018-11-23	13	Negative	1000000	6	Yes	No	11		11	9	F
545	2018-11-23	14	Negative	1000000	6	No	Yes		7	7
546	2018-11-23	15	Negative	1000000	6	No	Yes		8	8
547	2018-11-23	16	Negative	1000000	6	No	Yes		7	7
548	2018-11-23	17	Negative	1000000	6	No	Yes		6	6
549	2018-11-23	18	Negative	1000000	6	No	Yes		7	7
550	2018-11-23	19	Negative	1000000	6	No	Yes		6	6
551	2018-11-23	20	Negative	1000000	6	No	Yes		8	8
552	2018-11-23	21	Negative	1000000	6	No	Yes		9	9
553	2018-11-23	22	Negative	1000000	6	No	Yes		9	9
554	2018-11-23	23	Negative	1000000	6	No	Yes		6	6
555	2018-11-23	24	Negative	1000000	6	No	Yes		6	6
556	2018-11-23	25	Negative	1000000	6	No	Yes		6	6
557	2018-11-23	26	Negative	1000000	6	Yes	No	11		11	11	M
558	2018-11-23	27	Negative	1000000	6	No	Yes		7	7
559	2018-11-23	28	Negative	1000000	6	No	Yes		11	11
560	2018-11-23	29	Negative	1000000	6	Yes	No	11		11	11	M
561	2018-11-23	30	Negative	1000000	6	No	Yes		8	8
562	2018-11-23	31	Negative	1000000	6	Yes	No	11		11	11	M
563	2018-11-23	32	Negative	1000000	6	No	Yes		9	9
564	2018-11-23	33	Negative	1000000	6	Yes	No	10		10	10	F
565	2018-11-23	34	Negative	1000000	6	No	Yes		7	7
566	2018-11-23	35	Negative	1000000	6	Yes	No	12		12	10	F
567	2018-11-23	36	Negative	1000000	6	No	Yes		7	7
568	2018-11-23	37	Negative	1000000	6	Yes	No	12		12	10	F
569	2018-11-23	38	Negative	1000000	6	No	Yes		10	10
570	2018-11-23	39	Negative	1000000	6	No	Yes		8	8
571	2018-11-23	40	Negative	1000000	6	Yes	No	12		12	11	M
572	2018-11-23	41	Negative	1000000	6	Yes	No	11		11	10	F
573	2018-11-23	42	Negative	1000000	6	No	Yes		8	8
574	2018-11-23	43	Negative	1000000	6	No	Yes		9	9
575	2018-11-23	44	Negative	1000000	6	No	Yes		7	7
576	2018-11-23	45	Negative	1000000	6	No	Yes		7	7
577	2018-11-23	46	Negative	1000000	6	No	Yes						NO
578	2018-11-23	1	Positive	0	0	Yes	No	11		11	9	F
579	2018-11-23	2	Positive	0	0	Yes	No	11		11	11	M
580	2018-11-23	3	Positive	0	0	Yes	No	11		11	9	F
581	2018-11-23	4	Positive	0	0	No	Yes						NO
582	2018-11-23	5	Positive	0	0	Yes	No	10		10	9	F
583	2018-11-23	6	Positive	0	0	Yes	No	11		11	11	M
584	2018-11-23	7	Positive	0	0	Yes	No	11		11	9	F
585	2018-11-23	8	Positive	0	0	Yes	No	11		11	11	M
586	2018-11-23	9	Positive	0	0	Yes	No	12		12	9	F
587	2018-11-23	10	Positive	0	0	No	Yes						NO
588	2018-11-23	11	Positive	0	0	Yes	No	11		11	11	M
589	2018-11-23	12	Positive	0	0	Yes	No	12		12	9	F
590	2018-11-23	13	Positive	0	0	Yes	No	11		11	9	F
591	2018-11-23	14	Positive	0	0	Yes	No	11		11	11	M
592	2018-11-23	15	Positive	0	0	Yes	No	11		11	9	F
593	2018-11-23	16	Positive	0	0	No	Yes						NO
594	2018-11-23	17	Positive	0	0	Yes	No	13		13	10	M
595	2018-11-23	18	Positive	0	0	No	Yes						NO
596	2018-11-23	19	Positive	0	0	Yes	No	11		11
597	2018-11-23	20	Positive	0	0	Yes	No	11		11	9	F
598	2018-11-23	21	Positive	0	0	Yes	No	12		12	10	M
599	2018-11-23	22	Positive	0	0	Yes	No	12		12	9	F
600	2018-11-23	23	Positive	0	0	Yes	No	11		11	9	F
601	2018-11-23	24	Positive	0	0	No	Yes						NO
602	2018-11-23	25	Positive	0	0	Yes	No	10		10	9	F
603	2018-11-23	26	Positive	0	0	Yes	No	15		15	9	F
604	2018-11-23	27	Positive	0	0	Yes	No	10		10	9	F
605	2018-11-23	1	Positive	8000	3.9	No	Yes						NO
606	2018-11-23	2	Positive	8000	3.9	Yes	No	13		13
607	2018-11-23	3	Positive	8000	3.9	Yes	No	12		12
608	2018-11-23	4	Positive	8000	3.9	Yes	No	10		10	11	M
609	2018-11-23	5	Positive	8000	3.9	Yes	No	11		11	9	F
610	2018-11-23	6	Positive	8000	3.9	Yes	No	11		11	9	F
611	2018-11-23	7	Positive	8000	3.9	No	Yes						NO
612	2018-11-23	8	Positive	8000	3.9	Yes	No	12		12	9	F
613	2018-11-23	9	Positive	8000	3.9	Yes	No	12		12	12	M
614	2018-11-23	10	Positive	8000	3.9	Yes	No	12		12	9	F
615	2018-11-23	11	Positive	8000	3.9	Yes	No	11		11	9	F
616	2018-11-23	12	Positive	8000	3.9	Yes	No	11		11	9	F
617	2018-11-23	13	Positive	8000	3.9	Yes	No	11		11	9	F
618	2018-11-23	14	Positive	8000	3.9	Yes	No	11		11	9	F
619	2018-11-23	15	Positive	8000	3.9	Yes	No	12		12
620	2018-11-23	16	Positive	8000	3.9	No	Yes		8	8
621	2018-11-23	17	Positive	8000	3.9	Yes	No	12		12	11	M
622	2018-11-23	18	Positive	8000	3.9	No	Yes						NO
623	2018-11-23	19	Positive	8000	3.9	Yes	No	12		12	10	M
624	2018-11-23	20	Positive	8000	3.9	Yes	No	13		13
625	2018-11-23	21	Positive	8000	3.9	Yes	No	12		12	9	F
626	2018-11-23	22	Positive	8000	3.9	Yes	No	11		11	9	F
627	2018-11-23	23	Positive	8000	3.9	Yes	No	12		12	10	M
628	2018-11-23	24	Positive	8000	3.9	Yes	No	14		14
629	2018-11-23	25	Positive	8000	3.9	Yes	No	12		12	10	M
630	2018-11-23	26	Positive	8000	3.9	Yes	No	11		11	9	F
631	2018-11-23	27	Positive	8000	3.9	Yes	No	12		12	11	M
632	2018-11-23	28	Positive	8000	3.9	Yes	No	11		11	11	M
633	2018-11-23	29	Positive	8000	3.9	No	Yes						NO
634	2018-11-23	30	Positive	8000	3.9	Yes	No	11		11	9	F
635	2018-11-23	31	Positive	8000	3.9	Yes	No	12		12	10	M
636	2018-11-23	32	Positive	8000	3.9	Yes	No	11		11	9	F
637	2018-11-23	33	Positive	8000	3.9	Yes	No	12		12	9	F
638	2018-11-23	34	Positive	8000	3.9	Yes	No	11		11	10	F
639	2018-11-23	35	Positive	8000	3.9	Yes	No	12		12	10	M
640	2018-11-23	36	Positive	8000	3.9	Yes	No	12		12	11	M
641	2018-11-23	37	Positive	8000	3.9	Yes	No	12		12	11	M
642	2018-11-23	38	Positive	8000	3.9	Yes	No	11		11	9	F
643	2018-11-23	39	Positive	8000	3.9	Yes	No	11		11	11	M
644	2018-11-23	40	Positive	8000	3.9	Yes	No	13		13	10	M
645	2018-11-23	41	Positive	8000	3.9	No	Yes						NO
646	2018-11-23	42	Positive	8000	3.9	No	Yes						NO
647	2018-11-23	43	Positive	8000	3.9	Yes	No	14		14	11	M
648	2018-11-23	44	Positive	8000	3.9	No	Yes		8	8
649	2018-11-23	45	Positive	8000	3.9	Yes	No	13		13	11	M
650	2018-11-23	46	Positive	8000	3.9	Yes	No	12		12	11	M
651	2018-11-23	47	Positive	8000	3.9	Yes	No	12		12	10	M
652	2018-11-23	48	Positive	8000	3.9	Yes	No	11		11	9	F
653	2018-11-23	49	Positive	8000	3.9	Yes	No	13		13	11	M
654	2018-11-23	50	Positive	8000	3.9	No	Yes						NO
655	2018-11-23	1	Positive	40000	4.6	Yes	No	12		12	9	F
656	2018-11-23	2	Positive	40000	4.6	Yes	No	11		11	9	F
657	2018-11-23	3	Positive	40000	4.6	No	Yes		8	8
658	2018-11-23	4	Positive	40000	4.6	No	Yes		8	8
659	2018-11-23	5	Positive	40000	4.6	No	Yes		9	9
660	2018-11-23	6	Positive	40000	4.6	Yes	No	12		12	11	M
661	2018-11-23	7	Positive	40000	4.6	Yes	No	13		13
662	2018-11-23	8	Positive	40000	4.6	Yes	No	12		12	11	M
663	2018-11-23	9	Positive	40000	4.6	Yes	No	11		11	11	M
664	2018-11-23	10	Positive	40000	4.6	Yes	No	11		11	11	M
665	2018-11-23	11	Positive	40000	4.6	Yes	No	12		12	10	M
666	2018-11-23	12	Positive	40000	4.6	Yes	No	12		12
667	2018-11-23	13	Positive	40000	4.6	Yes	No	11		11	11	M
668	2018-11-23	14	Positive	40000	4.6	Yes	No	12		12
669	2018-11-23	15	Positive	40000	4.6	No	Yes		17	17
670	2018-11-23	16	Positive	40000	4.6	Yes	No	12		12	11	M
671	2018-11-23	17	Positive	40000	4.6	No	Yes		9	9
672	2018-11-23	18	Positive	40000	4.6	No	Yes		8	8
673	2018-11-23	19	Positive	40000	4.6	Yes	No	12		12	11	M
674	2018-11-23	20	Positive	40000	4.6	Yes	No	12		12	11	M
675	2018-11-23	21	Positive	40000	4.6	Yes	No	12		12	9	F
676	2018-11-23	22	Positive	40000	4.6	Yes	No	12		12
677	2018-11-23	23	Positive	40000	4.6	No	Yes		7	7
678	2018-11-23	24	Positive	40000	4.6	Yes	No	12		12	11	M
679	2018-11-23	25	Positive	40000	4.6	No	Yes		8	8
680	2018-11-23	26	Positive	40000	4.6	Yes	No	12		12	11	M
681	2018-11-23	27	Positive	40000	4.6	No	Yes		9	9
682	2018-11-23	28	Positive	40000	4.6	Yes	No	12		12	10	F
683	2018-11-23	29	Positive	40000	4.6	Yes	No	12		12	10	F
684	2018-11-23	30	Positive	40000	4.6	No	Yes		8	8
685	2018-11-23	31	Positive	40000	4.6	Yes	No	12		12	9	F
686	2018-11-23	32	Positive	40000	4.6	Yes	No	13		13	9	F
687	2018-11-23	33	Positive	40000	4.6	Yes	No	13		13	11	M
688	2018-11-23	34	Positive	40000	4.6	Yes	No	12		12	11	M
689	2018-11-23	35	Positive	40000	4.6	Yes	No	11		11	9	F
690	2018-11-23	36	Positive	40000	4.6	Yes	No	11		11	11	M
691	2018-11-23	37	Positive	40000	4.6	Yes	No	12		12	11	M
692	2018-11-23	38	Positive	40000	4.6	Yes	No	11		11	8	F
693	2018-11-23	39	Positive	40000	4.6	Yes	No	12		12	9	F
694	2018-11-23	1	Positive	200000	5.3	Yes	No	11		11	9	F
695	2018-11-23	2	Positive	200000	5.3	Yes	No	12		12	11	M
696	2018-11-23	3	Positive	200000	5.3	No	Yes		7	7
697	2018-11-23	4	Positive	200000	5.3	Yes	No	11		11	11	M
698	2018-11-23	5	Positive	200000	5.3	No	Yes		6	6
699	2018-11-23	6	Positive	200000	5.3	No	Yes		8	8
700	2018-11-23	7	Positive	200000	5.3	Yes	No	12		12	10	F
701	2018-11-23	8	Positive	200000	5.3	Yes	No	12		12	11	M
702	2018-11-23	9	Positive	200000	5.3	Yes	No	12		12	10	F
703	2018-11-23	10	Positive	200000	5.3	No	Yes		7	7
704	2018-11-23	11	Positive	200000	5.3	Yes	No	12		12	10	F
705	2018-11-23	12	Positive	200000	5.3	No	Yes		8	8
706	2018-11-23	13	Positive	200000	5.3	Yes	No	11		11	9	F
707	2018-11-23	14	Positive	200000	5.3	No	Yes		8	8
708	2018-11-23	15	Positive	200000	5.3	Yes	No	12		12	11	M
709	2018-11-23	16	Positive	200000	5.3	Yes	No	12		12	11	M
710	2018-11-23	17	Positive	200000	5.3	Yes	No	10		10	9	F
711	2018-11-23	18	Positive	200000	5.3	No	Yes		7	7
712	2018-11-23	19	Positive	200000	5.3	No	Yes		7	7
713	2018-11-23	20	Positive	200000	5.3	Yes	No	11		11	9	F
714	2018-11-23	21	Positive	200000	5.3	No	Yes		8	8
715	2018-11-23	22	Positive	200000	5.3	Yes	No	12		12	11	M
716	2018-11-23	23	Positive	200000	5.3	Yes	No	11		11	9	F
717	2018-11-23	24	Positive	200000	5.3	No	Yes		8	8
718	2018-11-23	25	Positive	200000	5.3	No	Yes		8	8
719	2018-11-23	26	Positive	200000	5.3	No	Yes		8	8
720	2018-11-23	27	Positive	200000	5.3	No	Yes		8	8
721	2018-11-23	28	Positive	200000	5.3	No	Yes		9	9
722	2018-11-23	29	Positive	200000	5.3	No	Yes		7	7
723	2018-11-23	30	Positive	200000	5.3	Yes	No	12		12	11	M
724	2018-11-23	31	Positive	200000	5.3	Yes	No	12		12	11	M
725	2018-11-23	32	Positive	200000	5.3	No	Yes		9	9
726	2018-11-23	33	Positive	200000	5.3	Yes	No	12		12	11	M
727	2018-11-23	34	Positive	200000	5.3	No	Yes		8	8
728	2018-11-23	35	Positive	200000	5.3	No	Yes		8	8
729	2018-11-23	36	Positive	200000	5.3	No	Yes		8	8
730	2018-11-23	37	Positive	200000	5.3	Yes	No	12		12	11	M
731	2018-11-23	38	Positive	200000	5.3	No	Yes		10	10
732	2018-11-23	39	Positive	200000	5.3	No	Yes		9	9
733	2018-11-23	40	Positive	200000	5.3	No	Yes		6	6
734	2018-11-23	41	Positive	200000	5.3	Yes	No	11		11	9	F
735	2018-11-23	42	Positive	200000	5.3	No	Yes		8	8
736	2018-11-23	1	Positive	1000000	6	Yes	No	11		11	9	F
737	2018-11-23	2	Positive	1000000	6	No	Yes		7	7
738	2018-11-23	3	Positive	1000000	6	No	Yes		8	8
739	2018-11-23	4	Positive	1000000	6	No	Yes		7	7
740	2018-11-23	5	Positive	1000000	6	Yes	No	11		11	11	M
741	2018-11-23	6	Positive	1000000	6	No	Yes		7	7
742	2018-11-23	7	Positive	1000000	6	Yes	No	11		11	9	F
743	2018-11-23	8	Positive	1000000	6	No	Yes		8	8
744	2018-11-23	9	Positive	1000000	6	No	Yes		8	8
745	2018-11-23	10	Positive	1000000	6	No	Yes		6	6
746	2018-11-23	11	Positive	1000000	6	No	Yes		6	6
747	2018-11-23	12	Positive	1000000	6	No	Yes		8	8
748	2018-11-23	13	Positive	1000000	6	Yes	No	11		11	9	F
749	2018-11-23	14	Positive	1000000	6	Yes	No	11		11	11	M
750	2018-11-23	15	Positive	1000000	6	No	Yes		8	8
751	2018-11-23	16	Positive	1000000	6	Yes	No	11		11	11	M
752	2018-11-23	17	Positive	1000000	6	Yes	No	11		11	11	M
753	2018-11-23	18	Positive	1000000	6	Yes	No	11		11	11	M
754	2018-11-23	19	Positive	1000000	6	No	Yes		6	6
755	2018-11-23	20	Positive	1000000	6	Yes	No	11		11	9	F
756	2018-11-23	21	Positive	1000000	6	No	Yes		9	9
757	2018-11-23	22	Positive	1000000	6	No	Yes		7	7
758	2018-11-23	23	Positive	1000000	6	Yes	No	11		11	9	F
759	2018-11-23	24	Positive	1000000	6	No	Yes		8	8
760	2018-11-23	25	Positive	1000000	6	No	Yes		8	8
761	2018-11-23	26	Positive	1000000	6	Yes	No	11		11	11	M
762	2018-11-23	27	Positive	1000000	6	No	Yes		7	7
763	2018-11-23	28	Positive	1000000	6	No	Yes		8	8
764	2018-11-23	29	Positive	1000000	6	No	Yes		7	7
765	2018-11-23	30	Positive	1000000	6	No	Yes		6	6
766	2018-11-23	31	Positive	1000000	6	No	Yes		8	8
767	2018-11-23	32	Positive	1000000	6	No	Yes		9	9
768	2018-11-23	33	Positive	1000000	6	Yes	No	13		13	11	M
769	2018-11-23	34	Positive	1000000	6	No	Yes		8	8
770	2018-11-23	35	Positive	1000000	6	No	Yes		7	7
771	2018-11-23	36	Positive	1000000	6	Yes	No	11		11	9	F
772	2018-11-23	37	Positive	1000000	6	No	Yes		8	8
773	2018-11-23	38	Positive	1000000	6	No	Yes		7	7
774	2018-11-23	39	Positive	1000000	6	No	Yes		10	10
775	2018-11-23	40	Positive	1000000	6	No	Yes		7	7
776	2018-11-23	41	Positive	1000000	6	Yes	No	11		11	9	F
777	2018-11-25	1	Positive	0	0	Yes	No	11		11	9	F
778	2018-11-25	2	Positive	0	0	Yes	No	11		11	9	F
779	2018-11-25	3	Positive	0	0	Yes	No	11		11	11	M
780	2018-11-25	4	Positive	0	0	Yes	No	12		12	11	M
781	2018-11-25	5	Positive	0	0	Yes	No	11		11	10	M
782	2018-11-25	6	Positive	0	0	Yes	No	11		11	9	F
783	2018-11-25	7	Positive	0	0	Yes	No	11		11	10	M
784	2018-11-25	8	Positive	0	0	Yes	No	12		12	11	M
785	2018-11-25	9	Positive	0	0	Yes	No	12		12
786	2018-11-25	10	Positive	0	0	Yes	No	11		11	9	F
787	2018-11-25	11	Positive	0	0	Yes	No	11		11	11	M
788	2018-11-25	12	Positive	0	0	Yes	No	10		10	8	F
789	2018-11-25	13	Positive	0	0	Yes	No	11		11	9	F
790	2018-11-25	14	Positive	0	0	Yes	No	11		11	9	F
791	2018-11-25	15	Positive	0	0	Yes	No	11		11	8	F
792	2018-11-25	16	Positive	0	0	Yes	No	10		10	11	M
793	2018-11-25	17	Positive	0	0	Yes	No	12		12	11	M
794	2018-11-25	18	Positive	0	0	Yes	No	11		11	9	F
795	2018-11-25	19	Positive	0	0	Yes	No	11		11	11	M
796	2018-11-25	20	Positive	0	0	Yes	No	12		12
797	2018-11-25	21	Positive	0	0	Yes	No	11		11	9	F
798	2018-11-25	22	Positive	0	0	Yes	No	10		10	8	F
799	2018-11-25	23	Positive	0	0	Yes	No	11		11	9	F
800	2018-11-25	1	Positive	8000	3.9	Yes	No	11		11	9	F
801	2018-11-25	2	Positive	8000	3.9	Yes	No	11		11	9	F
802	2018-11-25	3	Positive	8000	3.9	No	Yes						NO
803	2018-11-25	4	Positive	8000	3.9	Yes	No	12		12	9	F
804	2018-11-25	5	Positive	8000	3.9	Yes	No	11		11	11	M
805	2018-11-25	6	Positive	8000	3.9	Yes	No	11		11	11	M
806	2018-11-25	7	Positive	8000	3.9	Yes	No	10		10	10	F
807	2018-11-25	8	Positive	8000	3.9	Yes	No	12		12
808	2018-11-25	9	Positive	8000	3.9	Yes	No	11		11	11	M
809	2018-11-25	10	Positive	8000	3.9	Yes	No	11		11	11	M
810	2018-11-25	11	Positive	8000	3.9	Yes	No	11		11	10	M
811	2018-11-25	12	Positive	8000	3.9	No	Yes						NO
812	2018-11-25	13	Positive	8000	3.9	Yes	No	13		13	11	M
813	2018-11-25	14	Positive	8000	3.9	Yes	No	12		12	10	F
814	2018-11-25	15	Positive	8000	3.9	Yes	No	11		11	10	M
815	2018-11-25	16	Positive	8000	3.9	Yes	No	10		10	10	M
816	2018-11-25	17	Positive	8000	3.9	Yes	No	11		11	11	M
817	2018-11-25	18	Positive	8000	3.9	Yes	No	11		11	11	M
818	2018-11-25	19	Positive	8000	3.9	Yes	No	11		11	9	F
819	2018-11-25	20	Positive	8000	3.9	Yes	No	11		11	11	M
820	2018-11-25	1	Positive	40000	4.6	No	Yes		8	8
821	2018-11-25	2	Positive	40000	4.6	Yes	No	11		11	10	M
822	2018-11-25	3	Positive	40000	4.6	No	Yes		11	11
823	2018-11-25	4	Positive	40000	4.6	No	Yes		8	8
824	2018-11-25	5	Positive	40000	4.6	Yes	No	11		11	10	M
825	2018-11-25	6	Positive	40000	4.6	Yes	No	11		11	10	M
826	2018-11-25	7	Positive	40000	4.6	Yes	No	11		11	10	M
827	2018-11-25	8	Positive	40000	4.6	Yes	No	11		11	10	M
828	2018-11-25	9	Positive	40000	4.6	No	Yes						NO
829	2018-11-25	10	Positive	40000	4.6	Yes	No	11		11	9	F
830	2018-11-25	11	Positive	40000	4.6	Yes	No	12		12
831	2018-11-25	12	Positive	40000	4.6	No	Yes		8	8
832	2018-11-25	13	Positive	40000	4.6	Yes	No	11		11
833	2018-11-25	14	Positive	40000	4.6	Yes	No	11		11	11	M
834	2018-11-25	15	Positive	40000	4.6	Yes	No	10		10	9	F
835	2018-11-25	16	Positive	40000	4.6	Yes	No	11		11	9	F
836	2018-11-25	17	Positive	40000	4.6	No	Yes		7	7
837	2018-11-25	18	Positive	40000	4.6	Yes	No	11		11	10	M
838	2018-11-25	19	Positive	40000	4.6	Yes	No	11		11	11	M
839	2018-11-25	20	Positive	40000	4.6	Yes	No	11		11
840	2018-11-25	21	Positive	40000	4.6	Yes	No	14		14
841	2018-11-25	22	Positive	40000	4.6	No	Yes		7	7
842	2018-11-25	23	Positive	40000	4.6	Yes	No	10		10	9	M
843	2018-11-25	1	Positive	200000	5.3	Yes	No	11		11	10	M
844	2018-11-25	2	Positive	200000	5.3	No	Yes		8	8
845	2018-11-25	3	Positive	200000	5.3	No	Yes		9	9
846	2018-11-25	4	Positive	200000	5.3	No	Yes		6	6
847	2018-11-25	5	Positive	200000	5.3	No	Yes		8	8
848	2018-11-25	6	Positive	200000	5.3	No	Yes		7	7
849	2018-11-25	7	Positive	200000	5.3	No	Yes		8	8
850	2018-11-25	8	Positive	200000	5.3	Yes	No	11		11	9	F
851	2018-11-25	9	Positive	200000	5.3	No	Yes		6	6
852	2018-11-25	10	Positive	200000	5.3	No	Yes		10	10
853	2018-11-25	11	Positive	200000	5.3	Yes	No	12		12
854	2018-11-25	12	Positive	200000	5.3	Yes	No	11		11	11	M
855	2018-11-25	13	Positive	200000	5.3	Yes	No	11		11	9	F
856	2018-11-25	14	Positive	200000	5.3	No	Yes		9	9
857	2018-11-25	15	Positive	200000	5.3	No	Yes		6	6
858	2018-11-25	16	Positive	200000	5.3	Yes	No	11		11	9	F
859	2018-11-25	17	Positive	200000	5.3	Yes	No	10		10
860	2018-11-25	1	Positive	1000000	6	No	Yes		6	6
861	2018-11-25	2	Positive	1000000	6	No	Yes		7	7
862	2018-11-25	3	Positive	1000000	6	Yes	No	11		11	9	F
863	2018-11-25	4	Positive	1000000	6	No	Yes		6	6
864	2018-11-25	5	Positive	1000000	6	No	Yes		6	6
865	2018-11-25	6	Positive	1000000	6	No	Yes		8	8
866	2018-11-25	7	Positive	1000000	6	No	Yes		7	7
867	2018-11-25	8	Positive	1000000	6	No	Yes		6	6
868	2018-11-25	9	Positive	1000000	6	No	Yes		7	7
869	2018-11-25	10	Positive	1000000	6	No	Yes		7	7
870	2018-11-25	11	Positive	1000000	6	No	Yes		6	6
871	2018-11-25	12	Positive	1000000	6	No	Yes		8	8
872	2018-11-25	13	Positive	1000000	6	No	Yes		8	8
873	2018-11-25	14	Positive	1000000	6	No	Yes		6	6
874	2018-11-25	15	Positive	1000000	6	No	Yes		7	7
875	2018-11-25	16	Positive	1000000	6	No	Yes		8	8
876	2018-11-25	17	Positive	1000000	6	No	Yes		11	11
877	2018-11-25	18	Positive	1000000	6	Yes	No	10		10
878	2018-11-25	19	Positive	1000000	6	No	Yes		8	8
879	2018-11-25	20	Positive	1000000	6	No	Yes		8	8
880	2018-11-25	21	Positive	1000000	6	No	Yes		6	6
881	2018-11-25	22	Positive	1000000	6	No	Yes		6	6
882	2018-11-25	23	Positive	1000000	6	No	Yes		7	7
883	2018-11-25	24	Positive	1000000	6	No	Yes		11	11
