# Supplementary material for: Novel partiti-like viruses are conditional mutualistic symbionts in their normal lepidopteran host, African armyworm, but parasitic in a novel host, Fall armyworm
Source: PLoS Pathog. 2020 Jun 22;16(6):e1008467. doi: 10.1371/journal.ppat.1008467 (PMC7332103; doi:10.1371/journal.ppat.1008467)
Supplement: S7 Data — The data were obtained with qPCR by standard curve method for generating S4C Fig and S4F Fig. (XLSX) [file ppat.1008467.s024.xlsx]

## Sheet: NPV qPCR
NPV copy number/ug DNA (log10)
V+	partitil-like viruses positive
V+	partitil-like viruses negative
	S. exempta					S. frugiperda
Figure 4c		V+	V+		figure 4f	V+	V-
	Repeat 1	4.30505	3.1173			3.41115	4.02269
	Repeat 2	5.64584	9.67744			3.94349	3.77423
	Repeat 3	9.78761	9.52158			10.0761	3.73858
	Repeat 4	4.65605	9.61397			9.30978	3.61639
	Repeat 5	3.24599	8.9611			9.54195	4.0728
	Repeat 6	5.17126	9.31992			5.12214	3.82089
	Repeat 7	5.43113	9.57428			2.26941	1.62519
	Repeat 8	4.73119	8.92762			11.1568	3.57668
	Repeat 9	5.03162	9.57955			10.474	9.97041
	Repeat 10	9.82951	9.69523			11.3399	2.04971
