# Supplementary material for: Novel partiti-like viruses are conditional mutualistic symbionts in their normal lepidopteran host, African armyworm, but parasitic in a novel host, Fall armyworm
Source: PLoS Pathog. 2020 Jun 22;16(6):e1008467. doi: 10.1371/journal.ppat.1008467 (PMC7332103; doi:10.1371/journal.ppat.1008467)
Supplement: S8 Data — All significantly expressed genes were shown and used for S8 Fig, including the annotation and TPM values of the genes in each samples. (XLSX) [file ppat.1008467.s025.xlsx]

## Sheet: Spodoptera exempta
Stage	Gene_id	FC(A2/A1)	Log2FC(A2/A1)	Pvalue	Significant	Regulate	V-	V-	V-	V+	V+	V+
Larvae	TRINITY_DN33978_c0_g1	3423.72	11.7413	4.12938e-10	yes	up	0.06	0.04	0.1	200.85	182.4	343.24
Larvae	TRINITY_DN59482_c0_g1	1883.7	10.8794	9.96509e-10	yes	up	0.13	0.06	0.11	119.3	210.92	286.79
Larvae	TRINITY_DN48245_c0_g1	1342.93	10.3912	1.06917e-09	yes	up	0	0.07	0.03	45.71	50.75	55.44
Larvae	TRINITY_DN44734_c0_g1	661.192	9.36893	1.84282e-09	yes	up	0.15	0.24	0.21	85.46	137.21	192.3
Larvae	TRINITY_DN55135_c0_g1	2999.53	11.5505	3.25317e-09	yes	up	0	0	0.03	35.29	37.67	62.39
Larvae	TRINITY_DN55831_c0_g2	1004.66	9.9725	4.85926e-09	yes	up	0	0.03	0.03	36.81	34.9	57.8
Larvae	TRINITY_DN51576_c0_g1	1518.95	10.5689	5.22831e-09	yes	up	0	0.03	0	18.8	20.51	27.28
Larvae	TRINITY_DN58395_c1_g1	762.472	9.57454	7.8038e-09	yes	up	0.03	0.04	0	14.29	20.89	25.25
Larvae	TRINITY_DN56087_c1_g1	416.768	8.7031	5.83104e-08	yes	up	0	0	0.03	5.62	4.95	6.4
Larvae	TRINITY_DN53983_c0_g1	450.746	8.81617	6.22918e-08	yes	up	0.07	0	0.02	9.83	16.01	22.68
Larvae	TRINITY_DN54083_c0_g1	581.061	9.18254	8.77588e-08	yes	up	0	0.03	0	5.93	7.95	10.81
Larvae	TRINITY_DN56018_c0_g1	580.671	9.18158	9.97255e-08	yes	up	0.03	0	0	6.98	6.86	12.58
Larvae	TRINITY_DN56659_c0_g2	188.73	7.56018	1.08371e-07	yes	up	0.03	0	0.07	23.48	33.99	50.03
Larvae	TRINITY_DN58378_c0_g1	4121.85	12.0091	1.22147e-07	yes	up	0	0	0	24	12.93	14.81
Larvae	TRINITY_DN54705_c0_g1	369.962	8.53124	1.50562e-07	yes	up	0	0.1	0.03	11.9	16.31	24.58
Larvae	TRINITY_DN58395_c2_g3	168.793	7.39911	1.59576e-07	yes	up	0.03	0.03	0	4	3.25	4.47
Larvae	TRINITY_DN54705_c0_g2	3027.59	11.564	1.74553e-07	yes	up	0	0	0	28.36	15.12	22.28
Larvae	TRINITY_DN58687_c0_g1	4908.69	12.2611	2.74107e-07	yes	up	0	0	0	11.5	21.39	27.44
Larvae	TRINITY_DN55918_c0_g1	1019.24	9.99328	3.4308e-07	yes	up	0	0	0	3.51	3.52	3.65
Larvae	TRINITY_DN30312_c0_g1	3523.08	11.7826	3.69613e-07	yes	up	0	0	0	8.27	18.13	18.28
Larvae	TRINITY_DN52213_c0_g1	1531.83	10.581	3.98314e-07	yes	up	0	0	0	5.07	5.27	7.67
Larvae	TRINITY_DN47981_c0_g1	1415.25	10.4668	5.31848e-07	yes	up	0	0	0	9.04	7.38	12.07
Larvae	TRINITY_DN51239_c0_g1	843.91	9.72094	8.14139e-07	yes	up	0	0	0	3	3.1	3.91
Larvae	TRINITY_DN58395_c2_g1	679.602	9.40855	9.52877e-07	yes	up	0	0	0	2.39	2.62	2.66
Larvae	TRINITY_DN56659_c0_g3	111.385	6.79941	9.68857e-07	yes	up	0	0.04	0.04	4.97	2.76	3.14
Larvae	TRINITY_DN58395_c2_g4	903.887	9.82	1.19407e-06	yes	up	0	0	0	2.98	2.84	4.36
Larvae	TRINITY_DN56659_c0_g1	162.607	7.34525	1.6951e-06	yes	up	0	0.04	0	2.45	2.07	3.37
Larvae	TRINITY_DN58395_c0_g1	852.635	9.73578	2.746e-06	yes	up	0	0	0	3.75	2.33	4.7
Larvae	TRINITY_DN52881_c0_g1	497.677	8.95907	2.9124e-06	yes	up	0	0	0	1.88	2.17	2.47
Larvae	TRINITY_DN30312_c1_g1	469.269	8.87427	3.91811e-06	yes	up	0	0	0	1.57	1.95	2.25
Larvae	TRINITY_DN55831_c0_g1	79.026	6.30425	1.1323e-05	yes	up	0	0.19	0	5.44	4.64	6.36
Larvae	TRINITY_DN56136_c0_g1	0.085	-3.55188	2.62044e-05	yes	down	7.73	0.84	0.91	0.07	5.42	0.13
Larvae	TRINITY_DN58366_c0_g1	182.615	7.51266	6.94602e-05	yes	up	0	0	0	0.47	0.76	0.72
Larvae	TRINITY_DN58378_c0_g2	389.969	8.60721	8.1211e-05	yes	up	0	0	0	2.47	0.59	1.58
Larvae	TRINITY_DN38630_c0_g1	66.877	6.06344	8.37516e-05	yes	up	0.24	0	0	4.11	5.43	12.91
Larvae	TRINITY_DN43149_c0_g4	0.005	-7.70014	0.000101774	yes	down	1.33	3.05	3.3	0	0	0
Larvae	TRINITY_DN60825_c2_g3	0.422	-1.2448	0.000117304	yes	down	155.22	190.1	140.27	54.46	91.25	88.09
Larvae	TRINITY_DN50579_c2_g3	0.02	-5.63944	0.000127774	yes	down	3.25	6.65	12.02	0	0	0.21
Larvae	TRINITY_DN61382_c6_g2	0.286	-1.80501	0.000144397	yes	down	84.53	168.61	184.16	37.7	45.62	49.47
Larvae	TRINITY_DN54500_c0_g1	0.2	-2.31857	0.000144539	yes	down	26.95	59.92	85.88	15.38	10.02	11.35
Larvae	TRINITY_DN58395_c2_g2	214.936	7.74776	0.000182894	yes	up	0	0	0	3.61	1.05	3.06
Larvae	TRINITY_DN54495_c0_g1	0.122	-3.03473	0.000202576	yes	down	0.47	0.23	0.17	0.05	0.04	0.03
Larvae	TRINITY_DN58684_c0_g1	0.333	-1.58439	0.000243295	yes	down	1.74	1.29	1.9	0.46	0.69	0.58
Larvae	TRINITY_DN59631_c1_g3	0.141	-2.82549	0.000334865	yes	down	0.83	0.6	0.61	0.04	0.16	0.09
Larvae	TRINITY_DN58915_c2_g2	0.416	-1.26703	0.000353604	yes	down	110.29	108.06	131.33	47.87	102.96	64.35
Larvae	TRINITY_DN63936_c2_g1	0.395	-1.33989	0.000365011	yes	down	957.57	1399.18	867.63	455.65	489.8	556.66
Larvae	TRINITY_DN6758_c0_g1	110.309	6.78541	0.000366843	yes	up	0	0	0	2.72	1.57	1.69
Larvae	TRINITY_DN60300_c0_g1	0.33	-1.59853	0.000368942	yes	down	91.69	96.33	93.51	27.08	22.64	47.27
Larvae	TRINITY_DN45038_c0_g2	0.345	-1.53428	0.00037733	yes	down	6.22	5.16	5.54	1.46	2.77	2.25
Larvae	TRINITY_DN63417_c1_g1	0.395	-1.33834	0.000392692	yes	down	10.2	6.06	8.64	9.87	6.8	5.29
Larvae	TRINITY_DN58780_c0_g1	0.367	-1.44669	0.000428741	yes	down	7.75	6.5	6.41	1.79	3.12	2.65
Larvae	TRINITY_DN52439_c0_g1	0.31	-1.68897	0.000433764	yes	down	11.95	7.46	7.32	1.67	3.66	3.48
Larvae	TRINITY_DN61144_c0_g1	0.344	-1.53765	0.000463525	yes	down	2.83	1.71	2.37	0.74	1.25	0.9
Larvae	TRINITY_DN59982_c0_g1	0.327	-1.61273	0.000477866	yes	down	1.34	1.41	1.68	0.33	0.6	0.62
Larvae	TRINITY_DN36223_c0_g2	0.266	-1.91111	0.000478004	yes	down	3.15	3.28	1.93	0.87	0.96	0.55
Larvae	TRINITY_DN49564_c0_g1	0.054	-4.21838	0.000522548	yes	down	67.03	40.58	89.76	0	3.63	4.63
Larvae	TRINITY_DN59398_c8_g2	0.54	-0.889254	0.000540811	yes	down	137.28	137.77	127.38	78.86	79.05	78.74
Larvae	TRINITY_DN61382_c6_g3	0.265	-1.91518	0.000541182	yes	down	32.35	79.46	81.78	14.72	17.77	20.24
Larvae	TRINITY_DN61200_c2_g1	2.821	1.49645	0.00054251	yes	up	0.82	0.81	1.06	1.72	2.13	1.97
Larvae	TRINITY_DN26769_c0_g1	0.353	-1.50259	0.00056624	yes	down	406.38	359.01	445.08	103.15	113.63	217.06
Larvae	TRINITY_DN56417_c1_g1	0.148	-2.75593	0.000575888	yes	down	0.91	1.19	0.63	0.31	0.15	0.1
Larvae	TRINITY_DN63131_c0_g1	0.392	-1.34958	0.000612462	yes	down	4	2.05	3	2.1	1.47	1.39
Larvae	TRINITY_DN75138_c0_g1	0.234	-2.09462	0.00061342	yes	down	8.38	4.37	7.21	1.04	2.03	1.59
Larvae	TRINITY_DN31766_c0_g1	0.101	-3.3033	0.00061742	yes	down	2.26	1.84	1.23	0.02	0.31	0.25
Larvae	TRINITY_DN63977_c52_g1	0.251	-1.99194	0.000659287	yes	down	4.23	3	2.33	0.48	1.27	0.81
Larvae	TRINITY_DN59090_c2_g3	3.072	1.61914	0.000732915	yes	up	1.57	0.93	1.06	2.96	5.08	3.57
Larvae	TRINITY_DN62123_c2_g1	0.131	-2.9352	0.00075271	yes	down	2.25	0.88	5.81	0.38	0.64	0.19
Larvae	TRINITY_DN45480_c0_g1	0.375	-1.41664	0.00076652	yes	down	4.89	5.04	6.51	1.4	2.56	2.53
Larvae	TRINITY_DN50966_c0_g1	0.278	-1.84881	0.000779948	yes	down	67.95	138.83	238.59	55.76	40.47	33.76
Larvae	TRINITY_DN61430_c2_g1	2.117	1.08225	0.000847042	yes	up	14.22	10.93	10.03	23.44	36.78	19.48
Larvae	TRINITY_DN54794_c0_g1	1.81	0.855746	0.000857491	yes	up	16.8	19.55	19.56	33.27	40.13	34.65
Larvae	TRINITY_DN59169_c1_g1	0.387	-1.36951	0.000891117	yes	down	45.8	49.41	85.23	23.34	19.71	32.19
Larvae	TRINITY_DN59468_c0_g1	0.19	-2.39319	0.000895857	yes	down	0.72	0.45	1.12	0.05	0.2	0.17
Larvae	TRINITY_DN57957_c0_g1	0.21	-2.25224	0.000900485	yes	down	2.12	0.82	1.63	0.19	0.45	0.4
Larvae	TRINITY_DN60454_c2_g1	0.289	-1.79037	0.000920859	yes	down	1.45	1.07	0.98	0.33	0.34	0.39
Larvae	TRINITY_DN52243_c0_g1	3.544	1.82544	0.000927982	yes	up	0.48	0.13	0.34	1.27	1.43	0.92
Larvae	TRINITY_DN7518_c0_g1	0.138	-2.85524	0.000971881	yes	down	3	2.63	6.07	0.27	1	0.29
Larvae	TRINITY_DN60594_c0_g1	7.382	2.88403	0.000985669	yes	up	0.49	0.13	0.29	2.09	0.67	2.12
Larvae	TRINITY_DN58198_c4_g2	0.378	-1.40417	0.00102961	yes	down	2.14	1.94	2.58	0.62	0.99	1.04
Larvae	TRINITY_DN57047_c1_g1	0.241	-2.05038	0.00103354	yes	down	133.47	162.94	121.27	31.18	71.17	21.08
Larvae	TRINITY_DN63031_c2_g1	0.53	-0.916471	0.00104017	yes	down	16.87	12.98	16.69	7.96	10.14	9.25
Larvae	TRINITY_DN47883_c0_g1	2.805	1.48817	0.00104603	yes	up	7.16	4.12	5.52	8.32	9.33	15.17
Larvae	TRINITY_DN133189_c0_g1	0.083	-3.59651	0.00105744	yes	down	4.15	2.34	4.29	0	0.63	0.18
Larvae	TRINITY_DN56627_c0_g1	0.159	-2.65037	0.00107175	yes	down	1.09	0.88	0.56	0.05	0.27	0.12
Larvae	TRINITY_DN56087_c0_g1	80.326	6.32779	0.00107246	yes	up	0	0	0	2.28	1.21	2.24
Larvae	TRINITY_DN60825_c2_g4	0.362	-1.46677	0.00110927	yes	down	512.02	529.99	447.26	219.17	265.39	230.09
Larvae	TRINITY_DN5148_c0_g1	0.059	-4.07335	0.00112264	yes	down	0.81	0.41	0.87	0	0.11	0
Larvae	TRINITY_DN6456_c0_g1	0.253	-1.98269	0.00114962	yes	down	6.14	4.32	3.64	0.58	1.36	1.8
Larvae	TRINITY_DN51959_c0_g1	0.578	-0.790801	0.00117019	yes	down	54.72	46.39	65.1	34.97	34.03	31.7
Larvae	TRINITY_DN47480_c0_g1	0.254	-1.97495	0.00123266	yes	down	11.01	8.25	8.33	1.31	3.72	2
Larvae	TRINITY_DN58787_c2_g2	0.36	-1.47369	0.00125719	yes	down	1.23	0.86	1.02	0.27	0.53	0.39
Larvae	TRINITY_DN58912_c4_g5	0.353	-1.50063	0.00125737	yes	down	13.54	6.44	8.58	2.44	5.3	2.92
Larvae	TRINITY_DN62955_c2_g1	0.401	-1.3177	0.00126583	yes	down	7.15	3.68	5.22	1.4	2.05	1.75
Larvae	TRINITY_DN40578_c0_g1	2.876	1.52408	0.00126653	yes	up	0.31	0.2	0.23	0.62	0.79	0.84
Larvae	TRINITY_DN58748_c0_g1	0.013	-6.30604	0.00129411	yes	down	0.02	1.69	3.8	0.96	0.83	0.02
Larvae	TRINITY_DN62840_c1_g3	0.319	-1.64767	0.00130827	yes	down	19.66	30.91	19.66	5.86	13.86	5.04
Larvae	TRINITY_DN30898_c0_g1	0.193	-2.37684	0.00131462	yes	down	3.82	2.42	4.05	0.13	0.88	0.69
Larvae	TRINITY_DN60505_c0_g1	0.43	-1.21722	0.00132261	yes	down	8.3	4.97	7.52	3.17	3.93	3.45
Larvae	TRINITY_DN56241_c0_g1	0.366	-1.44817	0.00132653	yes	down	17.25	12.75	17.79	3.36	8.74	6.93
Larvae	TRINITY_DN53875_c0_g1	0.282	-1.82514	0.00132927	yes	down	9.17	6.06	7.36	1.15	2.87	3.01
Larvae	TRINITY_DN54495_c0_g2	0.214	-2.22243	0.00141278	yes	down	6.14	3.37	4.11	1.95	0.58	0.52
Larvae	TRINITY_DN60289_c0_g1	0.246	-2.02371	0.00142107	yes	down	5.56	3.74	3.64	0.33	1.64	1.28
Larvae	TRINITY_DN50155_c0_g1	1.855	0.891236	0.00143108	yes	up	39.85	38.74	49.19	72.53	82.78	86.82
Larvae	TRINITY_DN159923_c0_g1	0.179	-2.48085	0.00149106	yes	down	4.31	2.06	2.76	0.2	0.43	1.05
Larvae	TRINITY_DN55472_c9_g2	0.209	-2.25542	0.00150784	yes	down	2.07	1.67	1.46	0.1	0.52	0.53
Larvae	TRINITY_DN61348_c0_g2	0.527	-0.924696	0.00152099	yes	down	52.98	39.98	48.74	15.26	30.78	26.3
Larvae	TRINITY_DN55274_c0_g1	0.522	-0.937443	0.0015434	yes	down	12.73	11.29	13.93	5.66	8.02	7.22
Larvae	TRINITY_DN61312_c0_g1	0.499	-1.00295	0.00156445	yes	down	5.49	3.61	5.68	1.77	2.23	2.93
Larvae	TRINITY_DN62413_c0_g2	0.487	-1.03684	0.00157881	yes	down	2.34	1.65	2.45	0.97	1.22	1.13
Larvae	TRINITY_DN61507_c1_g1	0.172	-2.53747	0.00159037	yes	down	12.54	3.36	2.1	0.22	3.66	0.51
Larvae	TRINITY_DN50729_c0_g1	0.464	-1.10734	0.00163754	yes	down	4.87	2.69	4.03	1.41	2.33	1.94
Larvae	TRINITY_DN59140_c0_g1	0.401	-1.31708	0.00163838	yes	down	4.62	2.86	3.87	2.21	2.08	1.75
Larvae	TRINITY_DN57906_c0_g1	0.134	-2.90082	0.00165577	yes	down	0.35	0.33	0.25	0.06	0.04	0.03
Larvae	TRINITY_DN61250_c4_g1	0.268	-1.89972	0.00169033	yes	down	20.69	29.54	39.81	7.86	8.33	6.53
Larvae	TRINITY_DN56425_c0_g1	3.077	1.62164	0.00170986	yes	up	1.52	1.08	0.83	3.92	3.49	3.66
Larvae	TRINITY_DN62601_c0_g1	0.319	-1.64883	0.00174726	yes	down	5.43	3.67	3.28	0.42	2.37	1.07
Larvae	TRINITY_DN48960_c0_g1	0.19	-2.39941	0.00175189	yes	down	0.96	0.68	1.11	0.05	0.33	0.18
Larvae	TRINITY_DN62099_c0_g1	0.265	-1.91542	0.00177034	yes	down	0.33	1.19	0.75	0.19	0.26	0.23
Larvae	TRINITY_DN59301_c0_g1	0.234	-2.09256	0.00178013	yes	down	6.41	20.22	13.38	2.46	5.38	2.28
Larvae	TRINITY_DN60690_c0_g2	2.462	1.29967	0.00179492	yes	up	2.52	0.98	2.32	5.36	5.88	4.13
Larvae	TRINITY_DN61356_c1_g2	2.681	1.423	0.0017992	yes	up	0.75	0.36	0.65	1.67	1.85	1.3
Larvae	TRINITY_DN58415_c0_g1	0.36	-1.47427	0.00180967	yes	down	13.43	9.25	11.95	2.03	5.95	5.2
Larvae	TRINITY_DN43682_c0_g1	0.097	-3.36558	0.00182103	yes	down	0.35	0.34	0.31	0	0.09	0.05
Larvae	TRINITY_DN52098_c0_g2	0.038	-4.73303	0.00182225	yes	down	0.28	6.53	19.22	0.41	0.04	0.45
Larvae	TRINITY_DN52584_c0_g1	0.422	-1.24474	0.00182618	yes	down	6.57	4.67	7.35	1.72	3.45	3.12
Larvae	TRINITY_DN36071_c0_g1	0.188	-2.40812	0.00183373	yes	down	5.31	2.49	4.66	0.2	1.51	0.71
Larvae	TRINITY_DN57849_c0_g1	0.491	-1.02555	0.00185881	yes	down	8.08	5.07	6.78	5.9	3.44	5.86
Larvae	TRINITY_DN63911_c0_g1	0.24	-2.05866	0.00187041	yes	down	0.8	0.37	0.42	0.05	0.17	0.19
Larvae	TRINITY_DN61625_c2_g1	0.248	-2.01374	0.0018785	yes	down	3.57	2.16	20.15	0.25	1.65	1.23
Larvae	TRINITY_DN56609_c0_g1	0.109	-3.19438	0.00190218	yes	down	3.51	1.65	1.36	0.37	0.34	0
Larvae	TRINITY_DN58198_c4_g1	0.347	-1.52886	0.00190332	yes	down	4.42	3.82	4.25	0.73	1.85	2
Larvae	TRINITY_DN57933_c3_g1	0.446	-1.16633	0.00192754	yes	down	5.27	3.73	4.71	1.6	2.45	2.81
Larvae	TRINITY_DN53803_c0_g1	0.595	-0.7482	0.00195089	yes	down	22.07	17.12	20.81	13.29	15.28	13.32
Larvae	TRINITY_DN62809_c1_g1	6.106	2.61021	0.00197348	yes	up	0.02	0.02	0.02	0.21	0.12	0.06
Larvae	TRINITY_DN50381_c0_g2	0.096	-3.37455	0.00204733	yes	down	10.26	6.56	5.03	1.86	0.19	0.19
Larvae	TRINITY_DN62328_c0_g1	0.419	-1.25429	0.00205891	yes	down	3.78	2.52	2.85	0.82	1.7	1.56
Larvae	TRINITY_DN80221_c0_g1	0.015	-6.039	0.00207313	yes	down	1.92	1.27	3.81	0	0	0
Larvae	TRINITY_DN61846_c1_g3	3.608	1.85131	0.00208651	yes	up	5.21	2.17	6.96	9.62	28.75	15.31
Larvae	TRINITY_DN48255_c0_g1	0.246	-2.02209	0.00213986	yes	down	2.73	1.8	3.06	0.28	0.64	0.9
Larvae	TRINITY_DN56725_c3_g1	0.364	-1.45743	0.00220372	yes	down	28.51	19.88	20.07	4.65	13.7	9.23
Larvae	TRINITY_DN53587_c0_g1	0.244	-2.03401	0.00222834	yes	down	0.79	0.55	0.56	0.07	0.16	0.26
Larvae	TRINITY_DN59192_c0_g1	0.299	-1.74232	0.00224473	yes	down	0.87	1.04	1.21	0.15	0.36	0.48
Larvae	TRINITY_DN59396_c2_g2	0.417	-1.26183	0.00227847	yes	down	70.7	102.42	80.67	50.85	27.45	28.73
Larvae	TRINITY_DN62331_c3_g1	0.276	-1.85664	0.00229065	yes	down	4.67	0.92	0.81	0.18	0.15	0.44
Larvae	TRINITY_DN141397_c0_g1	0.245	-2.0301	0.0023129	yes	down	4.79	4.43	4.72	0.37	1.43	1.74
Larvae	TRINITY_DN64108_c9_g2	2.033	1.02335	0.0023169	yes	up	4.85	3.58	3.93	10.77	8.35	7.21
Larvae	TRINITY_DN57536_c3_g1	0.007	-7.19891	0.00231866	yes	down	0.84	0.57	5.59	0	0	0
Larvae	TRINITY_DN62574_c0_g1	0.348	-1.52242	0.00232008	yes	down	1.79	1	4.53	0.46	0.72	0.72
Larvae	TRINITY_DN53669_c1_g3	0.375	-1.41539	0.0023247	yes	down	5.34	3.16	4.51	0.99	2.28	2
Larvae	TRINITY_DN50363_c0_g2	0.017	-5.87444	0.00235547	yes	down	0.48	0.32	0.29	0	0	0
Larvae	TRINITY_DN50295_c0_g1	2.429	1.28011	0.00239002	yes	up	2.28	2.74	2.2	6.63	5.63	6.7
Larvae	TRINITY_DN61746_c1_g1	0.309	-1.69372	0.00240128	yes	down	2.13	0.86	0.91	0.64	0.45	0.59
Larvae	TRINITY_DN62995_c0_g1	0.274	-1.86865	0.00242263	yes	down	2.17	1.13	1.34	0.37	0.59	0.56
Larvae	TRINITY_DN53145_c0_g1	16.727	4.06415	0.00245562	yes	up	0	11.13	0	107.12	42.04	37.96
Larvae	TRINITY_DN54165_c0_g1	0.256	-1.96495	0.00249761	yes	down	7.06	5.25	4.54	0.69	2.49	2.1
Larvae	TRINITY_DN53835_c0_g1	0.281	-1.83313	0.00250596	yes	down	1.36	1.38	2.11	0.22	0.48	0.7
Larvae	TRINITY_DN56266_c1_g2	0.444	-1.17087	0.00251334	yes	down	3.2	2.71	3.84	1.9	1.22	1.41
Larvae	TRINITY_DN44923_c0_g1	10.798	3.43264	0.00255855	yes	up	0.01	0.01	0.01	0.2	0.11	0.04
Larvae	TRINITY_DN61817_c1_g1	77.57	6.27743	0.00256293	yes	up	0	0	0	0.27	0.64	0.11
Larvae	TRINITY_DN62540_c2_g2	0.311	-1.68342	0.00263591	yes	down	24.08	13.53	21.19	2.38	9.07	7.98
Larvae	TRINITY_DN28949_c0_g1	0.173	-2.53253	0.00267632	yes	down	0.61	1.01	0.71	0.03	0.2	0.19
Larvae	TRINITY_DN59061_c4_g4	0.57	-0.810782	0.00286371	yes	down	7.25	6.3	7.45	3.62	4.35	5.16
Larvae	TRINITY_DN96979_c0_g1	28.358	4.82569	0.0028722	yes	up	0	0.21	0	5.38	0.84	1.39
Larvae	TRINITY_DN59555_c4_g2	0.141	-2.82183	0.00288049	yes	down	22.82	7.55	16.25	3.26	0.53	3.52
Larvae	TRINITY_DN57093_c0_g1	0.198	-2.33686	0.00288706	yes	down	6.52	6.07	7.5	0.21	1.85	1.95
Larvae	TRINITY_DN54855_c0_g1	0.256	-1.96491	0.00289498	yes	down	14.38	9.53	12.08	1.08	4.7	4.12
Larvae	TRINITY_DN59125_c3_g1	1.607	0.683945	0.00289653	yes	up	22.51	24.13	21.06	41.95	36.85	29.44
Larvae	TRINITY_DN31256_c0_g1	0.209	-2.26174	0.00293971	yes	down	1.9	1.31	1.04	0.08	0.34	0.51
Larvae	TRINITY_DN59921_c0_g1	0.303	-1.72466	0.00295204	yes	down	2.85	1.96	2.07	0.28	1.05	0.88
Larvae	TRINITY_DN54888_c4_g3	0.14	-2.84138	0.00297518	yes	down	8.44	47.56	22.13	1.85	1.77	7.13
Larvae	TRINITY_DN57124_c1_g1	2.021	1.01507	0.00299372	yes	up	4.99	2.96	4.18	9.06	10.28	7.56
Larvae	TRINITY_DN62443_c1_g1	2.238	1.16215	0.00299992	yes	up	28.4	32.09	16.35	85.68	69.73	42.47
Larvae	TRINITY_DN50323_c0_g1	0.279	-1.8426	0.00303747	yes	down	11.94	8.27	14.61	1.07	4.75	4.22
Larvae	TRINITY_DN64027_c3_g1	0.299	-1.74239	0.0030763	yes	down	1.27	1.83	10.16	3.14	4.09	1
Larvae	TRINITY_DN62277_c1_g1	0.246	-2.02157	0.00308244	yes	down	2.39	1.39	3.39	0.2	0.76	0.88
Larvae	TRINITY_DN41830_c0_g1	0.059	-4.08897	0.00308826	yes	down	0.59	0.25	0.97	0	0	0.1
Larvae	TRINITY_DN33613_c0_g1	0.019	-5.73791	0.0030899	yes	down	2.1	2.41	4	0	0	0
Larvae	TRINITY_DN49061_c0_g1	2.773	1.47156	0.00311294	yes	up	0.76	0.46	0.93	2.32	1.43	2.46
Larvae	TRINITY_DN50001_c0_g1	0.299	-1.74062	0.00311558	yes	down	6.39	4.58	4.33	0.65	1.86	2.26
Larvae	TRINITY_DN58978_c5_g1	5.232	2.38723	0.00316215	yes	up	0.17	0.03	0.11	0.28	0.83	0.38
Larvae	TRINITY_DN40254_c0_g1	1.836	0.876426	0.00316662	yes	up	129.29	107.5	100.32	176.17	216.08	207.79
Larvae	TRINITY_DN55058_c0_g1	2.55	1.35064	0.00319013	yes	up	37.88	18.49	28.19	45.61	33.95	58.8
Larvae	TRINITY_DN51463_c0_g1	4.119	2.04245	0.00321316	yes	up	0.58	0.12	0.36	1.98	1.89	0.83
Larvae	TRINITY_DN60879_c1_g2	0.22	-2.18726	0.0032172	yes	down	5.82	4.11	6.49	0.21	1.39	2.02
Larvae	TRINITY_DN62043_c0_g1	0.447	-1.16296	0.00321952	yes	down	5.04	3.68	5.68	1.53	2.58	1.9
Larvae	TRINITY_DN51015_c0_g1	1.988	0.991213	0.00324173	yes	up	3.59	2.68	3	5.86	8.57	5.33
Larvae	TRINITY_DN41830_c1_g1	0.062	-4.01357	0.00324771	yes	down	0.86	0.3	0.5	0	0	0.1
Larvae	TRINITY_DN45525_c0_g1	0.37	-1.43295	0.0032517	yes	down	13.38	12.73	11.35	5.78	2.76	5.6
Larvae	TRINITY_DN58858_c3_g1	0.322	-1.63503	0.00326141	yes	down	14.28	20.13	35.65	7.41	10.09	4.99
Larvae	TRINITY_DN53975_c0_g1	0.495	-1.01348	0.00326844	yes	down	5.19	2.8	4.18	1.23	2.14	1.63
Larvae	TRINITY_DN32811_c0_g1	0.328	-1.60844	0.00329242	yes	down	1.83	1.7	1.67	0.25	0.84	0.72
Larvae	TRINITY_DN60570_c2_g1	0.564	-0.825954	0.00330434	yes	down	38.76	29.51	54.43	24.02	24.35	18.76
Larvae	TRINITY_DN51046_c0_g1	0.385	-1.37696	0.0033156	yes	down	7.55	4.82	7.56	1.38	3.46	3.26
Larvae	TRINITY_DN63318_c2_g2	1.765	0.819463	0.00333025	yes	up	13.96	10.67	10.61	19.34	25.19	21.42
Larvae	TRINITY_DN61404_c1_g2	0.563	-0.829008	0.00334127	yes	down	121.96	135.47	124.29	65.38	75.94	58.12
Larvae	TRINITY_DN57889_c0_g1	0.379	-1.4002	0.00336312	yes	down	1.67	1.16	1.45	0.34	0.55	0.8
Larvae	TRINITY_DN60161_c1_g1	0.547	-0.871209	0.00337489	yes	down	211.87	253.89	242.52	190.03	145.69	105.32
Larvae	TRINITY_DN14684_c0_g1	0.25	-1.998	0.00337643	yes	down	1.82	1.58	1.63	0.12	0.67	0.55
Larvae	TRINITY_DN55251_c0_g1	0.02	-5.63976	0.00337868	yes	down	0.19	0.11	0.16	0	0	0
Larvae	TRINITY_DN56389_c5_g2	0.364	-1.45689	0.00339189	yes	down	15.56	40.02	47.09	11.23	10.6	15.7
Larvae	TRINITY_DN60735_c6_g1	0.019	-5.69877	0.00341211	yes	down	1.54	0.68	1.66	0	0	0
Larvae	TRINITY_DN54007_c0_g2	1.678	0.746513	0.00343229	yes	up	38.17	28.77	31.01	57.67	66.33	48.47
Larvae	TRINITY_DN63799_c0_g1	0.303	-1.72331	0.00343915	yes	down	0.27	0.21	0.45	0.06	0.09	0.18
Larvae	TRINITY_DN57060_c0_g1	0.529	-0.918914	0.00350332	yes	down	29.14	25.33	30.35	19.63	11.39	15.06
Larvae	TRINITY_DN61087_c1_g1	1.9	0.926174	0.00350514	yes	up	5.85	4.92	3.9	12.06	9.99	7.61
Larvae	TRINITY_DN52464_c0_g1	0.394	-1.34315	0.00350784	yes	down	5.31	6.43	6.26	2.32	2.23	2.75
Larvae	TRINITY_DN58162_c0_g1	0.32	-1.64252	0.00354148	yes	down	1.02	0.62	0.81	0.21	0.47	0.16
Larvae	TRINITY_DN48004_c0_g1	0.218	-2.19546	0.00358424	yes	down	4.51	2.66	2.59	0.21	0.98	1.16
Larvae	TRINITY_DN55972_c0_g1	0.185	-2.43299	0.00360933	yes	down	4.46	4.5	3.31	0.07	0.98	0.69
Larvae	TRINITY_DN62664_c4_g3	0.521	-0.940719	0.00366056	yes	down	128.59	109.84	96.18	82.1	45.63	42.33
Larvae	TRINITY_DN57694_c0_g1	0.381	-1.39391	0.00366615	yes	down	12	18.9	7.49	4.59	5.19	6.41
Larvae	TRINITY_DN61823_c0_g1	0.356	-1.48966	0.00368296	yes	down	4	1.78	4.04	1.08	2	1.26
Larvae	TRINITY_DN55450_c0_g1	0.239	-2.0648	0.00368566	yes	down	1.16	2.41	0.96	0.06	0.35	0.38
Larvae	TRINITY_DN53180_c0_g1	0.088	-3.50449	0.00369412	yes	down	0.81	0.62	2.18	0	0.06	0.27
Larvae	TRINITY_DN50090_c0_g1	0.189	-2.40723	0.00371087	yes	down	0.65	0.89	0.51	0.1	0.19	0.11
Larvae	TRINITY_DN13061_c0_g1	0.224	-2.15842	0.00371771	yes	down	10.42	6.44	10.03	0.4	2.64	3.08
Larvae	TRINITY_DN15108_c0_g1	0.258	-1.95296	0.0037546	yes	down	5.57	3.37	5.01	0.33	2.01	1.46
Larvae	TRINITY_DN56763_c0_g1	0.171	-2.54464	0.00376145	yes	down	4.45	1.42	3.86	0.1	0.6	1.02
Larvae	TRINITY_DN51495_c0_g1	0.302	-1.72537	0.00376744	yes	down	6.69	4.46	5.3	0.53	2.26	2.2
Larvae	TRINITY_DN23641_c0_g1	0.02	-5.64894	0.00376877	yes	down	1.3	1.21	2.5	0	0	0
Larvae	TRINITY_DN58849_c0_g1	1.721	0.783543	0.00381408	yes	up	387.78	254.48	829.05	426.87	615.57	558.03
Larvae	TRINITY_DN56040_c0_g1	0.345	-1.53718	0.00381704	yes	down	1.78	1.01	2.39	0.34	0.51	0.41
Larvae	TRINITY_DN58525_c2_g1	0.378	-1.40521	0.00384027	yes	down	29.56	18.81	23.29	6.53	13.31	14.56
Larvae	TRINITY_DN50566_c0_g1	0.214	-2.22759	0.00385606	yes	down	106.08	73.58	66.82	3.32	40.7	6.03
Larvae	TRINITY_DN52502_c0_g1	0.233	-2.10268	0.00388363	yes	down	1.49	0.73	1.27	0.06	0.44	0.35
Larvae	TRINITY_DN58608_c0_g1	0.325	-1.62204	0.00388375	yes	down	9.35	6.44	5.56	0.92	4.69	2.85
Larvae	TRINITY_DN62441_c0_g1	1.943	0.95863	0.0038845	yes	up	4.6	4.04	4.71	11.21	6.93	5.83
Larvae	TRINITY_DN3224_c0_g1	0.358	-1.47996	0.00388566	yes	down	3.64	3.1	4.16	1.48	0.94	1.58
Larvae	TRINITY_DN62897_c12_g1	0.475	-1.07449	0.00389025	yes	down	37.82	22.93	66.91	34.6	34.41	21.17
Larvae	TRINITY_DN50197_c1_g1	2.777	1.47339	0.0039082	yes	up	0.96	1.46	0.96	1.12	2.16	1.83
Larvae	TRINITY_DN27155_c0_g1	0.198	-2.3378	0.00393281	yes	down	17.06	6.38	13	0.27	3.37	5.55
Larvae	TRINITY_DN56385_c0_g3	0.352	-1.50469	0.00393823	yes	down	35.16	63.02	21.84	113.25	109.62	33.47
Larvae	TRINITY_DN55980_c0_g2	2.578	1.36643	0.00394793	yes	up	52.53	39.87	38.4	88.56	212.05	64.44
Larvae	TRINITY_DN106126_c0_g1	0.192	-2.3827	0.00396345	yes	down	3.52	1.21	1.95	0.08	0.69	0.57
Larvae	TRINITY_DN63227_c3_g1	0.365	-1.45327	0.00398636	yes	down	17.48	14.01	12.4	3.15	8.75	6.3
Larvae	TRINITY_DN62363_c2_g2	0.502	-0.995189	0.00399641	yes	down	4.02	4.61	4.62	3.55	2.19	2.35
Larvae	TRINITY_DN39450_c0_g1	0.141	-2.83065	0.00401201	yes	down	0.64	0.82	1.01	0	0.14	0.22
Larvae	TRINITY_DN59343_c6_g1	0.329	-1.60446	0.00404172	yes	down	3.29	4.77	3.91	5.54	2.21	5.28
Larvae	TRINITY_DN60688_c0_g1	0.275	-1.86471	0.0040452	yes	down	8.47	6.19	4.39	0.49	2.55	2.04
Larvae	TRINITY_DN60554_c1_g2	1.705	0.769601	0.00407938	yes	up	11.01	8.13	7.6	12.18	11.42	11.15
Larvae	TRINITY_DN56529_c0_g1	0.355	-1.49315	0.00408804	yes	down	2.27	4.6	3.16	1.57	1.12	1.32
Larvae	TRINITY_DN58851_c0_g1	3.762	1.91134	0.00413689	yes	up	0.12	0.08	0.15	0.24	0.62	0.32
Larvae	TRINITY_DN62915_c1_g2	0.283	-1.81912	0.00418447	yes	down	13.43	7.97	11.38	1.13	4.62	4.24
Larvae	TRINITY_DN54580_c0_g1	0.502	-0.995263	0.00419692	yes	down	131.76	245.09	189.61	104.03	92.92	102.94
Larvae	TRINITY_DN64077_c1_g1	0.324	-1.62465	0.00419791	yes	down	1.21	0.52	0.74	0.12	0.36	0.37
Larvae	TRINITY_DN69291_c0_g1	0.225	-2.14884	0.00422168	yes	down	6.82	4.75	4.18	0.31	1.42	1.83
Larvae	TRINITY_DN109341_c0_g1	0.474	-1.07576	0.00422275	yes	down	51.97	43.75	44.58	24.96	25.95	15.2
Larvae	TRINITY_DN57572_c1_g1	2.25	1.17017	0.0042394	yes	up	4.26	0.83	2.21	4.48	4.93	3.85
Larvae	TRINITY_DN48558_c0_g1	0.146	-2.77517	0.0042406	yes	down	14.12	47.93	27.49	7.36	0.91	4.49
Larvae	TRINITY_DN55862_c5_g2	0.04	-4.63465	0.00424923	yes	down	1.22	0.09	1.42	0.08	0	0
Larvae	TRINITY_DN58725_c0_g1	0.422	-1.24528	0.00426047	yes	down	133.69	293.07	157.5	91.46	115.88	67.67
Larvae	TRINITY_DN57428_c1_g1	0.356	-1.49045	0.00430123	yes	down	2.4	1.36	1.89	0.53	0.75	1.03
Larvae	TRINITY_DN54331_c0_g1	0.296	-1.75521	0.0043035	yes	down	4.31	3.28	4.52	0.41	1.56	1.76
Larvae	TRINITY_DN53087_c0_g1	0.424	-1.2373	0.00430579	yes	down	3.21	5.33	5.82	1.59	2.51	2.5
Larvae	TRINITY_DN1911_c0_g1	3.519	1.81514	0.00431494	yes	up	1.77	1.71	2.83	10.47	6.69	5.12
Larvae	TRINITY_DN155107_c0_g1	0.288	-1.79661	0.00433227	yes	down	8.44	7.63	8.02	0.99	2.33	3.6
Larvae	TRINITY_DN63965_c4_g1	0.113	-3.14813	0.00435563	yes	down	0.11	0.07	0.74	0.03	0.05	0.02
Larvae	TRINITY_DN64049_c0_g1	0.299	-1.74053	0.00435685	yes	down	1.83	0.68	0.86	0.1	0.52	0.5
Larvae	TRINITY_DN53658_c0_g1	0.597	-0.743738	0.00436813	yes	down	16.49	15.41	20.92	10.39	12.76	10.16
Larvae	TRINITY_DN52040_c0_g1	0.207	-2.26996	0.00437022	yes	down	1.72	1.4	1.74	0.07	0.29	0.67
Larvae	TRINITY_DN62937_c3_g1	0.551	-0.859064	0.00437447	yes	down	7.4	4.46	7.09	3.15	4.08	3.94
Larvae	TRINITY_DN61525_c0_g1	523.747	9.03273	0.00438675	yes	up	0	0	0	30.91	0	16.79
Larvae	TRINITY_DN161485_c0_g1	0.27	-1.89027	0.00442093	yes	down	11.24	7.19	8.16	0.68	3.22	3.44
Larvae	TRINITY_DN60011_c0_g1	0.156	-2.68305	0.00444159	yes	down	12.96	30.6	15.47	0.38	0.32	3.02
Larvae	TRINITY_DN57665_c7_g1	1.818	0.862386	0.00445568	yes	up	115.58	88.9	93.32	149.86	266.66	155.81
Larvae	TRINITY_DN62505_c0_g1	0.484	-1.04702	0.00446216	yes	down	3.33	1.54	3.05	0.93	1.97	1.5
Larvae	TRINITY_DN57167_c5_g1	0.461	-1.11777	0.00447411	yes	down	49.61	42.83	108.24	27.53	38.39	29.58
Larvae	TRINITY_DN52691_c1_g1	0.307	-1.70218	0.00447833	yes	down	7.27	3.7	6.41	0.68	2.2	2.42
Larvae	TRINITY_DN58362_c3_g1	0.212	-2.2406	0.0045032	yes	down	2.38	1.18	1.46	0.08	0.64	0.45
Larvae	TRINITY_DN58997_c2_g1	0.272	-1.87729	0.00451659	yes	down	3.9	2.07	3.21	0.24	1.16	1.23
Larvae	TRINITY_DN57535_c0_g1	0.207	-2.27238	0.00452972	yes	down	12.18	28.76	18.3	2.49	5.82	3.19
Larvae	TRINITY_DN43367_c0_g1	0.369	-1.43767	0.00458386	yes	down	5.86	4.73	6.77	1.4	2.68	2.39
Larvae	TRINITY_DN59759_c0_g4	0.379	-1.40105	0.00458685	yes	down	5.23	2.68	3.62	1.19	1.35	2.41
Larvae	TRINITY_DN55398_c0_g1	0.232	-2.10666	0.00466088	yes	down	1	0.35	0.48	0.04	0.38	0.09
Larvae	TRINITY_DN64030_c0_g2	0.3	-1.73503	0.00472444	yes	down	16.08	0.73	1.09	0.09	0.48	0.36
Larvae	TRINITY_DN60742_c1_g9	0.467	-1.1	0.004738	yes	down	437.72	522.49	262.32	165.83	232.49	174.52
Larvae	TRINITY_DN33791_c0_g1	8.321	3.05674	0.00473811	yes	up	1.83	0	30.76	24.88	24.14	15.15
Larvae	TRINITY_DN63300_c0_g1	0.446	-1.16581	0.00474633	yes	down	3.95	2.39	2.92	0.78	2.11	1.71
Larvae	TRINITY_DN61280_c1_g1	1.766	0.820819	0.00479506	yes	up	4.38	3.25	4.22	7.41	8.71	5.41
Larvae	TRINITY_DN39725_c0_g1	6.386	2.67488	0.00480514	yes	up	1.85	0.7	1.3	6.64	14.29	3.87
Larvae	TRINITY_DN58466_c0_g1	3.384	1.75859	0.00480932	yes	up	0.17	0.16	0.05	0.46	0.33	0.85
Larvae	TRINITY_DN61417_c1_g1	0.339	-1.55943	0.00481997	yes	down	20.6	14.94	17.9	8.65	10.21	10.51
Larvae	TRINITY_DN52894_c0_g1	0.243	-2.04045	0.00482028	yes	down	16.61	9.54	16.98	0.75	5.48	4.68
Larvae	TRINITY_DN57242_c8_g3	1.896	0.922833	0.00483114	yes	up	87.61	101.8	62.56	125.3	208.89	139.96
Larvae	TRINITY_DN63090_c0_g1	3.652	1.86873	0.00485296	yes	up	2.73	0.82	0.64	5.81	7.72	2.97
Larvae	TRINITY_DN166140_c0_g1	0.456	-1.13343	0.00485836	yes	down	99.77	109.33	104.49	32.09	41.71	72.18
Larvae	TRINITY_DN58989_c0_g1	0.317	-1.65783	0.00492679	yes	down	0.95	0.56	0.99	0.08	0.35	0.33
Larvae	TRINITY_DN52664_c0_g1	0.197	-2.3459	0.00494748	yes	down	5.58	3.79	4.4	0.1	1.08	1.64
Larvae	TRINITY_DN53467_c0_g1	0.303	-1.72198	0.00495487	yes	down	4.65	2.28	4.2	0.49	1.94	1.08
Larvae	TRINITY_DN164466_c0_g1	0.003	-8.44482	0.0049597	yes	down	0	1.09	3.03	0	0	0
Larvae	TRINITY_DN56328_c2_g1	0.38	-1.39497	0.00497897	yes	down	3.87	2.21	4.73	0.61	1.87	1.52
Larvae	TRINITY_DN57983_c0_g4	0.511	-0.969855	0.00500141	yes	down	30.46	28.87	29.85	18.49	10.14	19.27
Larvae	TRINITY_DN57878_c4_g2	0.236	-2.08547	0.00500663	yes	down	7.31	8.27	6.25	0.34	2.54	2.6
Larvae	TRINITY_DN53739_c0_g1	0.264	-1.92248	0.00501347	yes	down	3.82	1.81	3.64	0.3	0.74	1.43
Larvae	TRINITY_DN40459_c0_g1	0.465	-1.10376	0.00501814	yes	down	63.5	47.76	52.73	14.39	31.14	34.29
Larvae	TRINITY_DN37694_c0_g1	0.116	-3.10199	0.0050286	yes	down	0.37	0.21	0.65	0.04	0.09	0
Larvae	TRINITY_DN58168_c2_g1	1.876	0.907883	0.00508419	yes	up	97.05	60.42	75.78	213.24	144.52	112.27
Larvae	TRINITY_DN51242_c0_g1	0.225	-2.15436	0.00510506	yes	down	7.55	6.22	7.91	0.26	2.56	2.59
Larvae	TRINITY_DN61493_c0_g1	1.694	0.760104	0.00518112	yes	up	35.19	33.47	38.24	60.37	54.12	47.39
Larvae	TRINITY_DN63965_c3_g1	3.388	1.76036	0.00518848	yes	up	2.07	2.15	0.47	6.74	6.49	4.79
Larvae	TRINITY_DN9741_c0_g1	0.275	-1.86342	0.00521716	yes	down	11.61	7.88	8.81	0.69	3.31	4.15
Larvae	TRINITY_DN120629_c0_g2	0.099	-3.34164	0.00522651	yes	down	1.94	4.5	2.95	0	0.25	0.6
Larvae	TRINITY_DN57212_c1_g1	0.236	-2.08119	0.00522836	yes	down	12.8	7.82	17.71	0.67	3.23	5.21
Larvae	TRINITY_DN42621_c0_g1	0.511	-0.968759	0.0052322	yes	down	7.3	10.74	12.63	6.1	4.69	5.73
Larvae	TRINITY_DN60303_c4_g3	1.653	0.724814	0.00528912	yes	up	6.01	5.32	8.06	10.26	17.51	7.26
Larvae	TRINITY_DN89559_c0_g1	0.208	-2.26556	0.00530523	yes	down	6.51	4.84	6.55	0.2	1.29	2.17
Larvae	TRINITY_DN58999_c0_g1	0.287	-1.80274	0.00531793	yes	down	3.37	2.76	3.86	0.27	2.05	1.09
Larvae	TRINITY_DN59076_c0_g1	0.251	-1.99485	0.00536178	yes	down	7.35	3.35	3.99	0.29	2.09	1.5
Larvae	TRINITY_DN46121_c0_g2	0.344	-1.5401	0.00536856	yes	down	2.7	1.63	2.9	0.35	1.38	0.9
Larvae	TRINITY_DN58936_c0_g1	0.367	-1.44619	0.00542635	yes	down	0.39	0.25	0.51	0.1	0.15	0.19
Larvae	TRINITY_DN42635_c0_g1	0.353	-1.5025	0.00546212	yes	down	1.28	1.03	2.21	0.27	0.83	0.58
Larvae	TRINITY_DN61584_c2_g3	5.784	2.53206	0.00550245	yes	up	0.06	0.04	0.07	0.53	0.26	0.34
Larvae	TRINITY_DN51223_c0_g1	0.25	-1.9998	0.00550514	yes	down	9.21	6.69	8.15	0.4	3.29	2.58
Larvae	TRINITY_DN63332_c1_g1	0.411	-1.28379	0.00551339	yes	down	17.9	7.11	13.3	2.17	6.05	4.87
Larvae	TRINITY_DN62484_c0_g1	0.415	-1.26838	0.00552041	yes	down	2.56	1.94	1.95	0.49	1.19	1.27
Larvae	TRINITY_DN20423_c0_g1	0.065	-3.94161	0.00552181	yes	down	2.25	3.41	2.51	0	0.37	0
Larvae	TRINITY_DN159713_c0_g1	0.193	-2.37338	0.00555663	yes	down	6.08	5.22	4.02	0.08	1.78	1.21
Larvae	TRINITY_DN59319_c2_g2	0.307	-1.70203	0.00558052	yes	down	20.38	12.94	16.08	1.5	7.48	7.17
Larvae	TRINITY_DN60899_c2_g1	0.521	-0.941333	0.00558849	yes	down	6.66	9.65	9.27	4.29	6.25	3.76
Larvae	TRINITY_DN7028_c0_g1	0.186	-2.4247	0.00560985	yes	down	6.31	4.78	4.44	0.08	1.37	1.58
Larvae	TRINITY_DN45198_c0_g1	0.147	-2.76195	0.00565098	yes	down	3.97	1.59	2.98	0	0.46	0.8
Larvae	TRINITY_DN58386_c0_g1	0.231	-2.11213	0.00568315	yes	down	2	1.53	1.09	0.06	0.38	0.59
Larvae	TRINITY_DN48239_c0_g1	2.123	1.08622	0.00570808	yes	up	3.91	2.22	2.29	5.86	6.51	4.63
Larvae	TRINITY_DN61175_c0_g1	0.221	-2.17917	0.0057266	yes	down	5.77	5.02	4.69	0.17	1.59	1.83
Larvae	TRINITY_DN63909_c24_g1	3.554	1.82927	0.0057388	yes	up	0.37	0.22	0.54	1.78	1.53	0.92
Larvae	TRINITY_DN51932_c0_g1	0.226	-2.1487	0.00587191	yes	down	5.46	3.32	3.14	0.16	1.16	1.47
Larvae	TRINITY_DN40176_c0_g2	0.221	-2.18078	0.00588072	yes	down	2.72	1.91	2.58	0.07	0.73	0.87
Larvae	TRINITY_DN38062_c0_g1	1.823	0.866342	0.00590073	yes	up	9.94	11.12	13.23	26.46	15.71	23.87
Larvae	TRINITY_DN55815_c0_g1	0.215	-2.21739	0.00592026	yes	down	1.31	0.83	0.76	0.05	0.19	0.42
Larvae	TRINITY_DN60022_c2_g1	0.044	-4.4958	0.00592384	yes	down	0.22	1.94	0.23	0.06	0	0.06
Larvae	TRINITY_DN57481_c1_g1	0.379	-1.40103	0.00599813	yes	down	10.94	4.03	6.81	1.77	4.37	2.53
Larvae	TRINITY_DN38544_c0_g1	0.256	-1.9651	0.00601301	yes	down	1.25	0.77	1.18	0.08	0.53	0.25
Larvae	TRINITY_DN56500_c0_g1	1.633	0.707104	0.00601757	yes	up	2.64	1.89	1.9	4.19	4.01	3.39
Larvae	TRINITY_DN157139_c0_g1	0.288	-1.79428	0.00604599	yes	down	4.05	2.17	4.09	0.28	1.51	1.33
Larvae	TRINITY_DN59817_c2_g1	0.312	-1.67926	0.00605984	yes	down	13.53	27.48	44.05	13.24	9.29	8.97
Larvae	TRINITY_DN63359_c9_g1	0.381	-1.39333	0.00607645	yes	down	1.49	1.36	1.74	0.28	0.82	0.75
Larvae	TRINITY_DN27157_c0_g2	0.482	-1.05172	0.00609217	yes	down	5.45	2.37	4.78	1.57	2.48	2.31
Larvae	TRINITY_DN43042_c0_g1	0.155	-2.69244	0.0060963	yes	down	6.56	3.14	3.43	0	1.15	0.92
Larvae	TRINITY_DN55771_c2_g1	0.342	-1.54848	0.00613641	yes	down	0.61	0.47	0.59	0.42	0.14	0.19
Larvae	TRINITY_DN58441_c2_g3	0.057	-4.12295	0.00616959	yes	down	0.08	0.31	0.23	0	0.03	0
Larvae	TRINITY_DN64108_c9_g1	2.131	1.0917	0.00622416	yes	up	16.12	11.11	14.23	50.32	21.1	49.76
Larvae	TRINITY_DN55192_c0_g1	1.791	0.840801	0.00627354	yes	up	21.03	16.63	18.81	37.72	38.74	22.65
Larvae	TRINITY_DN44537_c0_g1	0.019	-5.74658	0.00628043	yes	down	0.86	2.47	5.89	0	0	0
Larvae	TRINITY_DN50717_c1_g1	0.291	-1.78166	0.0062926	yes	down	14	10.49	12.22	0.89	5.28	5.1
Larvae	TRINITY_DN57513_c0_g2	0.242	-2.04574	0.0063248	yes	down	11.94	7.8	10.88	0.43	3.84	3.57
Larvae	TRINITY_DN63986_c3_g1	0.422	-1.24531	0.00636977	yes	down	3.13	2.54	5.02	0.76	2.24	1.3
Larvae	TRINITY_DN42185_c0_g1	0.275	-1.86373	0.00637566	yes	down	6.72	4.66	5.18	0.37	1.93	2.35
Larvae	TRINITY_DN50371_c0_g1	0.293	-1.7733	0.0063764	yes	down	3.78	1.51	1.88	0.25	0.97	0.99
Larvae	TRINITY_DN56532_c0_g1	0.55	-0.861291	0.00640274	yes	down	9.6	7.16	9.09	7.79	11.48	9.84
Larvae	TRINITY_DN61194_c0_g1	0.071	-3.82018	0.00642033	yes	down	0.45	0.74	2.14	0.1	0.36	0.14
Larvae	TRINITY_DN55180_c0_g1	3.924	1.97249	0.00651797	yes	up	0.7	0.43	0.48	4.49	1.31	0.91
Larvae	TRINITY_DN44708_c0_g1	4.938	2.30401	0.00652955	yes	up	0.5	0.12	0.11	0.7	1.89	1.33
Larvae	TRINITY_DN56732_c0_g1	0.403	-1.3121	0.00654506	yes	down	3422.65	1628.43	4078.65	2013.29	860.32	840.74
Larvae	TRINITY_DN59211_c0_g1	0.42	-1.2522	0.0065576	yes	down	7.2	6.42	16.08	1.79	2.82	2.79
Larvae	TRINITY_DN51042_c0_g3	0.228	-2.13213	0.00656363	yes	down	4.6	3.55	5.1	0.3	1.99	1.22
Larvae	TRINITY_DN36384_c0_g1	0.215	-2.2145	0.00658336	yes	down	3.76	3.52	5.74	0.09	1.19	1.95
Larvae	TRINITY_DN57456_c4_g4	3.707	1.89019	0.00658582	yes	up	0.17	0.17	0.11	0.59	0.51	0.67
Larvae	TRINITY_DN63808_c0_g1	0.29	-1.78411	0.00658997	yes	down	1.26	1.1	1.55	0.07	0.42	0.34
Larvae	TRINITY_DN52628_c0_g1	0.251	-1.99479	0.00664249	yes	down	6.02	6.14	4.51	0.24	1.48	1.97
Larvae	TRINITY_DN53050_c3_g1	0.616	-0.697849	0.00665323	yes	down	12.51	13.12	16.63	8.71	10.65	8.05
Larvae	TRINITY_DN46292_c1_g1	0.349	-1.51907	0.00665555	yes	down	5.31	3.88	6.65	0.67	2.72	2.2
Larvae	TRINITY_DN63214_c1_g2	1.635	0.709333	0.00666206	yes	up	26.87	26.05	24.87	44.47	56.36	33.37
Larvae	TRINITY_DN44007_c0_g1	15.256	3.93131	0.00667511	yes	up	0.03	0	0	0.34	0.13	0.25
Larvae	TRINITY_DN52256_c0_g1	1.607	0.684614	0.00670182	yes	up	14.38	10.93	19.92	20.52	26.8	22.36
Larvae	TRINITY_DN63471_c1_g1	0.251	-1.99564	0.00671078	yes	down	7.92	7	6.5	0.32	2.85	1.98
Larvae	TRINITY_DN18313_c0_g1	0.246	-2.02576	0.00673616	yes	down	1.96	0.9	1.96	0.09	0.51	0.62
Larvae	TRINITY_DN61800_c1_g6	1.672	0.741805	0.00675415	yes	up	41.8	25.1	38.71	46.36	83.76	55.58
Larvae	TRINITY_DN60327_c1_g1	0.296	-1.75422	0.00675714	yes	down	30.43	19.31	24.48	1.51	12.55	9.48
Larvae	TRINITY_DN55931_c1_g5	0.112	-3.15658	0.00675723	yes	down	1.75	0.19	0.25	0.07	0.05	0.13
Larvae	TRINITY_DN52599_c0_g1	0.465	-1.10332	0.00676624	yes	down	9.49	7.06	10.87	1.91	3.61	5.51
Larvae	TRINITY_DN58348_c2_g2	7.343	2.87628	0.00677054	yes	up	6.51	0	6.42	18.22	25.02	11.57
Larvae	TRINITY_DN63608_c0_g2	0.335	-1.5759	0.00679821	yes	down	7.09	3.76	5.03	0.7	2.29	2.41
Larvae	TRINITY_DN157897_c0_g1	0.249	-2.0071	0.00682047	yes	down	3.01	1.42	2.79	0.19	0.98	0.63
Larvae	TRINITY_DN36653_c0_g1	0.023	-5.46306	0.00684316	yes	down	1.07	2.87	1.53	0	0	0
Larvae	TRINITY_DN51186_c0_g1	0.251	-1.99371	0.00688323	yes	down	5.88	3.61	5.46	0.28	2.45	1.14
Larvae	TRINITY_DN35441_c0_g1	0.068	-3.87896	0.00689227	yes	down	1.17	0.59	1.62	0	0.16	0
Larvae	TRINITY_DN58615_c7_g1	0.622	-0.685643	0.00692439	yes	down	31.86	26.57	45.28	24.99	22.45	20.24
Larvae	TRINITY_DN54888_c4_g4	0.507	-0.981026	0.00692646	yes	down	19.24	17.81	26.1	5.8	7.28	9.33
Larvae	TRINITY_DN50558_c0_g1	0.493	-1.02043	0.00695593	yes	down	11.84	9.46	14.71	4.47	5.8	8.03
Larvae	TRINITY_DN63688_c0_g3	0.045	-4.47027	0.00696636	yes	down	0.02	0.09	1.11	0.01	0.09	0.01
Larvae	TRINITY_DN62552_c0_g2	0.312	-1.68196	0.00699153	yes	down	7.12	4	7.57	0.46	2.95	1.98
Larvae	TRINITY_DN72371_c0_g1	0.242	-2.04762	0.00699954	yes	down	12.99	11.15	10.05	0.43	3.66	4.3
Larvae	TRINITY_DN40380_c1_g1	0.365	-1.45497	0.00700672	yes	down	6.15	12.87	18.49	5.96	3.12	5.06
Larvae	TRINITY_DN60344_c0_g1	0.576	-0.796262	0.00701868	yes	down	10.41	9.88	11.99	6.08	5.73	7.65
Larvae	TRINITY_DN60397_c1_g2	0.291	-1.7787	0.00702282	yes	down	1.18	1.59	2.08	0.62	0.18	0.67
Larvae	TRINITY_DN62279_c0_g2	0.282	-1.82713	0.00706429	yes	down	4.87	3.11	6.5	0.29	1.18	1.42
Larvae	TRINITY_DN55846_c1_g2	0.307	-1.70501	0.00708528	yes	down	3.61	1.9	2.45	0.25	1.35	1.01
Larvae	TRINITY_DN46720_c0_g1	0.594	-0.750446	0.00711924	yes	down	2.88	2.24	3.58	1.54	1.87	2.02
Larvae	TRINITY_DN62817_c2_g1	2.384	1.25362	0.00712946	yes	up	1.55	0.47	1.34	1.87	2.81	2.73
Larvae	TRINITY_DN59384_c0_g1	0.277	-1.8524	0.00713578	yes	down	2.95	1.15	2.23	0.17	0.74	0.92
Larvae	TRINITY_DN58289_c17_g2	3.217	1.68564	0.00715349	yes	up	2.13	2.11	4.76	6.82	8	13.15
Larvae	TRINITY_DN61336_c0_g1	1.905	0.929887	0.00715898	yes	up	36.48	24.7	20.68	54.97	50.2	47.19
Larvae	TRINITY_DN63749_c3_g3	184.97	7.53115	0.00716206	yes	up	0	0	0	7.82	0	4.57
Larvae	TRINITY_DN62912_c0_g1	0.384	-1.38025	0.0071665	yes	down	4.34	2.59	3.93	0.67	1.94	1.75
Larvae	TRINITY_DN60008_c1_g1	1.692	0.758625	0.00722436	yes	up	51.18	26.55	57.1	69.7	61.83	45.06
Larvae	TRINITY_DN55781_c0_g1	0.492	-1.02223	0.00723978	yes	down	3.91	2.6	4.52	1.61	2.2	3.41
Larvae	TRINITY_DN61352_c1_g2	0.554	-0.852799	0.00724008	yes	down	10.82	7.61	8.83	3.48	6.73	5.43
Larvae	TRINITY_DN55237_c0_g1	3.801	1.92631	0.00726995	yes	up	1.51	0.66	0.35	2.92	5.85	1.65
Larvae	TRINITY_DN2962_c0_g1	0.163	-2.62062	0.00732969	yes	down	4.26	3.79	4.59	0	0.68	1.42
Larvae	TRINITY_DN60515_c3_g1	0.496	-1.01207	0.00733208	yes	down	3.62	2.41	2.4	1.02	1.93	1.5
Larvae	TRINITY_DN55922_c0_g1	0.271	-1.88517	0.00733388	yes	down	16.89	9.98	11.89	0.63	4.66	5.15
Larvae	TRINITY_DN33506_c0_g1	0.26	-1.94196	0.0073836	yes	down	39.26	17.93	36.01	0.44	7.93	11.82
Larvae	TRINITY_DN59525_c2_g1	0.596	-0.745632	0.00745851	yes	down	51.45	62.1	62.72	30.47	35.5	44.26
Larvae	TRINITY_DN47282_c0_g1	0.26	-1.94452	0.00745935	yes	down	5.39	3.59	4.47	0.22	1.78	1.65
Larvae	TRINITY_DN46649_c0_g1	0.278	-1.84535	0.00747214	yes	down	1.61	1.18	1.86	0.17	0.37	0.86
Larvae	TRINITY_DN36426_c0_g1	1.923	0.943121	0.00747663	yes	up	6.98	4.95	4.48	11.58	15.48	6.99
Larvae	TRINITY_DN46926_c0_g1	0.305	-1.7153	0.00748762	yes	down	0.64	0.34	0.79	0.07	0.21	0.28
Larvae	TRINITY_DN57986_c3_g1	0.579	-0.788108	0.00754232	yes	down	603.15	564.39	355.68	338.82	294.93	274.2
Larvae	TRINITY_DN58724_c0_g1	0.269	-1.89417	0.00755122	yes	down	7.47	4.73	7.46	0.43	2.65	2.71
Larvae	TRINITY_DN106121_c0_g1	0.214	-2.22522	0.00755592	yes	down	4.7	2.21	2.78	0.09	1.38	0.71
Larvae	TRINITY_DN49322_c1_g1	2.591	1.37379	0.00757098	yes	up	3.65	4.48	2.99	6.55	14.99	8.33
Larvae	TRINITY_DN58417_c5_g1	0.608	-0.717327	0.0076116	yes	down	3.97	3.87	5.35	3.13	3.42	3.53
Larvae	TRINITY_DN57776_c4_g1	1.839	0.878557	0.00762526	yes	up	6.86	6.91	4.78	16.11	11.06	8.16
Larvae	TRINITY_DN56779_c1_g2	0.006	-7.45212	0.00763298	yes	down	2.79	0.03	0	0	0	0.02
Larvae	TRINITY_DN50924_c0_g4	0.271	-1.88424	0.00765977	yes	down	19.92	13.45	17.75	0.93	6.68	6.81
Larvae	TRINITY_DN61606_c0_g2	0.297	-1.74909	0.00766567	yes	down	15.45	11.21	11.65	1.45	5.55	5.71
Larvae	TRINITY_DN7140_c0_g1	1.717	0.779878	0.00768021	yes	up	3.21	2.59	3.62	6.42	6	4.66
Larvae	TRINITY_DN57140_c0_g2	2.062	1.04428	0.00768691	yes	up	9.25	3.65	2.73	13.92	8.73	27.74
Larvae	TRINITY_DN56480_c0_g1	0.293	-1.77021	0.00768871	yes	down	3.72	2.89	2.78	0.23	1.84	1.44
Larvae	TRINITY_DN61374_c0_g1	0.265	-1.916	0.00768878	yes	down	4.45	3.23	3.25	0.17	1.92	1.78
Larvae	TRINITY_DN63740_c1_g1	3.822	1.93424	0.0077062	yes	up	0.2	0.28	0.68	1.44	0.56	2.52
Larvae	TRINITY_DN61941_c0_g1	2.274	1.18522	0.00771658	yes	up	0.2	0.19	0.22	0.8	0.39	0.37
Larvae	TRINITY_DN61266_c3_g2	0.367	-1.44493	0.00771691	yes	down	2.53	1.93	3.26	0.4	0.9	1.32
Larvae	TRINITY_DN60894_c2_g2	0.439	-1.18631	0.00776951	yes	down	7.46	5.06	13.86	3.58	2.46	4.7
Larvae	TRINITY_DN60476_c0_g2	40.873	5.35308	0.00778326	yes	up	0	0	0	0.16	0.07	0.17
Larvae	TRINITY_DN59765_c1_g1	0.281	-1.83072	0.00782114	yes	down	19.93	12.93	17.88	1.04	7.51	5.99
Larvae	TRINITY_DN53606_c2_g2	0.024	-5.38985	0.00785293	yes	down	0.29	0.35	0.96	0	0	0
Larvae	TRINITY_DN42391_c0_g1	0.42	-1.25125	0.0078608	yes	down	179.83	124.7	387.48	119.16	100.76	62.5
Larvae	TRINITY_DN88641_c0_g1	0.249	-2.00527	0.00786767	yes	down	8.94	6.51	7.65	0.46	3.71	1.47
Larvae	TRINITY_DN39055_c0_g1	0.262	-1.9308	0.00787564	yes	down	35.88	24.7	28.64	1.53	10.65	12.33
Larvae	TRINITY_DN53653_c0_g1	2.741	1.45478	0.00791891	yes	up	8.07	3.54	22.33	40.4	19.75	14.04
Larvae	TRINITY_DN61548_c0_g1	37.537	5.23023	0.00795598	yes	up	0	0	0	3.13	3.4	4.18
Larvae	TRINITY_DN62322_c23_g1	7.546	2.91574	0.00797156	yes	up	1.4	0.53	0	3.72	5.36	6.52
Larvae	TRINITY_DN58237_c1_g1	0.407	-1.29867	0.0079927	yes	down	43.37	83.65	185.16	29.15	58.21	39.88
Larvae	TRINITY_DN58557_c0_g1	0.545	-0.876816	0.00801595	yes	down	34.73	21.56	65.43	48.84	65.14	17.46
Larvae	TRINITY_DN48993_c0_g2	2.171	1.11827	0.00803794	yes	up	24.92	15.47	13.64	30.04	66.33	29.21
Larvae	TRINITY_DN61837_c1_g2	1.594	0.672469	0.00804771	yes	up	43.69	33.27	48.36	54.95	84.24	70.28
Larvae	TRINITY_DN52790_c0_g1	0.292	-1.77554	0.00805895	yes	down	8.33	6.18	7.3	0.48	3.22	3.03
Larvae	TRINITY_DN60834_c7_g1	0.245	-2.02983	0.00811723	yes	down	3.04	1.72	2.6	0.09	1.05	0.78
Larvae	TRINITY_DN57352_c7_g3	4.115	2.04103	0.00818023	yes	up	0.07	0.17	0.53	1.11	1.25	0.92
Larvae	TRINITY_DN45165_c0_g1	3.821	1.93389	0.00820658	yes	up	0.07	0.07	0.02	0.29	0.17	0.22
Larvae	TRINITY_DN51681_c0_g1	0.621	-0.686617	0.0082209	yes	down	110.43	142.2	128.47	87.45	74.92	88.25
Larvae	TRINITY_DN60297_c0_g1	0.557	-0.844765	0.00824133	yes	down	7.07	2.97	4.99	1.75	3.13	3.31
Larvae	TRINITY_DN59090_c2_g2	2.534	1.34157	0.00827003	yes	up	0.61	0.27	0.36	1.14	1.39	0.82
Larvae	TRINITY_DN40157_c0_g2	0.261	-1.9378	0.00828315	yes	down	2.61	1.93	2.28	0.12	0.69	1.06
Larvae	TRINITY_DN62399_c0_g1	0.405	-1.30499	0.00829027	yes	down	1.31	0.59	0.77	0.23	0.56	0.37
Larvae	TRINITY_DN59802_c3_g3	2.812	1.49175	0.00832142	yes	up	6.28	0.52	1.5	7.01	11.54	2.35
Larvae	TRINITY_DN12963_c0_g1	0.417	-1.26282	0.00837935	yes	down	0.69	0.86	1.29	0.33	0.43	0.47
Larvae	TRINITY_DN44634_c0_g1	2.48	1.31029	0.00840952	yes	up	0.67	0.7	0.47	2	1.03	1.98
Larvae	TRINITY_DN46660_c0_g1	0.359	-1.47869	0.00845285	yes	down	5.7	3.19	5.61	0.76	2.48	2.06
Larvae	TRINITY_DN61644_c0_g1	0.38	-1.39757	0.00846075	yes	down	13.63	4.6	7.23	1.7	5.06	3.44
Larvae	TRINITY_DN58641_c1_g1	0.278	-1.84595	0.00847544	yes	down	5.99	3.51	5.4	0.34	1.86	2.15
Larvae	TRINITY_DN57718_c0_g1	0.264	-1.92096	0.00848135	yes	down	2.02	1.89	1.17	0.26	0.72	0.61
Larvae	TRINITY_DN60496_c1_g1	1.748	0.8061	0.00848984	yes	up	5.32	5.4	4.56	9.67	11.64	6.88
Larvae	TRINITY_DN63679_c0_g1	2.22	1.15067	0.00849818	yes	up	4.81	1.93	2.49	3.54	4.7	2.73
Larvae	TRINITY_DN55029_c1_g1	1.554	0.635838	0.00850642	yes	up	45.96	46	54.28	75.38	75.6	89.92
Larvae	TRINITY_DN59935_c0_g1	0.194	-2.3655	0.00853046	yes	down	2.89	2.04	2.81	0.05	0.91	0.63
Larvae	TRINITY_DN143093_c0_g1	0.18	-2.47782	0.00853078	yes	down	7.9	7.27	6.68	0	1.74	2.07
Larvae	TRINITY_DN64058_c0_g1	0.281	-1.83049	0.00856002	yes	down	0.69	1.73	4.43	0.03	0.24	0.22
Larvae	TRINITY_DN32860_c0_g1	0.5	-0.998691	0.00859931	yes	down	2.36	1.44	2.2	0.7	1.18	1.17
Larvae	TRINITY_DN55096_c0_g1	2.613	1.38591	0.00860338	yes	up	0.34	0.25	0.22	0.85	0.77	0.68
Larvae	TRINITY_DN769_c0_g1	3.217	1.68558	0.00862108	yes	up	0.13	0.05	0.23	0.52	0.39	0.48
Larvae	TRINITY_DN62943_c0_g1	0.464	-1.10809	0.00862258	yes	down	1.74	0.9	1.66	1.02	0.55	0.87
Larvae	TRINITY_DN62730_c1_g1	0.274	-1.86775	0.00863011	yes	down	2.54	1.21	1.41	0.11	0.78	0.65
Larvae	TRINITY_DN57703_c0_g1	0.29	-1.78701	0.00863042	yes	down	11.54	8.82	10.63	0.66	4.22	4.57
Larvae	TRINITY_DN28322_c0_g1	0.223	-2.1639	0.00863493	yes	down	0.65	0.38	0.86	0.03	0.16	0.24
Larvae	TRINITY_DN14362_c0_g1	0.499	-1.00399	0.00866134	yes	down	3.54	3.09	3.91	1.42	2.56	1.57
Larvae	TRINITY_DN53653_c1_g1	3.414	1.77127	0.00869314	yes	up	1.58	0.46	1.9	3.46	5.33	4.78
Larvae	TRINITY_DN59460_c0_g1	0.274	-1.87024	0.00870523	yes	down	13.21	8.26	11.2	0.73	4.31	4.43
Larvae	TRINITY_DN59998_c1_g1	0.249	-2.00612	0.00876795	yes	down	7.9	3.52	7.1	0.26	2.56	1.76
Larvae	TRINITY_DN49238_c0_g1	0.15	-2.73703	0.00876816	yes	down	4.73	2.36	2.08	0.01	0.96	0.5
Larvae	TRINITY_DN63670_c57_g1	12.061	3.59224	0.0087901	yes	up	1.4	0	0	10.26	7.17	2.19
Larvae	TRINITY_DN62940_c8_g2	0.435	-1.20052	0.00880088	yes	down	2.07	1.04	2.15	0.67	0.98	0.79
Larvae	TRINITY_DN20866_c0_g1	0.167	-2.58152	0.00880134	yes	down	12.92	10.29	7.98	0	2.02	3.26
Larvae	TRINITY_DN59432_c2_g1	0.293	-1.77218	0.00880522	yes	down	10.61	5.52	10.14	0.59	3.38	3.64
Larvae	TRINITY_DN61357_c0_g1	0.284	-1.81359	0.00880895	yes	down	0.52	0.38	0.44	0.06	0.25	0.04
Larvae	TRINITY_DN62023_c2_g4	0.518	-0.950359	0.00881285	yes	down	79.29	51.87	102.38	36.86	38.11	27.36
Larvae	TRINITY_DN60840_c0_g1	1.67	0.740053	0.00881289	yes	up	20.3	20.93	26.13	26.69	40.74	34.27
Larvae	TRINITY_DN45119_c0_g1	0.223	-2.16266	0.00883715	yes	down	4.55	4.33	3.66	0.31	1.22	2.13
Larvae	TRINITY_DN61156_c4_g1	0.023	-5.41192	0.00884423	yes	down	6.62	15.25	35.71	0	0	0
Larvae	TRINITY_DN58108_c1_g1	1.551	0.633247	0.00887334	yes	up	17.01	12.8	18.83	26.63	31.94	21.02
Larvae	TRINITY_DN61644_c1_g1	0.596	-0.74709	0.00887498	yes	down	43.28	32.08	42.25	16.45	28.6	26.62
Larvae	TRINITY_DN10216_c0_g1	0.322	-1.63365	0.00888287	yes	down	3.25	3.98	3.03	0.42	1.56	1.45
Larvae	TRINITY_DN143474_c0_g1	0.309	-1.69653	0.00889479	yes	down	8.09	4.89	7.34	0.57	2.6	3.32
Larvae	TRINITY_DN60277_c4_g1	0.204	-2.2901	0.00890641	yes	down	1.99	9.52	2.32	1.51	1.39	0.82
Larvae	TRINITY_DN58912_c5_g1	1.73	0.790523	0.00892752	yes	up	8.27	6.66	7.4	9.45	15.83	15.66
Larvae	TRINITY_DN63711_c1_g3	1.733	0.792893	0.00893118	yes	up	8.04	4.67	8.51	11.27	14.76	12.36
Larvae	TRINITY_DN61786_c1_g1	126.981	6.98846	0.00894398	yes	up	0	0	0	0.91	0	0.9
Larvae	TRINITY_DN50717_c0_g1	0.133	-2.90523	0.0089766	yes	down	3.66	0.5	2.2	0	0.55	0.24
Larvae	TRINITY_DN60282_c0_g1	0.38	-1.39708	0.00898208	yes	down	0.72	0.32	1.31	0.26	0.34	0.25
Larvae	TRINITY_DN1831_c0_g1	0.139	-2.84301	0.00899272	yes	down	3.62	2.65	3.84	0	0.89	0.35
Larvae	TRINITY_DN50845_c0_g1	0.251	-1.99599	0.00900133	yes	down	3.3	3.1	3.71	0.11	1.38	1.2
Larvae	TRINITY_DN36153_c1_g1	10.056	3.33001	0.0090035	yes	up	0.4	0	0	2.26	0.9	1.66
Larvae	TRINITY_DN37536_c0_g1	0.294	-1.76515	0.00901203	yes	down	14.31	11.19	14.57	0.93	4.64	6.61
Larvae	TRINITY_DN60411_c0_g1	0.362	-1.46767	0.00902557	yes	down	5.99	10.22	6.21	0.81	4.62	3.15
Larvae	TRINITY_DN61065_c1_g1	0.295	-1.75979	0.00904922	yes	down	4.78	2.33	5.36	0.33	2.07	1.29
Larvae	TRINITY_DN54682_c0_g1	2.415	1.27198	0.00907148	yes	up	21.82	11.18	17.53	24.36	75.2	28.6
Larvae	TRINITY_DN54163_c0_g1	0.29	-1.78627	0.00907545	yes	down	11.37	3.95	2.78	0.18	2.09	1.13
Larvae	TRINITY_DN57708_c0_g1	0.411	-1.2842	0.00908667	yes	down	26.66	14.23	28.37	4.11	14.43	11.38
Larvae	TRINITY_DN54922_c0_g1	0.31	-1.68897	0.0091072	yes	down	5.99	4.26	5.96	0.45	2.9	2
Larvae	TRINITY_DN59706_c0_g1	0.585	-0.77405	0.00913295	yes	down	18.71	20.21	13.17	11.57	11.46	9.81
Larvae	TRINITY_DN60382_c0_g1	0.024	-5.35819	0.00914438	yes	down	0.06	0.22	0.2	0	0	0
Larvae	TRINITY_DN61901_c2_g1	2.627	1.39353	0.00914513	yes	up	0.71	0.59	0.72	1.65	1.43	2.48
Larvae	TRINITY_DN63003_c0_g2	1.738	0.79712	0.00915194	yes	up	6.23	4.34	6.95	14.01	10.87	7.24
Larvae	TRINITY_DN59819_c0_g1	0.201	-2.31444	0.00921086	yes	down	3.22	1.28	4.12	0.15	1.44	0.28
Larvae	TRINITY_DN50924_c0_g3	0.251	-1.99639	0.0092213	yes	down	3.47	3	3.91	0.13	1.16	1.43
Larvae	TRINITY_DN63546_c2_g4	38.725	5.27519	0.00923746	yes	up	0	0	0	0.92	2.87	0.98
Larvae	TRINITY_DN61855_c4_g1	1.911	0.934165	0.00924704	yes	up	9.51	12.24	14.51	25.35	20.12	12.79
Larvae	TRINITY_DN450_c0_g1	0.232	-2.10492	0.00925851	yes	down	1.44	1.68	2.29	0.06	0.8	0.43
Larvae	TRINITY_DN57916_c0_g1	0.249	-2.00866	0.00929673	yes	down	5.49	3.02	4.13	0.16	1.44	1.68
Larvae	TRINITY_DN52404_c0_g1	0.322	-1.6333	0.00935135	yes	down	2.05	1.38	0.88	0.19	0.55	0.74
Larvae	TRINITY_DN81473_c0_g1	0.006	-7.35721	0.00937721	yes	down	0	6.13	32.18	0	0	0
Larvae	TRINITY_DN61833_c0_g1	0.567	-0.819802	0.00940551	yes	down	2.78	2.53	2.72	2.62	1.62	1.22
Larvae	TRINITY_DN57597_c4_g3	2.194	1.13368	0.00945953	yes	up	1.68	1.12	1.29	3.4	2.72	3.23
Larvae	TRINITY_DN54321_c3_g2	0.226	-2.14567	0.00945992	yes	down	2.15	2.1	0.99	0.26	0.44	0.41
Larvae	TRINITY_DN55376_c1_g1	0.223	-2.16229	0.00946095	yes	down	76.27	23.17	42.63	0.67	11.88	4.22
Larvae	TRINITY_DN40465_c0_g1	6.112	2.6116	0.00949528	yes	up	2.6	0	2.46	13.74	9.04	9.16
Larvae	TRINITY_DN105056_c0_g1	0.277	-1.8508	0.00949719	yes	down	7.48	6.01	9.62	0.43	2.66	3.53
Larvae	TRINITY_DN58858_c3_g2	0.323	-1.63219	0.00953189	yes	down	4.24	8.58	9.32	1.05	2.88	3.38
Larvae	TRINITY_DN62843_c0_g1	0.431	-1.21574	0.00954236	yes	down	8.32	4.19	7.98	1.41	4.71	4.01
Larvae	TRINITY_DN58384_c3_g2	0.35	-1.51484	0.00957215	yes	down	1.03	0.8	0.82	0.11	0.48	0.41
Larvae	TRINITY_DN57309_c2_g4	6.203	2.63292	0.00958263	yes	up	0.04	0.71	0.08	1.43	2.48	1.63
Larvae	TRINITY_DN63786_c0_g1	1.573	0.653404	0.00960576	yes	up	2.25	2.16	2.4	4.45	3.16	3.75
Larvae	TRINITY_DN120198_c0_g1	0.324	-1.62634	0.00960805	yes	down	3.79	1.22	2.11	0.32	1.15	0.94
Larvae	TRINITY_DN58578_c0_g1	0.274	-1.86949	0.00960931	yes	down	6.77	4.08	5.44	0.43	2.1	2.25
Larvae	TRINITY_DN57530_c0_g1	1.507	0.59169	0.00961769	yes	up	33.32	30.96	32.26	42.86	56.13	54.57
Larvae	TRINITY_DN57931_c4_g2	1.803	0.850242	0.00966831	yes	up	3.48	2.84	3.14	4.36	7.62	7.82
Larvae	TRINITY_DN51233_c0_g1	0.24	-2.05673	0.0097096	yes	down	4.13	3.37	4.79	0.11	1.6	1.38
Larvae	TRINITY_DN103383_c0_g1	0.253	-1.98318	0.00971251	yes	down	21.86	14.54	13.75	0.7	5.21	7.15
Larvae	TRINITY_DN91271_c0_g1	0.367	-1.44704	0.00976996	yes	down	5.56	2.96	4.99	2.21	1.89	0.89
Larvae	TRINITY_DN43422_c1_g2	42.186	5.39871	0.00978386	yes	up	0	0	0	7.59	2.64	1.62
Larvae	TRINITY_DN7560_c0_g1	0.29	-1.78567	0.00985359	yes	down	19.8	13.08	19.46	1.04	7.24	7.52
Larvae	TRINITY_DN6787_c0_g1	0.603	-0.72895	0.00985442	yes	down	95.01	107.66	94.66	65.6	55.8	59.2
Larvae	TRINITY_DN63429_c1_g2	0.162	-2.62991	0.00985826	yes	down	3.66	8.47	0.66	1.07	0.4	0.77
Larvae	TRINITY_DN56006_c0_g1	0.272	-1.87568	0.00986548	yes	down	3.57	2.46	2.67	0.15	1.48	0.9
Larvae	TRINITY_DN61711_c0_g1	1.702	0.766888	0.00986628	yes	up	7	3.8	4.02	8.17	10.09	8.56
Larvae	TRINITY_DN48601_c0_g1	2.845	1.50847	0.00987547	yes	up	0.26	0.25	0.25	0.8	0.81	0.53
Larvae	TRINITY_DN63603_c1_g2	7.054	2.81838	0.00987849	yes	up	0.48	0.19	0	2.32	1.5	1.42
Larvae	TRINITY_DN61320_c0_g2	1.639	0.712835	0.00989191	yes	up	8.88	9.28	6.65	15.18	16.83	11.67
Larvae	TRINITY_DN59761_c6_g2	0.417	-1.26197	0.00990711	yes	down	53.93	99.79	30.4	18.68	24.28	63
Larvae	TRINITY_DN59075_c0_g1	0.297	-1.75032	0.00990965	yes	down	4.88	2.69	3.93	0.3	1.89	1.77
Larvae	TRINITY_DN61026_c0_g1	0.556	-0.846399	0.00993994	yes	down	2.54	1.59	5.03	2.04	1.26	1.42
Larvae	TRINITY_DN54684_c0_g1	1.706	0.770273	0.00997607	yes	up	9.28	10.54	12.98	23.02	16.75	18.59
Larvae	TRINITY_DN30171_c0_g1	0.173	-2.52749	0.00998166	yes	down	7.17	3.68	3.84	0	1.37	1.26
Larvae	TRINITY_DN56280_c5_g1	0.535	-0.901984	0.009983	yes	down	3.64	3.49	3.6	2.3	2.34	2.79
Larvae	TRINITY_DN61944_c0_g1	0.41	-1.28758	0.0100007	yes	down	4.84	3.02	4.1	0.59	2.21	2
Larvae	TRINITY_DN57279_c1_g2	1.599	0.676989	0.0100104	yes	up	13.96	10.66	10.99	19.73	24.84	16.05
Larvae	TRINITY_DN53150_c2_g1	0.297	-1.75065	0.0100276	yes	down	1.46	1.93	2.03	0.26	0.56	0.83
Larvae	TRINITY_DN59780_c0_g1	7.292	2.86639	0.0100687	yes	up	0.01	0	0.02	0.11	0.14	0.11
Larvae	TRINITY_DN48283_c0_g1	0.578	-0.78995	0.0100878	yes	down	135.05	130.92	109.21	85.76	66.29	60.85
Larvae	TRINITY_DN58562_c3_g1	0.218	-2.1977	0.010092	yes	down	31.69	13.33	35.55	0.78	8.03	4.88
Larvae	TRINITY_DN53353_c0_g1	0.256	-1.96599	0.0101084	yes	down	2.15	1.45	1.69	0.08	0.67	0.72
Larvae	TRINITY_DN48656_c1_g1	0.4	-1.32341	0.010114	yes	down	83.69	81.97	114.53	14.92	44.17	55.32
Larvae	TRINITY_DN62252_c0_g1	0.49	-1.03052	0.0101419	yes	down	6.69	9.33	3.94	3.13	4.52	3.47
Larvae	TRINITY_DN60971_c0_g1	1.756	0.812379	0.0101537	yes	up	5.07	5.36	3.5	7.9	9.55	9.39
Larvae	TRINITY_DN62477_c4_g2	7.168	2.84148	0.0102275	yes	up	0.29	0.09	0	0.62	0.94	1.51
Larvae	TRINITY_DN60761_c0_g2	0.472	-1.08348	0.0102551	yes	down	31.12	40.88	19.49	11.2	16.11	21.05
Larvae	TRINITY_DN62123_c2_g2	0.238	-2.07215	0.010281	yes	down	100.18	31.34	186.86	48.62	16.38	9.04
Larvae	TRINITY_DN61814_c0_g5	0.185	-2.4323	0.0102834	yes	down	0.62	0.54	0.69	0	0.21	0.14
Larvae	TRINITY_DN8257_c0_g1	0.294	-1.76435	0.010475	yes	down	24.37	18.02	20.21	1.25	9.2	9
Larvae	TRINITY_DN45628_c0_g2	0.288	-1.79378	0.0105002	yes	down	5.92	3.02	5.25	0.29	2.08	1.92
Larvae	TRINITY_DN61954_c0_g1	0.565	-0.822465	0.0105118	yes	down	66.54	85.89	134.45	62.27	68.74	49.9
Larvae	TRINITY_DN58935_c3_g1	0.313	-1.67747	0.0105285	yes	down	2.57	1.74	2.4	0.17	1.1	0.95
Larvae	TRINITY_DN59225_c0_g1	0.284	-1.8181	0.0105815	yes	down	6.78	4.39	3.84	0.34	2.59	1.78
Larvae	TRINITY_DN59111_c0_g2	0.293	-1.77213	0.0106107	yes	down	0.98	1.91	0.74	0.16	0.7	0.31
Larvae	TRINITY_DN58349_c0_g2	0.646	-0.6294	0.0106273	yes	down	18.9	19.35	19.48	17.01	20.51	17.84
Larvae	TRINITY_DN146080_c0_g1	0.308	-1.69796	0.0107224	yes	down	6.87	6.23	7.78	0.49	3.37	2.86
Larvae	TRINITY_DN57097_c0_g1	2.759	1.46391	0.0107332	yes	up	0.12	0.11	0.15	0.43	0.27	0.39
Larvae	TRINITY_DN55728_c2_g3	3.987	1.99513	0.0107336	yes	up	2.78	1.82	0.48	7.02	3.86	9.66
Larvae	TRINITY_DN54938_c0_g2	0.293	-1.76971	0.0107349	yes	down	13.49	10.05	12.76	0.75	4.32	6.04
Larvae	TRINITY_DN56468_c0_g1	0.47	-1.09048	0.0107406	yes	down	7.35	4.14	8.72	1.67	4.26	3.98
Larvae	TRINITY_DN63616_c0_g1	0.275	-1.86365	0.010745	yes	down	4.47	1.98	2.66	0.16	1.14	1.06
Larvae	TRINITY_DN61222_c1_g1	0.647	-0.627907	0.0107506	yes	down	56.95	62.77	83.66	53.54	43.59	41.72
Larvae	TRINITY_DN60031_c0_g1	0.615	-0.702447	0.0107941	yes	down	8.4	6.07	7.41	3.5	5.48	5.13
Larvae	TRINITY_DN63675_c0_g2	1.667	0.737342	0.0108089	yes	up	1.83	1.04	1.6	3.14	2.72	2.06
Larvae	TRINITY_DN60392_c1_g3	1.899	0.925229	0.0108139	yes	up	120.58	140.27	67.14	211.04	338.27	177.17
Larvae	TRINITY_DN51754_c0_g1	0.286	-1.80835	0.0108806	yes	down	20.41	14.16	17.39	1	7.46	7.13
Larvae	TRINITY_DN46319_c0_g1	1.699	0.764453	0.0108864	yes	up	2.94	2.73	4.32	7.29	6.55	4.27
Larvae	TRINITY_DN61587_c0_g1	0.371	-1.42953	0.0108867	yes	down	4.25	2.07	2.27	0.44	2.12	2.15
Larvae	TRINITY_DN56021_c0_g1	2.328	1.21911	0.010905	yes	up	0.54	0.37	1.14	1.8	1.59	1.55
Larvae	TRINITY_DN4960_c0_g1	0.255	-1.97341	0.0109254	yes	down	5.02	3.33	3.32	0.15	1.78	1.24
Larvae	TRINITY_DN61257_c4_g2	4.99	2.31893	0.0109586	yes	up	3.45	0.11	0.1	1.41	7.11	10.26
Larvae	TRINITY_DN58860_c1_g1	0.626	-0.675996	0.0109593	yes	down	1481.82	1911.11	1618.37	1073.33	665.3	1219.84
Larvae	TRINITY_DN62434_c0_g1	0.498	-1.00584	0.0109706	yes	down	0.48	0.46	0.49	0.16	0.26	0.32
Larvae	TRINITY_DN58582_c3_g2	0.273	-1.87513	0.0109795	yes	down	5.08	1.55	2.98	0.17	0.8	1.64
Larvae	TRINITY_DN57824_c0_g1	13.547	3.75985	0.0109904	yes	up	0	0	0.04	0.47	0.16	0.19
Larvae	TRINITY_DN58320_c0_g2	0.443	-1.17535	0.0110279	yes	down	0.73	0.58	0.89	0.37	0.26	0.38
Larvae	TRINITY_DN62079_c4_g2	3.112	1.63765	0.0110453	yes	up	0.61	0.29	0.89	3.02	1.75	2.45
Larvae	TRINITY_DN55966_c0_g1	0.322	-1.63396	0.0110634	yes	down	2.17	5.29	4.28	1.5	2.07	1.02
Larvae	TRINITY_DN63749_c4_g1	2.735	1.45131	0.0110927	yes	up	4.6	4.33	2.38	7.89	6	18.94
Larvae	TRINITY_DN56757_c182_g1	0.34	-1.55728	0.0111154	yes	down	0.81	0.76	1.55	0.3	0.75	0.23
Larvae	TRINITY_DN39784_c0_g3	0.081	-3.62885	0.0111385	yes	down	0.1	0.39	0.09	0.05	0	0
Larvae	TRINITY_DN54211_c1_g1	0.618	-0.693177	0.0111471	yes	down	236.21	238.21	189.98	163.57	118.76	151.58
Larvae	TRINITY_DN19278_c0_g1	0.246	-2.02556	0.011164	yes	down	28.23	19.36	23.46	0.81	6.33	10.68
Larvae	TRINITY_DN57061_c1_g1	0.199	-2.33021	0.0111761	yes	down	2.78	1.38	2.48	0.03	0.55	1.12
Larvae	TRINITY_DN55647_c0_g2	0.248	-2.01263	0.0111807	yes	down	0.61	0.61	1.03	0.03	0.3	0.25
Larvae	TRINITY_DN47797_c0_g1	0.272	-1.87595	0.0111942	yes	down	11.47	7.3	8.28	0.43	4.27	3.11
Larvae	TRINITY_DN88109_c0_g1	0.187	-2.41653	0.0111965	yes	down	1.73	1.08	1.44	0	0.48	0.32
Larvae	TRINITY_DN101828_c0_g1	0.317	-1.65834	0.0112555	yes	down	89.31	58.68	87.74	5.69	34.14	36.61
Larvae	TRINITY_DN62315_c3_g4	3.791	1.92246	0.0113005	yes	up	29.89	51.76	8.91	86.21	72.8	194.35
Larvae	TRINITY_DN52308_c0_g1	0.513	-0.963003	0.0113326	yes	down	7.88	4.62	7.3	2.15	4.5	4.46
Larvae	TRINITY_DN47738_c0_g1	0.226	-2.14384	0.011366	yes	down	1.58	3.97	3.47	0.02	3.96	0.33
Larvae	TRINITY_DN57844_c0_g1	2.446	1.29027	0.0113801	yes	up	15.79	12.56	6.07	26.93	24.1	33.08
Larvae	TRINITY_DN61995_c0_g1	1.52	0.604356	0.0113851	yes	up	214.9	152.1	191.42	309.61	239.51	283.33
Larvae	TRINITY_DN59216_c1_g1	0.264	-1.9227	0.0113992	yes	down	6.56	4.95	5.97	0.25	2.43	2.08
Larvae	TRINITY_DN57951_c2_g1	1.907	0.931447	0.0114139	yes	up	3.35	3.93	6.21	11.92	6.42	6.44
Larvae	TRINITY_DN56482_c4_g1	1.55	0.632097	0.0114229	yes	up	135.61	91.76	146.5	209.52	242.62	156.74
Larvae	TRINITY_DN45114_c0_g1	0.274	-1.86537	0.0114266	yes	down	7.49	5.16	7.16	0.3	2.94	2.5
Larvae	TRINITY_DN59832_c3_g1	4.426	2.14588	0.0114317	yes	up	1.21	1.38	1.28	7.74	5.74	3.82
Larvae	TRINITY_DN54545_c0_g1	0.313	-1.67515	0.0115465	yes	down	6.42	6.14	6.39	0.42	2.87	3.14
Larvae	TRINITY_DN56389_c4_g1	0.566	-0.822259	0.0115625	yes	down	9.48	10.7	10.32	7.64	5.12	5.43
Larvae	TRINITY_DN49213_c0_g1	0.274	-1.86963	0.0115648	yes	down	157.13	54.14	129.02	4.07	30.54	43.26
Larvae	TRINITY_DN53105_c0_g1	0.296	-1.75715	0.011571	yes	down	12.16	11.13	10.78	0.97	3.82	6.49
Larvae	TRINITY_DN45444_c0_g3	4.02	2.00709	0.0115779	yes	up	0.04	0.04	0.06	0.19	0.2	0.21
Larvae	TRINITY_DN55669_c2_g1	0.257	-1.96054	0.011583	yes	down	1.08	0.64	0.81	0.05	0.19	0.43
Larvae	TRINITY_DN55502_c0_g1	0.296	-1.75811	0.0115841	yes	down	28.03	15.52	22.23	1.32	11.94	8.04
Larvae	TRINITY_DN41033_c0_g1	0.337	-1.57123	0.0115867	yes	down	9.92	5.41	9.83	1.48	7.52	5.82
Larvae	TRINITY_DN62835_c0_g1	0.497	-1.00786	0.0116094	yes	down	1.46	1.44	1.33	0.52	0.82	0.89
Larvae	TRINITY_DN6520_c0_g1	4.216	2.07589	0.0116215	yes	up	0.33	1.52	1.4	3.97	5.61	4.25
Larvae	TRINITY_DN7175_c0_g1	0.396	-1.33644	0.0116619	yes	down	1.29	1.79	1.84	0.29	0.83	0.94
Larvae	TRINITY_DN61034_c0_g6	38.502	5.26685	0.0116671	yes	up	0	0	0	0.25	1.14	0.4
Larvae	TRINITY_DN43903_c0_g1	2.523	1.33492	0.0116862	yes	up	7.08	5.07	2.92	16.75	11.76	11.4
Larvae	TRINITY_DN45580_c0_g1	8.239	3.04241	0.0116934	yes	up	2.23	2.54	0	15.19	17.47	11.28
Larvae	TRINITY_DN57551_c1_g3	0.268	-1.9003	0.0117174	yes	down	9.34	5.63	10.65	0.41	3.47	3.22
Larvae	TRINITY_DN58854_c1_g1	0.627	-0.674117	0.0117201	yes	down	7.12	5.65	6.76	3.25	5.21	4.54
Larvae	TRINITY_DN56431_c3_g4	0.094	-3.40422	0.0117815	yes	down	2.52	2.88	6.92	0	0.88	0
Larvae	TRINITY_DN41806_c0_g1	3.153	1.65678	0.0117841	yes	up	3	0.97	0.64	5.6	7.15	2.88
Larvae	TRINITY_DN59903_c0_g1	0.228	-2.13592	0.0117919	yes	down	59.61	38.95	208.61	15.19	12.67	35.41
Larvae	TRINITY_DN56153_c5_g1	0.416	-1.26399	0.0117954	yes	down	1.78	0.7	1.91	0.62	0.63	0.61
Larvae	TRINITY_DN60125_c0_g1	0.582	-0.781584	0.0118076	yes	down	3.35	2.19	2.82	1.37	1.71	1.82
Larvae	TRINITY_DN25769_c0_g1	0.29	-1.78752	0.0118488	yes	down	18.28	11.19	16.68	0.84	6.52	6.65
Larvae	TRINITY_DN55647_c0_g1	0.171	-2.55044	0.0118507	yes	down	2.09	0.98	1.71	0	0.22	0.6
Larvae	TRINITY_DN24519_c0_g1	0.283	-1.82138	0.0118567	yes	down	9.36	4.36	8.3	0.41	3.07	3.01
Larvae	TRINITY_DN15809_c1_g1	0.187	-2.41614	0.0118671	yes	down	1.72	1.3	1.58	0	0.44	0.41
Larvae	TRINITY_DN58677_c2_g1	0.34	-1.55681	0.0118699	yes	down	46.95	30.74	46.87	6.66	19.91	22.19
Larvae	TRINITY_DN51861_c0_g1	0.271	-1.88474	0.011888	yes	down	22.01	12.31	16.26	0.71	7.41	6.85
Larvae	TRINITY_DN56228_c2_g1	0.317	-1.65863	0.011902	yes	down	0.53	1.21	0.7	0.25	0.37	0.2
Larvae	TRINITY_DN52132_c0_g3	0.226	-2.14777	0.0119078	yes	down	7.72	4.94	5.18	0.1	1.9	2.19
Larvae	TRINITY_DN47241_c1_g1	0.256	-1.96643	0.0119098	yes	down	6.53	2.97	5.55	0.36	1.51	1.82
Larvae	TRINITY_DN56754_c2_g4	27.998	4.80726	0.0119107	yes	up	0	0.08	0	1.57	0	1.17
Larvae	TRINITY_DN51822_c0_g1	0.232	-2.1065	0.0119183	yes	down	12.03	8.11	11.94	0.22	3.08	4.07
Larvae	TRINITY_DN38844_c0_g1	0.128	-2.96994	0.0119355	yes	down	2.72	9.55	18.53	0.28	0	0.08
Larvae	TRINITY_DN57074_c1_g1	0.369	-1.43795	0.0119655	yes	down	0.38	0.76	0.92	0.29	0.17	0.34
Larvae	TRINITY_DN57047_c1_g3	0.308	-1.69833	0.0119815	yes	down	7.6	8.93	4.62	1.37	4.69	0.6
Larvae	TRINITY_DN46443_c0_g2	0.189	-2.40396	0.0119815	yes	down	1.3	1.51	1.38	0	0.28	0.54
Larvae	TRINITY_DN63339_c0_g1	5.002	2.32242	0.0119922	yes	up	0.2	0.23	0.64	2.46	1.66	1.53
Larvae	TRINITY_DN60503_c0_g2	0.608	-0.718521	0.0120053	yes	down	30.29	27.67	39.62	28.63	16.45	18.71
Larvae	TRINITY_DN60598_c2_g1	0.237	-2.07402	0.0120169	yes	down	5.74	2.72	4.72	0.13	1.29	1.83
Larvae	TRINITY_DN38764_c0_g1	0.029	-5.09707	0.0120571	yes	down	1.99	1.52	0.69	0	0	0
Larvae	TRINITY_DN63231_c0_g1	1.853	0.889513	0.0120639	yes	up	6.8	4.11	4.61	8.33	14.95	7.49
Larvae	TRINITY_DN35817_c0_g2	0.286	-1.80827	0.0120879	yes	down	0.74	1.06	1.14	0.06	0.34	0.48
Larvae	TRINITY_DN62752_c0_g1	2.177	1.12245	0.0120997	yes	up	1.34	0.32	1.68	3.16	2.27	1.84
Larvae	TRINITY_DN49757_c0_g1	32.083	5.00373	0.0121403	yes	up	0	0	0	0.14	0.21	0.2
Larvae	TRINITY_DN47085_c0_g1	0.366	-1.45059	0.0121696	yes	down	4.01	3.44	4.84	0.73	2.07	2.11
Larvae	TRINITY_DN62039_c1_g1	0.271	-1.88281	0.012195	yes	down	0.58	1.19	3.91	0.63	0.34	0.46
Larvae	TRINITY_DN54796_c0_g1	0.257	-1.95884	0.0122234	yes	down	3.12	1.79	4.01	0.1	1.47	1.07
Larvae	TRINITY_DN57818_c4_g1	1.518	0.601948	0.0122316	yes	up	50.97	46.99	66.55	103.14	95.29	76.11
Larvae	TRINITY_DN26314_c0_g1	0.347	-1.52695	0.0122611	yes	down	34.38	24.83	27.19	2.72	13.5	15.21
Larvae	TRINITY_DN62944_c0_g1	1.742	0.800538	0.0122892	yes	up	1.5	0.58	1.79	4.27	3.19	2.03
Larvae	TRINITY_DN61409_c5_g1	0.298	-1.74812	0.0123008	yes	down	4.9	2.93	4.65	0.25	2.16	1.52
Larvae	TRINITY_DN63272_c0_g1	0.255	-1.97079	0.0123039	yes	down	4.88	3.13	4.92	0.15	1.74	1.61
Larvae	TRINITY_DN48885_c0_g1	0.292	-1.77489	0.0123047	yes	down	14.5	7.74	8.05	0.65	11.99	13.62
Larvae	TRINITY_DN47091_c1_g1	0.27	-1.89045	0.0123506	yes	down	8.43	5.19	5.95	0.28	2.77	2.53
Larvae	TRINITY_DN60444_c1_g1	1.581	0.660909	0.0123617	yes	up	17.18	13.77	14	19.48	32.18	21.36
Larvae	TRINITY_DN64008_c2_g1	0.51	-0.971519	0.0123716	yes	down	2.44	1.17	1.35	0.5	1.29	0.86
Larvae	TRINITY_DN59510_c0_g1	0.272	-1.87872	0.0123766	yes	down	17.04	10.33	14.81	0.57	5.97	5.57
Larvae	TRINITY_DN58186_c3_g2	0.28	-1.83456	0.01238	yes	down	0.72	0.19	0.41	0.04	0.22	0.13
Larvae	TRINITY_DN44135_c0_g1	0.257	-1.96294	0.0123964	yes	down	9.58	7.14	7.73	0.27	3.06	3.14
Larvae	TRINITY_DN34246_c0_g1	0.293	-1.76858	0.0124186	yes	down	0.81	0.49	0.85	0.15	0.18	0.32
Larvae	TRINITY_DN48072_c0_g1	0.175	-2.51064	0.0124369	yes	down	0.4	0.56	0.38	0.06	0.18	0
Larvae	TRINITY_DN43784_c0_g1	0.245	-2.03084	0.0124929	yes	down	3.65	2.68	3.65	0.08	1.28	1.2
Larvae	TRINITY_DN50794_c0_g1	3.782	1.91916	0.0124935	yes	up	0.54	1.31	0.21	3.02	1.64	3.71
Larvae	TRINITY_DN46129_c0_g1	0.283	-1.82278	0.0125189	yes	down	7.62	4.01	6.95	0.35	1.96	3.09
Larvae	TRINITY_DN54343_c0_g1	0.575	-0.799521	0.0125326	yes	down	8.86	5.21	8.1	3.3	5.45	4.7
Larvae	TRINITY_DN57490_c5_g1	2.23	1.15673	0.0125449	yes	up	119.26	118.92	148.75	101.11	283.11	271.04
Larvae	TRINITY_DN11800_c0_g1	0.339	-1.55984	0.0125958	yes	down	8.05	9.82	7.19	0.94	3.11	4.83
Larvae	TRINITY_DN40476_c0_g4	0.552	-0.856431	0.0126193	yes	down	21.57	31.98	47.06	15.85	21.5	20.78
Larvae	TRINITY_DN47830_c0_g1	0.58	-0.785026	0.012641	yes	down	4.8	3.43	4.89	1.99	2.82	3.19
Larvae	TRINITY_DN47815_c0_g1	0.187	-2.41662	0.0126436	yes	down	2.06	1.18	2.21	0	1.05	0.4
Larvae	TRINITY_DN63886_c14_g1	2.59	1.37316	0.0126547	yes	up	97.8	46.19	79.1	142.48	176.49	233.41
Larvae	TRINITY_DN30121_c0_g1	0.178	-2.49382	0.0126996	yes	down	1.26	1.18	1.27	0	0.44	0.2
Larvae	TRINITY_DN57430_c0_g2	0.139	-2.84341	0.0127703	yes	down	0.45	0.2	0.13	0	0.08	0.02
Larvae	TRINITY_DN63297_c5_g1	0.272	-1.87997	0.0127719	yes	down	1.62	0.95	0.59	0.08	0.61	0.24
Larvae	TRINITY_DN49116_c0_g1	0.234	-2.09838	0.0127813	yes	down	5.23	4.06	3.56	0.1	1.31	1.72
Larvae	TRINITY_DN49308_c0_g1	0.283	-1.82227	0.0128205	yes	down	13.47	10.07	13.96	0.45	5.51	4.79
Larvae	TRINITY_DN55162_c2_g1	0.661	-0.596971	0.0128863	yes	down	48.03	69.13	60.79	51.51	46.47	50.83
Larvae	TRINITY_DN56885_c2_g1	10.771	3.4291	0.0128897	yes	up	0	0.66	0	4.88	1.59	1.25
Larvae	TRINITY_DN55235_c0_g1	0.299	-1.74187	0.0129054	yes	down	9.28	6.6	7.92	0.47	3.16	3.96
Larvae	TRINITY_DN54293_c1_g2	8.749	3.12907	0.0129265	yes	up	0.14	0	0.15	1.78	0.54	0.8
Larvae	TRINITY_DN56537_c1_g4	1.923	0.94308	0.0129279	yes	up	2.97	1.4	2.41	4.42	4.05	5.12
Larvae	TRINITY_DN50263_c0_g1	0.242	-2.04586	0.0129296	yes	down	0.26	0.21	0.18	0.01	0.07	0.03
Larvae	TRINITY_DN61837_c1_g1	1.54	0.62319	0.0129328	yes	up	30.05	36.26	34.09	44.42	72.54	62.94
Larvae	TRINITY_DN52933_c0_g1	0.328	-1.60746	0.0129532	yes	down	131.52	118.69	155.67	10.33	58.79	60.66
Larvae	TRINITY_DN59352_c0_g1	0.296	-1.75863	0.0129586	yes	down	12.74	8.24	10.91	0.75	4.84	4.73
Larvae	TRINITY_DN40112_c0_g1	0.061	-4.04267	0.0129591	yes	down	0.05	0.77	2.28	0.17	0	0
Larvae	TRINITY_DN52924_c0_g1	0.278	-1.84937	0.0130144	yes	down	5.52	3.72	2.91	0.24	1.22	2.05
Larvae	TRINITY_DN59996_c0_g1	0.245	-2.02822	0.0130273	yes	down	5.35	2.88	2.67	0.11	1.3	1.37
Larvae	TRINITY_DN54687_c0_g1	0.535	-0.903432	0.013046	yes	down	58.39	56.62	57.45	19.13	36.35	37.62
Larvae	TRINITY_DN56594_c0_g2	0.469	-1.09289	0.0130712	yes	down	6.87	4.14	4.45	1.2	2.82	3.24
Larvae	TRINITY_DN49722_c0_g1	1.525	0.608724	0.0130795	yes	up	43.04	36.25	34.03	52.73	72.67	57.3
Larvae	TRINITY_DN57911_c0_g2	7.879	2.97802	0.01308	yes	up	0.03	0.06	0.06	0.28	0.08	0.88
Larvae	TRINITY_DN55951_c0_g3	0.251	-1.99237	0.0130938	yes	down	25.48	16.01	19.39	0.54	7.65	8.07
Larvae	TRINITY_DN63673_c1_g1	0.476	-1.07113	0.0131095	yes	down	1.65	0.83	1.26	0.57	1.07	0.88
Larvae	TRINITY_DN61073_c9_g3	0.456	-1.13309	0.0131182	yes	down	9.2	5.61	10.5	3.71	4.65	3.09
Larvae	TRINITY_DN59705_c4_g1	2.131	1.09154	0.0131377	yes	up	1	0.41	0.39	1.07	1.15	1.28
Larvae	TRINITY_DN42881_c0_g1	0.306	-1.71018	0.0132093	yes	down	39.64	27.42	36.48	2.1	14.19	16.69
Larvae	TRINITY_DN50924_c0_g1	0.251	-1.99279	0.0132414	yes	down	4.77	2.75	2.92	0.11	1.31	1.41
Larvae	TRINITY_DN52406_c0_g2	0.593	-0.753389	0.013255	yes	down	14.62	14.05	17.94	12.93	10.81	6.19
Larvae	TRINITY_DN26807_c0_g1	10.407	3.37952	0.0132563	yes	up	0.02	0.04	0.04	1.35	0.15	0.05
Larvae	TRINITY_DN63166_c0_g3	0.444	-1.17088	0.0132668	yes	down	4.25	2.57	3.59	0.85	1.58	2.39
Larvae	TRINITY_DN52183_c0_g1	0.214	-2.22381	0.0132788	yes	down	7.28	3.54	5.36	0.05	2	1.54
Larvae	TRINITY_DN56118_c7_g3	35.673	5.15676	0.0132912	yes	up	0	0	0	1.39	2.42	5.19
Larvae	TRINITY_DN43931_c0_g2	0.291	-1.77933	0.0132969	yes	down	38.97	29.1	33.88	1.71	14.42	14.87
Larvae	TRINITY_DN59807_c0_g1	0.524	-0.932846	0.0133856	yes	down	1.08	0.84	1.79	0.6	0.73	0.99
Larvae	TRINITY_DN57669_c0_g2	0.295	-1.7631	0.0134002	yes	down	8.82	6.7	6.79	0.41	3.05	3.48
Larvae	TRINITY_DN61086_c3_g1	0.468	-1.09396	0.0134097	yes	down	13.06	3.57	7.13	10.91	2.33	8.17
Larvae	TRINITY_DN37053_c0_g1	0.289	-1.79017	0.0134182	yes	down	6.58	3.81	5.07	0.27	2.17	2.25
Larvae	TRINITY_DN45175_c0_g1	0.31	-1.69007	0.0134597	yes	down	27.85	17.83	27.66	1.53	11.71	10.58
Larvae	TRINITY_DN50419_c0_g1	0.242	-2.04658	0.0134601	yes	down	16.72	11.43	11.91	0.41	4	5.65
Larvae	TRINITY_DN53147_c1_g1	0.529	-0.918103	0.0135693	yes	down	53.75	70.99	106.82	27.58	55.16	46.96
Larvae	TRINITY_DN63252_c6_g4	0.454	-1.14005	0.0135695	yes	down	68.42	100.04	183.72	55.23	36.51	58.7
Larvae	TRINITY_DN60959_c1_g1	0.477	-1.06765	0.0135861	yes	down	131.41	231.09	207.27	127.72	54.16	117.67
Larvae	TRINITY_DN57025_c0_g1	0.299	-1.73999	0.0136113	yes	down	20.44	12.77	18.36	0.97	7.41	7.83
Larvae	TRINITY_DN62811_c0_g1	0.315	-1.66608	0.0136232	yes	down	0.82	0.63	0.67	0.05	0.32	0.34
Larvae	TRINITY_DN36820_c0_g1	0.079	-3.66243	0.0136752	yes	down	0.54	0.18	0.67	0	0	0.09
Larvae	TRINITY_DN41832_c0_g1	0.301	-1.7314	0.0137071	yes	down	65.54	42.39	62.14	3.22	23.66	26.25
Larvae	TRINITY_DN59165_c0_g2	0.145	-2.78179	0.0137255	yes	down	11.35	0.79	7.84	10.38	0	0.05
Larvae	TRINITY_DN60878_c0_g1	0.637	-0.649832	0.0137405	yes	down	12.01	8.06	12.25	4.31	7.23	7.44
Larvae	TRINITY_DN58577_c4_g1	1.832	0.873697	0.013752	yes	up	81.23	55.58	125.56	220.25	169.2	110.28
Larvae	TRINITY_DN43470_c0_g1	1.62	0.696006	0.0138124	yes	up	81.78	42.41	52.31	91.07	119.53	96.15
Larvae	TRINITY_DN48297_c0_g1	12.439	3.63675	0.0138326	yes	up	0.08	0	0	0.54	0.82	0.19
Larvae	TRINITY_DN50711_c1_g1	0.241	-2.0558	0.0138911	yes	down	8.8	9.67	3.66	2.49	3.35	0.54
Larvae	TRINITY_DN44348_c0_g1	0.222	-2.16899	0.0139063	yes	down	14.25	10.67	9.15	0.21	3.57	4.22
Larvae	TRINITY_DN42301_c0_g1	0.283	-1.81862	0.0139272	yes	down	30.24	28.22	31.04	1.34	11.45	13.55
Larvae	TRINITY_DN57623_c0_g1	0.52	-0.942174	0.0139513	yes	down	3.87	6.66	3.66	2.66	2.74	2.44
Larvae	TRINITY_DN47410_c0_g1	0.36	-1.47551	0.014005	yes	down	4.57	4.37	4.22	0.51	1.79	2.67
Larvae	TRINITY_DN48309_c0_g1	0.245	-2.02734	0.0140213	yes	down	0.92	0.53	0.47	0.02	0.29	0.19
Larvae	TRINITY_DN53024_c0_g2	0.32	-1.64243	0.0140287	yes	down	17.03	10.56	15.86	1	6.95	6.57
Larvae	TRINITY_DN47063_c0_g1	0.621	-0.688197	0.0140525	yes	down	8.94	6.47	11.41	4.86	6.44	6.16
Larvae	TRINITY_DN55512_c0_g1	2.819	1.49529	0.0140934	yes	up	0.41	1.01	0.36	2.03	1.89	1.01
Larvae	TRINITY_DN55108_c0_g2	0.66	-0.599917	0.0141238	yes	down	30.02	36.81	40.84	28.69	23.15	23.52
Larvae	TRINITY_DN61644_c1_g2	0.64	-0.643727	0.0141239	yes	down	17.37	15.79	14.34	9.52	11.24	11.39
Larvae	TRINITY_DN54118_c0_g1	1.687	0.75461	0.0141328	yes	up	4.29	2.73	4.24	6.47	7.32	6.12
Larvae	TRINITY_DN47078_c0_g2	0.3	-1.73725	0.0141627	yes	down	2.77	2.2	4.65	1.24	1.57	0.18
Larvae	TRINITY_DN52112_c0_g1	2.323	1.21615	0.0141809	yes	up	2.67	1.41	1.29	3.69	5.97	3.43
Larvae	TRINITY_DN56040_c0_g2	2.646	1.40385	0.0141879	yes	up	3.66	1.21	1.39	7.33	7.66	2.72
Larvae	TRINITY_DN91618_c0_g1	0.315	-1.66818	0.0142396	yes	down	20.21	12.1	17.03	1.08	7.74	7.37
Larvae	TRINITY_DN55170_c0_g1	1.842	0.881511	0.0142469	yes	up	4.2	5.06	7.52	7.9	9.18	12.81
Larvae	TRINITY_DN50138_c0_g1	0.276	-1.85924	0.0142651	yes	down	3.79	2.81	3.79	0.13	1.33	1.53
Larvae	TRINITY_DN38675_c0_g1	29.701	4.89245	0.0142685	yes	up	0	0	0	0.12	0.15	0.17
Larvae	TRINITY_DN25956_c0_g1	0.19	-2.39452	0.014287	yes	down	7.95	1.07	9.39	0.93	1.23	0.99
Larvae	TRINITY_DN83051_c0_g1	0.298	-1.7465	0.014287	yes	down	6.23	4.69	7.21	0.33	2.3	2.97
Larvae	TRINITY_DN53298_c0_g1	0.308	-1.69767	0.0143251	yes	down	9.58	6.37	11.34	0.47	3.55	4.06
Larvae	TRINITY_DN40380_c0_g1	0.529	-0.918918	0.0143253	yes	down	9.75	16.22	17.02	9.67	6.35	8.19
Larvae	TRINITY_DN63235_c2_g3	0.03	-5.08055	0.0143305	yes	down	0.18	0.05	0.29	0	0	0
Larvae	TRINITY_DN50949_c0_g1	5.577	2.47941	0.0143397	yes	up	0.17	0.05	0.15	0.62	1.55	0.15
Larvae	TRINITY_DN55234_c0_g1	0.325	-1.61968	0.0143469	yes	down	0.72	0.92	1.05	0.26	0.48	0.17
Larvae	TRINITY_DN48265_c0_g1	0.22	-2.18495	0.0143785	yes	down	12.35	7.13	11.98	0.12	3.21	3.96
Larvae	TRINITY_DN56316_c0_g1	0.268	-1.89769	0.0143851	yes	down	15.05	7.96	42.2	18.17	3.73	10.99
Larvae	TRINITY_DN56237_c0_g3	1.978	0.984069	0.0144497	yes	up	4.34	3.26	5.36	13.29	6.78	5.78
Larvae	TRINITY_DN31791_c0_g1	0.307	-1.70254	0.0144706	yes	down	11.79	7.25	11.47	0.66	3.62	5.35
Larvae	TRINITY_DN46901_c0_g1	0.296	-1.75805	0.0144747	yes	down	3.44	3.01	2.87	0.16	1.31	1.45
Larvae	TRINITY_DN54554_c1_g1	0.296	-1.75743	0.0144824	yes	down	13.42	8.15	12.93	0.62	4.99	5.03
Larvae	TRINITY_DN51068_c0_g1	0.273	-1.87053	0.0144839	yes	down	12.21	7.78	11.93	0.41	4.94	3.83
Larvae	TRINITY_DN57028_c0_g1	0.28	-1.83899	0.0145009	yes	down	7.36	4.84	5.73	0.23	2.67	2.28
Larvae	TRINITY_DN109284_c0_g1	0.33	-1.59964	0.014509	yes	down	4.15	4.42	9.16	1.61	2.3	1.72
Larvae	TRINITY_DN28166_c0_g1	0.123	-3.02082	0.0145214	yes	down	0.73	1.57	2.55	0	0.58	0
Larvae	TRINITY_DN24229_c0_g1	0.248	-2.01367	0.0145696	yes	down	13.71	6.91	9.57	0.29	4.02	3.58
Larvae	TRINITY_DN17769_c0_g1	0.304	-1.72014	0.0145732	yes	down	33.37	20.89	29.55	1.61	11.15	13.7
Larvae	TRINITY_DN57649_c0_g1	0.26	-1.94084	0.0145802	yes	down	3.65	1.4	2.62	0.1	1.47	1.15
Larvae	TRINITY_DN49277_c0_g1	0.266	-1.91108	0.0145938	yes	down	1.11	1.21	0.99	0.06	0.42	0.43
Larvae	TRINITY_DN60768_c0_g2	29.238	4.86977	0.0145952	yes	up	0	0	0	0.14	0.21	0.15
Larvae	TRINITY_DN63304_c1_g5	29.238	4.86977	0.0145952	yes	up	0	0	0	0.06	0.09	0.06
Larvae	TRINITY_DN63075_c0_g1	0.492	-1.02386	0.0146312	yes	down	1.22	0.82	1.52	1.28	1.55	0.56
Larvae	TRINITY_DN55370_c3_g4	0.222	-2.16821	0.0146313	yes	down	2.09	1.35	1.93	0.01	0.82	0.42
Larvae	TRINITY_DN40846_c0_g1	0.546	-0.873725	0.0146367	yes	down	3.06	1.68	1.94	0.96	1.6	1.31
Larvae	TRINITY_DN57072_c0_g2	1.63	0.705075	0.0146518	yes	up	2.09	1.71	3.4	3.52	3.95	3.05
Larvae	TRINITY_DN57346_c0_g1	0.291	-1.781	0.0146552	yes	down	2.96	2.07	2.4	0.14	0.77	1.35
Larvae	TRINITY_DN58508_c0_g1	0.31	-1.69072	0.0146642	yes	down	11.16	7.07	9.61	0.8	3.59	4.66
Larvae	TRINITY_DN30339_c0_g1	0.303	-1.7236	0.0146679	yes	down	2.36	2.29	1.91	0.16	1.02	0.87
Larvae	TRINITY_DN62851_c4_g1	1.642	0.71557	0.0146789	yes	up	3.42	2.85	2.77	3.94	7.19	6.39
Larvae	TRINITY_DN51624_c0_g1	0.593	-0.753158	0.0147069	yes	down	11.75	8.54	13.71	6.08	8.5	8.78
Larvae	TRINITY_DN162280_c0_g1	0.031	-5.0334	0.014737	yes	down	0.42	0.1	0.55	0	0	0
Larvae	TRINITY_DN104627_c0_g1	0.273	-1.87047	0.0147423	yes	down	6.43	3.97	5.11	0.2	2.18	2.09
Larvae	TRINITY_DN59701_c0_g1	0.501	-0.997045	0.0147638	yes	down	4.77	1.8	3.22	1.79	2.1	1.31
Larvae	TRINITY_DN63854_c0_g1	0.323	-1.63204	0.0147995	yes	down	0.93	0.34	0.31	0.05	0.75	0.19
Larvae	TRINITY_DN55646_c0_g1	0.195	-2.35523	0.0148227	yes	down	0.62	0.5	0.69	0	0.12	0.24
Larvae	TRINITY_DN42086_c0_g1	0.099	-3.33603	0.0148483	yes	down	7.33	14.57	21.42	3.55	0	0
Larvae	TRINITY_DN37234_c1_g1	0.334	-1.58171	0.0148623	yes	down	5.86	4.41	4.92	0.4	2.24	2.73
Larvae	TRINITY_DN60151_c1_g1	0.327	-1.61062	0.0148765	yes	down	1.3	2.26	3.31	1.08	1.24	0.84
Larvae	TRINITY_DN45545_c0_g1	0.319	-1.64652	0.0148822	yes	down	8.55	5.26	6.63	0.48	2.84	3.49
Larvae	TRINITY_DN55708_c11_g1	0.306	-1.70908	0.0148974	yes	down	2.92	2.19	2.21	0.14	1.25	1.16
Larvae	TRINITY_DN56800_c1_g3	0.314	-1.67292	0.0149058	yes	down	16.74	5.7	6.79	6.01	1.77	1.67
Larvae	TRINITY_DN59790_c0_g2	9.175	3.19764	0.0149636	yes	up	0.68	0	0	3.41	2.24	2.29
Larvae	TRINITY_DN53350_c0_g9	0.611	-0.709921	0.0149702	yes	down	267.18	247.52	248.83	237.98	111.76	192.19
Larvae	TRINITY_DN54058_c0_g2	0.289	-1.79132	0.0149744	yes	down	8.45	3.1	4.43	0.28	3.33	1.4
Larvae	TRINITY_DN52364_c1_g1	0.293	-1.77064	0.0149928	yes	down	14.56	8.12	12.06	0.59	5.79	5.12
Larvae	TRINITY_DN52897_c0_g2	0.208	-2.26245	0.0150166	yes	down	2.3	1.9	2.35	0	0.81	0.61
Larvae	TRINITY_DN61812_c1_g1	0.334	-1.58344	0.0150175	yes	down	3.41	1.79	2.97	0.22	1.24	1.4
Larvae	TRINITY_DN58982_c2_g1	4.229	2.08046	0.0150176	yes	up	0.63	0.12	0.12	1.22	1.4	1.76
Larvae	TRINITY_DN61363_c0_g1	0.584	-0.777014	0.0150198	yes	down	3.21	2.21	3.15	1.37	2.17	1.74
Larvae	TRINITY_DN56718_c1_g1	0.001	-9.92988	0.0150478	yes	down	0.77	0	302.02	0	0	0
Larvae	TRINITY_DN51713_c0_g1	0.33	-1.59804	0.015052	yes	down	1.51	0.84	1.4	0.13	0.74	0.42
Larvae	TRINITY_DN61990_c2_g3	0.358	-1.48241	0.0150794	yes	down	9.14	5.54	8.51	0.64	3.5	4.23
Larvae	TRINITY_DN59319_c1_g1	0.315	-1.66695	0.0150943	yes	down	29.59	18.21	23.44	8.59	14.8	30
Larvae	TRINITY_DN56190_c1_g1	0.246	-2.02152	0.0151226	yes	down	8.17	4.17	6.67	0.17	2.67	2.1
Larvae	TRINITY_DN54874_c3_g1	0.454	-1.14079	0.0151709	yes	down	1.52	1.25	2.72	0.77	1.19	0.69
Larvae	TRINITY_DN52037_c1_g1	1.694	0.760853	0.0151745	yes	up	504.7	410.33	391.21	477.03	855.83	695.7
Larvae	TRINITY_DN53666_c3_g2	0.481	-1.05669	0.015188	yes	down	10.58	10.87	20.2	6.43	10.82	4.25
Larvae	TRINITY_DN59540_c0_g1	0.286	-1.80687	0.0151891	yes	down	16.25	8.71	14.2	0.62	6.57	4.67
Larvae	TRINITY_DN61293_c4_g1	0.335	-1.5795	0.0153058	yes	down	8.82	5.13	0.05	0.05	0.02	0.03
Larvae	TRINITY_DN56223_c8_g5	0.195	-2.35657	0.0153187	yes	down	0.45	0.46	0.57	0.07	0.06	0.15
Larvae	TRINITY_DN58157_c0_g1	0.31	-1.68859	0.0153712	yes	down	12.84	5.99	9.88	0.22	5.62	4.13
Larvae	TRINITY_DN63201_c4_g2	0.313	-1.67748	0.0153905	yes	down	1.55	0.62	1.4	0.09	0.62	0.46
Larvae	TRINITY_DN58209_c0_g1	0.254	-1.97693	0.0153963	yes	down	3.21	2.15	3.14	0.08	0.96	1.23
Larvae	TRINITY_DN61539_c1_g1	0.285	-1.8118	0.015411	yes	down	67.16	45.5	60.66	2.59	24.34	24.32
Larvae	TRINITY_DN61056_c3_g1	0.544	-0.879541	0.0154204	yes	down	20.61	31.7	28.52	17.23	17.56	18.18
Larvae	TRINITY_DN40815_c1_g1	0.293	-1.76863	0.0154594	yes	down	15.26	10.56	13.81	0.66	4.97	6.55
Larvae	TRINITY_DN51608_c2_g1	0.603	-0.72942	0.015498	yes	down	3.97	2.82	3.77	1.57	2.68	2.49
Larvae	TRINITY_DN64102_c20_g1	0.03	-5.06946	0.0155283	yes	down	0.27	0.32	1.19	0	0	0
Larvae	TRINITY_DN47234_c0_g1	0.488	-1.03556	0.015563	yes	down	3.43	3.66	4.42	1.69	1.44	2.7
Larvae	TRINITY_DN19503_c0_g1	0.294	-1.76679	0.0155802	yes	down	12.15	7.65	7.94	0.47	4.05	4.07
Larvae	TRINITY_DN52572_c1_g2	0.127	-2.97312	0.0155813	yes	down	0.06	0.09	0.08	0	0.01	0.01
Larvae	TRINITY_DN56723_c0_g1	2.551	1.35121	0.0155997	yes	up	0.22	0.14	0.14	0.19	0.72	0.52
Larvae	TRINITY_DN56792_c0_g1	0.461	-1.11695	0.015608	yes	down	7.24	5.48	7.94	1.18	3.47	4.5
Larvae	TRINITY_DN58484_c0_g1	0.263	-1.9258	0.0156228	yes	down	7.35	5.02	4.11	0.19	2.25	2.17
Larvae	TRINITY_DN61784_c0_g2	0.285	-1.81146	0.0156487	yes	down	20.61	11.79	13.44	3.2	6.87	5.93
Larvae	TRINITY_DN50710_c0_g1	0.28	-1.8379	0.015718	yes	down	5.77	4.29	5.28	0.18	1.97	3.67
Larvae	TRINITY_DN57430_c0_g4	0.167	-2.57828	0.0157427	yes	down	0.97	0.89	0.57	0	0.15	0.26
Larvae	TRINITY_DN58992_c0_g1	0.268	-1.90043	0.0158174	yes	down	3.04	1.46	2.26	0.08	0.85	0.96
Larvae	TRINITY_DN32683_c0_g1	0.293	-1.77009	0.0158177	yes	down	12.61	9.2	12.51	0.54	4.48	5.44
Larvae	TRINITY_DN60236_c3_g1	0.657	-0.606659	0.0158297	yes	down	14.09	13.48	12.61	9.14	8.35	9.89
Larvae	TRINITY_DN55239_c0_g1	36.386	5.18533	0.0158335	yes	up	0	0	0	0.03	0.24	0.12
Larvae	TRINITY_DN46075_c0_g1	0.289	-1.79305	0.0158359	yes	down	3.92	2.31	4.48	0.16	1.48	1.54
Larvae	TRINITY_DN94060_c0_g1	0.086	-3.53443	0.0158384	yes	down	0.17	0.2	0.33	0	0	0.05
Larvae	TRINITY_DN55236_c7_g1	0.228	-2.13025	0.0158503	yes	down	12.29	6.86	9.87	0.16	2.62	4.04
Larvae	TRINITY_DN41741_c0_g1	0.206	-2.27591	0.0159036	yes	down	1.3	0.97	0.65	0	0.16	0.3
Larvae	TRINITY_DN60183_c0_g1	1.618	0.694155	0.0159043	yes	up	1.55	0.96	2.2	3.28	2.38	2.01
Larvae	TRINITY_DN48912_c0_g1	0.318	-1.65402	0.0159057	yes	down	8.17	5.32	7.06	0.43	3.32	3.03
Larvae	TRINITY_DN55660_c0_g1	0.261	-1.93586	0.015914	yes	down	5.7	4.49	5.97	0.15	2.6	1.71
Larvae	TRINITY_DN56116_c1_g2	4.039	2.01385	0.0159474	yes	up	0.2	0.47	0.21	0.83	1.24	1.67
Larvae	TRINITY_DN62432_c0_g1	0.375	-1.41601	0.0159998	yes	down	1.37	1.71	2.26	0.29	0.61	1.19
Larvae	TRINITY_DN39968_c0_g1	0.24	-2.06074	0.0160135	yes	down	3182.14	2451.71	747.48	909.3	94.1	478.28
Larvae	TRINITY_DN62125_c1_g1	0.376	-1.41162	0.0160245	yes	down	2.22	3.16	6.87	2.57	1.74	1.15
Larvae	TRINITY_DN63025_c1_g3	1.721	0.783275	0.0160254	yes	up	3.89	1.9	2.74	5.88	4.23	5.35
Larvae	TRINITY_DN40405_c0_g1	0.209	-2.26033	0.0160342	yes	down	5.03	3.05	3.96	0	1.73	0.6
Larvae	TRINITY_DN57256_c1_g1	0.384	-1.38241	0.0160418	yes	down	6.09	4.62	5.44	0.63	2.75	3.15
Larvae	TRINITY_DN55679_c0_g1	0.306	-1.70986	0.0160595	yes	down	9.99	5.76	7.97	0.48	2.95	4.1
Larvae	TRINITY_DN15722_c0_g1	0.326	-1.61583	0.0160634	yes	down	4.85	5.47	5	0.58	1.74	2.68
Larvae	TRINITY_DN59778_c1_g1	1.604	0.681993	0.016113	yes	up	11.62	8.61	8.61	17.3	20.49	11.21
Larvae	TRINITY_DN55908_c0_g3	0.196	-2.34824	0.0161223	yes	down	2.96	1.39	2.35	0	0.94	0.44
Larvae	TRINITY_DN63736_c0_g2	0.341	-1.55315	0.0161349	yes	down	2.98	2.57	2.31	0.23	1.28	1.32
Larvae	TRINITY_DN125457_c0_g1	0.245	-2.03077	0.0161482	yes	down	10.7	8.21	7.58	0.18	3.09	3.52
Larvae	TRINITY_DN53898_c0_g1	0.52	-0.94399	0.0161509	yes	down	4.88	2.7	5.01	1.54	3.18	2.08
Larvae	TRINITY_DN7114_c0_g1	0.354	-1.49949	0.0161683	yes	down	6.02	3.59	5.62	0.47	2.35	2.81
Larvae	TRINITY_DN51237_c0_g1	0.366	-1.44835	0.0161706	yes	down	4.67	3.37	4.52	0.45	1.94	2.38
Larvae	TRINITY_DN60825_c1_g1	3.357	1.74721	0.0161769	yes	up	0.86	0.91	2.52	6.72	2.04	5.75
Larvae	TRINITY_DN55801_c5_g1	0.365	-1.45338	0.0161912	yes	down	1.29	1.48	2.33	1	1.47	0.78
Larvae	TRINITY_DN57420_c0_g1	0.405	-1.30451	0.0162001	yes	down	1.06	1.25	0.91	0.51	0.57	0.16
Larvae	TRINITY_DN63843_c5_g1	0.621	-0.688101	0.0162017	yes	down	8.69	6.42	9.89	4.87	5.37	6.17
Larvae	TRINITY_DN62524_c2_g1	2.827	1.49913	0.0162024	yes	up	0.21	0.14	0.07	0.38	0.65	0.29
Larvae	TRINITY_DN61734_c0_g3	0.371	-1.42884	0.0162049	yes	down	2.12	5.04	5.81	1.43	1.25	2.28
Larvae	TRINITY_DN54614_c0_g1	0.374	-1.42008	0.0162128	yes	down	3.49	2.76	3.33	0.48	1.32	1.88
Larvae	TRINITY_DN57679_c2_g3	0.257	-1.96201	0.0162199	yes	down	9.09	5.56	7.93	0.18	2.6	2.99
Larvae	TRINITY_DN54753_c0_g1	0.235	-2.09006	0.0162344	yes	down	6.69	3.36	4.34	0.09	1.52	1.91
Larvae	TRINITY_DN55944_c1_g1	0.31	-1.69011	0.0162501	yes	down	39.77	30.14	39.89	2.16	14.02	18.91
Larvae	TRINITY_DN52867_c0_g1	3.127	1.64465	0.0162658	yes	up	0.04	0.02	0.04	0.15	0.13	0.06
Larvae	TRINITY_DN7523_c0_g1	2.505	1.32491	0.0162823	yes	up	4.58	2.09	2.48	4.49	13.97	5.78
Larvae	TRINITY_DN24346_c0_g1	0.254	-1.97671	0.0162844	yes	down	7.14	5.88	6.44	0.15	2.97	2.1
Larvae	TRINITY_DN105174_c0_g1	0.387	-1.37051	0.0162923	yes	down	3.96	3.9	4.54	0.72	2.52	1.66
Larvae	TRINITY_DN49366_c0_g1	0.261	-1.93892	0.0163026	yes	down	11.93	8.73	9.11	0.34	3.77	4.05
Larvae	TRINITY_DN52366_c0_g1	0.273	-1.87545	0.0163116	yes	down	14.65	10.22	12.51	0.44	4.65	5.57
Larvae	TRINITY_DN58079_c0_g1	0.314	-1.66953	0.0163257	yes	down	5.81	2.97	5.27	0.38	2.63	1.78
Larvae	TRINITY_DN59442_c1_g3	29.975	4.90569	0.0163304	yes	up	0	0	0	0.11	0.2	0.29
Larvae	TRINITY_DN50086_c0_g1	1.702	0.766923	0.0163314	yes	up	11.51	9.82	8.2	13.54	26.24	14.52
Larvae	TRINITY_DN45826_c0_g1	0.349	-1.51701	0.0163639	yes	down	1.95	3.12	3	1.31	0.93	0.62
Larvae	TRINITY_DN59853_c0_g2	0.322	-1.63468	0.0163765	yes	down	14.84	9.14	13.67	0.82	5.53	6.34
Larvae	TRINITY_DN61676_c0_g2	1.667	0.736981	0.0163799	yes	up	19.34	11.44	9.8	28.31	34.42	20.14
Larvae	TRINITY_DN63457_c0_g3	0.114	-3.13415	0.0164333	yes	down	0.23	0.96	0.13	0.03	0.12	0
Larvae	TRINITY_DN59851_c1_g1	0.413	-1.27707	0.0164443	yes	down	1.96	2.09	1.79	0.34	1.02	1.2
Larvae	TRINITY_DN51888_c0_g1	0.205	-2.2898	0.0164681	yes	down	1.63	0.98	1.76	0	0.45	0.4
Larvae	TRINITY_DN60337_c0_g1	0.426	-1.23115	0.0164705	yes	down	0.58	0.36	0.87	0.34	0.21	0.32
Larvae	TRINITY_DN123643_c0_g1	0.325	-1.62019	0.0164733	yes	down	11.51	7.27	8.84	0.63	4.83	3.96
Larvae	TRINITY_DN60221_c0_g1	0.278	-1.84609	0.0164806	yes	down	7.99	4.97	5.33	0.24	2.78	2.39
Larvae	TRINITY_DN64131_c0_g1	1.54	0.622994	0.0164881	yes	up	7.59	7.26	8.58	12.36	13.15	12.4
Larvae	TRINITY_DN63285_c0_g2	0.646	-0.631259	0.016507	yes	down	11.45	12.61	14.49	10.31	8.4	7.59
Larvae	TRINITY_DN57750_c0_g1	1.61	0.686929	0.0165099	yes	up	16.96	11.61	10.58	21.17	20.89	23.61
Larvae	TRINITY_DN35696_c0_g1	0.294	-1.76725	0.0165216	yes	down	22.74	15.39	23.3	0.95	8.3	9.5
Larvae	TRINITY_DN7919_c0_g1	4.981	2.31656	0.0165273	yes	up	0.1	0.06	0.06	0.5	0.52	0.24
Larvae	TRINITY_DN56112_c0_g1	0.546	-0.873362	0.016579	yes	down	2.78	1.89	2.31	1.34	1.04	1.55
Larvae	TRINITY_DN24258_c0_g2	11.676	3.54541	0.0166172	yes	up	0	0	0.54	1.51	2.22	4.31
Larvae	TRINITY_DN56514_c0_g1	0.259	-1.9496	0.0166186	yes	down	8.01	4.47	6.02	0.23	2.3	2.54
Larvae	TRINITY_DN63914_c3_g1	2.259	1.17565	0.0166395	yes	up	0.81	0.37	1.33	0.71	1.63	2.32
Larvae	TRINITY_DN43197_c0_g1	0.26	-1.94099	0.0166528	yes	down	5.5	3.49	4.46	0.12	1.69	1.86
Larvae	TRINITY_DN48606_c0_g1	0.33	-1.59962	0.0166556	yes	down	15.65	10.82	14.84	0.95	6.71	6.5
Larvae	TRINITY_DN31910_c0_g1	0.285	-1.8102	0.0166612	yes	down	19.3	13.56	21.18	0.72	6.4	8.39
Larvae	TRINITY_DN59031_c2_g1	1.51	0.594923	0.0166775	yes	up	26.85	15.32	27.44	44.62	53.65	34.19
Larvae	TRINITY_DN57073_c4_g7	3.55	1.82769	0.0166777	yes	up	0.16	0.05	0.22	0.55	0.6	0.46
Larvae	TRINITY_DN57717_c1_g1	0.297	-1.75224	0.016688	yes	down	34.76	20.9	30.07	1.4	13.69	11.85
Larvae	TRINITY_DN4981_c0_g1	0.302	-1.72751	0.0166936	yes	down	14.51	9.23	13.59	0.65	4.93	6.1
Larvae	TRINITY_DN50774_c0_g1	1.697	0.762663	0.0167272	yes	up	4.81	3.49	3.49	6.64	7.37	7.02
Larvae	TRINITY_DN62868_c0_g2	0.563	-0.828596	0.0168238	yes	down	4.96	7.56	6.38	4.36	2.63	4.15
Larvae	TRINITY_DN57363_c1_g2	0.614	-0.70261	0.0168296	yes	down	13.74	12.33	21.4	7.86	12.92	9.9
Larvae	TRINITY_DN59242_c0_g1	0.313	-1.67511	0.016842	yes	down	7.04	5.6	6.66	0.35	3.19	3.55
Larvae	TRINITY_DN45172_c0_g1	0.344	-1.54115	0.0168472	yes	down	7.06	4.46	6.01	0.5	2.52	3.28
Larvae	TRINITY_DN28208_c0_g1	0.259	-1.94967	0.0168528	yes	down	20.66	9.18	20.46	0.55	6.71	6.52
Larvae	TRINITY_DN123542_c0_g1	10.644	3.41201	0.016897	yes	up	0	0	0.02	0.11	0.12	0.09
Larvae	TRINITY_DN34938_c0_g1	0.252	-1.99122	0.0169278	yes	down	3.31	2.06	3.43	0.06	1.03	1.21
Larvae	TRINITY_DN53098_c0_g1	0.305	-1.7139	0.0169328	yes	down	4.2	4.13	4.68	0.25	1.74	2.03
Larvae	TRINITY_DN9364_c0_g1	0.259	-1.9468	0.0169619	yes	down	13.21	5.6	10.27	0.29	3.91	3.59
Larvae	TRINITY_DN30965_c0_g1	0.365	-1.45243	0.0169657	yes	down	2.93	1.86	1.5	0.68	0.63	1.05
Larvae	TRINITY_DN43552_c2_g1	0.249	-2.0041	0.0169871	yes	down	1.72	2.55	1.75	0.11	1.04	0.37
Larvae	TRINITY_DN53943_c0_g1	1.786	0.836669	0.0170145	yes	up	3.04	2.42	3.14	9.25	4.33	5.41
Larvae	TRINITY_DN17491_c0_g1	0.305	-1.71353	0.0170292	yes	down	7.08	6.18	6.38	0.35	2.53	3.41
Larvae	TRINITY_DN55607_c1_g1	0.489	-1.03198	0.01704	yes	down	711.97	1070.2	1008.75	656.41	242.18	534.23
Larvae	TRINITY_DN59191_c0_g2	1.501	0.585916	0.0170515	yes	up	9.37	7.03	6.94	13.37	11.67	12.26
Larvae	TRINITY_DN57971_c4_g1	0.485	-1.04423	0.0170585	yes	down	1.28	2.42	1.82	0.82	1.22	1.04
Larvae	TRINITY_DN60251_c2_g3	1.829	0.87125	0.0170695	yes	up	7.57	4.73	7.32	13.04	11.08	12.07
Larvae	TRINITY_DN56640_c0_g1	1.506	0.590714	0.0171269	yes	up	22.03	17.55	24.56	35.82	41.36	25.46
Larvae	TRINITY_DN10427_c0_g1	1.658	0.729067	0.0171585	yes	up	3.54	4.25	3.37	7.4	5.82	6.5
Larvae	TRINITY_DN55709_c0_g1	3.232	1.69226	0.017165	yes	up	0.12	0.14	0.1	0.55	0.36	0.35
Larvae	TRINITY_DN50078_c0_g1	3.268	1.70838	0.0171734	yes	up	0.1	0.26	0.08	0.55	0.52	0.48
Larvae	TRINITY_DN52898_c0_g1	0.317	-1.65937	0.0171769	yes	down	5.05	2.88	2.68	0.26	1.94	1.31
Larvae	TRINITY_DN66461_c0_g1	0.264	-1.92164	0.0172325	yes	down	7.54	4.22	5.77	0.18	2.35	2.34
Larvae	TRINITY_DN58894_c3_g1	2.904	1.53783	0.0172367	yes	up	1.87	0.49	1.64	0.97	0.96	2.45
Larvae	TRINITY_DN53696_c0_g1	0.252	-1.99095	0.0172717	yes	down	3.99	2.37	2.7	0.07	1.13	1.2
Larvae	TRINITY_DN56346_c0_g1	0.445	-1.16754	0.0172727	yes	down	1.3	1.21	1.32	0.33	0.68	0.78
Larvae	TRINITY_DN4689_c0_g1	3.878	1.95545	0.0173098	yes	up	0.21	0.05	0.09	0.5	0.46	0.54
Larvae	TRINITY_DN43263_c0_g1	0.245	-2.02999	0.0173512	yes	down	8.03	6.24	8.19	0.11	2.7	2.88
Larvae	TRINITY_DN52625_c0_g1	0.298	-1.74441	0.017388	yes	down	85.03	49.79	64.46	3.3	28.15	30.52
Larvae	TRINITY_DN63175_c0_g1	1.603	0.68083	0.017397	yes	up	6.67	4.12	4.46	12.67	6.8	8.98
Larvae	TRINITY_DN55675_c0_g1	0.269	-1.89435	0.0173995	yes	down	2.06	0.38	3.66	0.81	0.6	0.26
Larvae	TRINITY_DN58343_c0_g1	0.314	-1.6724	0.0174075	yes	down	13.24	10.58	13.21	0.71	5.44	6.07
Larvae	TRINITY_DN56855_c3_g3	1.717	0.780184	0.017423	yes	up	2.88	2.01	1.96	3.81	4.59	4.2
Larvae	TRINITY_DN59195_c0_g1	0.496	-1.01144	0.0174235	yes	down	29.45	35.91	61.48	35.33	18.12	14.19
Larvae	TRINITY_DN57374_c55_g1	3.525	1.81771	0.0174386	yes	up	0.42	0.85	0.83	0.44	1.44	2.89
Larvae	TRINITY_DN57066_c3_g2	0.599	-0.738851	0.0174456	yes	down	9.49	7.92	8.48	3.74	7.31	5.7
Larvae	TRINITY_DN46980_c0_g1	0.284	-1.81379	0.0174981	yes	down	2.64	1.55	2.08	0.09	0.67	1.09
Larvae	TRINITY_DN57790_c3_g1	1.605	0.682269	0.0175159	yes	up	4.96	6.06	25.4	12.78	11.61	9.36
Larvae	TRINITY_DN51216_c0_g1	0.271	-1.88378	0.0175822	yes	down	26.47	16.87	22.78	0.78	8.86	9.53
Larvae	TRINITY_DN59099_c2_g1	0.283	-1.82348	0.0175865	yes	down	5.24	3.28	4.72	0.19	1.65	2.1
Larvae	TRINITY_DN52237_c0_g1	1.55	0.632574	0.0176177	yes	up	18.85	20.71	21.35	39.46	30.99	28.04
Larvae	TRINITY_DN59694_c1_g1	3.696	1.88594	0.0176273	yes	up	0.07	0.04	1.56	0.35	0.18	0.25
Larvae	TRINITY_DN58089_c1_g1	0.321	-1.63899	0.0176399	yes	down	5.58	3.44	4.88	0.74	1.96	2.36
Larvae	TRINITY_DN54502_c0_g1	0.33	-1.6004	0.0176482	yes	down	4.1	3.75	4.68	0.33	1.97	2.01
Larvae	TRINITY_DN42274_c0_g1	0.336	-1.57315	0.0176746	yes	down	2.19	1.57	1.47	0.21	0.96	0.88
Larvae	TRINITY_DN52578_c0_g1	11.627	3.53939	0.0176806	yes	up	0.64	0.64	2.74	43.85	0.69	3.26
Larvae	TRINITY_DN60742_c1_g2	0.608	-0.716759	0.0176889	yes	down	3279.04	3571.54	2388.33	1703.6	2254.21	2161.46
Larvae	TRINITY_DN45614_c1_g1	0.311	-1.68549	0.0177278	yes	down	4.85	2	3.89	0.4	2.32	0.7
Larvae	TRINITY_DN57105_c0_g2	0.248	-2.00894	0.0178041	yes	down	8.14	4.01	6.36	0.16	1.74	2.86
Larvae	TRINITY_DN51455_c0_g1	2.875	1.52374	0.0178173	yes	up	0.97	1.57	3.92	4.32	9.76	4.9
Larvae	TRINITY_DN53172_c0_g1	0.291	-1.78144	0.0178337	yes	down	21.04	13.52	16.83	0.75	6.57	8.3
Larvae	TRINITY_DN54159_c0_g1	0.629	-0.669702	0.0178352	yes	down	14.38	19.15	13.16	9.95	10.65	10.86
Larvae	TRINITY_DN63840_c4_g1	3.426	1.77673	0.0178364	yes	up	5.36	1.5	4.08	19.16	2.4	10.37
Larvae	TRINITY_DN62465_c2_g2	4.472	2.16096	0.017842	yes	up	0.2	0.16	0.36	2.93	0.46	0.68
Larvae	TRINITY_DN21441_c0_g1	0.343	-1.54469	0.0178578	yes	down	0.5	0.38	1.08	0.27	0.19	0.22
Larvae	TRINITY_DN83851_c0_g1	7.899	2.98163	0.0178853	yes	up	0.02	0	0.02	0.19	0.06	0.07
Larvae	TRINITY_DN56801_c0_g1	0.304	-1.71879	0.017893	yes	down	4.9	3.4	2.39	0.14	1.54	1.46
Larvae	TRINITY_DN5246_c0_g1	0.249	-2.00396	0.0179007	yes	down	15.09	11.99	12.44	0.26	6.2	4.54
Larvae	TRINITY_DN55061_c0_g1	0.209	-2.25775	0.0179192	yes	down	2.34	2.3	7.85	0.43	0.27	1.97
Larvae	TRINITY_DN57425_c0_g1	0.151	-2.7268	0.0179386	yes	down	1.83	7.2	3.76	1.82	0.06	0.22
Larvae	TRINITY_DN58441_c2_g4	0.374	-1.4188	0.0179402	yes	down	0.94	1.27	2.5	0.3	0.65	0.88
Larvae	TRINITY_DN139077_c0_g1	0.281	-1.83216	0.0179457	yes	down	10.62	7.22	9.89	0.33	3.98	3.86
Larvae	TRINITY_DN63546_c2_g8	0.004	-8.13179	0.0179502	yes	down	0.53	0	59.34	0	0	0
Larvae	TRINITY_DN63793_c8_g4	2.752	1.46049	0.0179604	yes	up	11.65	13.61	7.68	10.96	48.06	29.51
Larvae	TRINITY_DN60327_c0_g1	0.34	-1.55522	0.0179662	yes	down	35.66	31.16	36.58	2.5	14.82	17.07
Larvae	TRINITY_DN55993_c0_g1	0.598	-0.740892	0.0179791	yes	down	7.69	5.11	5.62	2.57	4.47	4.48
Larvae	TRINITY_DN64761_c1_g1	2.343	1.22834	0.0179806	yes	up	1.72	2.42	0.9	4.08	4.51	3.96
Larvae	TRINITY_DN49966_c0_g1	3.785	1.92036	0.0179978	yes	up	3.1	2.09	0.91	17.98	5	2.39
Larvae	TRINITY_DN49119_c0_g1	0.319	-1.6487	0.0180088	yes	down	4.7	3.66	5.37	0.25	2.26	2.09
Larvae	TRINITY_DN40521_c0_g1	0.249	-2.00549	0.0180278	yes	down	1.26	0.88	0.36	0.14	0.26	0.23
Larvae	TRINITY_DN57572_c2_g2	0.593	-0.752707	0.0181124	yes	down	248.01	383.41	216.19	267.32	135.04	138.22
Larvae	TRINITY_DN56402_c0_g3	0.267	-1.90406	0.018113	yes	down	5.25	4.36	7.18	0.15	2.32	2.21
Larvae	TRINITY_DN58276_c0_g1	0.288	-1.79572	0.0181192	yes	down	38.2	29.94	30.41	1.26	11.64	14.26
Larvae	TRINITY_DN59413_c2_g6	0.34	-1.55776	0.0181259	yes	down	4.35	3.98	4.52	0.32	2.64	1.7
Larvae	TRINITY_DN59209_c1_g2	0.369	-1.43823	0.0181851	yes	down	298.64	589.43	179.21	108.63	167.4	196.47
Larvae	TRINITY_DN61693_c0_g1	0.293	-1.77331	0.0181945	yes	down	3.42	1.99	2.65	0.2	1.18	1.16
Larvae	TRINITY_DN63515_c0_g1	0.382	-1.38891	0.0182361	yes	down	4.41	2.15	3.73	0.4	1.7	2.01
Larvae	TRINITY_DN58489_c0_g1	0.275	-1.86366	0.0182534	yes	down	16.43	9.92	14.71	0.31	4.59	5.29
Larvae	TRINITY_DN46511_c0_g1	2.173	1.11944	0.0182681	yes	up	0.67	1.14	0.77	2.77	1.99	1.37
Larvae	TRINITY_DN54312_c0_g1	0.323	-1.62851	0.0182691	yes	down	12.99	11.78	15.84	0.85	5.54	7.3
Larvae	TRINITY_DN56779_c0_g1	0.28	-1.83676	0.018288	yes	down	4.24	2.39	3.08	0.11	1.45	1.29
Larvae	TRINITY_DN61975_c1_g1	0.57	-0.811335	0.0183044	yes	down	2.05	1.05	1.45	0.88	0.94	0.91
Larvae	TRINITY_DN37182_c0_g1	0.214	-2.22268	0.0183714	yes	down	2.61	2.72	2.59	0	0.61	1.06
Larvae	TRINITY_DN48637_c0_g1	0.595	-0.747918	0.0183777	yes	down	7.54	4.6	6.4	4.27	3.3	3.95
Larvae	TRINITY_DN33819_c0_g1	2.691	1.42789	0.0183969	yes	up	13.21	7.76	4.89	9.73	30.42	28.89
Larvae	TRINITY_DN56364_c0_g1	0.276	-1.85936	0.0184151	yes	down	8.19	6.3	9.36	0.21	3.3	3.24
Larvae	TRINITY_DN62869_c36_g4	0.039	-4.6758	0.0184536	yes	down	0.75	0.58	1.07	0	0	0
Larvae	TRINITY_DN101847_c0_g1	0.277	-1.8529	0.01848	yes	down	15.93	9.2	11.5	0.44	4.7	5.45
Larvae	TRINITY_DN52722_c0_g1	0.281	-1.83261	0.0184925	yes	down	7.78	5.45	6.77	0.21	2.49	2.49
Larvae	TRINITY_DN61714_c0_g1	0.291	-1.7799	0.0185438	yes	down	46.4	34.78	44.2	1.92	22.56	18.72
Larvae	TRINITY_DN60825_c2_g2	0.31	-1.6903	0.0185537	yes	down	28.74	17.14	25.08	1.24	11.07	10.66
Larvae	TRINITY_DN55537_c0_g2	0.516	-0.955584	0.0185557	yes	down	3.96	5.51	6.79	2.15	3.18	3.22
Larvae	TRINITY_DN54626_c0_g1	1.676	0.745255	0.01856	yes	up	47.63	36.72	58.69	85.48	61.47	108
Larvae	TRINITY_DN61330_c1_g1	10.588	3.40432	0.0185713	yes	up	0	0	6.01	49.5	11.51	8.76
Larvae	TRINITY_DN58064_c3_g1	0.259	-1.95125	0.0185869	yes	down	6.44	3.75	4.74	0.12	1.78	2.05
Larvae	TRINITY_DN61263_c1_g1	0.348	-1.52118	0.0186432	yes	down	1.57	2.06	1.8	1.04	0.66	0.26
Larvae	TRINITY_DN57244_c2_g1	0.32	-1.64284	0.0186557	yes	down	0.71	0.91	4.02	0.6	0.66	0.58
Larvae	TRINITY_DN42064_c0_g1	0.39	-1.35789	0.0186584	yes	down	6.43	3.91	4.59	0.44	2.14	2.82
Larvae	TRINITY_DN55882_c2_g2	4.848	2.27734	0.0186799	yes	up	0.06	0.1	0.05	0.16	0.09	0.83
Larvae	TRINITY_DN49998_c0_g1	0.029	-5.12394	0.0187044	yes	down	0.66	0.08	0.14	0	0	0
Larvae	TRINITY_DN51256_c0_g1	1.746	0.804232	0.018711	yes	up	3.75	5.09	5.27	9.9	8.51	7.65
Larvae	TRINITY_DN61284_c0_g2	0.297	-1.75184	0.0187252	yes	down	87.67	52.64	66.81	3.25	34.92	27.55
Larvae	TRINITY_DN49257_c0_g2	1.795	0.843702	0.0187295	yes	up	16.19	9.53	18.53	24.17	20.26	37.04
Larvae	TRINITY_DN48382_c0_g1	0.202	-2.30467	0.0187351	yes	down	4.85	1.69	2.03	0	0.89	0.89
Larvae	TRINITY_DN54679_c0_g1	0.267	-1.90245	0.0187411	yes	down	85.27	73.58	74.23	1.9	34.06	37.63
Larvae	TRINITY_DN40639_c0_g1	0.237	-2.07449	0.0187511	yes	down	14.83	1.75	9.75	3.04	1.01	1.63
Larvae	TRINITY_DN43595_c0_g1	0.269	-1.89365	0.0187697	yes	down	13.44	8.91	14.84	0.37	3.62	6.12
Larvae	TRINITY_DN62749_c1_g1	0.289	-1.79143	0.0187826	yes	down	1.65	1.02	1.3	0.07	0.61	0.5
Larvae	TRINITY_DN57800_c6_g1	1.759	0.814492	0.0187898	yes	up	1.2	1.02	1.22	1.85	4.81	2.66
Larvae	TRINITY_DN55437_c0_g1	0.304	-1.71549	0.0188053	yes	down	4.3	1.65	2.03	0.19	1.42	0.96
Larvae	TRINITY_DN62140_c1_g1	0.494	-1.01816	0.0188281	yes	down	13.12	8.32	8.5	3.32	4.77	7.65
Larvae	TRINITY_DN55250_c0_g1	0.288	-1.79459	0.0188344	yes	down	5	2.99	4.94	0.15	2.02	1.69
Larvae	TRINITY_DN62875_c1_g1	0.659	-0.602711	0.0188505	yes	down	142.23	106.96	171.74	116.96	100.38	71.67
Larvae	TRINITY_DN42897_c0_g1	3.883	1.95711	0.0188615	yes	up	0.97	0.1	0.53	1.13	1.92	3.44
Larvae	TRINITY_DN59057_c0_g2	0.226	-2.14288	0.0189051	yes	down	0.18	0.07	0.53	0.03	0.1	0.06
Larvae	TRINITY_DN6122_c0_g1	0.275	-1.86033	0.0189135	yes	down	4.05	2.44	4.35	0.1	1.33	1.64
Larvae	TRINITY_DN57062_c0_g1	0.288	-1.79707	0.018916	yes	down	44.5	30.92	47.35	1.7	18.23	18.22
Larvae	TRINITY_DN57011_c6_g1	0.489	-1.03121	0.0189586	yes	down	2.2	1.5	2.41	1.35	0.99	1.19
Larvae	TRINITY_DN62507_c1_g1	0.258	-1.95222	0.0190137	yes	down	32.45	19.55	22.74	0.47	10.12	9.02
Larvae	TRINITY_DN60527_c1_g3	0.092	-3.44135	0.0190155	yes	down	0.15	0.05	0.12	0	0.02	0
Larvae	TRINITY_DN160373_c0_g1	27.526	4.7827	0.0190346	yes	up	0	0	0	0.14	0.07	0.15
Larvae	TRINITY_DN61801_c0_g1	0.305	-1.71082	0.0190473	yes	down	93.5	61.55	87.22	4.15	37.8	37.07
Larvae	TRINITY_DN63355_c0_g2	0.296	-1.75854	0.0190609	yes	down	5.85	5.01	7.14	0.25	2.55	2.79
Larvae	TRINITY_DN57646_c0_g1	0.289	-1.79311	0.0190947	yes	down	5.06	2.85	4.82	0.17	2.02	1.68
Larvae	TRINITY_DN60833_c0_g1	1.755	0.811119	0.0191166	yes	up	37.06	60.15	47.01	24.56	19.95	41.52
Larvae	TRINITY_DN63887_c0_g2	0.322	-1.63359	0.0191403	yes	down	0.39	1.87	1.19	0.49	0.18	0.2
Larvae	TRINITY_DN61669_c0_g2	0.245	-2.02742	0.0191534	yes	down	1.36	0.28	0.76	0.02	0.61	0.64
Larvae	TRINITY_DN57377_c8_g2	0.019	-5.71095	0.0191821	yes	down	0	1.27	1.82	0	0	0
Larvae	TRINITY_DN60003_c1_g1	0.341	-1.55257	0.0191853	yes	down	2.53	1.43	2.22	0.16	1.05	0.99
Larvae	TRINITY_DN57063_c0_g1	0.466	-1.10211	0.0191861	yes	down	1.23	1.02	1.2	0.22	0.64	0.58
Larvae	TRINITY_DN36965_c0_g1	0.255	-1.96891	0.0191886	yes	down	6.06	4.01	3.8	0.13	2.22	1.51
Larvae	TRINITY_DN43842_c0_g1	0.308	-1.69911	0.0191919	yes	down	10.07	6.75	8.01	0.4	4.33	3.18
Larvae	TRINITY_DN59802_c1_g1	33.23	5.05441	0.0192052	yes	up	0	0	0	0.32	0.05	0.29
Larvae	TRINITY_DN55835_c0_g1	0.32	-1.64323	0.0192313	yes	down	14.6	17.02	12.12	10	4.06	1.13
Larvae	TRINITY_DN45898_c0_g1	3.739	1.90261	0.0192363	yes	up	6.01	6.12	2.75	3.57	41.39	16.5
Larvae	TRINITY_DN63043_c0_g2	2.044	1.03122	0.0192928	yes	up	0.26	0.17	0.42	0.49	0.64	0.69
Larvae	TRINITY_DN101818_c0_g1	2.926	1.54889	0.0192984	yes	up	3.09	0.71	0.7	4.76	6.59	2.75
Larvae	TRINITY_DN57291_c0_g1	7.02	2.81146	0.0193273	yes	up	0.06	0	0.85	0.42	0.4	0.31
Larvae	TRINITY_DN60964_c0_g1	0.331	-1.59707	0.0193372	yes	down	15.82	8.95	22.07	1	6.62	5.94
Larvae	TRINITY_DN53438_c0_g1	0.403	-1.3101	0.0193483	yes	down	2.14	2.3	2.34	0.44	0.87	1.65
Larvae	TRINITY_DN67598_c0_g1	0.3	-1.73555	0.0193649	yes	down	13.2	7.76	9.39	0.47	4.74	4.38
Larvae	TRINITY_DN51179_c0_g1	13.413	3.74552	0.0193723	yes	up	0.04	0	0	0.41	0.04	0.39
Larvae	TRINITY_DN61622_c0_g1	0.48	-1.05773	0.0193749	yes	down	8.51	5	8.6	3.18	3.04	4.35
Larvae	TRINITY_DN44228_c0_g1	0.288	-1.79643	0.0193789	yes	down	8.99	6.2	9.04	0.32	3.19	3.77
Larvae	TRINITY_DN51765_c0_g1	0.224	-2.15907	0.0193822	yes	down	8.73	7.91	7.66	0.05	3.32	2.35
Larvae	TRINITY_DN44309_c0_g1	0.3	-1.73598	0.0193845	yes	down	29.06	22.21	24.13	1.08	10.8	10.83
Larvae	TRINITY_DN58046_c0_g1	0.233	-2.10441	0.0194181	yes	down	0.92	0.49	12.92	0.01	0.23	0.37
Larvae	TRINITY_DN49369_c0_g1	0.309	-1.69399	0.0194233	yes	down	2.54	2.03	2.81	0.18	1.76	0.71
Larvae	TRINITY_DN57679_c2_g2	0.305	-1.71444	0.0194456	yes	down	2.67	2.22	2.29	0.11	1.01	1.06
Larvae	TRINITY_DN51520_c0_g1	3.125	1.64396	0.0194607	yes	up	1.12	2.35	1.3	9.79	4.83	2.11
Larvae	TRINITY_DN55384_c0_g1	0.287	-1.79968	0.0194677	yes	down	5.42	2.08	4.31	0.18	1.49	1.84
Larvae	TRINITY_DN48851_c1_g1	0.312	-1.67919	0.0194707	yes	down	0.29	0.13	0.34	0.06	0.11	0.08
Larvae	TRINITY_DN51708_c0_g1	2.414	1.27171	0.0195268	yes	up	13.55	6.87	8.99	10.52	21.93	40.16
Larvae	TRINITY_DN60983_c0_g1	0.305	-1.71401	0.0195298	yes	down	9.05	4.42	9.14	0.49	3.99	2.86
Larvae	TRINITY_DN12612_c0_g1	0.297	-1.7526	0.0195355	yes	down	0.93	0.53	0.87	0.08	0.54	0.11
Larvae	TRINITY_DN57318_c4_g2	0.262	-1.93434	0.01954	yes	down	0.95	0.56	0.51	0.02	0.22	0.52
Larvae	TRINITY_DN18191_c0_g1	0.196	-2.35161	0.0195485	yes	down	1.5	0.75	0.44	0	0.33	0.21
Larvae	TRINITY_DN32076_c0_g1	0.316	-1.66318	0.0195835	yes	down	6.15	6.55	4.59	0.34	3.22	2.2
Larvae	TRINITY_DN58123_c0_g2	0.333	-1.5882	0.0196184	yes	down	6.08	4.46	5.12	0.35	2.53	3.26
Larvae	TRINITY_DN60742_c1_g7	0.56	-0.836216	0.0196556	yes	down	311.18	365.07	202.46	132.7	201.42	152.26
Larvae	TRINITY_DN57560_c12_g1	0.532	-0.911696	0.0196585	yes	down	10.2	11.43	12.55	8.26	6.31	7.61
Larvae	TRINITY_DN34293_c0_g1	1.681	0.749259	0.0196736	yes	up	4	2.24	3.6	6.37	6.85	4.24
Larvae	TRINITY_DN8918_c0_g1	0.332	-1.59264	0.0196765	yes	down	7.87	4.26	7.24	0.43	3	3.28
Larvae	TRINITY_DN38708_c0_g1	0.287	-1.79874	0.0196774	yes	down	7.2	5.03	4.56	0.18	2.62	2.01
Larvae	TRINITY_DN61298_c1_g1	6.763	2.75776	0.0196994	yes	up	0	0.07	0.08	0.56	0.24	0.5
Larvae	TRINITY_DN54446_c0_g1	0.338	-1.56494	0.0196996	yes	down	22.51	16.2	20.53	1.33	9.41	10.3
Larvae	TRINITY_DN62805_c0_g1	0.41	-1.28466	0.0197203	yes	down	2.6	1.8	2.54	0.42	1.48	1.31
Larvae	TRINITY_DN34628_c0_g1	0.202	-2.30915	0.0197224	yes	down	1.11	2.32	2.84	0.6	0	0.71
Larvae	TRINITY_DN18458_c0_g1	0.314	-1.67294	0.0197336	yes	down	5.41	4.46	4.73	0.25	2.05	2.48
Larvae	TRINITY_DN57218_c1_g2	0.631	-0.664411	0.0197545	yes	down	2480.35	3078.94	2180.57	1713.1	1447.05	1872.51
Larvae	TRINITY_DN58078_c0_g2	0.416	-1.26419	0.0197751	yes	down	1.17	2.89	1.49	1.04	0.75	0.74
Larvae	TRINITY_DN34574_c0_g1	0.302	-1.72856	0.0197993	yes	down	2.43	1.53	2.52	0.1	0.77	1.15
Larvae	TRINITY_DN62767_c12_g1	0.284	-1.81478	0.0198259	yes	down	0.37	0.34	0.53	0.11	0.23	0.03
Larvae	TRINITY_DN57575_c0_g1	0.282	-1.82488	0.0198571	yes	down	1.5	1.16	1.77	0.04	0.69	0.67
Larvae	TRINITY_DN3298_c0_g1	0.154	-2.69837	0.0198649	yes	down	0.57	2.8	0.88	0	0.08	0.37
Larvae	TRINITY_DN49460_c0_g1	11.125	3.4757	0.0198902	yes	up	0.02	0	0	0.05	0.07	0.16
Larvae	TRINITY_DN106295_c0_g1	0.219	-2.19049	0.0199285	yes	down	0.67	0.46	0.56	0	0.21	0.19
Larvae	TRINITY_DN60061_c0_g1	1.88	0.910429	0.0199456	yes	up	1.55	1.54	1.17	2.33	2.99	3.28
Larvae	TRINITY_DN55598_c0_g1	0.34	-1.5563	0.0199549	yes	down	5.69	4.07	6.24	0.37	2.28	3.1
Larvae	TRINITY_DN46075_c1_g1	28.75	4.84551	0.0199569	yes	up	0	0	0	0.09	0.08	0.02
Larvae	TRINITY_DN12318_c0_g1	28.75	4.84551	0.0199569	yes	up	0	0	0	0.26	0.24	0.06
Larvae	TRINITY_DN62183_c5_g1	1.97	0.978195	0.0199686	yes	up	0.48	0.58	0.46	0.97	1.22	1
Larvae	TRINITY_DN63596_c4_g1	6.474	2.69456	0.0200274	yes	up	0	8.44	3.95	37.32	25.36	19.23
Larvae	TRINITY_DN16674_c0_g1	0.306	-1.70723	0.0200328	yes	down	13.01	9.55	12.01	0.54	4.76	5.68
Larvae	TRINITY_DN51801_c0_g1	2.158	1.10972	0.0200421	yes	up	2.91	2.82	1.5	6.27	5.96	4.16
Larvae	TRINITY_DN50606_c0_g1	0.308	-1.69824	0.0200527	yes	down	56.92	44.7	57.57	2.49	24.87	23.99
Larvae	TRINITY_DN50627_c0_g1	0.248	-2.01031	0.0200593	yes	down	14.09	8.14	5.04	0.39	1.58	4.78
Larvae	TRINITY_DN56225_c0_g1	0.456	-1.13161	0.0200642	yes	down	35.94	55.39	104.79	45.74	17.84	27.77
Larvae	TRINITY_DN51147_c1_g1	5.374	2.42601	0.0200895	yes	up	0.09	0	0.1	0.35	0.47	0.38
Larvae	TRINITY_DN44861_c0_g2	0.179	-2.47844	0.0200907	yes	down	12.2	4.09	3.26	1.07	1.23	1.14
Larvae	TRINITY_DN59277_c4_g1	10.447	3.38497	0.0201055	yes	up	0	0.58	0	1.88	2.26	2.13
Larvae	TRINITY_DN62930_c2_g1	0.658	-0.602956	0.0201152	yes	down	24.42	21.08	25.73	14.55	19.53	18.65
Larvae	TRINITY_DN48926_c0_g1	0.377	-1.40818	0.0201477	yes	down	4.81	2.88	5.25	0.47	2.24	2.37
Larvae	TRINITY_DN54805_c2_g1	0.308	-1.69797	0.0201908	yes	down	26.86	17.8	25.27	1.14	10.15	11.31
Larvae	TRINITY_DN58858_c0_g1	0.442	-1.17766	0.0202136	yes	down	0.44	0.54	0.81	0.19	0.25	0.23
Larvae	TRINITY_DN42730_c0_g1	1.781	0.832736	0.0202148	yes	up	12.53	6.04	14.42	16.88	21.78	17.92
Larvae	TRINITY_DN29287_c0_g1	0.4	-1.32267	0.0202317	yes	down	14.62	9.13	14.7	1.54	7.56	6.98
Larvae	TRINITY_DN58668_c2_g2	0.617	-0.697329	0.0202448	yes	down	2.81	1.98	3.13	1.78	1.52	1.81
Larvae	TRINITY_DN48912_c0_g2	0.291	-1.78109	0.0202597	yes	down	6.56	5.49	6.29	0.24	1.92	3.05
Larvae	TRINITY_DN59603_c0_g1	2.123	1.08588	0.0202974	yes	up	0.49	0.27	0.6	0.63	0.81	1.54
Larvae	TRINITY_DN51880_c0_g1	0.269	-1.89638	0.020301	yes	down	3.47	2.99	3.03	0.06	1.22	1.38
Larvae	TRINITY_DN57476_c0_g1	0.542	-0.88375	0.0203028	yes	down	1.19	0.82	0.96	0.58	0.45	0.66
Larvae	TRINITY_DN58283_c0_g2	0.29	-1.78724	0.020318	yes	down	9.17	4.87	8.75	0.34	2.69	3.54
Larvae	TRINITY_DN62151_c2_g3	0.259	-1.94865	0.0203197	yes	down	8.22	6.73	11.16	0.1	6.01	2.14
Larvae	TRINITY_DN56523_c2_g3	0.431	-1.21536	0.0203206	yes	down	1.54	2.5	2.4	0.69	1.49	0.74
Larvae	TRINITY_DN60876_c2_g7	12.11	3.59815	0.0203591	yes	up	0	0	2.27	4.15	9.02	4.5
Larvae	TRINITY_DN48570_c0_g1	0.274	-1.8698	0.0203795	yes	down	27.43	17.93	23.46	0.66	9.16	9.62
Larvae	TRINITY_DN65094_c0_g1	0.408	-1.29445	0.0203962	yes	down	2.33	2.27	1.6	0.64	1.19	0.79
Larvae	TRINITY_DN158438_c0_g1	0.179	-2.47814	0.0204028	yes	down	0.46	0.55	0.57	0.14	0.13	0
Larvae	TRINITY_DN61687_c1_g2	0.532	-0.910272	0.0204208	yes	down	2.82	1.5	3.25	0.38	1.36	2
Larvae	TRINITY_DN159120_c0_g1	0.219	-2.19045	0.020421	yes	down	3.51	3.32	2.48	0	0.81	1.31
Larvae	TRINITY_DN47046_c1_g1	0.263	-1.92477	0.0204788	yes	down	4.5	2.79	1.48	0.11	1.06	1.28
Larvae	TRINITY_DN60169_c0_g1	0.261	-1.9382	0.0205187	yes	down	9.54	6.6	9.34	0.2	3.83	3.27
Larvae	TRINITY_DN63252_c5_g1	0.2	-2.32106	0.0205261	yes	down	9.47	12.03	22.92	3.81	0	4.98
Larvae	TRINITY_DN64111_c1_g1	1.851	0.888573	0.0205547	yes	up	1.18	0.42	5.83	3.45	2.85	2.54
Larvae	TRINITY_DN54680_c0_g1	0.282	-1.82749	0.0205714	yes	down	12.73	7.87	10.14	0.36	4.85	3.99
Larvae	TRINITY_DN41546_c0_g1	0.268	-1.90057	0.0205737	yes	down	3.47	1.19	2.79	0.09	0.98	0.95
Larvae	TRINITY_DN58937_c0_g1	6.402	2.67859	0.0205926	yes	up	1.05	3.65	3.86	42.77	1.59	7.77
Larvae	TRINITY_DN63091_c3_g2	1.646	0.718824	0.020594	yes	up	10.36	11.14	15.1	29.67	17.94	11.77
Larvae	TRINITY_DN58556_c0_g1	0.322	-1.63606	0.0206096	yes	down	1.96	1.22	1.83	0.1	0.73	0.87
Larvae	TRINITY_DN36441_c0_g1	6.102	2.60921	0.020615	yes	up	0.16	0.27	0.14	0.52	0.19	2.91
Larvae	TRINITY_DN63482_c0_g2	3.227	1.69013	0.0206154	yes	up	2.95	1.12	3.63	4.38	12.01	7.8
Larvae	TRINITY_DN48913_c0_g1	0.304	-1.71615	0.0206448	yes	down	44.6	26.75	42.76	2.13	18.72	16.3
Larvae	TRINITY_DN60356_c3_g3	0.599	-0.74057	0.0206651	yes	down	2.91	2.72	1.98	1.7	1.12	1.21
Larvae	TRINITY_DN49669_c1_g1	7.279	2.86372	0.0206845	yes	up	0.45	0	0	1.26	1.43	1.18
Larvae	TRINITY_DN52734_c0_g1	0.09	-3.4766	0.0207132	yes	down	0.09	0.06	0.03	0	0.01	0
Larvae	TRINITY_DN160100_c0_g1	0.32	-1.64168	0.0207179	yes	down	6.95	3.42	5.78	0.33	2.24	2.77
Larvae	TRINITY_DN145219_c0_g1	0.337	-1.57016	0.0207279	yes	down	3.31	3.28	3.35	0.26	1.43	1.76
Larvae	TRINITY_DN50164_c0_g1	0.17	-2.55668	0.0207372	yes	down	0.75	0.83	0.68	0	0.07	0.32
Larvae	TRINITY_DN62242_c1_g3	0.043	-4.54771	0.0207457	yes	down	0.98	21.85	0.26	1	0	0
Larvae	TRINITY_DN46369_c0_g1	0.262	-1.93437	0.0207736	yes	down	0.36	0.18	0.35	0.09	0.02	0.12
Larvae	TRINITY_DN1126_c0_g1	0.039	-4.68124	0.0207741	yes	down	0.31	0.37	0.84	0	0	0
Larvae	TRINITY_DN54346_c0_g1	0.29	-1.78528	0.020785	yes	down	13.96	9.52	13.46	0.46	4.95	5.8
Larvae	TRINITY_DN47940_c0_g1	0.33	-1.59739	0.020817	yes	down	3.76	3.32	4.37	0.23	1.78	1.96
Larvae	TRINITY_DN35108_c0_g1	4.744	2.24613	0.020819	yes	up	0.33	0.79	0.36	0.9	0.75	5.63
Larvae	TRINITY_DN63906_c0_g3	0.354	-1.49866	0.0208485	yes	down	0.65	0.17	0.33	0.07	0.24	0.12
Larvae	TRINITY_DN46349_c0_g1	13.661	3.77194	0.0208756	yes	up	0	0.12	0	1.37	0.1	1.01
Larvae	TRINITY_DN63081_c0_g1	0.523	-0.936493	0.0208945	yes	down	1.06	1.67	3.29	0.75	0.73	1.27
Larvae	TRINITY_DN49325_c0_g1	0.581	-0.784388	0.0209176	yes	down	9.65	7.89	8.06	3.57	5.5	6.6
Larvae	TRINITY_DN63846_c0_g1	0.034	-4.88924	0.020922	yes	down	5.12	7.25	1.35	0	0	0
Larvae	TRINITY_DN53775_c0_g1	0.265	-1.91803	0.020935	yes	down	20.34	14.57	19.38	0.44	8.01	6.7
Larvae	TRINITY_DN59735_c0_g1	1.539	0.62233	0.0210138	yes	up	3.57	2.5	3.81	7.57	7.44	7.24
Larvae	TRINITY_DN29646_c0_g1	2.313	1.20956	0.0210225	yes	up	20.88	8.29	5.81	22.76	28.1	29.86
Larvae	TRINITY_DN46521_c0_g1	0.504	-0.988996	0.0210305	yes	down	1.61	1.36	2.4	0.92	1.1	0.8
Larvae	TRINITY_DN60318_c0_g1	0.319	-1.64954	0.0210617	yes	down	268.76	191.86	255.27	13.24	107.19	118.85
Larvae	TRINITY_DN60036_c0_g1	0.296	-1.7564	0.0210786	yes	down	307.73	191.71	255.03	10.47	115.44	103.65
Larvae	TRINITY_DN38410_c0_g1	0.033	-4.90402	0.0211207	yes	down	0.22	1.26	0.92	0	0	0
Larvae	TRINITY_DN59998_c1_g2	0.187	-2.41615	0.0211332	yes	down	2.18	1.46	2.34	0	0.88	0.17
Larvae	TRINITY_DN55739_c0_g1	0.332	-1.59005	0.0211595	yes	down	5.12	4.14	6.01	0.31	2.61	2.4
Larvae	TRINITY_DN71511_c0_g1	0.323	-1.63149	0.0211754	yes	down	13.82	8.96	14.93	0.7	6.45	5.39
Larvae	TRINITY_DN57816_c0_g1	0.291	-1.7829	0.0212018	yes	down	13.06	6	10.49	0.4	4.36	4.21
Larvae	TRINITY_DN63546_c1_g1	0.361	-1.46831	0.0212204	yes	down	3.6	2.27	3.42	0.27	1.56	1.69
Larvae	TRINITY_DN4504_c0_g1	0.654	-0.613156	0.0212666	yes	down	7.67	8.39	11.05	6.24	6.26	6.15
Larvae	TRINITY_DN56296_c1_g1	0.334	-1.58234	0.0213368	yes	down	19.02	11.23	16.47	0.98	7.79	7.58
Larvae	TRINITY_DN48529_c0_g1	0.351	-1.50857	0.0213848	yes	down	8.63	7.86	6.75	3.21	1.72	3.64
Larvae	TRINITY_DN58074_c1_g1	2.486	1.31386	0.0213939	yes	up	1.43	0.94	1.23	2.37	5.12	1.53
Larvae	TRINITY_DN59615_c0_g2	2.575	1.36439	0.0213974	yes	up	0.36	0.1	0.13	0.69	0.59	0.36
Larvae	TRINITY_DN55704_c0_g1	0.535	-0.901248	0.0214009	yes	down	2.21	3.65	1.14	0.75	1.77	1.25
Larvae	TRINITY_DN57871_c1_g2	0.561	-0.834558	0.02143	yes	down	2.09	1.71	3.11	1.39	1.08	1.56
Larvae	TRINITY_DN50655_c0_g1	0.275	-1.86104	0.0214689	yes	down	0.18	0.15	0.16	0.06	0.04	0.04
Larvae	TRINITY_DN47849_c0_g1	0.296	-1.75829	0.0214869	yes	down	0.16	0.07	0.08	0.02	0.02	0.03
Larvae	TRINITY_DN56380_c0_g1	0.544	-0.87941	0.0214875	yes	down	1.46	0.94	1.27	0.68	0.89	0.61
Larvae	TRINITY_DN46581_c1_g2	0.155	-2.68691	0.0214945	yes	down	0.51	0.04	0.49	0	0.07	0.09
Larvae	TRINITY_DN56064_c0_g1	0.342	-1.54607	0.0214945	yes	down	2.02	1.13	1.33	0.12	0.7	0.78
Larvae	TRINITY_DN53315_c0_g1	0.32	-1.64255	0.0215022	yes	down	4.88	2.63	5.71	0.27	1.8	2.3
Larvae	TRINITY_DN52779_c0_g1	0.412	-1.28073	0.0215173	yes	down	2.56	1.59	1.15	0.95	0.83	0.98
Larvae	TRINITY_DN44534_c0_g1	0.311	-1.68645	0.0215386	yes	down	13.08	6.73	6.89	0.55	3.21	4.46
Larvae	TRINITY_DN51245_c0_g1	4.101	2.03583	0.021564	yes	up	0.01	0	0.01	0.02	0.05	0.04
Larvae	TRINITY_DN50571_c0_g1	0.372	-1.42571	0.0215861	yes	down	0.77	0.94	1.57	0.47	0.49	0.28
Larvae	TRINITY_DN48713_c0_g1	0.299	-1.74165	0.0215907	yes	down	6.6	3.07	5.95	0.24	2.3	2.35
Larvae	TRINITY_DN31437_c0_g1	0.278	-1.84932	0.0216025	yes	down	4.48	1.96	3.59	0.1	1.5	1.31
Larvae	TRINITY_DN57999_c0_g2	4.237	2.08291	0.0216613	yes	up	0.07	0.13	0.08	0.36	0.22	0.72
Larvae	TRINITY_DN57058_c1_g1	2.114	1.08014	0.0216689	yes	up	2.59	2.98	2.02	8.66	4.45	3.84
Larvae	TRINITY_DN52973_c0_g2	0.37	-1.43277	0.0217311	yes	down	3.23	2.15	5.03	0.38	1.67	1.93
Larvae	TRINITY_DN1469_c0_g1	0.021	-5.57403	0.0217407	yes	down	0	9.83	9.16	0	0	0
Larvae	TRINITY_DN57884_c0_g1	2.669	1.41622	0.0217506	yes	up	2.26	0.7	1.06	1.59	3.47	6.11
Larvae	TRINITY_DN57616_c2_g1	0.319	-1.64784	0.0217576	yes	down	6.32	7.74	11.45	0.9	3.96	2.87
Larvae	TRINITY_DN52044_c0_g1	3.685	1.88176	0.0217667	yes	up	3.88	0.33	1.15	8.81	8.45	7.31
Larvae	TRINITY_DN40986_c0_g1	0.465	-1.10479	0.021791	yes	down	0.89	1.94	1.66	0.93	0.56	0.73
Larvae	TRINITY_DN61401_c0_g1	0.457	-1.12867	0.0217936	yes	down	1.04	0.83	1.05	0.22	0.48	0.7
Larvae	TRINITY_DN54923_c1_g1	0.296	-1.75663	0.0218262	yes	down	236.19	170.61	210.03	8.78	91.23	93.04
Larvae	TRINITY_DN51050_c1_g1	0.27	-1.89002	0.0218334	yes	down	6.93	5.53	7.08	0.16	1.67	3.55
Larvae	TRINITY_DN56651_c0_g1	8.945	3.16114	0.0218904	yes	up	0	0	0.04	0.16	0.08	0.27
Larvae	TRINITY_DN47084_c0_g1	0.292	-1.77412	0.0219553	yes	down	13.82	11.98	9.76	0.41	5.17	5.13
Larvae	TRINITY_DN52844_c0_g1	0.276	-1.85676	0.021987	yes	down	57.68	37.08	45.87	1.51	19.67	19.77
Larvae	TRINITY_DN23391_c0_g1	0.298	-1.74752	0.0219931	yes	down	6.82	6.5	7.08	0.24	3.33	2.79
Larvae	TRINITY_DN63740_c0_g2	1.953	0.965566	0.0220376	yes	up	2.93	1.93	3.03	5.75	2.96	7.48
Larvae	TRINITY_DN41731_c0_g1	0.337	-1.57105	0.0220392	yes	down	19.46	8.22	12.85	1.13	6.58	6.37
Larvae	TRINITY_DN57285_c0_g1	1.695	0.761443	0.0220472	yes	up	5.14	4.47	4.08	10.74	9.49	4.04
Larvae	TRINITY_DN71437_c0_g1	24.233	4.5989	0.0220492	yes	up	0	0	0	0.08	0.06	0.05
Larvae	TRINITY_DN34362_c0_g1	0.444	-1.17082	0.0220621	yes	down	0.59	0.34	0.65	0.2	0.25	0.28
Larvae	TRINITY_DN47310_c0_g1	7.777	2.95922	0.0220844	yes	up	0.15	0.18	0.32	0.62	0.43	4.34
Larvae	TRINITY_DN4578_c0_g1	0.286	-1.80816	0.0221127	yes	down	10.56	6.88	8.91	0.25	3.45	4.01
Larvae	TRINITY_DN36978_c0_g1	24.258	4.60041	0.0221136	yes	up	0	0	0	0.02	0.04	0.04
Larvae	TRINITY_DN62114_c0_g1	0.57	-0.812116	0.0221202	yes	down	2.81	1.32	3.35	5.94	1.51	1.3
Larvae	TRINITY_DN140692_c0_g1	0.281	-1.83128	0.0221306	yes	down	9.78	4.62	7.65	0.21	3.37	2.79
Larvae	TRINITY_DN63567_c11_g2	1.828	0.870121	0.0222466	yes	up	3.26	0.42	0.64	1.41	1.21	1.23
Larvae	TRINITY_DN48033_c0_g1	9.687	3.27604	0.0222632	yes	up	0.13	0	0.14	0.55	0.25	2.36
Larvae	TRINITY_DN54471_c1_g4	5.531	2.46763	0.0222709	yes	up	0.52	0.52	0.28	1.11	0.51	5.96
Larvae	TRINITY_DN50132_c0_g1	0.308	-1.69989	0.022275	yes	down	3.63	2.59	4.68	0.15	1.88	1.46
Larvae	TRINITY_DN54805_c1_g1	0.326	-1.61591	0.0223115	yes	down	25.99	13.08	22.68	1.27	8.36	11.05
Larvae	TRINITY_DN60190_c0_g1	2.459	1.29789	0.0223338	yes	up	0.04	0.04	0.07	0.13	0.13	3.45
Larvae	TRINITY_DN58376_c1_g1	0.358	-1.48051	0.0223404	yes	down	2.04	0.65	0.82	0.4	0.8	0.98
Larvae	TRINITY_DN58689_c0_g1	0.359	-1.47852	0.0223683	yes	down	7.22	4.53	5.53	0.34	3.32	2.82
Larvae	TRINITY_DN59645_c6_g2	1.779	0.831202	0.0223822	yes	up	12.76	12.83	6.62	19.41	17.6	24.87
Larvae	TRINITY_DN43527_c0_g1	4.823	2.26981	0.0223959	yes	up	1.69	12.28	1.79	38.78	18.77	19.06
Larvae	TRINITY_DN60049_c10_g1	0.578	-0.789664	0.0223993	yes	down	2.95	3.19	2.46	1.88	2.14	1.32
Larvae	TRINITY_DN50235_c0_g1	2.146	1.10159	0.0224431	yes	up	4.71	3.7	3.71	9.41	10.45	5.73
Larvae	TRINITY_DN61049_c1_g2	0.571	-0.807679	0.0224677	yes	down	541.41	387.44	648.01	505.87	475.91	296.1
Larvae	TRINITY_DN60959_c0_g1	0.458	-1.12542	0.0224802	yes	down	0.31	0.4	0.37	0.12	0.22	0.2
Larvae	TRINITY_DN61275_c1_g1	1.508	0.592574	0.0225022	yes	up	3.37	2.42	4.4	5.89	3.6	3.98
Larvae	TRINITY_DN52765_c1_g2	0.305	-1.71217	0.0225476	yes	down	22.95	15.72	15.68	0.82	7.75	8.9
Larvae	TRINITY_DN42662_c0_g1	0.322	-1.63305	0.0225754	yes	down	12.54	7.17	12.17	0.61	4.28	5.5
Larvae	TRINITY_DN62456_c0_g1	0.286	-1.80351	0.0226134	yes	down	2.28	1.86	1.67	0.1	0.76	1.08
Larvae	TRINITY_DN58594_c2_g1	10.536	3.39731	0.022618	yes	up	0	0	0.09	0.68	0.39	0.18
Larvae	TRINITY_DN55454_c0_g1	0.36	-1.47416	0.0226215	yes	down	43	31.15	34.61	2.28	20.1	19.37
Larvae	TRINITY_DN57725_c5_g1	0.61	-0.712126	0.0226274	yes	down	3.54	3.6	3.12	2	2.29	2.43
Larvae	TRINITY_DN52170_c0_g1	0.286	-1.80376	0.022639	yes	down	8.8	6.66	10.06	0.3	3.72	3.38
Larvae	TRINITY_DN58824_c1_g1	4.712	2.23623	0.0226447	yes	up	1.23	0	0.7	3.32	2.08	2.72
Larvae	TRINITY_DN51545_c0_g1	0.333	-1.58787	0.0226488	yes	down	3.76	2.26	1.81	0.31	0.74	1.65
Larvae	TRINITY_DN58561_c0_g1	0.267	-1.90762	0.022662	yes	down	0.38	0.07	0.43	0.04	0.08	0.13
Larvae	TRINITY_DN59603_c0_g3	5.169	2.36992	0.0226803	yes	up	0.37	0	0.09	0.59	0.59	1.46
Larvae	TRINITY_DN991_c0_g1	61.599	5.94484	0.0227149	yes	up	0	0	0	0	1.05	0.17
Larvae	TRINITY_DN59960_c1_g2	0.494	-1.018	0.0227194	yes	down	25.43	23.94	63.59	28.14	15.5	14.02
Larvae	TRINITY_DN52819_c0_g1	0.315	-1.66843	0.0227643	yes	down	669.18	566.81	672.18	31.01	280.49	306.59
Larvae	TRINITY_DN58281_c1_g3	0.098	-3.35803	0.0227801	yes	down	0.83	3.92	8.79	0	0	1.33
Larvae	TRINITY_DN45049_c0_g1	0.32	-1.64346	0.0227835	yes	down	2.89	1.53	1.33	0.13	1.07	0.74
Larvae	TRINITY_DN172615_c0_g1	0.328	-1.60952	0.0227853	yes	down	11.64	10.26	10.9	0.69	4.6	5.15
Larvae	TRINITY_DN58044_c0_g1	1.676	0.74483	0.0227924	yes	up	3.02	3.73	2.77	5.16	5.03	6.8
Larvae	TRINITY_DN54788_c0_g1	0.098	-3.34763	0.0227926	yes	down	2.37	1.08	3	0	0.41	0
Larvae	TRINITY_DN63061_c3_g3	0.309	-1.69592	0.0228502	yes	down	31.44	23.29	28.86	1.32	11.65	13.27
Larvae	TRINITY_DN54231_c1_g1	3.232	1.69232	0.0228509	yes	up	0.36	0.43	1.57	3.3	1.74	2.72
Larvae	TRINITY_DN60722_c0_g1	1.67	0.739921	0.0228532	yes	up	18.64	19.26	15.19	19.72	30.59	24.74
Larvae	TRINITY_DN22587_c0_g1	0.231	-2.11523	0.022874	yes	down	2.25	2.36	2.48	0	1.06	0.66
Larvae	TRINITY_DN59372_c6_g3	0.278	-1.8484	0.0228793	yes	down	584.15	470.31	520.84	29.07	183.71	270.87
Larvae	TRINITY_DN59480_c1_g5	0.043	-4.54924	0.0229015	yes	down	0.29	0.35	0.21	0	0	0
Larvae	TRINITY_DN62140_c1_g2	0.571	-0.808512	0.0229258	yes	down	1.25	1.08	1.07	0.49	0.75	0.82
Larvae	TRINITY_DN59067_c1_g2	0.329	-1.60444	0.0229716	yes	down	4.9	3.27	5.66	0.28	1.84	2.59
Larvae	TRINITY_DN52104_c0_g1	0.325	-1.61955	0.0229822	yes	down	0.66	3.75	7.85	0.84	0.86	0.26
Larvae	TRINITY_DN59538_c4_g2	0.437	-1.19502	0.022992	yes	down	0.43	0.55	0.45	0.19	0.35	0.14
Larvae	TRINITY_DN56789_c0_g1	0.273	-1.87435	0.0230001	yes	down	2.43	0.92	1.43	0.05	0.67	0.65
Larvae	TRINITY_DN59907_c1_g1	0.371	-1.42957	0.023012	yes	down	3.6	2.4	3.94	0.37	1.46	1.85
Larvae	TRINITY_DN54829_c0_g1	0.25	-2.00103	0.0230288	yes	down	7.78	4.65	5.5	0.12	2.27	2.48
Larvae	TRINITY_DN40876_c0_g1	1.675	0.744004	0.0230373	yes	up	16.03	16.18	11.74	19.13	35.15	24.17
Larvae	TRINITY_DN52706_c1_g2	0.652	-0.617965	0.0230417	yes	down	380.69	341.17	359.4	346.4	244.73	209.89
Larvae	TRINITY_DN55757_c0_g1	0.127	-2.9799	0.0230439	yes	down	0.16	0.17	0.04	0	0.02	0.02
Larvae	TRINITY_DN55442_c0_g1	0.284	-1.81538	0.0230441	yes	down	19.7	12.15	15.5	0.53	6.74	6.94
Larvae	TRINITY_DN40128_c0_g1	2.001	1.00097	0.0230486	yes	up	2.67	1.52	3.06	3.03	7.83	4.42
Larvae	TRINITY_DN57664_c0_g1	0.553	-0.85432	0.0230497	yes	down	3.09	1.83	2.93	1.14	2.21	1.25
Larvae	TRINITY_DN61467_c0_g1	2.01	1.00715	0.023053	yes	up	0.12	0.11	0.12	0.21	0.24	0.29
Larvae	TRINITY_DN57448_c0_g1	0.242	-2.0482	0.0230686	yes	down	11.78	6.76	11.99	0.16	3.45	4.08
Larvae	TRINITY_DN18985_c0_g1	0.159	-2.64997	0.023077	yes	down	0.12	0.21	0.38	0	0.03	0.09
Larvae	TRINITY_DN54707_c1_g1	0.427	-1.2292	0.023086	yes	down	2.79	6.39	5.33	3.2	1.36	1.95
Larvae	TRINITY_DN37242_c0_g1	7.497	2.90627	0.0230912	yes	up	2.34	0.3	0	6.53	7.54	1.12
Larvae	TRINITY_DN63778_c1_g1	0.287	-1.80268	0.0230935	yes	down	23.32	13.34	4.05	4.76	1.5	1.49
Larvae	TRINITY_DN56022_c0_g1	1.97	0.978266	0.0231137	yes	up	87.18	119.32	93.32	252.91	152.84	134.78
Larvae	TRINITY_DN42314_c0_g1	0.261	-1.93925	0.0231541	yes	down	6	3.32	5.07	0.11	2.19	1.64
Larvae	TRINITY_DN63043_c0_g1	1.803	0.850091	0.0232213	yes	up	0.58	0.45	0.68	0.98	1.18	1.1
Larvae	TRINITY_DN31203_c0_g2	0.299	-1.73984	0.0232396	yes	down	6.81	4.84	4.66	0.21	2.7	2.26
Larvae	TRINITY_DN53804_c0_g1	0.169	-2.5652	0.0232534	yes	down	0.29	0.14	0.37	0.1	0	0.03
Larvae	TRINITY_DN55388_c4_g1	1.51	0.594137	0.0232556	yes	up	13.13	8.86	13.43	13.65	17.77	15.94
Larvae	TRINITY_DN45135_c0_g1	11.168	3.48134	0.023339	yes	up	0	0	0.03	0.09	0.13	0.24
Larvae	TRINITY_DN60964_c0_g2	0.304	-1.71594	0.0233609	yes	down	54.87	30.26	49.18	2.01	22.01	19.09
Larvae	TRINITY_DN63665_c1_g2	1.761	0.816279	0.0233731	yes	up	1.56	1.13	2.19	2.76	2.75	2.25
Larvae	TRINITY_DN48604_c1_g1	6.785	2.76228	0.023419	yes	up	0	3.21	3	13.75	16.12	12.62
Larvae	TRINITY_DN55961_c0_g1	4.792	2.26075	0.0234453	yes	up	0.04	0.03	0.09	0.13	0.06	0.58
Larvae	TRINITY_DN34927_c0_g1	4.99	2.31899	0.0234687	yes	up	1.32	0.75	0.7	1.94	7.35	4.84
Larvae	TRINITY_DN61527_c1_g3	0.306	-1.71056	0.0234701	yes	down	12.76	6.26	9.13	0.46	4.42	4.1
Larvae	TRINITY_DN83882_c0_g1	0.165	-2.59528	0.0234754	yes	down	0.31	0.19	0.3	0	0.08	0.04
Larvae	TRINITY_DN60708_c4_g1	0.004	-7.9773	0.0234773	yes	down	0	0	8.71	0	0	0
Larvae	TRINITY_DN57472_c1_g2	0.273	-1.87487	0.0235074	yes	down	2.14	1.35	2.77	0.54	0.27	1.12
Larvae	TRINITY_DN143502_c0_g1	0.329	-1.60184	0.0235095	yes	down	17.18	10.73	13.33	0.74	6.9	6.04
Larvae	TRINITY_DN58444_c0_g1	0.491	-1.02755	0.0235186	yes	down	0.66	0.44	0.66	0.17	0.4	0.34
Larvae	TRINITY_DN60239_c8_g1	2.509	1.32708	0.0235389	yes	up	116.15	90.55	54.87	319.42	323.37	62.82
Larvae	TRINITY_DN62561_c0_g1	0.312	-1.68127	0.0235503	yes	down	8.39	4.9	7.47	0.32	3.48	3.03
Larvae	TRINITY_DN56607_c5_g2	0.312	-1.68168	0.0235735	yes	down	65.37	56.88	57.29	2.61	27.23	27.78
Larvae	TRINITY_DN82829_c0_g1	0.296	-1.75774	0.0235824	yes	down	1.12	0.7	1.14	0.03	0.45	0.44
Larvae	TRINITY_DN53123_c0_g3	0.288	-1.79711	0.0235857	yes	down	3.71	3.67	3.13	0.12	1.33	1.76
Larvae	TRINITY_DN50585_c0_g1	0.337	-1.56728	0.0236076	yes	down	17.05	9.92	15.77	0.9	6.68	7.4
Larvae	TRINITY_DN52817_c0_g2	0.37	-1.43313	0.0236127	yes	down	0.23	0.24	0.19	0.1	0.05	0.11
Larvae	TRINITY_DN64094_c0_g1	3.215	1.68459	0.0236357	yes	up	0.22	0.09	0.29	1.33	0.36	0.23
Larvae	TRINITY_DN56857_c0_g1	2.297	1.19944	0.0236608	yes	up	4	3.52	1.87	3.55	8.87	9.84
Larvae	TRINITY_DN61781_c3_g1	0.311	-1.6834	0.0236626	yes	down	18.67	11.68	17.33	0.82	7.04	8.09
Larvae	TRINITY_DN60926_c0_g2	0.305	-1.71339	0.0236658	yes	down	38.42	21.96	36.8	1.35	11.94	16.05
Larvae	TRINITY_DN15520_c0_g1	0.303	-1.72079	0.0236787	yes	down	4.88	3.02	5.6	0.18	2.1	2
Larvae	TRINITY_DN54501_c0_g1	3.557	1.83053	0.0236834	yes	up	1.06	1.13	1.31	1.85	1.34	9.53
Larvae	TRINITY_DN60586_c4_g1	0.004	-7.93192	0.0236911	yes	down	0	0	7.92	0	0	0
Larvae	TRINITY_DN57808_c0_g1	0.427	-1.22829	0.023701	yes	down	1.42	0.8	0.9	0.57	0.62	0.22
Larvae	TRINITY_DN58470_c0_g1	0.192	-2.38022	0.0237662	yes	down	3.44	5.8	5.21	0.44	2.71	0.12
Larvae	TRINITY_DN63096_c0_g1	0.561	-0.834154	0.0238003	yes	down	0.37	0.56	0.7	0.36	0.28	0.28
Larvae	TRINITY_DN45355_c1_g1	0.265	-1.91717	0.0238454	yes	down	11.6	8.82	11.01	0.22	4.02	4.49
Larvae	TRINITY_DN43573_c0_g1	2.004	1.00298	0.0238995	yes	up	38.09	39.16	19.87	42.82	70.61	82.18
Larvae	TRINITY_DN53474_c1_g2	0.459	-1.12293	0.0239126	yes	down	9.69	10.6	5.94	4.44	4.4	3.35
Larvae	TRINITY_DN59395_c0_g1	0.299	-1.74192	0.023915	yes	down	1.62	0.81	0.84	0.05	0.5	0.48
Larvae	TRINITY_DN57295_c0_g1	0.247	-2.01657	0.023916	yes	down	4.13	2.35	3.26	0.05	1.17	1.31
Larvae	TRINITY_DN145785_c0_g1	0.004	-7.88507	0.0239187	yes	down	0	0	12.58	0	0	0
Larvae	TRINITY_DN35692_c0_g1	1.596	0.674164	0.0239335	yes	up	3.46	2.79	3.07	3.86	5.63	6.25
Larvae	TRINITY_DN55560_c0_g1	0.303	-1.72418	0.0239549	yes	down	2.28	1.51	2.44	0.08	1.06	0.86
Larvae	TRINITY_DN60837_c0_g1	0.51	-0.971417	0.0239703	yes	down	0.86	0.41	1.01	0.38	0.4	0.42
Larvae	TRINITY_DN48052_c0_g1	1.831	0.872832	0.0239962	yes	up	0.51	0.24	0.45	0.77	0.97	0.46
Larvae	TRINITY_DN58432_c0_g1	0.618	-0.695411	0.0240654	yes	down	1.74	2.02	2.51	1.5	1.25	1.33
Larvae	TRINITY_DN56641_c0_g1	0.312	-1.68267	0.0240676	yes	down	8.95	5.1	8.21	0.34	3.41	3.48
Larvae	TRINITY_DN63759_c0_g1	0.027	-5.22437	0.0240676	yes	down	0.54	0	0.78	0	0	0
Larvae	TRINITY_DN54802_c0_g1	1.712	0.775321	0.0240766	yes	up	0.93	1.08	0.67	1.33	1.72	1.6
Larvae	TRINITY_DN55886_c0_g1	0.277	-1.84948	0.0240915	yes	down	2.55	1.67	2.26	0.05	0.75	1.07
Larvae	TRINITY_DN13226_c0_g1	0.333	-1.5867	0.0241192	yes	down	1.59	0.67	1.63	0.4	0.37	0.53
Larvae	TRINITY_DN56532_c0_g2	0.354	-1.49676	0.024123	yes	down	1.56	0.97	3.2	0.25	0.89	0.94
Larvae	TRINITY_DN58978_c3_g1	25.961	4.6983	0.0241589	yes	up	0	0	0	0.21	0.38	0.07
Larvae	TRINITY_DN12141_c0_g1	0.411	-1.28419	0.0242245	yes	down	41.54	28.56	75.94	21.67	24.66	8.96
Larvae	TRINITY_DN4542_c0_g1	0.323	-1.63004	0.024236	yes	down	20.62	13.41	16.05	0.85	8.59	7.47
Larvae	TRINITY_DN42166_c0_g1	0.241	-2.05356	0.0242578	yes	down	9.19	5.06	8.67	0.03	3.27	2.31
Larvae	TRINITY_DN56148_c4_g1	0.453	-1.14303	0.0243382	yes	down	1.6	2.09	1.44	0.37	1.07	1.05
Larvae	TRINITY_DN57912_c0_g1	0.291	-1.78308	0.0243464	yes	down	3.13	1.91	2.76	0.06	1.16	1.02
Larvae	TRINITY_DN61703_c0_g2	0.644	-0.634515	0.0243606	yes	down	26.97	34.88	27.34	25.63	17.61	18.56
Larvae	TRINITY_DN50000_c1_g2	0.31	-1.68945	0.024381	yes	down	37.65	21.88	29.68	1.34	14.8	13.03
Larvae	TRINITY_DN33466_c0_g1	54.034	5.75579	0.0244261	yes	up	0	0	0	20.87	0	1.22
Larvae	TRINITY_DN60008_c1_g2	1.937	0.953673	0.0244465	yes	up	0.62	0.74	1.17	2	1.64	1.36
Larvae	TRINITY_DN42754_c0_g1	0.02	-5.64835	0.0244674	yes	down	0	0.39	1.76	0	0	0
Larvae	TRINITY_DN123925_c0_g1	10.698	3.41929	0.0244713	yes	up	0	0.03	0	0.04	0.06	0.23
Larvae	TRINITY_DN161592_c0_g1	0.306	-1.70635	0.0244904	yes	down	3.03	0.87	1.9	0.14	0.67	1.03
Larvae	TRINITY_DN12417_c0_g1	0.28	-1.83576	0.0245025	yes	down	5.81	4.18	5.49	0.12	1.85	2.53
Larvae	TRINITY_DN46675_c0_g1	0.428	-1.22523	0.0245286	yes	down	4.03	2.61	2.11	0.81	1.32	1.73
Larvae	TRINITY_DN75567_c0_g1	2.408	1.26761	0.0245321	yes	up	35.61	31.37	19.12	38.38	130.55	41.62
Larvae	TRINITY_DN63435_c0_g1	0.339	-1.56154	0.0245764	yes	down	0.38	0.2	0.27	0.04	0.28	0.08
Larvae	TRINITY_DN52788_c0_g1	0.301	-1.7299	0.0245911	yes	down	15.78	11.44	14.81	0.58	6.14	6.65
Larvae	TRINITY_DN10414_c0_g1	7.79	2.96171	0.0246048	yes	up	0.48	0	0	0.76	0.81	2.72
Larvae	TRINITY_DN43414_c0_g1	0.294	-1.76499	0.024659	yes	down	15.02	14.19	16.33	0.53	4.78	8.31
Larvae	TRINITY_DN63711_c1_g4	1.686	0.75381	0.0246756	yes	up	9.25	4.01	6.39	12.75	13.3	8.84
Larvae	TRINITY_DN62594_c0_g4	26.434	4.7243	0.0246782	yes	up	0	0	0	0.02	0.1	0.06
Larvae	TRINITY_DN57808_c3_g1	0.354	-1.50007	0.0246922	yes	down	3.81	1.91	4.11	0.3	1.8	1.46
Larvae	TRINITY_DN60878_c0_g2	0.306	-1.7107	0.0247034	yes	down	3.66	2.08	2.66	0.12	1.2	1.38
Larvae	TRINITY_DN55717_c1_g1	0.608	-0.717511	0.024709	yes	down	2.71	3.16	3.1	1.9	2.04	1.85
Larvae	TRINITY_DN59302_c1_g2	2.054	1.03818	0.0247336	yes	up	3.55	2.06	2.48	5.9	8.11	3.32
Larvae	TRINITY_DN53288_c0_g1	0.307	-1.70396	0.0247593	yes	down	0.96	1.25	1.1	0.06	0.35	0.66
Larvae	TRINITY_DN58713_c0_g3	0.294	-1.76615	0.0248002	yes	down	52.63	34	44.78	1.57	19.85	18.9
Larvae	TRINITY_DN58396_c1_g10	0.541	-0.885892	0.0248284	yes	down	37.84	36.71	79.49	36.58	18.56	30.5
Larvae	TRINITY_DN49288_c1_g2	0.548	-0.868363	0.0248287	yes	down	78.8	92.84	58.87	65.77	29.42	39.25
Larvae	TRINITY_DN67668_c0_g1	0.578	-0.789689	0.0248305	yes	down	5.84	9.34	11.68	6.14	5.9	4.39
Larvae	TRINITY_DN48770_c0_g1	0.288	-1.79623	0.0248603	yes	down	97.35	68.03	84.92	2.76	39.38	33.77
Larvae	TRINITY_DN26828_c0_g1	9.844	3.29921	0.024862	yes	up	0.02	0	0	0.08	0.19	0.08
Larvae	TRINITY_DN59614_c0_g1	0.428	-1.22323	0.024875	yes	down	0.89	1.47	1.07	0.39	0.49	0.66
Larvae	TRINITY_DN60073_c3_g3	0.552	-0.857271	0.0249138	yes	down	2.39	1.66	8.37	0.72	1.08	1.48
Larvae	TRINITY_DN58107_c2_g3	45.205	5.49842	0.0249161	yes	up	0	0	0	1.76	0.11	0.13
Larvae	TRINITY_DN55559_c0_g2	0.31	-1.69076	0.0249203	yes	down	82.27	55.89	71.76	2.92	31.22	34.07
Larvae	TRINITY_DN162663_c0_g1	0.571	-0.808129	0.0249279	yes	down	1.97	2.26	2.43	1.25	1.45	1.31
Larvae	TRINITY_DN61378_c0_g1	1.706	0.771006	0.0249287	yes	up	1.82	1.24	1.12	3.21	1.37	2.13
Larvae	TRINITY_DN63436_c4_g1	1.772	0.825671	0.0249317	yes	up	4.05	2.58	3.53	6.96	8.66	3.95
Larvae	TRINITY_DN39253_c0_g1	0.22	-2.18513	0.0249917	yes	down	0.35	1.04	1.62	0.37	0.09	0.2
Larvae	TRINITY_DN52460_c0_g1	0.323	-1.62877	0.0250314	yes	down	15.07	11.37	14.84	0.68	5.93	8.57
Larvae	TRINITY_DN58078_c0_g1	0.212	-2.23999	0.0250379	yes	down	0.66	3.27	4.04	1.03	0.16	0.52
Larvae	TRINITY_DN56629_c5_g1	0.259	-1.94792	0.025044	yes	down	18.24	18.02	17.32	0.3	6.76	7.44
Larvae	TRINITY_DN8068_c0_g1	0.28	-1.83658	0.0250552	yes	down	17.18	9.73	21.69	0.11	5.26	7.54
Larvae	TRINITY_DN121223_c0_g1	0.267	-1.90551	0.0250697	yes	down	6.59	4.81	4.41	0.12	1.8	2.52
Larvae	TRINITY_DN56743_c0_g1	0.293	-1.77309	0.0250761	yes	down	7.08	3.83	4.63	0.19	2.53	2.11
Larvae	TRINITY_DN57632_c0_g1	0.282	-1.82375	0.0250845	yes	down	12.13	6.59	10.46	0.29	4.13	4.22
Larvae	TRINITY_DN57613_c1_g1	1.581	0.661261	0.0250854	yes	up	6.94	5.97	4.97	10.16	9.82	8.27
Larvae	TRINITY_DN158747_c0_g1	1.61	0.686893	0.0250868	yes	up	39.22	36.9	39.54	53.56	51.22	86.94
Larvae	TRINITY_DN34217_c0_g1	3.078	1.62204	0.0250935	yes	up	0.25	0.15	0.28	0.95	7.36	0.66
Larvae	TRINITY_DN54935_c0_g1	0.319	-1.64752	0.0251131	yes	down	209.18	167.39	176.13	9.08	74.62	98.05
Larvae	TRINITY_DN54494_c0_g1	4.476	2.16215	0.0251221	yes	up	0.52	0.49	1.46	0.99	8.95	1.64
Larvae	TRINITY_DN45628_c0_g1	0.334	-1.58306	0.0251281	yes	down	1.43	0.97	1.78	0.09	0.57	0.79
Larvae	TRINITY_DN38457_c0_g1	0.304	-1.71935	0.0251634	yes	down	29.71	21.44	26.92	1.01	11.38	12.48
Larvae	TRINITY_DN61859_c0_g3	2.483	1.31228	0.0252146	yes	up	0.1	0.04	0.11	0.23	0.27	0.16
Larvae	TRINITY_DN104253_c0_g1	0.296	-1.75875	0.0252572	yes	down	50.87	35.36	47.31	1.58	20.43	19.48
Larvae	TRINITY_DN44036_c1_g1	0.321	-1.63747	0.025268	yes	down	1.69	1.32	2.13	0.21	0.7	0.29
Larvae	TRINITY_DN52851_c1_g1	0.608	-0.716748	0.0252753	yes	down	39.7	43.6	35.23	16.75	36.14	24.55
Larvae	TRINITY_DN56362_c1_g1	0.339	-1.56181	0.0252852	yes	down	8.64	7.62	8.6	0.59	3.28	4.86
Larvae	TRINITY_DN63903_c1_g1	0.442	-1.17775	0.0253245	yes	down	1.29	0.95	1.18	0.19	0.65	0.75
Larvae	TRINITY_DN61635_c0_g1	1.514	0.598811	0.0253358	yes	up	2.23	2.76	3.54	4.86	3.88	5.02
Larvae	TRINITY_DN54097_c5_g1	0.23	-2.12152	0.0253405	yes	down	0.54	0.15	1.43	0.1	0.28	0.02
Larvae	TRINITY_DN54522_c0_g1	0.104	-3.26508	0.0253555	yes	down	3.89	0.28	0.42	0	0.08	0
Larvae	TRINITY_DN62895_c2_g2	0.429	-1.21985	0.0253578	yes	down	0.4	0.19	0.6	0.14	0.19	0.2
Larvae	TRINITY_DN34256_c1_g1	3.772	1.91527	0.0253689	yes	up	3.32	1.88	0.87	10.49	6.31	6.04
Larvae	TRINITY_DN49665_c0_g1	0.269	-1.89474	0.0253753	yes	down	7.94	4.79	5.78	0.11	2.66	2.05
Larvae	TRINITY_DN56394_c0_g2	1.754	0.810621	0.0254251	yes	up	1.95	2.25	1.57	3.28	3.3	4.19
Larvae	TRINITY_DN49667_c0_g1	0.29	-1.78595	0.0254529	yes	down	23.75	13.66	22	0.65	7.65	9.55
Larvae	TRINITY_DN51376_c0_g1	0.308	-1.69693	0.0254569	yes	down	17.25	12.69	15.01	0.62	6.22	7.7
Larvae	TRINITY_DN58624_c1_g2	0.173	-2.52964	0.025458	yes	down	4.42	4.35	10.68	0	0.63	1.08
Larvae	TRINITY_DN57866_c1_g1	0.275	-1.86463	0.0254859	yes	down	11.94	17.21	6.87	4.21	1.81	3.37
Larvae	TRINITY_DN63594_c0_g1	0.162	-2.62346	0.0254921	yes	down	1.25	1.31	2.31	0	0.77	0
Larvae	TRINITY_DN62100_c2_g1	0.546	-0.87362	0.0255101	yes	down	12.01	7.42	16.85	3.05	6.98	8.27
Larvae	TRINITY_DN60607_c3_g1	0.024	-5.38467	0.0255567	yes	down	0	0.64	1.11	0	0	0
Larvae	TRINITY_DN53064_c0_g1	0.223	-2.16785	0.0256337	yes	down	6.32	3.15	4.1	0	1.84	1.64
Larvae	TRINITY_DN63156_c1_g1	2.204	1.14009	0.0256481	yes	up	18.01	8.64	9.12	24.7	28.69	22.44
Larvae	TRINITY_DN57172_c1_g1	0.272	-1.88023	0.0256484	yes	down	6.63	3.82	3.86	0.12	2.03	1.97
Larvae	TRINITY_DN62206_c0_g1	1.99	0.993	0.0256492	yes	up	0.31	0.31	0.44	1.88	0.68	0.55
Larvae	TRINITY_DN61400_c0_g1	0.277	-1.85333	0.0256739	yes	down	9.16	6	6.58	0.19	3.04	3.14
Larvae	TRINITY_DN60668_c1_g1	0.619	-0.691845	0.0256979	yes	down	20.54	26.13	14.68	13.52	13.86	12.84
Larvae	TRINITY_DN39769_c0_g1	0.225	-2.1505	0.0257037	yes	down	4.4	1.84	3.29	0	1.6	0.59
Larvae	TRINITY_DN61018_c0_g1	0.35	-1.51509	0.0257048	yes	down	1.4	0.97	1.18	0.08	0.59	0.61
Larvae	TRINITY_DN40895_c0_g1	0.234	-2.09533	0.0257338	yes	down	12.08	5.36	9.49	0.09	3.39	2.84
Larvae	TRINITY_DN66214_c0_g1	0.585	-0.772613	0.0257799	yes	down	1.14	1.55	1.41	0.77	0.81	0.97
Larvae	TRINITY_DN58798_c1_g2	0.358	-1.48356	0.0258033	yes	down	0.98	0.65	1.41	0.11	0.77	0.45
Larvae	TRINITY_DN140389_c0_g1	9.716	3.28034	0.025807	yes	up	0	0.2	0	1.06	0.64	0.76
Larvae	TRINITY_DN46366_c0_g1	0.471	-1.08575	0.0258286	yes	down	1.3	1.92	1.64	1.16	1.12	0.6
Larvae	TRINITY_DN127549_c0_g1	3.522	1.81622	0.0258647	yes	up	0.15	0.05	0.16	0.36	0.34	0.66
Larvae	TRINITY_DN62230_c0_g1	0.665	-0.588812	0.0258968	yes	down	5.14	3.78	5.3	2.66	4.67	3.96
Larvae	TRINITY_DN59446_c8_g1	0.288	-1.79576	0.0259141	yes	down	32.71	24.78	47.59	5.9	11.36	17.68
Larvae	TRINITY_DN46896_c0_g1	0.284	-1.81798	0.0259227	yes	down	18.12	11.7	20.06	0.64	5.96	8.78
Larvae	TRINITY_DN54468_c1_g1	0.29	-1.78657	0.0259582	yes	down	2.48	1.16	2.4	0.07	0.96	0.91
Larvae	TRINITY_DN64007_c1_g1	0.341	-1.55305	0.0260096	yes	down	7.83	3.44	6.23	0.41	2.93	2.14
Larvae	TRINITY_DN62731_c2_g4	0.64	-0.643057	0.0260599	yes	down	10.45	11.79	18.71	8.23	10.47	8.95
Larvae	TRINITY_DN56427_c7_g8	0.343	-1.54449	0.0260744	yes	down	12.63	6.69	10.58	0.66	4.44	6.8
Larvae	TRINITY_DN61918_c3_g8	34.923	5.12612	0.0260854	yes	up	0	0	0	0.05	0	0.44
Larvae	TRINITY_DN58198_c3_g1	0.178	-2.48879	0.0261049	yes	down	2.98	0.5	1.02	0	0.44	0.2
Larvae	TRINITY_DN51638_c0_g1	0.326	-1.61608	0.0261054	yes	down	3.03	1.71	2.05	0.12	1.29	0.95
Larvae	TRINITY_DN12968_c0_g1	0.006	-7.48482	0.026116	yes	down	0	0	9.06	0	0	0
Larvae	TRINITY_DN54641_c5_g1	0.361	-1.47169	0.026134	yes	down	0.34	0.67	0.65	0.17	0.31	0.15
Larvae	TRINITY_DN59024_c0_g1	0.295	-1.76136	0.0261374	yes	down	1.61	1.24	2.33	1.04	0.45	0.07
Larvae	TRINITY_DN53695_c1_g1	2.045	1.03242	0.0261376	yes	up	1.55	0.67	1.34	1.74	2.65	2.95
Larvae	TRINITY_DN60247_c2_g6	1.691	0.757718	0.0261465	yes	up	2.73	1.54	2.69	5.2	3.73	3.39
Larvae	TRINITY_DN57113_c0_g1	0.319	-1.65051	0.0261482	yes	down	7.43	4.48	6.23	0.28	2.66	3.1
Larvae	TRINITY_DN56721_c0_g1	0.561	-0.833624	0.0261698	yes	down	1.76	2.25	1.75	0.76	1.35	1.29
Larvae	TRINITY_DN50605_c0_g1	0.297	-1.75277	0.0261862	yes	down	7.75	5.11	8.77	0.27	2.38	3.97
Larvae	TRINITY_DN45680_c0_g1	0.04	-4.65363	0.0261926	yes	down	0.03	0.02	0.11	0	0	0
Larvae	TRINITY_DN13413_c0_g1	0.283	-1.81988	0.026201	yes	down	4.74	2.1	4.19	0.23	0.64	2.25
Larvae	TRINITY_DN59673_c0_g3	0.233	-2.10429	0.026206	yes	down	1.53	0.74	1.16	0	0.4	0.44
Larvae	TRINITY_DN105157_c0_g1	7.221	2.85215	0.0262068	yes	up	0.09	0	0.03	0.09	0.13	0.81
Larvae	TRINITY_DN53490_c0_g1	9.278	3.21383	0.0262324	yes	up	0.16	0.25	0.46	7.64	0.91	0.03
Larvae	TRINITY_DN51582_c0_g1	0.314	-1.67248	0.0262685	yes	down	7.86	4.13	6.83	0.28	2.68	3.14
Larvae	TRINITY_DN59444_c2_g1	0.479	-1.06309	0.0263558	yes	down	62.62	205.78	130.18	67.4	38.06	55.72
Larvae	TRINITY_DN59048_c1_g1	2.094	1.06596	0.026371	yes	up	1.25	0.52	0.92	2.46	2.37	1.16
Larvae	TRINITY_DN59776_c0_g1	0.634	-0.658454	0.0263763	yes	down	3.28	2.53	2.81	1.85	2.37	1.6
Larvae	TRINITY_DN62869_c28_g1	0.029	-5.1149	0.0263866	yes	down	7.09	0	6.41	0	0	0
Larvae	TRINITY_DN57992_c0_g1	0.292	-1.77529	0.0263991	yes	down	10.68	9.27	6.71	0.23	5.18	2.63
Larvae	TRINITY_DN60779_c2_g1	1.732	0.792721	0.0264026	yes	up	1361.94	1173.42	615.19	1692.82	2240.01	1719.4
Larvae	TRINITY_DN59287_c3_g3	10.256	3.35836	0.0264127	yes	up	0	0	0.08	0.58	0.12	0.44
Larvae	TRINITY_DN54269_c0_g1	3.576	1.83827	0.0264616	yes	up	0.19	0.14	0.08	0.25	0.5	2.57
Larvae	TRINITY_DN55280_c0_g1	0.26	-1.94345	0.0264796	yes	down	0.11	0.09	0.4	0.03	0.05	0.04
Larvae	TRINITY_DN62853_c0_g2	1.654	0.725948	0.026516	yes	up	10.17	9.93	8.87	13.17	17.08	19.4
Larvae	TRINITY_DN53088_c0_g1	0.328	-1.60777	0.0265252	yes	down	0.35	0.52	1.29	0.3	0.2	0.23
Larvae	TRINITY_DN37823_c0_g1	0.273	-1.87084	0.0265263	yes	down	3.26	1.06	2.79	0.08	0.92	1
Larvae	TRINITY_DN56814_c0_g1	0.331	-1.59567	0.0265276	yes	down	16.27	10.69	15.72	0.88	5.57	8.44
Larvae	TRINITY_DN30309_c0_g1	0.296	-1.75623	0.0265342	yes	down	8.15	4.48	5.91	0.17	2.92	2.5
Larvae	TRINITY_DN54025_c0_g1	0.316	-1.66169	0.0265448	yes	down	22.7	10.59	13.82	0.82	5.13	7.67
Larvae	TRINITY_DN46320_c1_g2	0.045	-4.48812	0.0265454	yes	down	1.55	0.59	2.18	0	0	0
Larvae	TRINITY_DN60415_c0_g2	0.045	-4.48812	0.0265454	yes	down	0.26	0.1	0.38	0	0	0
Larvae	TRINITY_DN58893_c3_g1	0.559	-0.840275	0.0266041	yes	down	1.06	0.97	1.33	0.52	0.63	0.83
Larvae	TRINITY_DN61196_c1_g1	0.096	-3.38044	0.026652	yes	down	0.01	0.02	0.15	0	0	0
Larvae	TRINITY_DN63742_c7_g4	0.305	-1.71228	0.0266845	yes	down	5.75	2.45	4.11	0.16	1.71	1.9
Larvae	TRINITY_DN33250_c0_g1	0.335	-1.57826	0.0266918	yes	down	3.69	1.95	2.16	0.18	0.95	1.54
Larvae	TRINITY_DN50579_c2_g4	2.061	1.04325	0.0267421	yes	up	5.81	9.64	6.69	13.75	11.56	20.83
Larvae	TRINITY_DN44948_c0_g1	0.66	-0.598619	0.0267438	yes	down	4.6	4.89	4.62	3.59	3.69	3.23
Larvae	TRINITY_DN60942_c13_g1	21.862	4.45033	0.0267515	yes	up	0	0	0	0.11	0.15	0.18
Larvae	TRINITY_DN61376_c2_g1	3.144	1.65247	0.0267529	yes	up	11.87	4.34	5.78	6.28	21.52	38.51
Larvae	TRINITY_DN30982_c0_g1	0.375	-1.41333	0.0267759	yes	down	5.32	3.29	4.46	0.45	1.7	2.93
Larvae	TRINITY_DN58831_c0_g1	0.039	-4.68667	0.02681	yes	down	1.44	3.25	9.12	0	0	0
Larvae	TRINITY_DN138671_c2_g1	0.302	-1.72597	0.0268222	yes	down	16.64	9.97	14.97	0.5	5.76	6.75
Larvae	TRINITY_DN52131_c0_g1	0.599	-0.739267	0.0268229	yes	down	12.82	11.06	15.81	5.08	11.18	8.84
Larvae	TRINITY_DN7195_c0_g1	10.553	3.3996	0.0268266	yes	up	0.02	0	0.03	0.03	0.08	0.51
Larvae	TRINITY_DN53141_c0_g1	1.739	0.797891	0.0268472	yes	up	1.77	1.16	1.45	2.73	3.06	2.24
Larvae	TRINITY_DN63632_c1_g3	0.396	-1.33713	0.0268586	yes	down	5.05	2.22	4.02	0.43	2.16	1.69
Larvae	TRINITY_DN58680_c0_g2	1.673	0.742362	0.0268715	yes	up	13.58	11.54	14.6	12.58	13.98	14.69
Larvae	TRINITY_DN51790_c0_g2	3.659	1.87134	0.026879	yes	up	1.39	1.38	1.15	1.79	1.59	11.33
Larvae	TRINITY_DN52341_c0_g1	0.531	-0.912732	0.0269415	yes	down	0.83	1.32	0.93	0.58	0.49	0.69
Larvae	TRINITY_DN32807_c0_g1	11.977	3.58221	0.0269436	yes	up	0	0.09	0.03	0.08	0.08	1.36
Larvae	TRINITY_DN30875_c0_g1	0.314	-1.66897	0.027015	yes	down	11.71	5.84	10.17	0.42	4.17	4.48
Larvae	TRINITY_DN53558_c0_g3	2.122	1.08516	0.0270302	yes	up	0.98	7.26	2.09	1.87	1.56	2.04
Larvae	TRINITY_DN55341_c7_g1	0.363	-1.46051	0.0270487	yes	down	1.17	1.63	1.26	0.25	0.3	1
Larvae	TRINITY_DN63700_c3_g1	2.98	1.57539	0.0270691	yes	up	11.12	9.21	3.44	14.25	25.1	29.26
Larvae	TRINITY_DN43149_c0_g3	2.26	1.17654	0.0270885	yes	up	11.73	9.95	3.1	19.42	19.96	18.19
Larvae	TRINITY_DN58480_c0_g2	3.827	1.93614	0.0271049	yes	up	0.4	0.01	0.02	0.22	0.08	0.24
Larvae	TRINITY_DN63371_c4_g1	2.415	1.27211	0.0271432	yes	up	20.36	17.19	6.8	17.52	71.41	41.27
Larvae	TRINITY_DN54134_c0_g1	0.38	-1.39725	0.0271496	yes	down	0.88	0.21	0.47	0.12	0.35	0.15
Larvae	TRINITY_DN31732_c0_g1	0.221	-2.18045	0.027201	yes	down	0.29	0.06	0.48	0.05	0.1	0.03
Larvae	TRINITY_DN63439_c1_g7	2.337	1.22489	0.0272041	yes	up	7.24	4.13	4.37	16.84	10.34	8.73
Larvae	TRINITY_DN33185_c0_g1	0.432	-1.20997	0.0272082	yes	down	1.66	1.07	2.61	0.3	1.03	1.07
Larvae	TRINITY_DN123826_c0_g1	0.369	-1.43653	0.0272163	yes	down	2.39	2.06	1.84	0.28	0.65	1.49
Larvae	TRINITY_DN54029_c0_g1	0.307	-1.7036	0.0272905	yes	down	4.24	2.66	3.99	0.13	1.83	1.56
Larvae	TRINITY_DN59742_c0_g1	0.242	-2.04466	0.0273577	yes	down	8.55	6.46	6.4	0.06	2.55	2.37
Larvae	TRINITY_DN49128_c0_g1	0.294	-1.76465	0.0273996	yes	down	9.38	6.24	5.42	0.15	3.21	2.9
Larvae	TRINITY_DN63879_c4_g1	3.954	1.98337	0.0274079	yes	up	2.29	1.27	2.38	10.89	6.57	6.03
Larvae	TRINITY_DN56666_c6_g3	0.155	-2.6868	0.0274417	yes	down	1.73	1.9	4.01	1.17	0	0
Larvae	TRINITY_DN49424_c0_g1	0.276	-1.85612	0.0274856	yes	down	9.33	6.52	7.54	0.16	2.59	3.93
Larvae	TRINITY_DN29777_c0_g1	0.508	-0.976518	0.0275341	yes	down	3.73	2.63	4.91	1.98	2.3	1.56
Larvae	TRINITY_DN46075_c0_g2	0.355	-1.49381	0.0275545	yes	down	6.44	4.67	6.8	0.45	2.31	3.77
Larvae	TRINITY_DN51553_c0_g1	0.3	-1.73556	0.0275579	yes	down	33.1	22.11	28.2	0.98	12.59	12.8
Larvae	TRINITY_DN26996_c0_g1	25.754	4.6867	0.0275603	yes	up	0	0	0	0.07	0.23	0.04
Larvae	TRINITY_DN62297_c0_g3	0.237	-2.07598	0.0275743	yes	down	0.78	0.48	3.56	0.67	0.1	0.38
Larvae	TRINITY_DN53818_c1_g1	0.643	-0.637857	0.0275803	yes	down	2.15	1.88	2.62	1.55	1.79	1.28
Larvae	TRINITY_DN62632_c0_g1	0.572	-0.805236	0.0275812	yes	down	100.52	69.68	39.65	67.96	49.9	50.92
Larvae	TRINITY_DN45272_c0_g1	0.429	-1.22016	0.0276179	yes	down	3.61	1.47	3.91	1.07	1.53	1.28
Larvae	TRINITY_DN44811_c1_g2	0.436	-1.19752	0.0276344	yes	down	2.33	1.44	3.71	0.78	0.99	1.53
Larvae	TRINITY_DN49982_c0_g1	9.831	3.29735	0.0276395	yes	up	0	0	0.07	0.14	0.49	0.28
Larvae	TRINITY_DN102207_c0_g1	1.705	0.769482	0.0276783	yes	up	34.05	20.34	20.91	29.8	65.89	40.81
Larvae	TRINITY_DN62580_c3_g1	0.375	-1.41637	0.0276961	yes	down	29.01	14.46	25.4	1.62	10.29	11.43
Larvae	TRINITY_DN50089_c0_g1	2.776	1.47313	0.0277033	yes	up	0.08	0.13	0.2	0.42	0.37	0.4
Larvae	TRINITY_DN50749_c0_g1	0.34	-1.55485	0.0277509	yes	down	10.01	7.88	10.36	0.52	4.57	4.92
Larvae	TRINITY_DN56966_c0_g1	0.475	-1.07472	0.0277534	yes	down	0.95	0.57	0.85	0.52	0.47	0.2
Larvae	TRINITY_DN49486_c0_g1	0.152	-2.72181	0.0277836	yes	down	2.5	3.55	3.29	0.68	0.54	0
Larvae	TRINITY_DN64057_c5_g1	1.53	0.613181	0.0277883	yes	up	1.49	1.69	1.82	3	3.08	2.13
Larvae	TRINITY_DN43451_c0_g1	0.285	-1.80856	0.0278248	yes	down	23.09	11.83	12.43	0.39	6.96	6.33
Larvae	TRINITY_DN50317_c0_g2	0.334	-1.58222	0.0278939	yes	down	17.56	12.39	14.08	0.76	7.29	7.42
Larvae	TRINITY_DN164648_c0_g1	21.437	4.42202	0.0279066	yes	up	0	0	0	0.12	0.22	0.13
Larvae	TRINITY_DN64011_c1_g2	21.437	4.42202	0.0279066	yes	up	0	0	0	0.25	0.31	0.18
Larvae	TRINITY_DN60761_c0_g1	4.165	2.05831	0.0279641	yes	up	0.04	0.13	0.02	0.15	0.32	0.48
Larvae	TRINITY_DN51560_c0_g1	0.26	-1.94588	0.0279785	yes	down	5.1	2.1	1.75	0.08	0.79	1.51
Larvae	TRINITY_DN62294_c1_g1	0.358	-1.48185	0.0279969	yes	down	2.85	1.3	2.81	0.18	1.14	1.28
Larvae	TRINITY_DN58365_c0_g1	0.655	-0.609887	0.0280018	yes	down	6.88	4.9	5.72	3.35	4.25	4.5
Larvae	TRINITY_DN49806_c0_g1	0.273	-1.87477	0.0280405	yes	down	6.97	3.69	5.88	0.1	3.03	1.59
Larvae	TRINITY_DN49313_c0_g1	0.359	-1.47625	0.0280456	yes	down	8.17	5.63	6.13	0.49	3.21	3.77
Larvae	TRINITY_DN52181_c1_g2	0.288	-1.79565	0.0280635	yes	down	61.6	34.03	53.63	1.58	20.41	22.95
Larvae	TRINITY_DN56813_c2_g4	0.451	-1.14903	0.0280659	yes	down	3.34	1.84	5.16	0.77	2.17	1.86
Larvae	TRINITY_DN61607_c1_g3	2.524	1.33546	0.0280726	yes	up	106.41	85.81	93.87	420.54	273.11	55.88
Larvae	TRINITY_DN62942_c0_g1	0.196	-2.35095	0.028092	yes	down	0.36	0.27	0.21	0	0.05	0.12
Larvae	TRINITY_DN61379_c2_g2	0.337	-1.57093	0.0281497	yes	down	1.17	0.26	0.82	0.35	1.6	0.25
Larvae	TRINITY_DN104554_c0_g1	48.612	5.60325	0.0281794	yes	up	0	0	0	0.09	0	0.32
Larvae	TRINITY_DN60495_c2_g1	3.843	1.94218	0.0282323	yes	up	0.07	0.08	0.09	0.24	0.14	0.78
Larvae	TRINITY_DN55504_c0_g1	0.227	-2.13651	0.0282664	yes	down	0.79	2.38	0.84	0	0.47	0.1
Larvae	TRINITY_DN22075_c0_g1	10.542	3.39809	0.0282781	yes	up	0	1.84	0	4.7	14.69	3.34
Larvae	TRINITY_DN46679_c0_g1	0.262	-1.93391	0.0282903	yes	down	0.24	0.06	0.25	0.01	0.05	0.08
Larvae	TRINITY_DN57552_c7_g2	0.293	-1.77328	0.028295	yes	down	28.61	15.14	24.02	0.76	8.76	10.27
Larvae	TRINITY_DN57349_c1_g1	1.623	0.698276	0.0283007	yes	up	3.87	1.91	3.26	4.72	6.25	4.48
Larvae	TRINITY_DN48459_c0_g1	0.247	-2.01946	0.0283249	yes	down	1.55	0.62	0.84	0.01	0.41	0.36
Larvae	TRINITY_DN30962_c0_g1	0.347	-1.52619	0.0283489	yes	down	45.72	30.74	40.34	2.27	21.04	18.85
Larvae	TRINITY_DN40068_c0_g1	0.339	-1.56241	0.0283533	yes	down	4.62	3.09	4.8	0.23	1.87	2.31
Larvae	TRINITY_DN63374_c3_g1	0.663	-0.592097	0.0283655	yes	down	6.04	3.5	6.35	3.2	4.23	3.69
Larvae	TRINITY_DN62019_c3_g3	0.168	-2.57254	0.0283878	yes	down	0.75	2.52	5.08	0	1.16	0.38
Larvae	TRINITY_DN57411_c2_g1	0.311	-1.68484	0.0283916	yes	down	3.57	6.08	6.11	2	2.49	3.23
Larvae	TRINITY_DN58730_c2_g1	0.288	-1.79644	0.0284095	yes	down	15.39	8.04	11.08	0.32	5.7	4.94
Larvae	TRINITY_DN27435_c0_g1	0.042	-4.57707	0.0284153	yes	down	5.27	7.98	1.87	0	0	0
Larvae	TRINITY_DN29817_c0_g2	0.374	-1.41892	0.0284553	yes	down	5.48	4.19	5.75	3.35	4.17	0.72
Larvae	TRINITY_DN57038_c2_g1	21.838	4.44877	0.0284618	yes	up	0	0	0	0.26	0.12	0.14
Larvae	TRINITY_DN61116_c0_g1	0.28	-1.8345	0.0285049	yes	down	4.2	1.97	3.03	0.08	1.31	1.3
Larvae	TRINITY_DN17463_c0_g1	1.718	0.780569	0.0285126	yes	up	441.53	274.73	548.4	740.18	958.56	393.85
Larvae	TRINITY_DN139279_c0_g1	0.271	-1.88412	0.0285316	yes	down	16.31	13.17	14.8	0.25	5.09	6.98
Larvae	TRINITY_DN170143_c0_g1	5.689	2.50823	0.0285457	yes	up	0	0.21	0.39	1.51	1.03	1.21
Larvae	TRINITY_DN121265_c0_g1	0.343	-1.54318	0.02858	yes	down	3.11	1.59	2.62	0.15	1.15	1.33
Larvae	TRINITY_DN60943_c5_g4	0.169	-2.56303	0.0286263	yes	down	7.04	6.38	26.57	0	3.5	1.45
Larvae	TRINITY_DN50549_c1_g1	0.284	-1.8141	0.0286531	yes	down	5.45	3.92	5.36	0.08	1.69	2.5
Larvae	TRINITY_DN52581_c0_g1	0.347	-1.52532	0.0286813	yes	down	0.77	0.68	0.41	0.28	0.31	0.15
Larvae	TRINITY_DN58824_c0_g1	0.275	-1.86042	0.0286896	yes	down	0.41	0.61	0.5	0.11	0.26	0.06
Larvae	TRINITY_DN59938_c1_g2	5.129	2.35872	0.0287223	yes	up	0.03	0.07	0	0.22	0.19	0.14
Larvae	TRINITY_DN57808_c4_g1	0.204	-2.29001	0.028755	yes	down	8.04	4.43	4.08	0	0.62	2.63
Larvae	TRINITY_DN63138_c4_g2	0.521	-0.941629	0.0287564	yes	down	42.48	49.7	87.7	22.33	39.52	27.64
Larvae	TRINITY_DN56180_c0_g1	0.361	-1.46877	0.0288047	yes	down	3.01	1.28	2.6	0.12	1.24	1.16
Larvae	TRINITY_DN47751_c0_g1	0.297	-1.74998	0.0288134	yes	down	1.1	0.63	1.05	0.02	0.42	0.4
Larvae	TRINITY_DN58513_c0_g1	0.316	-1.66212	0.0288627	yes	down	23.56	16.24	16.63	0.79	8.04	8.49
Larvae	TRINITY_DN58446_c0_g1	1.743	0.801261	0.0288836	yes	up	0.69	0.5	1	1.28	1.7	1.04
Larvae	TRINITY_DN63474_c1_g4	2.404	1.26544	0.0288928	yes	up	0.71	0.97	0.33	1.81	2.06	1.29
Larvae	TRINITY_DN60873_c1_g1	0.217	-2.20348	0.0289027	yes	down	0.31	0.19	1.07	0.05	0.15	0.11
Larvae	TRINITY_DN58669_c1_g4	2.432	1.2819	0.0289192	yes	up	3.05	2.54	1.17	4.1	6.21	6.36
Larvae	TRINITY_DN60522_c1_g4	0.175	-2.51194	0.0289236	yes	down	0.66	0.44	0.77	0	0.01	0.32
Larvae	TRINITY_DN49902_c1_g1	0.622	-0.685777	0.028931	yes	down	6.03	7.94	7.8	5.27	4.71	4.32
Larvae	TRINITY_DN54785_c0_g1	0.329	-1.60524	0.0289326	yes	down	10.88	7.04	12.77	0.47	5.41	4.48
Larvae	TRINITY_DN55037_c1_g1	2.835	1.50311	0.0289376	yes	up	0.34	0.35	0.2	0.4	0.93	1.03
Larvae	TRINITY_DN48668_c0_g1	0.049	-4.34661	0.0289423	yes	down	0.07	0.09	0.12	0	0	0
Larvae	TRINITY_DN62952_c3_g1	0.438	-1.18946	0.0289691	yes	down	8.59	15.67	11.58	7.25	4.59	3.88
Larvae	TRINITY_DN52377_c1_g2	0.146	-2.77751	0.0289828	yes	down	0.08	0.13	0.54	0	0.03	0.03
Larvae	TRINITY_DN24709_c0_g1	0.117	-3.0981	0.0290238	yes	down	0.14	0.5	0.76	0	0.14	0
Larvae	TRINITY_DN163509_c0_g1	0.516	-0.955036	0.0290297	yes	down	5.31	5.45	4.09	3.23	2.27	2.4
Larvae	TRINITY_DN59465_c1_g1	0.574	-0.799721	0.0291144	yes	down	24.96	24.82	12.03	15.35	10.93	11.49
Larvae	TRINITY_DN153956_c0_g1	5.02	2.32776	0.0291411	yes	up	0.41	0.47	0.44	1.23	3.63	2.19
Larvae	TRINITY_DN61608_c1_g2	4.102	2.0363	0.0291711	yes	up	1.08	0.52	0	3.09	2.15	1.83
Larvae	TRINITY_DN60992_c5_g2	0.308	-1.69745	0.0291998	yes	down	6.79	4.11	4.55	0.19	2.38	2.46
Larvae	TRINITY_DN57300_c4_g7	3.788	1.92152	0.0292023	yes	up	0.06	0.21	0.06	0.25	0.38	0.7
Larvae	TRINITY_DN63449_c1_g2	1.558	0.639549	0.0292287	yes	up	2.23	1.78	2.2	3.89	3.94	3.28
Larvae	TRINITY_DN24400_c0_g1	0.131	-2.93014	0.0293227	yes	down	0.61	0.72	0.44	0	0.2	0
Larvae	TRINITY_DN51027_c0_g1	0.405	-1.30573	0.0293405	yes	down	0.34	0.18	0.33	0.04	0.19	0.13
Larvae	TRINITY_DN59951_c3_g1	1.813	0.858181	0.0293426	yes	up	7.06	4.01	2.68	8	7.8	10.85
Larvae	TRINITY_DN53767_c0_g1	9.443	3.23928	0.0293435	yes	up	0.03	0	0	0.26	0.1	0.12
Larvae	TRINITY_DN37672_c1_g1	0.094	-3.40416	0.0293458	yes	down	0.44	0.11	0.1	0.05	0	0
Larvae	TRINITY_DN105874_c0_g1	0.309	-1.69553	0.0293975	yes	down	11.31	7.14	10.09	0.36	3.66	5.13
Larvae	TRINITY_DN83755_c0_g1	0.48	-1.05971	0.0294018	yes	down	15.05	33.3	15.44	8.67	8.9	15.07
Larvae	TRINITY_DN63021_c1_g1	0.32	-1.64589	0.0294188	yes	down	4.57	2.12	4.65	0.23	2.96	2.06
Larvae	TRINITY_DN39440_c0_g1	3.129	1.64587	0.0294522	yes	up	0.26	0.05	0.19	0.56	0.52	0.7
Larvae	TRINITY_DN54716_c1_g1	0.593	-0.754455	0.0295092	yes	down	2.41	2.07	2.79	1.24	2.3	1.3
Larvae	TRINITY_DN57629_c2_g1	2.655	1.40876	0.0295202	yes	up	0.33	0.4	0.47	1.43	1.53	0.44
Larvae	TRINITY_DN120135_c0_g1	0.323	-1.62995	0.0295233	yes	down	3.83	2.79	4.29	0.16	1.57	1.96
Larvae	TRINITY_DN62852_c0_g2	0.25	-2.00033	0.029552	yes	down	6.57	3.77	4.84	0.06	2.18	1.81
Larvae	TRINITY_DN54995_c0_g1	0.344	-1.53806	0.0295557	yes	down	4.31	3.8	4.04	0.24	2.26	2.04
Larvae	TRINITY_DN51118_c1_g1	0.409	-1.29046	0.0295572	yes	down	0.54	0.47	0.44	0.41	0.2	0.09
Larvae	TRINITY_DN26814_c0_g1	0.32	-1.64226	0.0295688	yes	down	4.4	2.82	3.62	0.16	1.48	1.99
Larvae	TRINITY_DN61314_c10_g3	3.54	1.82377	0.0295717	yes	up	0.67	0.53	0.29	3.76	1.58	2.04
Larvae	TRINITY_DN162573_c0_g1	0.438	-1.19026	0.0295858	yes	down	10.85	16.11	39.02	13.66	7.14	8.12
Larvae	TRINITY_DN60011_c1_g1	0.27	-1.89143	0.0296177	yes	down	2.59	1.34	2.03	0.02	1.13	0.53
Larvae	TRINITY_DN139167_c0_g1	0.344	-1.54156	0.0296236	yes	down	68.9	51.84	60.35	3.02	31.1	25.34
Larvae	TRINITY_DN58548_c0_g1	0.293	-1.77109	0.0296349	yes	down	2.57	1.69	2.05	0.06	0.94	0.95
Larvae	TRINITY_DN53411_c0_g1	0.327	-1.61424	0.0296937	yes	down	9.09	5.37	8.33	0.35	4.07	3.39
Larvae	TRINITY_DN42337_c0_g1	0.048	-4.37879	0.0297062	yes	down	0.05	0.08	0.05	0	0	0
Larvae	TRINITY_DN63668_c0_g1	0.231	-2.11372	0.0297183	yes	down	4.69	1.31	2.95	0.37	1.06	0.42
Larvae	TRINITY_DN63316_c0_g1	0.461	-1.11603	0.0297681	yes	down	1.29	1.11	3.84	0.93	1.17	0.97
Larvae	TRINITY_DN29930_c0_g1	0.132	-2.91977	0.0297741	yes	down	0.16	1.55	1.45	0	0.04	0
Larvae	TRINITY_DN48523_c0_g1	0.322	-1.63565	0.0297939	yes	down	8.57	5.43	7.37	1.07	0.81	4.95
Larvae	TRINITY_DN59321_c0_g3	2.945	1.55843	0.0298019	yes	up	0.27	0.09	0.07	0.29	0.81	0.29
Larvae	TRINITY_DN49572_c0_g1	3.152	1.65646	0.0298248	yes	up	0.03	0.01	0.04	0.11	0.07	0.06
Larvae	TRINITY_DN5189_c0_g1	0.164	-2.60956	0.0298367	yes	down	4.77	2.73	2.52	0	0.74	0.73
Larvae	TRINITY_DN23092_c0_g1	4.395	2.13599	0.0298423	yes	up	0.31	0.11	0	0.77	0.75	0.5
Larvae	TRINITY_DN54354_c0_g1	0.375	-1.4137	0.0298536	yes	down	2.38	1.28	1.37	0.32	1.05	2.15
Larvae	TRINITY_DN54265_c0_g1	2.359	1.23845	0.0298552	yes	up	0.8	0.24	0.47	0.81	2.06	0.95
Larvae	TRINITY_DN43754_c0_g1	1.585	0.664662	0.0298639	yes	up	56.57	52.53	33.6	67.59	93.83	75.03
Larvae	TRINITY_DN31879_c0_g1	0.395	-1.33982	0.0299051	yes	down	4.3	3.7	4.5	0.48	1.79	2.82
Larvae	TRINITY_DN63648_c10_g1	0.335	-1.57745	0.0299073	yes	down	0.47	0.22	0.84	0.11	0.32	0.09
Larvae	TRINITY_DN10183_c0_g1	0.269	-1.89169	0.0299074	yes	down	12.8	7.28	10.24	0.21	4.5	3.93
Larvae	TRINITY_DN57813_c0_g1	1.531	0.614804	0.0299375	yes	up	15.29	8.71	17.02	25.87	22.07	16.84
Larvae	TRINITY_DN6446_c0_g1	0.533	-0.907852	0.0299432	yes	down	1.27	0.69	1.14	0.55	0.7	0.49
Larvae	TRINITY_DN34736_c0_g2	0.008	-6.95859	0.0299452	yes	down	0	0	13.64	0	0	0
Larvae	TRINITY_DN159957_c0_g1	0.407	-1.29718	0.0299727	yes	down	3.53	3.62	2.66	1.92	1.46	0.69
Larvae	TRINITY_DN56652_c0_g1	2.579	1.36663	0.0299958	yes	up	0.82	0.39	0.21	1.71	0.74	1.29
Larvae	TRINITY_DN48066_c0_g1	0.612	-0.708201	0.0300024	yes	down	5.77	4.32	5.38	2.35	4.25	3.35
Larvae	TRINITY_DN61669_c0_g1	0.436	-1.19801	0.0300044	yes	down	0.97	0.77	0.58	0.37	0.28	0.44
Larvae	TRINITY_DN45619_c0_g1	0.244	-2.03311	0.0300109	yes	down	0.51	0.47	0.43	0	0.24	0.12
Larvae	TRINITY_DN54652_c0_g1	0.443	-1.17312	0.0300201	yes	down	1.22	1.22	1.19	0.51	0.65	0.54
Larvae	TRINITY_DN64053_c0_g1	0.332	-1.5889	0.0300231	yes	down	0.33	0.21	0.58	0.27	0.04	0.05
Larvae	TRINITY_DN55809_c0_g1	0.409	-1.29043	0.0300259	yes	down	0.38	1.03	0.9	0.13	0.25	0.39
Larvae	TRINITY_DN54496_c1_g1	0.037	-4.76648	0.0300402	yes	down	5.13	0.67	0.62	0	0	0
Larvae	TRINITY_DN61922_c6_g5	3.13	1.64601	0.0300586	yes	up	5.52	4.69	4.73	10.69	24.03	9.98
Larvae	TRINITY_DN50924_c0_g2	0.262	-1.93368	0.0300781	yes	down	8.69	4.89	6.28	0.11	3.12	2.59
Larvae	TRINITY_DN57679_c2_g4	0.318	-1.65408	0.030128	yes	down	4.28	2.33	2.94	0.16	1.16	1.78
Larvae	TRINITY_DN57241_c0_g1	0.281	-1.83088	0.0301289	yes	down	15.12	8.91	10.67	0.32	4.56	3.52
Larvae	TRINITY_DN56211_c0_g4	0.308	-1.70126	0.0301469	yes	down	8.61	4.62	5.73	0.23	2.6	3.25
Larvae	TRINITY_DN55266_c0_g1	0.189	-2.40047	0.0301477	yes	down	0.15	0.54	0.73	0.17	0	0.12
Larvae	TRINITY_DN42432_c0_g1	0.581	-0.782227	0.0301641	yes	down	6.08	8.68	12.48	5.38	6.14	5.01
Larvae	TRINITY_DN63818_c1_g1	0.488	-1.03586	0.0302003	yes	down	7.33	2.7	14.61	2.08	5.01	3.72
Larvae	TRINITY_DN8631_c0_g1	0.581	-0.783424	0.0302042	yes	down	1.24	1.44	1.72	0.82	0.84	1.03
Larvae	TRINITY_DN51254_c0_g2	0.313	-1.67566	0.0302221	yes	down	83.58	56.01	81.08	2.89	35.99	33.92
Larvae	TRINITY_DN50575_c0_g1	0.252	-1.99122	0.0302546	yes	down	9.46	6.65	7.14	0.05	3.55	2.53
Larvae	TRINITY_DN58404_c0_g1	0.301	-1.73292	0.0302601	yes	down	14.2	10.3	11.71	0.45	5.26	5.15
Larvae	TRINITY_DN49476_c0_g1	0.376	-1.41292	0.0302638	yes	down	4.28	3.71	4.36	0.33	1.34	3.08
Larvae	TRINITY_DN64006_c1_g1	0.44	-1.18505	0.0302875	yes	down	0.51	0.19	0.22	0.1	0.13	0.08
Larvae	TRINITY_DN56097_c0_g1	0.296	-1.7545	0.0303299	yes	down	86.24	56.37	71.9	2.48	32.25	31.27
Larvae	TRINITY_DN55878_c2_g3	1.547	0.629674	0.0303486	yes	up	3.97	2.83	2.85	5.62	6.68	4.34
Larvae	TRINITY_DN60390_c6_g5	1.929	0.947695	0.0303566	yes	up	1.91	1.19	1.97	2.78	3.86	1.54
Larvae	TRINITY_DN58821_c0_g1	1.98	0.985316	0.0304524	yes	up	6.64	2.86	2.12	6.83	11.51	5.15
Larvae	TRINITY_DN57184_c0_g2	0.428	-1.22301	0.0304702	yes	down	5.43	3.24	4.16	0.63	3.32	1.44
Larvae	TRINITY_DN59874_c2_g1	3.512	1.81226	0.0304992	yes	up	1.55	1.16	0.63	0.54	5.54	5.78
Larvae	TRINITY_DN54531_c0_g1	0.325	-1.62129	0.0305027	yes	down	9.29	5.35	7.89	0.4	4.28	2.68
Larvae	TRINITY_DN62639_c2_g3	2.242	1.1649	0.0305074	yes	up	5.37	1.57	2.17	6.17	10.35	4.55
Larvae	TRINITY_DN59359_c0_g1	2.189	1.13009	0.0305359	yes	up	5.82	3.16	2.63	5.13	16.38	6.04
Larvae	TRINITY_DN50328_c0_g1	0.303	-1.72416	0.030539	yes	down	9.75	7.14	9.2	0.27	3.78	4.24
Larvae	TRINITY_DN54272_c1_g4	0.571	-0.808019	0.0305424	yes	down	3.62	2.12	2.65	1.21	1.68	2.16
Larvae	TRINITY_DN58667_c0_g3	1.749	0.806883	0.0305759	yes	up	7.61	5.62	4.39	9.16	17.3	7.05
Larvae	TRINITY_DN54999_c0_g1	0.513	-0.961592	0.0306332	yes	down	2.66	1.93	2.46	0.82	1.59	1.35
Larvae	TRINITY_DN56973_c0_g1	0.301	-1.73272	0.0306663	yes	down	4.79	3.95	3.52	0.13	1.67	2.09
Larvae	TRINITY_DN47353_c0_g1	0.541	-0.886163	0.0306695	yes	down	2.54	2.22	3.07	1.54	1.54	1.36
Larvae	TRINITY_DN53588_c0_g1	1.78	0.831833	0.0306914	yes	up	0.85	1.27	0.84	2.15	1.7	1.73
Larvae	TRINITY_DN36742_c0_g1	0.223	-2.16389	0.0306955	yes	down	3.87	7.89	8.19	0	1.52	2.75
Larvae	TRINITY_DN55329_c0_g1	0.313	-1.6767	0.0307285	yes	down	37.16	26.81	27.78	1.13	13.76	15.07
Larvae	TRINITY_DN56605_c0_g2	0.379	-1.39925	0.0307618	yes	down	6.16	13.02	4.99	8.2	5.33	1.77
Larvae	TRINITY_DN57971_c2_g1	0.586	-0.770951	0.0307995	yes	down	17.09	15.78	16.67	8.44	10.49	10.19
Larvae	TRINITY_DN55263_c0_g1	0.42	-1.25212	0.0308023	yes	down	0.77	0.4	0.48	0.14	0.35	0.24
Larvae	TRINITY_DN54207_c1_g1	3.147	1.65378	0.0308226	yes	up	0.21	0.13	0.17	0.45	0.47	0.79
Larvae	TRINITY_DN59679_c1_g10	41.896	5.38875	0.0308431	yes	up	0	0	0	4.52	0.93	0
Larvae	TRINITY_DN35406_c0_g1	0.294	-1.76751	0.0308623	yes	down	7.31	4.18	5.88	0.16	2.78	2.45
Larvae	TRINITY_DN37315_c0_g1	0.254	-1.97631	0.0309098	yes	down	19.22	16.24	17.81	0.18	6.52	7.36
Larvae	TRINITY_DN63852_c36_g3	0.222	-2.16958	0.0309125	yes	down	5.6	9.54	9.86	1.42	3.59	0
Larvae	TRINITY_DN24182_c0_g1	0.236	-2.08417	0.0309126	yes	down	2.18	3.25	4.26	0	0.92	1.31
Larvae	TRINITY_DN63886_c14_g3	1.761	0.816455	0.0309527	yes	up	323.56	451.6	320.46	330.28	502.93	616.9
Larvae	TRINITY_DN54322_c4_g1	0.315	-1.66429	0.030973	yes	down	19.56	13.97	17.03	0.63	7.41	8.55
Larvae	TRINITY_DN52771_c0_g1	0.352	-1.50761	0.0310064	yes	down	18.41	10.31	11.95	0.87	6.81	7.2
Larvae	TRINITY_DN15079_c0_g1	0.031	-5.01492	0.0310166	yes	down	0.15	0	0.34	0	0	0
Larvae	TRINITY_DN125505_c0_g1	0.31	-1.69164	0.0310428	yes	down	7.91	4.59	5.86	0.19	3.02	2.71
Larvae	TRINITY_DN57696_c0_g1	0.501	-0.997325	0.0310555	yes	down	5.14	8.81	3.99	4.39	2.27	3.07
Larvae	TRINITY_DN48648_c1_g1	0.351	-1.51076	0.031131	yes	down	0.93	0.41	0.51	0.05	0.32	0.32
Larvae	TRINITY_DN56622_c0_g1	0.419	-1.25379	0.0311597	yes	down	0.63	0.32	1.95	0.35	0.51	0.52
Larvae	TRINITY_DN63712_c9_g1	0.512	-0.96559	0.0311617	yes	down	0.68	1.18	1.2	0.63	0.56	0.46
Larvae	TRINITY_DN38149_c0_g1	0.319	-1.64787	0.03117	yes	down	37.56	23.81	35.4	1.2	14.54	15.33
Larvae	TRINITY_DN56820_c2_g2	0.591	-0.758747	0.0312035	yes	down	7.36	8.18	11.35	2.47	6.89	5.95
Larvae	TRINITY_DN158736_c0_g1	0.63	-0.667642	0.0312103	yes	down	4.92	3.06	3.65	2.69	2.91	2.15
Larvae	TRINITY_DN56871_c5_g1	1.862	0.897235	0.031218	yes	up	9.93	11.54	5.9	25.18	20.55	12.32
Larvae	TRINITY_DN17782_c0_g1	0.243	-2.04184	0.0312227	yes	down	0.04	0.06	0.08	0.01	0.02	0.01
Larvae	TRINITY_DN33193_c0_g1	0.25	-2.00201	0.0312399	yes	down	5.48	3.05	4.32	0	1.53	1.56
Larvae	TRINITY_DN45648_c0_g2	0.275	-1.86248	0.0312646	yes	down	32.73	21.96	28.91	0.54	11.41	11.97
Larvae	TRINITY_DN85176_c0_g1	21.215	4.40702	0.0312655	yes	up	0	0	0	0.93	1.11	0.33
Larvae	TRINITY_DN53481_c0_g1	0.167	-2.58419	0.0312769	yes	down	1.36	1.26	6.1	0	0.99	0.3
Larvae	TRINITY_DN51459_c0_g1	0.449	-1.15415	0.0312874	yes	down	3.1	1.32	2.37	0.54	1.17	1.48
Larvae	TRINITY_DN57791_c0_g1	0.285	-1.80868	0.031353	yes	down	9.59	4.72	8.3	0.19	3.17	3.37
Larvae	TRINITY_DN53713_c0_g1	0.33	-1.60113	0.0313613	yes	down	26.43	14.49	22.53	1.02	9.93	10.95
Larvae	TRINITY_DN155928_c0_g1	0.426	-1.23116	0.0313655	yes	down	29.36	38.58	128.13	27.38	20.43	34.31
Larvae	TRINITY_DN55859_c0_g1	3.052	1.60997	0.0314213	yes	up	0.09	0.04	0.09	0.39	0.17	0.16
Larvae	TRINITY_DN49297_c0_g1	0.31	-1.68961	0.0314359	yes	down	5.85	4.05	6.1	0.16	2.04	2.9
Larvae	TRINITY_DN50051_c0_g1	0.256	-1.96751	0.0314551	yes	down	0.31	0.23	0.36	0	0.12	0.19
Larvae	TRINITY_DN55858_c0_g1	36.485	5.18923	0.0314729	yes	up	0	0	0	1.61	0.59	0
Larvae	TRINITY_DN62931_c0_g1	0.404	-1.30653	0.0314812	yes	down	0.73	0.39	1.18	0.08	1.59	0.99
Larvae	TRINITY_DN54895_c0_g1	0.308	-1.70084	0.0314974	yes	down	1.89	0.91	0.6	0.08	0.34	0.67
Larvae	TRINITY_DN61347_c0_g1	0.302	-1.72845	0.0315173	yes	down	223.53	171.04	216.32	6.92	89.37	98.72
Larvae	TRINITY_DN51602_c0_g1	0.244	-2.03224	0.03157	yes	down	4.75	3.32	4.06	0.03	1.7	1.34
Larvae	TRINITY_DN56564_c0_g1	0.285	-1.81088	0.0316735	yes	down	0.14	0.1	0.22	0.04	0.05	0.09
Larvae	TRINITY_DN60057_c0_g1	1.68	0.748611	0.0316814	yes	up	3.11	1.42	2.49	4.13	4.93	3.09
Larvae	TRINITY_DN47614_c0_g1	0.377	-1.40909	0.0316968	yes	down	18.36	65.32	101.73	29.43	13.31	24.43
Larvae	TRINITY_DN59602_c1_g1	0.009	-6.76436	0.0317183	yes	down	0	0	9.44	0	0	0
Larvae	TRINITY_DN35415_c0_g1	6.395	2.6769	0.0317306	yes	up	0.01	0	0.02	0.09	0.04	0.1
Larvae	TRINITY_DN61208_c4_g1	0.238	-2.06811	0.0317345	yes	down	2.5	1.23	9.08	0.72	0.93	1.15
Larvae	TRINITY_DN40496_c0_g1	0.346	-1.53086	0.0317483	yes	down	25.83	18.57	23.91	1.26	9.97	13.12
Larvae	TRINITY_DN64653_c0_g1	4.639	2.21389	0.0317826	yes	up	0.04	0.03	0.04	0.09	0.05	0.38
Larvae	TRINITY_DN59178_c1_g1	0.449	-1.15379	0.0317967	yes	down	4.8	9.22	12.36	0.32	6.23	0.4
Larvae	TRINITY_DN22421_c0_g1	0.05	-4.30775	0.0318028	yes	down	0.03	0.01	0.03	0	0	0
Larvae	TRINITY_DN52121_c0_g1	0.311	-1.68384	0.0318384	yes	down	6.1	3.96	4.57	0.16	2.45	2.2
Larvae	TRINITY_DN56829_c4_g5	0.027	-5.20783	0.0318572	yes	down	0	0.21	0.63	0	0	0
Larvae	TRINITY_DN57691_c2_g5	0.634	-0.657401	0.0318917	yes	down	2.29	2.1	2.32	1.11	1.5	1.72
Larvae	TRINITY_DN61919_c0_g1	0.626	-0.675307	0.031926	yes	down	3.43	1.71	2.1	1.37	2.16	1.4
Larvae	TRINITY_DN62616_c7_g1	1.598	0.675988	0.0319373	yes	up	4.03	2.28	2.86	4.88	6.21	4.22
Larvae	TRINITY_DN48749_c0_g1	21.66	4.43698	0.0319759	yes	up	0	0	0	0.1	0.37	0.32
Larvae	TRINITY_DN48916_c0_g1	5.96	2.57529	0.032015	yes	up	1.92	0	0	4.61	5.12	2.47
Larvae	TRINITY_DN1928_c0_g1	0.335	-1.57954	0.0320547	yes	down	1.7	1.58	1.71	0.26	0.47	0.96
Larvae	TRINITY_DN49588_c0_g1	0.141	-2.82774	0.0320662	yes	down	0.08	0.25	0.11	0.03	0	0.03
Larvae	TRINITY_DN56028_c0_g1	2.085	1.05984	0.0320753	yes	up	0.54	0.31	0.44	0.95	0.93	1
Larvae	TRINITY_DN23609_c0_g2	0.268	-1.89848	0.0321109	yes	down	8.22	7.09	6.6	0.06	3.03	3.03
Larvae	TRINITY_DN14311_c0_g1	0.329	-1.60329	0.0321267	yes	down	1.73	2.26	2.24	0.12	0.71	1.33
Larvae	TRINITY_DN55848_c2_g1	7.221	2.85212	0.0321362	yes	up	3.37	0	0	8.17	6.95	12.19
Larvae	TRINITY_DN52590_c0_g1	2.638	1.39951	0.032138	yes	up	0.14	0.17	0.19	0.41	0.46	0.53
Larvae	TRINITY_DN60036_c0_g2	0.353	-1.50184	0.0321417	yes	down	61.77	48.67	71.43	3.66	28.53	37.48
Larvae	TRINITY_DN34907_c0_g1	4.791	2.2604	0.0321423	yes	up	1.13	1.31	1.19	3.27	7.51	7.01
Larvae	TRINITY_DN62351_c2_g2	1.507	0.591419	0.0321519	yes	up	1.32	1.07	1.52	2.18	2.3	2.03
Larvae	TRINITY_DN59347_c0_g11	6.223	2.63759	0.0321679	yes	up	0.21	0	0.63	0.69	0.5	4.19
Larvae	TRINITY_DN121872_c0_g1	2.214	1.14694	0.0322461	yes	up	0.57	0.46	0.47	0.77	1.53	1.22
Larvae	TRINITY_DN51153_c0_g1	1.975	0.982089	0.0322572	yes	up	5.25	2.41	3.55	3.79	11.22	8.05
Larvae	TRINITY_DN56229_c6_g2	0.609	-0.715967	0.0322924	yes	down	2.93	2.3	3.01	1.35	1.71	2.2
Larvae	TRINITY_DN5272_c0_g1	0.285	-1.81105	0.032343	yes	down	12.01	7.5	10.91	0.22	4.27	4.55
Larvae	TRINITY_DN139085_c0_g1	3.917	1.96962	0.0323705	yes	up	1.08	1.18	1.65	1.89	1.24	12.35
Larvae	TRINITY_DN55467_c0_g1	0.31	-1.68798	0.0324243	yes	down	5.94	3.78	5.06	0.16	2.02	2.6
Larvae	TRINITY_DN47615_c0_g1	0.355	-1.4942	0.0324369	yes	down	24.86	20.6	20.85	1.31	10.89	12.38
Larvae	TRINITY_DN57748_c0_g1	1.761	0.816801	0.0324396	yes	up	6.87	5.73	3.82	6.4	14.01	10.67
Larvae	TRINITY_DN48009_c0_g1	27.9	4.80221	0.0324648	yes	up	0	0	0	0.32	2.56	0.34
Larvae	TRINITY_DN53331_c0_g1	0.445	-1.1691	0.0324821	yes	down	4.2	4.07	2.57	0.72	2.44	1.73
Larvae	TRINITY_DN60980_c0_g3	2.505	1.32485	0.0324948	yes	up	14.06	14.27	1.02	11.64	32.58	27.88
Larvae	TRINITY_DN60954_c0_g1	0.379	-1.39962	0.0325067	yes	down	0.78	1.92	0.69	0.26	0.64	0.49
Larvae	TRINITY_DN60956_c3_g2	0.636	-0.653933	0.0325078	yes	down	19.57	15.15	31.5	17.76	15.38	10.9
Larvae	TRINITY_DN50418_c1_g1	0.293	-1.77158	0.0325635	yes	down	9.79	6.64	8.58	0.15	3.73	3.62
Larvae	TRINITY_DN54203_c1_g1	22.088	4.4652	0.0325702	yes	up	0	0	0	0.06	0.16	0.25
Larvae	TRINITY_DN85633_c0_g1	9.04	3.17632	0.0326055	yes	up	0	0.04	0	0.12	0.18	0.21
Larvae	TRINITY_DN61701_c1_g2	0.525	-0.92887	0.0326117	yes	down	0.77	0.49	0.94	0.29	0.46	0.46
Larvae	TRINITY_DN38520_c0_g1	0.289	-1.79206	0.0326241	yes	down	10.17	7.66	7.45	0.15	4.16	3.09
Larvae	TRINITY_DN42841_c0_g2	5.236	2.38853	0.032633	yes	up	0.03	0.06	0.04	0.07	0.08	0.57
Larvae	TRINITY_DN58137_c4_g1	0.37	-1.43627	0.0326414	yes	down	6.11	4.77	5.38	0.59	2.63	3.3
Larvae	TRINITY_DN51190_c0_g2	0.093	-3.42368	0.0326579	yes	down	33.52	55.47	7.4	6.99	0	0
Larvae	TRINITY_DN59614_c1_g1	0.636	-0.652889	0.0326582	yes	down	148.81	178.89	204.79	166.86	92.39	114.17
Larvae	TRINITY_DN58844_c0_g1	3.096	1.63047	0.0326653	yes	up	2.02	2.5	0.15	4.69	6.09	0.85
Larvae	TRINITY_DN53000_c0_g1	0.353	-1.50164	0.0326983	yes	down	11.02	7.36	11.35	0.57	5.25	5.12
Larvae	TRINITY_DN86143_c0_g1	0.04	-4.62616	0.0326989	yes	down	0.11	0.02	0.02	0	0	0
Larvae	TRINITY_DN42134_c0_g1	0.331	-1.59334	0.032703	yes	down	2.24	1.23	1.12	0.09	0.74	0.76
Larvae	TRINITY_DN53925_c0_g2	1.554	0.636359	0.0327054	yes	up	3	2.46	2.64	3.92	6.67	3.14
Larvae	TRINITY_DN143759_c0_g1	0.091	-3.45805	0.032752	yes	down	0.87	2.96	9.17	0.85	0	0
Larvae	TRINITY_DN54551_c0_g1	1.53	0.613376	0.0327702	yes	up	9.41	10.66	13.02	24.17	16.79	12.84
Larvae	TRINITY_DN41595_c0_g1	0.421	-1.24658	0.0327775	yes	down	3.63	4.49	4.06	1	3.08	2.57
Larvae	TRINITY_DN50788_c1_g1	0.32	-1.6443	0.0329031	yes	down	6.48	6.22	10.21	0.58	2.31	7.49
Larvae	TRINITY_DN61342_c0_g1	2.973	1.57171	0.0329333	yes	up	0.21	0.02	0.17	0.41	0.52	0.4
Larvae	TRINITY_DN52597_c0_g1	0.34	-1.55675	0.0329917	yes	down	12.15	8.53	9.56	0.49	5.36	4.98
Larvae	TRINITY_DN62934_c1_g4	5.768	2.52807	0.0330334	yes	up	0.34	0.4	0	2.99	1.12	0.56
Larvae	TRINITY_DN63691_c1_g2	1.738	0.797711	0.0330378	yes	up	15.7	17.04	14.64	15.74	25.13	19.23
Larvae	TRINITY_DN57394_c0_g1	0.524	-0.931826	0.0330395	yes	down	2.62	2.76	3.96	0.69	1.35	1.94
Larvae	TRINITY_DN57499_c0_g1	0.237	-2.07447	0.0330497	yes	down	0.38	0.36	0.46	0	0.07	0.22
Larvae	TRINITY_DN55459_c2_g3	0.642	-0.639469	0.0330574	yes	down	8.19	7.36	8.33	3.55	6.4	6.19
Larvae	TRINITY_DN55627_c10_g1	0.386	-1.37242	0.03307	yes	down	22.56	32.43	17.63	7.84	30.52	4.61
Larvae	TRINITY_DN62234_c0_g2	0.518	-0.948727	0.0330732	yes	down	2.64	3.9	6.06	2.94	2.3	1.35
Larvae	TRINITY_DN54736_c0_g1	3.363	1.74994	0.0330733	yes	up	0.06	0.02	0.08	0.09	0.3	0.25
Larvae	TRINITY_DN55229_c0_g1	1.556	0.637843	0.033079	yes	up	7.12	8.33	7.47	17.9	11.51	10.46
Larvae	TRINITY_DN6803_c0_g1	0.266	-1.91142	0.0330851	yes	down	3.5	2.96	3.74	0.03	0.99	1.8
Larvae	TRINITY_DN44100_c0_g1	0.219	-2.1909	0.0330878	yes	down	0.05	0.14	0.21	0.03	0.04	0.03
Larvae	TRINITY_DN59795_c0_g1	0.475	-1.07312	0.0330996	yes	down	3.13	5.81	4.67	2.33	2.12	2.17
Larvae	TRINITY_DN60525_c2_g1	2.278	1.18753	0.033135	yes	up	0.39	0.16	0.45	0.85	1	0.41
Larvae	TRINITY_DN53116_c0_g2	4.956	2.30928	0.0331414	yes	up	0.06	0.07	0.1	0.91	0.09	0.2
Larvae	TRINITY_DN40482_c0_g1	2.934	1.55279	0.0331466	yes	up	46.75	28.23	8.86	80	105.81	51.73
Larvae	TRINITY_DN52457_c0_g3	4.536	2.18153	0.0332086	yes	up	0.16	0.18	0.12	0.22	0.19	1.78
Larvae	TRINITY_DN57711_c1_g1	1.778	0.830228	0.0332594	yes	up	12.7	9.71	10.7	25.42	10.52	26.16
Larvae	TRINITY_DN57938_c0_g1	1.568	0.648696	0.0332601	yes	up	15.46	15.94	18.97	17.52	24.17	35.62
Larvae	TRINITY_DN45377_c0_g1	0.332	-1.5904	0.0333151	yes	down	1.89	1.36	1.38	0.07	0.71	0.84
Larvae	TRINITY_DN22747_c0_g1	0.266	-1.90963	0.033329	yes	down	2.27	1.25	3.33	0.02	0.99	0.87
Larvae	TRINITY_DN124715_c0_g1	5.065	2.3405	0.033332	yes	up	0.74	0.29	0	2.53	1.82	1.35
Larvae	TRINITY_DN61823_c0_g2	0.048	-4.37237	0.0333457	yes	down	2.34	2.65	0.82	0	0	0
Larvae	TRINITY_DN13209_c0_g1	0.369	-1.43728	0.0333506	yes	down	0.64	0.56	0.76	0.4	0.19	0.16
Larvae	TRINITY_DN51492_c6_g1	32.791	5.03523	0.0333771	yes	up	0	0	0	3.33	6.51	0
Larvae	TRINITY_DN62050_c0_g3	0.341	-1.55186	0.0334187	yes	down	3.25	2.39	3.32	0.14	1.74	1.35
Larvae	TRINITY_DN53109_c0_g1	0.207	-2.27079	0.0334307	yes	down	2.7	19.88	1.44	3.25	0.96	1.39
Larvae	TRINITY_DN102090_c0_g1	0.291	-1.78288	0.0334394	yes	down	3.76	3.4	2.87	0.07	1.79	1.26
Larvae	TRINITY_DN62639_c1_g1	4.598	2.20116	0.0334588	yes	up	0.02	0.03	0.03	0.1	0.14	0.16
Larvae	TRINITY_DN60467_c1_g1	0.031	-5.0194	0.0334611	yes	down	0.03	0	0.12	0	0	0
Larvae	TRINITY_DN61480_c2_g1	3.409	1.76942	0.0334708	yes	up	8.3	1.58	2.73	21.36	9.66	7
Larvae	TRINITY_DN61157_c0_g1	0.62	-0.690691	0.0334853	yes	down	7.4	6.94	13.48	8.02	5.61	4.49
Larvae	TRINITY_DN59703_c2_g1	3.921	1.97121	0.0334911	yes	up	0.88	0.18	0.2	0.32	2.75	2.23
Larvae	TRINITY_DN19161_c0_g1	0.372	-1.42777	0.0335008	yes	down	1.25	0.8	1.98	0.41	0.66	0.44
Larvae	TRINITY_DN63324_c0_g1	0.496	-1.01235	0.0335075	yes	down	1.67	0.91	3.52	0.43	1.02	3.09
Larvae	TRINITY_DN25024_c0_g2	0.14	-2.84006	0.0336022	yes	down	1.55	1.79	5.76	0	1.03	0
Larvae	TRINITY_DN50842_c0_g1	0.385	-1.3777	0.0336186	yes	down	7.91	4.64	8.91	0.66	3.61	4.77
Larvae	TRINITY_DN63906_c0_g2	0.361	-1.47023	0.0336419	yes	down	0.8	0.59	1.64	0.07	0.28	0.57
Larvae	TRINITY_DN21154_c0_g1	0.289	-1.79058	0.0336938	yes	down	15.03	10.16	14.04	0.29	5.99	5.63
Larvae	TRINITY_DN51342_c0_g1	0.318	-1.65439	0.0336984	yes	down	0.66	0.41	0.68	0.02	0.24	0.32
Larvae	TRINITY_DN55488_c1_g3	2.737	1.45246	0.0337248	yes	up	2.13	2.39	1.89	3.13	2.27	12.75
Larvae	TRINITY_DN54568_c0_g1	1.628	0.702838	0.0337347	yes	up	3.27	4.17	5.19	5.62	9.31	6.37
Larvae	TRINITY_DN59748_c6_g2	3.067	1.61705	0.0337411	yes	up	0.15	0.14	0.17	0.43	0.9	0.28
Larvae	TRINITY_DN63468_c0_g1	1.789	0.839202	0.0337658	yes	up	1.17	1.02	6.19	1.95	2.22	2.63
Larvae	TRINITY_DN42877_c0_g2	0.55	-0.861767	0.0338145	yes	down	1.31	0.72	1.3	0.63	0.84	0.46
Larvae	TRINITY_DN53955_c0_g2	0.105	-3.2462	0.0338244	yes	down	0.59	0.13	1.93	0.3	0	0
Larvae	TRINITY_DN56053_c0_g1	0.279	-1.84138	0.0338723	yes	down	11.97	6.62	8.85	0.18	3.84	4.01
Larvae	TRINITY_DN55593_c6_g2	1.538	0.620863	0.0338746	yes	up	15.84	18.86	12.46	21.58	28.01	27.77
Larvae	TRINITY_DN56686_c1_g1	0.393	-1.34875	0.0339222	yes	down	37.44	33.07	14.09	9.26	5.97	15.26
Larvae	TRINITY_DN58375_c0_g3	19.235	4.26566	0.033941	yes	up	0	0	0	0.13	0.08	0.1
Larvae	TRINITY_DN57109_c0_g1	0.524	-0.931495	0.0339417	yes	down	1.25	1.39	1.13	0.61	1.03	0.51
Larvae	TRINITY_DN26954_c0_g1	0.305	-1.7117	0.0339752	yes	down	6.01	3.09	5.37	0.16	1.98	2.47
Larvae	TRINITY_DN56444_c0_g1	1.944	0.959055	0.0340062	yes	up	16.07	25.05	26.77	39.86	17.63	39.67
Larvae	TRINITY_DN111953_c0_g1	0.011	-6.53973	0.0340862	yes	down	0	0	5.89	0	0	0
Larvae	TRINITY_DN25141_c0_g1	0.393	-1.34669	0.0340943	yes	down	0.76	0.83	0.83	0.08	0.37	0.55
Larvae	TRINITY_DN47640_c0_g1	1.706	0.77023	0.0341262	yes	up	11.56	5.96	14.43	18.82	15.09	21.56
Larvae	TRINITY_DN57483_c0_g1	0.421	-1.24831	0.0341493	yes	down	0.88	0.73	0.63	0.11	0.42	0.48
Larvae	TRINITY_DN59497_c0_g2	0.315	-1.66487	0.0341844	yes	down	3.14	2.21	4.11	0.13	1.07	1.57
Larvae	TRINITY_DN54230_c1_g1	1.715	0.778366	0.0342	yes	up	5.29	5.31	8.26	16.12	10.51	7.46
Larvae	TRINITY_DN58668_c0_g1	0.551	-0.859258	0.0342137	yes	down	10.14	7.67	18.66	8.18	6.59	5.4
Larvae	TRINITY_DN158667_c0_g1	3.792	1.92283	0.0342297	yes	up	0.71	0.96	0.66	1.92	0.69	6.43
Larvae	TRINITY_DN55830_c0_g1	0.306	-1.70961	0.0342625	yes	down	1.37	0.67	1.32	0.03	0.47	0.57
Larvae	TRINITY_DN91253_c0_g1	6.242	2.64198	0.034278	yes	up	0.02	0	0.02	0.19	0.09	0.08
Larvae	TRINITY_DN40817_c0_g1	4.879	2.28661	0.0343522	yes	up	0.1	0.31	0.06	0.49	0.25	1.65
Larvae	TRINITY_DN13924_c0_g1	19.452	4.28183	0.0343607	yes	up	0	0	0	0.06	0.05	0.09
Larvae	TRINITY_DN46528_c0_g1	5.942	2.57097	0.0343786	yes	up	0.1	0.06	0	0.27	0.2	0.65
Larvae	TRINITY_DN62779_c2_g2	1.663	0.73397	0.0343877	yes	up	4.29	4.21	5.71	8.69	9.76	6.5
Larvae	TRINITY_DN32377_c0_g1	0.05	-4.33367	0.0343998	yes	down	0.07	0.04	0.02	0	0	0
Larvae	TRINITY_DN51232_c0_g1	2.139	1.09711	0.0344174	yes	up	0.86	0.44	0.79	1.02	1.58	1.77
Larvae	TRINITY_DN53750_c0_g1	0.518	-0.948095	0.034439	yes	down	1.2	0.77	1.69	0.52	0.93	0.54
Larvae	TRINITY_DN15773_c0_g1	0.288	-1.79601	0.0344414	yes	down	36.2	21.48	32.2	0.67	11.25	14.57
Larvae	TRINITY_DN50334_c0_g2	0.4	-1.32222	0.0344479	yes	down	2.21	2.17	2.62	0.38	0.76	1.75
Larvae	TRINITY_DN50310_c0_g1	0.575	-0.798825	0.0344587	yes	down	1.59	2.01	3.03	1.31	1.03	1.66
Larvae	TRINITY_DN57011_c4_g2	6.584	2.71886	0.0344643	yes	up	0.11	0.13	0.23	0.8	0.1	19.45
Larvae	TRINITY_DN62264_c0_g1	0.317	-1.65625	0.0344709	yes	down	7.37	3.76	5.53	0.19	3.02	2.28
Larvae	TRINITY_DN61158_c0_g1	0.593	-0.754941	0.0344798	yes	down	1.01	0.61	0.96	0.43	0.52	0.66
Larvae	TRINITY_DN63140_c0_g6	2.515	1.33043	0.0345359	yes	up	0.07	0.04	0.09	0.11	0.29	0.16
Larvae	TRINITY_DN58563_c2_g1	2.16	1.11098	0.0345482	yes	up	3.6	3.72	1.09	5.02	6.53	8.04
Larvae	TRINITY_DN63852_c29_g2	0.011	-6.49863	0.0345605	yes	down	0	0	2.99	0	0	0
Larvae	TRINITY_DN160614_c0_g1	0.216	-2.21201	0.0346017	yes	down	17.5	4.23	20.15	0	6.45	1.68
Larvae	TRINITY_DN66484_c0_g1	0.329	-1.60492	0.0346163	yes	down	23.3	13.14	19.16	0.8	8.1	10.11
Larvae	TRINITY_DN56799_c0_g1	0.307	-1.70462	0.0346332	yes	down	6.55	4.17	7.07	0.18	2.82	2.74
Larvae	TRINITY_DN58915_c0_g1	0.437	-1.19529	0.0346752	yes	down	2.24	1.79	1.26	1.16	0.54	0.7
Larvae	TRINITY_DN42530_c0_g1	0.304	-1.71695	0.0346764	yes	down	32.3	18.83	28.47	0.76	11.73	12.52
Larvae	TRINITY_DN63288_c0_g1	0.434	-1.20377	0.0346793	yes	down	2.23	1.01	4.6	0.9	1.31	1.24
Larvae	TRINITY_DN60961_c5_g1	0.632	-0.662836	0.0347125	yes	down	2.64	2.69	2.87	1.96	1.74	1.77
Larvae	TRINITY_DN52182_c0_g1	0.495	-1.01541	0.034727	yes	down	1.24	1.38	1.33	0.56	1.18	0.39
Larvae	TRINITY_DN58400_c3_g3	0.361	-1.46963	0.0347358	yes	down	95.02	70.87	85.88	5.07	45.16	45.57
Larvae	TRINITY_DN47236_c0_g1	0.37	-1.43608	0.0347374	yes	down	2.18	1.03	1.67	0.12	0.86	0.91
Larvae	TRINITY_DN25867_c0_g1	0.288	-1.79387	0.0347423	yes	down	5.29	2.94	5.72	0.1	1.85	2.23
Larvae	TRINITY_DN16715_c0_g1	0.342	-1.54886	0.0348595	yes	down	4.97	2.39	4.5	0.21	2.5	1.45
Larvae	TRINITY_DN61649_c0_g1	1.503	0.588298	0.0348724	yes	up	1.95	1.88	3.76	3.28	4.38	2.9
Larvae	TRINITY_DN64092_c3_g5	3.202	1.67882	0.034886	yes	up	3.18	0.91	0.84	7.14	3.17	5.51
Larvae	TRINITY_DN68381_c0_g1	0.083	-3.58676	0.0348931	yes	down	0.3	0	0.33	0	0.04	0
Larvae	TRINITY_DN28396_c0_g1	0.214	-2.22393	0.0349058	yes	down	13.04	10.34	13.79	0	5.41	1.35
Larvae	TRINITY_DN45322_c0_g1	0.32	-1.64209	0.0349104	yes	down	3.68	1.55	2.05	0.1	1.3	1.03
Larvae	TRINITY_DN59625_c6_g2	0.527	-0.92411	0.0349135	yes	down	2.73	5.45	3.11	1.88	1.87	2.63
Larvae	TRINITY_DN59675_c3_g2	0.555	-0.850212	0.0349483	yes	down	6.05	3.11	4.3	4.05	1.06	2.41
Larvae	TRINITY_DN63693_c1_g1	1.515	0.599116	0.035081	yes	up	1.96	1.2	1.34	2.3	2.78	2.22
Larvae	TRINITY_DN54984_c0_g2	0.115	-3.12033	0.0351008	yes	down	0.62	0.3	0.55	0	0.13	0
Larvae	TRINITY_DN40318_c0_g1	0.329	-1.606	0.0351244	yes	down	8.55	5.07	6.26	0.26	3.49	3.1
Larvae	TRINITY_DN49751_c1_g2	0.115	-3.12502	0.0351294	yes	down	1.83	1.04	2.41	0	0.45	0
Larvae	TRINITY_DN58600_c4_g4	3.551	1.82827	0.035155	yes	up	1.65	2.47	2.41	3	2.01	14.29
Larvae	TRINITY_DN47269_c0_g1	0.36	-1.47504	0.0351589	yes	down	3.33	2.91	3.81	0.26	1.2	2.23
Larvae	TRINITY_DN54901_c0_g1	0.447	-1.16112	0.035165	yes	down	1.12	0.51	0.89	0.32	0.62	0.34
Larvae	TRINITY_DN62569_c0_g1	2.799	1.48486	0.035175	yes	up	0.05	0.05	0.07	0.21	0.21	0.09
Larvae	TRINITY_DN62242_c1_g1	0.42	-1.25057	0.035178	yes	down	51.17	215.98	34.89	34.06	41.36	22.39
Larvae	TRINITY_DN48764_c1_g1	0.316	-1.66336	0.0351857	yes	down	0.75	0.55	1.1	0.04	0.29	0.44
Larvae	TRINITY_DN55033_c0_g1	2.384	1.25357	0.0351989	yes	up	0.75	0.14	0.1	0.85	0.83	0.95
Larvae	TRINITY_DN56146_c0_g2	0.614	-0.703796	0.0352184	yes	down	4.51	4.46	6.29	2.24	3.85	3.77
Larvae	TRINITY_DN63108_c33_g1	0.157	-2.67091	0.0352342	yes	down	26.85	26.05	14.62	4.52	0	4.76
Larvae	TRINITY_DN34512_c0_g2	3.563	1.83328	0.0352457	yes	up	0.24	0.35	0.17	0.44	0.3	2.14
Larvae	TRINITY_DN31485_c0_g1	0.165	-2.59989	0.035294	yes	down	0.44	0.42	0.38	0.09	0.09	0
Larvae	TRINITY_DN59077_c3_g1	0.397	-1.33294	0.0353207	yes	down	2.46	1.51	1.82	0.2	1.33	0.89
Larvae	TRINITY_DN58800_c0_g1	0.313	-1.67529	0.0353326	yes	down	3.66	3.9	3.91	0.09	1.55	1.72
Larvae	TRINITY_DN60205_c4_g1	0.253	-1.98253	0.0353461	yes	down	7.58	4.57	5.97	0.05	2.36	2.36
Larvae	TRINITY_DN61569_c4_g1	0.453	-1.14317	0.0354453	yes	down	3.37	1.13	2.09	3.93	0.22	2.89
Larvae	TRINITY_DN47788_c0_g1	2.552	1.3516	0.0354475	yes	up	26.19	23.88	9.47	52.98	48.33	56.29
Larvae	TRINITY_DN58268_c10_g2	0.375	-1.41541	0.0354697	yes	down	9.88	13.77	22.72	5.74	2.28	5.15
Larvae	TRINITY_DN54498_c1_g1	0.134	-2.90162	0.0354738	yes	down	12.59	5.97	5.63	0.23	0	0
Larvae	TRINITY_DN157159_c0_g1	0.491	-1.02656	0.0354984	yes	down	1.7	1.98	1.88	0.52	0.91	1.43
Larvae	TRINITY_DN61722_c0_g1	0.563	-0.828708	0.0355009	yes	down	3.54	1.34	2.43	2.8	2.56	4.08
Larvae	TRINITY_DN52248_c0_g1	0.363	-1.46145	0.03551	yes	down	5.96	3.54	5.19	0.31	2.35	2.88
Larvae	TRINITY_DN56268_c2_g1	1.787	0.837437	0.0355202	yes	up	38.66	23.85	22.4	30.56	86.68	49.44
Larvae	TRINITY_DN57923_c2_g4	0.422	-1.24473	0.0355612	yes	down	34.13	59.73	77.77	33.3	20.58	14.17
Larvae	TRINITY_DN62244_c3_g1	2.008	1.00554	0.0356261	yes	up	2.36	1.95	4.19	3.44	3.56	7.65
Larvae	TRINITY_DN48444_c0_g2	0.318	-1.65389	0.0356428	yes	down	7.7	3.03	4.01	0.19	2.49	2.1
Larvae	TRINITY_DN65312_c0_g1	4.177	2.06261	0.0356497	yes	up	0.04	0.07	0.02	0.11	0.06	0.42
Larvae	TRINITY_DN31161_c0_g1	7.299	2.86774	0.035709	yes	up	0	0.19	0.34	2.46	0.15	1.58
Larvae	TRINITY_DN56331_c0_g2	3.52	1.81538	0.0357272	yes	up	0.59	0.36	0.01	1.16	1.26	1.25
Larvae	TRINITY_DN19454_c0_g1	0.594	-0.752452	0.0357495	yes	down	7.22	9.88	16.15	8.56	6.78	5.36
Larvae	TRINITY_DN135637_c0_g1	2.182	1.12536	0.0357503	yes	up	15.25	5.29	22.47	41.71	26.32	21.56
Larvae	TRINITY_DN157633_c0_g1	5.386	2.42935	0.0357611	yes	up	0.07	0.02	0.06	0.1	0.07	0.7
Larvae	TRINITY_DN43063_c0_g1	0.19	-2.39249	0.0357828	yes	down	1.32	1.54	2.35	0.23	0	0.72
Larvae	TRINITY_DN50835_c0_g1	0.346	-1.531	0.0357843	yes	down	4.44	2.71	5.6	0.25	2.55	1.63
Larvae	TRINITY_DN61222_c2_g1	0.639	-0.646809	0.035808	yes	down	3.09	2.12	2.59	1.31	2.27	1.73
Larvae	TRINITY_DN6788_c0_g1	6.095	2.60763	0.0358194	yes	up	0	0.12	0.11	0.65	0.4	0.58
Larvae	TRINITY_DN52378_c0_g1	5.27	2.39789	0.0358223	yes	up	0.01	0.02	0.02	0.03	0.09	0.17
Larvae	TRINITY_DN57809_c0_g1	0.357	-1.48685	0.0358923	yes	down	1.46	0.79	1.11	0.09	0.4	0.75
Larvae	TRINITY_DN54853_c0_g1	0.304	-1.71872	0.0359409	yes	down	19.97	13.53	16.5	0.46	5.99	8.85
Larvae	TRINITY_DN55684_c0_g1	1.664	0.734347	0.0359523	yes	up	23.07	24.26	13.91	47.15	34.89	26.79
Larvae	TRINITY_DN54246_c0_g1	30.435	4.92768	0.0359954	yes	up	0	0	0	0.11	0.21	0
Larvae	TRINITY_DN46338_c0_g1	3.464	1.79243	0.0360211	yes	up	0.97	0.65	1.03	1.62	2.29	2.73
Larvae	TRINITY_DN55868_c0_g1	2.528	1.33804	0.0360312	yes	up	0.22	0.35	0.11	0.74	0.7	0.43
Larvae	TRINITY_DN57505_c0_g1	0.609	-0.714674	0.036032	yes	down	2.43	2.35	2.17	1.2	1.6	1.65
Larvae	TRINITY_DN47996_c0_g1	1.718	0.780915	0.0360352	yes	up	10.36	5.36	10.88	19.39	15.79	11.41
Larvae	TRINITY_DN52906_c0_g1	0.464	-1.10655	0.0360446	yes	down	0.88	1.54	0.74	0.61	0.54	0.45
Larvae	TRINITY_DN53865_c0_g1	0.488	-1.03392	0.0360497	yes	down	4.55	8.36	12.79	4.65	5.17	3.58
Larvae	TRINITY_DN101598_c0_g1	0.436	-1.19893	0.0360568	yes	down	0.6	0.44	0.82	0.18	0.47	0.2
Larvae	TRINITY_DN53925_c0_g4	0.258	-1.9544	0.0361384	yes	down	1.57	1.03	1.36	0	0.69	0.39
Larvae	TRINITY_DN60491_c3_g5	0.045	-4.47023	0.0361394	yes	down	0.43	0.09	0.08	0	0	0
Larvae	TRINITY_DN52635_c0_g1	1.568	0.64864	0.0361511	yes	up	1.54	1.24	1.83	2.68	2.69	2.19
Larvae	TRINITY_DN59533_c0_g1	0.219	-2.18973	0.0361547	yes	down	0.28	0.06	0.47	0	0.05	0.1
Larvae	TRINITY_DN58934_c0_g1	0.012	-6.36771	0.0361653	yes	down	0	0	1.34	0	0	0
Larvae	TRINITY_DN141656_c0_g1	0.371	-1.43173	0.0361913	yes	down	1.17	0.64	0.67	0.09	0.38	0.5
Larvae	TRINITY_DN63565_c0_g1	0.231	-2.11495	0.036205	yes	down	3.51	2.38	112.3	4.02	5.07	4.23
Larvae	TRINITY_DN55387_c0_g1	0.479	-1.06174	0.0362102	yes	down	1.25	1.32	1.46	0.27	0.82	0.95
Larvae	TRINITY_DN57254_c0_g2	2.176	1.12201	0.0362433	yes	up	0.23	0.27	0.24	1.07	0.79	0.46
Larvae	TRINITY_DN53037_c0_g1	0.343	-1.54413	0.0363164	yes	down	8.76	6.16	9.95	0.38	4.13	4.32
Larvae	TRINITY_DN54396_c0_g1	0.317	-1.65885	0.0363167	yes	down	12.25	5.22	11.03	0.41	4.73	4.39
Larvae	TRINITY_DN47122_c0_g1	4.676	2.22534	0.0363544	yes	up	0.27	0.35	0.1	0.18	0.35	2.96
Larvae	TRINITY_DN42075_c0_g1	3.086	1.62587	0.0363597	yes	up	0.4	0.48	0.29	0.59	0.42	2.68
Larvae	TRINITY_DN45544_c0_g1	0.459	-1.12382	0.0363614	yes	down	1.71	1.49	1.62	0.58	1.08	0.63
Larvae	TRINITY_DN36534_c0_g1	0.515	-0.957458	0.0364449	yes	down	1.12	0.85	1.91	0.73	0.78	0.56
Larvae	TRINITY_DN35462_c0_g1	0.32	-1.64543	0.0364705	yes	down	9.06	4.81	8.48	0.31	3.74	3.25
Larvae	TRINITY_DN42117_c0_g1	0.461	-1.11568	0.0364974	yes	down	1.22	1.31	1.91	0.3	0.72	1.17
Larvae	TRINITY_DN60236_c3_g4	3.345	1.74218	0.0365292	yes	up	0.08	0.02	0.06	0.29	0.19	0.11
Larvae	TRINITY_DN47667_c0_g2	0.341	-1.55315	0.0365395	yes	down	13.82	9.45	11.85	0.64	5.05	6.92
Larvae	TRINITY_DN52953_c0_g1	0.279	-1.84278	0.0365441	yes	down	3.48	1.72	2.8	0.05	1.04	1.25
Larvae	TRINITY_DN58407_c1_g1	0.536	-0.899022	0.0365537	yes	down	0.89	0.96	0.68	0.4	0.73	0.54
Larvae	TRINITY_DN56381_c0_g1	0.245	-2.02733	0.0365788	yes	down	5.82	2.98	4.04	0.03	1.14	1.68
Larvae	TRINITY_DN58314_c4_g1	0.429	-1.22134	0.0365941	yes	down	0.74	0.83	1.63	0.46	0.59	0.37
Larvae	TRINITY_DN20020_c0_g1	0.418	-1.25888	0.0365989	yes	down	0.87	0.32	1.07	0.29	0.41	0.27
Larvae	TRINITY_DN61068_c0_g4	31.422	4.97371	0.0366264	yes	up	0	0	0	0	0.29	0.17
Larvae	TRINITY_DN60009_c0_g1	1.993	0.994986	0.0366378	yes	up	0.49	0.19	0.35	0.42	0.95	0.82
Larvae	TRINITY_DN57701_c7_g1	3.738	1.90209	0.0366385	yes	up	0.16	0.37	0.35	1.34	0.89	1.26
Larvae	TRINITY_DN58038_c0_g1	0.302	-1.72673	0.036643	yes	down	3.03	1.82	2.14	0.19	1.38	1.23
Larvae	TRINITY_DN63039_c2_g2	0.416	-1.26525	0.0366764	yes	down	0.79	1.08	0.69	0.45	0.32	0.37
Larvae	TRINITY_DN56222_c0_g1	2.719	1.44321	0.0366985	yes	up	0.16	0.13	0.09	0.52	0.39	0.17
Larvae	TRINITY_DN61788_c0_g1	1.538	0.621181	0.0367173	yes	up	1.57	1.02	1.93	2.42	2.16	3.07
Larvae	TRINITY_DN57459_c0_g1	0.318	-1.65265	0.0367436	yes	down	3.54	1.84	3.49	0.1	1.34	1.5
Larvae	TRINITY_DN7076_c0_g1	0.604	-0.72729	0.0367689	yes	down	0.8	0.74	0.92	0.36	0.68	0.54
Larvae	TRINITY_DN51481_c0_g1	3.642	1.86469	0.0367706	yes	up	0.18	0.22	0.2	0.39	0.8	1.15
Larvae	TRINITY_DN58829_c0_g1	0.013	-6.32126	0.0367716	yes	down	0	0	5.49	0	0	0
Larvae	TRINITY_DN27863_c1_g1	1.675	0.743981	0.0367964	yes	up	2.69	1.94	2.58	3.83	4.62	4.12
Larvae	TRINITY_DN51040_c0_g1	4.147	2.05209	0.0367989	yes	up	0.13	0.2	0.08	0.2	0.21	1.4
Larvae	TRINITY_DN26548_c0_g2	4.424	2.14531	0.0369103	yes	up	0.27	0.15	0.24	0.24	0.22	2.5
Larvae	TRINITY_DN59885_c0_g1	0.337	-1.56807	0.0369214	yes	down	2.94	1.69	1.24	0.13	1.23	0.93
Larvae	TRINITY_DN61463_c6_g1	0.245	-2.02683	0.0369373	yes	down	7.23	1.67	7.81	1.56	1.36	0.84
Larvae	TRINITY_DN47397_c0_g1	0.631	-0.663533	0.0369599	yes	down	2.52	1.89	2.28	1.26	1.45	1.73
Larvae	TRINITY_DN55269_c0_g1	0.613	-0.706223	0.0369615	yes	down	3.21	2.28	3.89	1.62	2.36	1.99
Larvae	TRINITY_DN56141_c0_g1	1.851	0.888135	0.0369617	yes	up	3.05	2.12	2.05	5.25	6.78	2.34
Larvae	TRINITY_DN27031_c0_g1	6.797	2.76491	0.0369629	yes	up	0	0.22	0.48	3.69	0.35	1.09
Larvae	TRINITY_DN11106_c0_g1	9.855	3.30086	0.0370266	yes	up	0	0.25	0	0.88	1.99	0.24
Larvae	TRINITY_DN57073_c3_g1	0.511	-0.968834	0.0370759	yes	down	0.53	0.48	0.75	0.35	0.37	0.23
Larvae	TRINITY_DN55046_c1_g1	35.546	5.15163	0.0370896	yes	up	0	0	0	0.77	0	0.25
Larvae	TRINITY_DN49185_c0_g1	0.346	-1.53004	0.0371128	yes	down	7.59	2.51	6.08	0.34	2.54	2.78
Larvae	TRINITY_DN28303_c0_g1	0.178	-2.48742	0.037156	yes	down	1.85	0.48	1.54	0.42	0.19	0
Larvae	TRINITY_DN54003_c0_g1	0.293	-1.77075	0.0371674	yes	down	8.78	5.56	6.98	0.16	3.32	3.08
Larvae	TRINITY_DN59679_c1_g8	5.012	2.32542	0.0371947	yes	up	29.21	4.22	0	58.22	87.57	19.23
Larvae	TRINITY_DN46837_c3_g2	7.068	2.82139	0.0372102	yes	up	1.91	2.17	0	18.56	11.01	1.98
Larvae	TRINITY_DN40456_c0_g2	6.044	2.59552	0.0372319	yes	up	0	0.21	0.1	0.47	0.35	1.22
Larvae	TRINITY_DN59122_c0_g1	0.267	-1.90769	0.0372516	yes	down	3.62	2.65	1.4	0.99	0.59	0.35
Larvae	TRINITY_DN63940_c0_g1	0.388	-1.36506	0.0372842	yes	down	1.96	1.01	3.98	0.14	1.68	2.48
Larvae	TRINITY_DN57095_c0_g1	0.363	-1.46268	0.0372964	yes	down	10.26	5.3	9.38	0.51	4.5	4.49
Larvae	TRINITY_DN57617_c0_g2	0.417	-1.26092	0.0373704	yes	down	0.95	1.14	2.16	0.48	0.45	0.9
Larvae	TRINITY_DN63641_c4_g1	1.614	0.690279	0.0373715	yes	up	2.85	2.15	1.52	2.58	9.97	4.27
Larvae	TRINITY_DN63605_c1_g2	1.796	0.84456	0.0374037	yes	up	8	4.7	2.19	6.64	6.1	4.79
Larvae	TRINITY_DN57294_c0_g1	2.446	1.29059	0.0374141	yes	up	0.16	0.1	0.1	0.39	0.16	0.39
Larvae	TRINITY_DN19618_c0_g1	0.013	-6.27325	0.0374201	yes	down	0	0	8.42	0	0	0
Larvae	TRINITY_DN60360_c6_g5	0.013	-6.27325	0.0374201	yes	down	0	0	19.9	0	0	0
Larvae	TRINITY_DN56184_c0_g1	0.351	-1.51091	0.0374321	yes	down	26.05	20.82	25.53	1.19	13.13	12.49
Larvae	TRINITY_DN44879_c0_g1	0.366	-1.45062	0.0374344	yes	down	13.92	43.37	12.08	5.61	6.26	15.1
Larvae	TRINITY_DN57608_c0_g1	6.366	2.6704	0.0374531	yes	up	0	0	0.13	0.46	0.23	0.23
Larvae	TRINITY_DN61766_c1_g4	2.916	1.54401	0.037455	yes	up	0.11	0.04	0.02	0.2	0.24	0.13
Larvae	TRINITY_DN52350_c0_g1	0.37	-1.43521	0.0375576	yes	down	0.33	0.46	0.95	0.08	0.24	0.34
Larvae	TRINITY_DN49962_c0_g1	0.614	-0.704176	0.0375707	yes	down	5.81	4.26	5.1	2.35	3.51	3.8
Larvae	TRINITY_DN59500_c6_g3	0.539	-0.89278	0.0376053	yes	down	2.21	1.85	1.47	0.72	1.01	1.42
Larvae	TRINITY_DN47537_c0_g1	0.323	-1.62822	0.0376237	yes	down	1.16	0.67	1.19	0.08	0.52	0.37
Larvae	TRINITY_DN44089_c0_g1	0.239	-2.06324	0.0376702	yes	down	5.13	0.77	3.01	0	0.8	0.69
Larvae	TRINITY_DN5030_c0_g2	1.857	0.893248	0.037679	yes	up	26.6	13.78	16.17	25.71	62.98	23.02
Larvae	TRINITY_DN63648_c9_g1	0.366	-1.45107	0.0377024	yes	down	1.24	1.6	1.25	0.54	0.32	0.75
Larvae	TRINITY_DN54514_c0_g1	0.268	-1.90145	0.0377062	yes	down	5.39	3.3	3.98	0.04	1.7	1.83
Larvae	TRINITY_DN56060_c9_g2	2.748	1.45828	0.0377321	yes	up	0.07	0.05	0.03	0.13	0.11	0.21
Larvae	TRINITY_DN5924_c0_g1	0.399	-1.32483	0.0377959	yes	down	6.17	20.68	27.02	6.13	9.3	5.62
Larvae	TRINITY_DN61541_c0_g3	0.305	-1.71302	0.0378896	yes	down	0.84	0.71	2.21	0.51	0.35	0.27
Larvae	TRINITY_DN60775_c0_g1	1.753	0.809727	0.037915	yes	up	3.05	1.2	4.66	4.15	1.9	3.38
Larvae	TRINITY_DN54097_c4_g1	0.181	-2.46754	0.0379265	yes	down	0.72	0.03	1	0.12	0.17	0
Larvae	TRINITY_DN41684_c0_g1	0.287	-1.79848	0.0379335	yes	down	9.63	6.59	6.74	0.13	3.51	3.31
Larvae	TRINITY_DN56494_c1_g1	2.214	1.14635	0.0379666	yes	up	0.1	0.28	0.23	0.64	0.25	0.64
Larvae	TRINITY_DN58646_c4_g1	0.516	-0.953278	0.0380298	yes	down	7.35	7.15	9.82	2.6	6.05	3.97
Larvae	TRINITY_DN32756_c0_g1	28.509	4.83333	0.0380676	yes	up	0	0	0	0.18	0.14	0
Larvae	TRINITY_DN40476_c0_g3	0.656	-0.607211	0.0380731	yes	down	37.7	52.02	59.53	25.13	41.57	36.35
Larvae	TRINITY_DN52070_c0_g1	2.348	1.23113	0.0380919	yes	up	0.11	0.06	0.09	0.17	0.21	0.26
Larvae	TRINITY_DN57472_c2_g2	0.542	-0.884503	0.0381032	yes	down	0.67	1.03	0.82	0.45	0.55	0.45
Larvae	TRINITY_DN60277_c3_g1	3.66	1.87198	0.0381087	yes	up	0.46	0.52	1.93	2.67	1.54	2.59
Larvae	TRINITY_DN58887_c2_g1	1.555	0.63706	0.0381307	yes	up	7.33	5.39	4.7	7.52	8.55	9.04
Larvae	TRINITY_DN57438_c0_g1	0.633	-0.660416	0.0381466	yes	down	3.25	2.85	4.83	2.55	2.33	2.32
Larvae	TRINITY_DN56071_c3_g2	6.179	2.62735	0.0381727	yes	up	0.03	0.03	0	0.09	0.15	0.23
Larvae	TRINITY_DN65111_c0_g1	0.475	-1.07531	0.0381832	yes	down	3.74	4.45	10.95	3.41	2.32	3.42
Larvae	TRINITY_DN62731_c1_g1	0.34	-1.55736	0.0381898	yes	down	18.09	10.93	16.05	0.61	7.53	7.92
Larvae	TRINITY_DN64772_c0_g1	2.11	1.07702	0.038197	yes	up	1.51	1.38	1.26	2.08	4.87	2.23
Larvae	TRINITY_DN48912_c0_g3	0.321	-1.63873	0.0382063	yes	down	2.35	1.81	2.28	0.06	0.91	1.2
Larvae	TRINITY_DN59725_c0_g1	1.557	0.638936	0.0382416	yes	up	5.13	2.84	6.63	6.83	7.32	9.18
Larvae	TRINITY_DN59547_c0_g1	3.144	1.65252	0.0382568	yes	up	0.05	0.02	0.1	1.13	0.08	0.1
Larvae	TRINITY_DN58611_c1_g1	0.075	-3.73453	0.0383808	yes	down	0	5.44	12.17	0	0	1
Larvae	TRINITY_DN56244_c2_g1	4.391	2.13443	0.0384016	yes	up	0.16	0.05	0.02	0.06	0.54	0.61
Larvae	TRINITY_DN147611_c0_g1	0.216	-2.21256	0.0384085	yes	down	2.68	4.04	10.9	0.99	0	2.75
Larvae	TRINITY_DN55573_c0_g2	0.487	-1.03934	0.038417	yes	down	20.16	15.46	27.9	3.69	12.95	15.54
Larvae	TRINITY_DN57950_c1_g2	5.847	2.54771	0.038473	yes	up	2.18	0	7.4	0.83	3.03	1.48
Larvae	TRINITY_DN13075_c0_g1	0.28	-1.83789	0.0384786	yes	down	1.97	0.26	1.04	0.16	0.51	0.25
Larvae	TRINITY_DN57903_c1_g1	30.22	4.91746	0.0385512	yes	up	0	0	0	0.33	0.97	0
Larvae	TRINITY_DN141846_c0_g1	3.059	1.61328	0.0385726	yes	up	1.09	0.4	0.37	2.68	2.81	0.58
Larvae	TRINITY_DN56185_c0_g1	1.635	0.709446	0.038576	yes	up	5.92	5.25	6.81	7.5	15.98	7.66
Larvae	TRINITY_DN53316_c0_g1	0.291	-1.77899	0.0386008	yes	down	12.04	6.62	6.75	0.1	4.07	3.57
Larvae	TRINITY_DN63840_c2_g1	4.166	2.05877	0.0386426	yes	up	0.25	0.22	0	0.53	0.99	0.64
Larvae	TRINITY_DN63593_c2_g1	0.246	-2.02052	0.0386506	yes	down	0.54	0.77	0.29	0.29	0.05	0.06
Larvae	TRINITY_DN56239_c0_g1	1.611	0.687533	0.0386542	yes	up	44.54	41.54	25.48	45.24	76.96	70.67
Larvae	TRINITY_DN59154_c2_g1	2.009	1.00665	0.0386682	yes	up	3878.07	3765.15	2736.1	2615.64	8317.86	9121.35
Larvae	TRINITY_DN49354_c0_g1	0.303	-1.72384	0.0386993	yes	down	17.36	14.77	12.53	0.31	4.87	8.43
Larvae	TRINITY_DN54978_c4_g1	0.276	-1.85639	0.0387346	yes	down	1.4	1.07	0.54	0.53	0.2	0.11
[truncated: 8,157 more rows]

## Sheet: Spodoptera frugiperda
Stage	Gene_id	FC(A2/A1)	Log2FC(A2/A1)	Pvalue	Significant	Regulate	V-	V-	V-	V+	V+	V+
Larvae	TRINITY_DN62402_c1_g1	70.969	6.14911	2.13911e-07	yes	up	0.05	0.02	0.04	2.03	2.82	3.43
Larvae	TRINITY_DN63039_c0_g1	96.731	6.59591	2.25988e-07	yes	up	0.09	0.18	0.1	17.57	13.99	7.15
Larvae	TRINITY_DN46432_c0_g2	0.001	-10.8912	2.4674e-07	yes	down	14.61	17.93	14.09	0	0	0
Larvae	TRINITY_DN63039_c0_g2	105.223	6.71731	1.20128e-06	yes	up	0.06	0.1	0.13	14.06	13	4.26
Larvae	TRINITY_DN91063_c0_g1	0.001	-9.87865	3.03516e-06	yes	down	25.72	42.64	44.82	0	0	0
Larvae	TRINITY_DN49825_c0_g1	119.455	6.90033	3.45931e-06	yes	up	1.7	1.5	3.91	973.83	960.44	254.26
Larvae	TRINITY_DN12410_c0_g1	0.001	-9.4518	3.52061e-06	yes	down	50.29	53.91	67.41	0	0	0
Larvae	TRINITY_DN65474_c0_g1	79.543	6.31366	7.09877e-06	yes	up	0	0.02	0.06	1.79	1.32	1.49
Larvae	TRINITY_DN67635_c6_g2	0.377	-1.40556	8.01534e-06	yes	down	39.75	40.09	46	23.04	21.15	15.68
Larvae	TRINITY_DN53114_c0_g1	0.001	-10.4945	1.11095e-05	yes	down	921.2	526.69	410.3	0	0	0
Larvae	TRINITY_DN62352_c4_g1	0.278	-1.84688	1.12439e-05	yes	down	61.56	113.78	80.03	7.71	10.14	8.72
Larvae	TRINITY_DN47085_c0_g1	29.945	4.90424	1.21735e-05	yes	up	0.08	0.03	0.15	3.2	2.8	1.96
Larvae	TRINITY_DN56907_c0_g1	142.949	7.15935	1.35646e-05	yes	up	0	0	0.03	2.48	1.95	1.24
Larvae	TRINITY_DN53491_c0_g1	0.003	-8.55738	1.71036e-05	yes	down	4.25	4.8	4.29	0	0	0
Larvae	TRINITY_DN63620_c1_g1	1.888	0.916619	1.78614e-05	yes	up	117.25	119.35	144.23	270.02	269.4	244.15
Larvae	TRINITY_DN55190_c1_g1	0.132	-2.9242	2.17821e-05	yes	down	2844.22	2130.67	2356.94	541.56	239.34	209.32
Larvae	TRINITY_DN60784_c0_g1	0.039	-4.69399	2.52079e-05	yes	down	0.6	1.34	0.73	0.04	0.02	0.04
Larvae	TRINITY_DN58869_c0_g1	1.811	0.856703	2.6519e-05	yes	up	48.83	50.18	51.27	88.84	88.48	93.76
Larvae	TRINITY_DN61946_c0_g2	0.002	-9.07245	2.66577e-05	yes	down	12.77	32.57	22.66	0	0	0
Larvae	TRINITY_DN56530_c0_g1	421.154	8.7182	3.07979e-05	yes	up	0	0	0	1.28	1.49	0.71
Larvae	TRINITY_DN68096_c2_g1	0.556	-0.847083	3.1609e-05	yes	down	40.04	52.05	45.98	24.53	21.12	22.89
Larvae	TRINITY_DN58611_c1_g1	0.198	-2.33343	3.29567e-05	yes	down	2966.55	2419.25	2515.71	842.4	444.08	397.68
Larvae	TRINITY_DN68711_c1_g1	2.65	1.40576	3.64896e-05	yes	up	0.94	1.36	2.69	6.22	7.47	3.99
Larvae	TRINITY_DN59094_c0_g1	81.691	6.35211	4.69784e-05	yes	up	0.02	0	0	1	1.25	0.78
Larvae	TRINITY_DN126859_c0_g1	0.002	-8.86727	5.20288e-05	yes	down	8.3	23.36	12.41	0	0	0
Larvae	TRINITY_DN55479_c0_g2	0.002	-8.94782	5.53311e-05	yes	down	74.97	253.01	155.79	0	0	0
Larvae	TRINITY_DN55115_c0_g2	3.069	1.61774	5.94767e-05	yes	up	11.59	14.24	17.52	42.09	56.41	34.03
Larvae	TRINITY_DN57923_c0_g1	0.079	-3.66895	6.28326e-05	yes	down	93.18	58.35	150.56	10.53	4.53	2.42
Larvae	TRINITY_DN54511_c0_g1	0.011	-6.52626	7.00582e-05	yes	down	1.86	4.33	3.37	0	0.23	0
Larvae	TRINITY_DN63104_c0_g1	0.155	-2.68648	7.40766e-05	yes	down	1384.58	698.49	1065.77	267.53	88.14	121.23
Larvae	TRINITY_DN61365_c0_g1	44.451	5.47414	7.46189e-05	yes	up	0	0.03	0.03	1.14	1.27	0.59
Larvae	TRINITY_DN65436_c7_g1	0.005	-7.76203	8.07954e-05	yes	down	15.13	9.38	6.63	0	0	0
Larvae	TRINITY_DN61979_c2_g2	63.613	5.99125	8.24452e-05	yes	up	0.03	0	0	0.94	1.11	0.69
Larvae	TRINITY_DN66402_c0_g1	2.042	1.02988	8.48192e-05	yes	up	23.27	26.29	27.08	59.04	57.29	39.98
Larvae	TRINITY_DN53122_c1_g2	2.018	1.01283	9.27597e-05	yes	up	30.18	25.79	26.88	55	57.26	57.23
Larvae	TRINITY_DN66540_c3_g1	2.041	1.02923	9.70878e-05	yes	up	48.64	61.62	47.52	142.51	139.95	108.02
Larvae	TRINITY_DN62865_c1_g1	0.004	-7.93254	0.000101039	yes	down	1.42	2.88	1.61	0	0	0
Larvae	TRINITY_DN59010_c0_g1	1.962	0.972318	0.000105028	yes	up	4.43	5.65	5.77	9.52	10.89	10.52
Larvae	TRINITY_DN50773_c0_g1	1.941	0.956958	0.000115604	yes	up	22.93	28.1	29.23	58.4	52.34	46.06
Larvae	TRINITY_DN56522_c0_g1	60.728	5.9243	0.000115751	yes	up	0	0	0.03	0.69	0.63	1.01
Larvae	TRINITY_DN67501_c0_g1	1.788	0.83869	0.000122008	yes	up	2.32	2.87	2.67	5.01	4.67	3.84
Larvae	TRINITY_DN56782_c0_g1	55.461	5.7934	0.000138773	yes	up	0	0	0.03	1.01	0.68	0.54
Larvae	TRINITY_DN62179_c1_g1	0.409	-1.28869	0.000142816	yes	down	5.09	7.06	8.12	2.57	2.75	3.04
Larvae	TRINITY_DN56566_c0_g1	59.585	5.89688	0.000143985	yes	up	0.02	0	0	0.87	0.9	0.41
Larvae	TRINITY_DN55840_c0_g1	1.584	0.663229	0.000150931	yes	up	150.77	162.18	178.43	269.7	267.75	237.79
Larvae	TRINITY_DN66131_c0_g1	1.855	0.891543	0.000154001	yes	up	3.59	3.47	3.14	5.43	5.64	6.87
Larvae	TRINITY_DN49051_c0_g1	0.005	-7.53245	0.000160629	yes	down	2.13	1.99	3.92	0	0	0
Larvae	TRINITY_DN44551_c0_g1	1.677	0.745784	0.000163989	yes	up	38.48	45.06	51.76	74.35	74.62	76.12
Larvae	TRINITY_DN47947_c0_g1	0.002	-8.80169	0.00016925	yes	down	9.39	43.57	20.2	0	0	0
Larvae	TRINITY_DN61359_c0_g1	2.649	1.40535	0.000169907	yes	up	117.78	129.89	180.63	373.91	477.37	274.57
Larvae	TRINITY_DN50332_c0_g1	0.518	-0.949396	0.000170422	yes	down	1390.29	1164.17	2020.67	794.54	943.63	782.87
Larvae	TRINITY_DN64769_c1_g1	0.005	-7.66053	0.000179533	yes	down	2.71	6.7	6.39	0	0	0
Larvae	TRINITY_DN53290_c0_g1	1.755	0.811315	0.000187785	yes	up	32.12	43.85	49.67	77.02	82.37	77.48
Larvae	TRINITY_DN60998_c10_g2	2.084	1.05904	0.000189388	yes	up	39.32	45.93	60.24	122.3	85.13	111.79
Larvae	TRINITY_DN68654_c0_g1	1.672	0.741971	0.000196274	yes	up	3.42	5.48	7.77	14.51	17.15	18.27
Larvae	TRINITY_DN59094_c0_g2	31.581	4.98098	0.00019754	yes	up	0	0.06	0.06	1.3	1.69	0.75
Larvae	TRINITY_DN57459_c0_g1	130.704	7.03016	0.00020589	yes	up	0	0	0	0.41	0.45	0.38
Larvae	TRINITY_DN64519_c0_g1	1.648	0.720461	0.000208107	yes	up	9.14	9.32	10.82	17.84	16.57	13.78
Larvae	TRINITY_DN67256_c0_g2	5.595	2.48425	0.000213087	yes	up	1.21	1.12	1.62	8.34	10.18	2.97
Larvae	TRINITY_DN57762_c0_g2	0.008	-7.03011	0.000214674	yes	down	0.13	0.14	0.16	0	0	0
Larvae	TRINITY_DN52042_c0_g1	4.065	2.02315	0.000223443	yes	up	37.41	55.04	44.79	163.96	143.15	62.38
Larvae	TRINITY_DN54694_c0_g1	0.472	-1.08316	0.000236243	yes	down	6.86	5.77	6.15	2.85	2.67	3.22
Larvae	TRINITY_DN63036_c0_g1	2.194	1.13351	0.000243715	yes	up	32.71	43.33	48.67	103.74	99.5	63.7
Larvae	TRINITY_DN55094_c0_g1	159.954	7.32151	0.00025968	yes	up	0	0	0	1.1	0.43	0.84
Larvae	TRINITY_DN63279_c1_g2	0.084	-3.56849	0.000265626	yes	down	0.4	1.22	0.43	0.04	0.06	0.3
Larvae	TRINITY_DN57148_c0_g1	2.467	1.30278	0.000275578	yes	up	6.56	8.27	10.93	21.82	25.57	15.71
Larvae	TRINITY_DN63615_c1_g2	0.618	-0.69364	0.000275672	yes	down	12.29	12.28	12.16	9.08	7.69	6.64
Larvae	TRINITY_DN63601_c4_g1	1.625	0.700521	0.000299991	yes	up	21.27	20.65	21.78	41.27	29.98	32.45
Larvae	TRINITY_DN139046_c0_g1	0.596	-0.745851	0.000303726	yes	down	6.19	6.47	7.75	4.4	3.6	4.12
Larvae	TRINITY_DN65360_c3_g1	0.004	-7.84057	0.000311172	yes	down	1.1	4.02	3.97	0	0	0
Larvae	TRINITY_DN66495_c1_g1	0.027	-5.18879	0.000317104	yes	down	20.53	15.38	21.74	1.16	0	0
Larvae	TRINITY_DN64448_c0_g1	5.329	2.41397	0.000318154	yes	up	0.05	0.14	0.09	1.03	1.06	0.56
Larvae	TRINITY_DN48594_c0_g1	0.006	-7.4418	0.000318231	yes	down	0.76	2.34	1.63	0	0	0
Larvae	TRINITY_DN64534_c0_g1	3.765	1.91273	0.000335223	yes	up	2.39	3.74	1.72	15.63	8.03	11.1
Larvae	TRINITY_DN59545_c0_g1	1.536	0.619383	0.000336201	yes	up	359.56	424.61	452.03	646.67	642.13	605.66
Larvae	TRINITY_DN61365_c0_g2	112.456	6.81321	0.000340021	yes	up	0	0	0	1.19	0.31	0.36
Larvae	TRINITY_DN66230_c4_g1	7.017	2.81083	0.000346682	yes	up	17.86	32.86	17.47	210.76	190.74	60.04
Larvae	TRINITY_DN63806_c5_g1	0.137	-2.87232	0.00034755	yes	down	1.27	1.34	1.69	0.12	0.44	0.69
Larvae	TRINITY_DN57362_c0_g1	0.008	-6.93045	0.000354501	yes	down	0.12	0.08	0.08	0	0	0
Larvae	TRINITY_DN58846_c1_g1	0.609	-0.714796	0.000387377	yes	down	162.5	181.11	172.89	118.49	86.52	110.92
Larvae	TRINITY_DN55654_c0_g1	212.992	7.73465	0.000411118	yes	up	0	0	0	1.15	0.86	0.26
Larvae	TRINITY_DN57127_c0_g1	0.52	-0.942221	0.0004113	yes	down	19.83	19.7	18.94	11.74	8.67	10.21
Larvae	TRINITY_DN60816_c5_g2	2.508	1.3265	0.000418236	yes	up	854.38	1171.23	1181.04	2827.71	3425.65	1770.4
Larvae	TRINITY_DN66438_c1_g1	1.731	0.791234	0.000431569	yes	up	1.53	1.4	1.62	2.88	2.89	2.21
Larvae	TRINITY_DN50827_c0_g1	0.051	-4.29871	0.000440479	yes	down	2.51	3.8	2.89	0.25	0.19	0
Larvae	TRINITY_DN63273_c0_g1	2.232	1.15854	0.000440484	yes	up	12.11	10.33	9.82	18.57	24.26	28.77
Larvae	TRINITY_DN53304_c0_g1	6.677	2.73919	0.000448815	yes	up	0.22	0.06	0.15	1.02	0.69	0.49
Larvae	TRINITY_DN60393_c4_g2	0.008	-7.04128	0.000463642	yes	down	0.68	1.78	1.01	0	0	0
Larvae	TRINITY_DN57909_c2_g1	0.569	-0.81334	0.000471651	yes	down	6503.32	5794.53	9040.08	4249.96	5118.8	4410.43
Larvae	TRINITY_DN57615_c0_g1	1.847	0.885574	0.000482579	yes	up	292.07	375.48	364.65	672.7	748.11	493.55
Larvae	TRINITY_DN57168_c0_g2	0.082	-3.61301	0.000482976	yes	down	4.54	1.89	2.52	0.11	0.23	0.31
Larvae	TRINITY_DN68030_c0_g1	1.561	0.642295	0.000487352	yes	up	24.12	22.74	26.22	44.61	37.75	39.37
Larvae	TRINITY_DN68017_c0_g1	12.161	3.60414	0.000488486	yes	up	0.06	0.07	0.1	2.12	1.21	0.44
Larvae	TRINITY_DN68528_c10_g1	0.021	-5.55897	0.000491097	yes	down	0.61	5.71	4.99	0.1	0.13	0
Larvae	TRINITY_DN67958_c2_g3	0.515	-0.957855	0.000530214	yes	down	28.97	26.25	30.36	18.55	15.83	18.12
Larvae	TRINITY_DN61316_c1_g3	0.008	-6.9224	0.000533836	yes	down	0.59	1.57	1.22	0	0	0
Larvae	TRINITY_DN58451_c0_g1	0.454	-1.13836	0.000550679	yes	down	4.69	4.27	3.45	2.25	1.8	1.62
Larvae	TRINITY_DN59397_c6_g1	0.479	-1.06336	0.000567004	yes	down	2.53	2.4	9.06	1.41	1.3	1.44
Larvae	TRINITY_DN64478_c6_g3	1.669	0.739136	0.000574908	yes	up	15.1	14.91	15.18	21.51	20.86	23.06
Larvae	TRINITY_DN55116_c0_g1	2.101	1.0711	0.00058006	yes	up	4.62	5.59	5.23	11.87	10.98	9.33
Larvae	TRINITY_DN66530_c2_g1	0.226	-2.14259	0.000595071	yes	down	4.33	7.7	8.05	1.41	2.36	0.89
Larvae	TRINITY_DN127197_c0_g1	0.009	-6.72023	0.000596452	yes	down	4.64	11	8.13	0	0	0
Larvae	TRINITY_DN68421_c0_g2	0.386	-1.37411	0.000601519	yes	down	4.88	1.48	1.69	0.65	0.35	0.59
Larvae	TRINITY_DN67663_c1_g1	1.614	0.691032	0.000644392	yes	up	7.38	19.12	15.99	21.1	15.13	15.8
Larvae	TRINITY_DN60833_c1_g2	1.689	0.755899	0.000669323	yes	up	61.1	34.28	51.11	83.08	71.66	97.94
Larvae	TRINITY_DN64702_c1_g1	0.622	-0.684343	0.000675004	yes	down	9.65	10.7	9.26	6.54	6.08	7.15
Larvae	TRINITY_DN66283_c0_g1	0.266	-1.90987	0.000686034	yes	down	5.79	1.59	5.84	5.77	0.93	1.03
Larvae	TRINITY_DN24793_c0_g1	0.007	-7.07417	0.000694697	yes	down	0.8	2.98	1.98	0	0	0
Larvae	TRINITY_DN59415_c0_g1	2.391	1.2578	0.000703613	yes	up	3.78	7.72	5	18.21	15.54	10.1
Larvae	TRINITY_DN66939_c2_g1	1.704	0.769192	0.000719157	yes	up	21.56	28.2	32.01	45.94	46.73	34.62
Larvae	TRINITY_DN67154_c0_g1	0.397	-1.33439	0.000737444	yes	down	37.28	20.69	23.04	9.76	11.61	10.25
Larvae	TRINITY_DN56681_c0_g1	2.44	1.28688	0.000789793	yes	up	3.37	5.87	4.64	11.63	12.28	9.31
Larvae	TRINITY_DN64347_c0_g1	0.486	-1.04102	0.000801054	yes	down	8.33	12.33	9.26	4.49	5.76	4.38
Larvae	TRINITY_DN56720_c0_g1	0.003	-8.36892	0.0008222	yes	down	0.72	7.81	5.72	0	0	0
Larvae	TRINITY_DN57634_c1_g1	40.364	5.33501	0.000829502	yes	up	0.03	0	0	1.01	0.63	0.2
Larvae	TRINITY_DN62108_c0_g1	1.623	0.698284	0.000846006	yes	up	16.77	20.91	19.51	35.01	34.09	25.23
Larvae	TRINITY_DN62475_c0_g5	2.309	1.20738	0.000856885	yes	up	6.02	6.58	5.37	13.78	34.88	9.57
Larvae	TRINITY_DN62309_c1_g1	0.53	-0.915052	0.000865512	yes	down	11.02	6.96	12.09	5.81	4.7	5.59
Larvae	TRINITY_DN48045_c0_g1	2.069	1.04901	0.000866429	yes	up	4.78	6.81	7.9	14.3	15.73	10.02
Larvae	TRINITY_DN63785_c4_g1	2.445	1.29012	0.000875472	yes	up	5.22	5.63	8.14	17.88	13.99	14.78
Larvae	TRINITY_DN59147_c0_g1	1.674	0.743414	0.000893926	yes	up	38.5	28.97	35.85	60.21	59.77	54.44
Larvae	TRINITY_DN9951_c0_g1	1.588	0.66751	0.000899827	yes	up	289.52	314.45	271.57	562.71	427.65	426.04
Larvae	TRINITY_DN61305_c1_g1	1.567	0.647774	0.000905389	yes	up	37.42	42.42	44.32	73.23	71.59	53.51
Larvae	TRINITY_DN63280_c3_g2	0.011	-6.48762	0.000908365	yes	down	0.7	1.5	1.64	0	0	0
Larvae	TRINITY_DN57710_c0_g1	28.829	4.84943	0.000919826	yes	up	0.03	0	0	0.46	0.51	0.22
Larvae	TRINITY_DN58866_c0_g1	2.857	1.51434	0.000923243	yes	up	11.29	15.78	11.67	45.81	84.76	20.46
Larvae	TRINITY_DN57509_c1_g1	0.105	-3.24547	0.000924476	yes	down	6.99	18.85	17.12	1.64	0.97	7.81
Larvae	TRINITY_DN60272_c3_g1	0.536	-0.898813	0.0009283	yes	down	54.42	74.34	43.8	28.27	26.28	28.61
Larvae	TRINITY_DN68152_c0_g1	2.445	1.28954	0.000930347	yes	up	3.21	3.69	4.14	6	9.55	7.31
Larvae	TRINITY_DN62190_c0_g2	0.29	-1.78776	0.00095686	yes	down	2.82	1.88	4.83	0.81	0.8	1.03
Larvae	TRINITY_DN61129_c7_g1	0.355	-1.49474	0.000989863	yes	down	3.51	4.33	4.87	1.03	1.53	2.26
Larvae	TRINITY_DN44703_c0_g1	0.583	-0.778534	0.00101386	yes	down	102.23	96.06	136.01	58.2	70.5	66.62
Larvae	TRINITY_DN62389_c0_g1	0.124	-3.01035	0.00101436	yes	down	1.47	6.22	3.99	1.87	0.99	0.94
Larvae	TRINITY_DN68167_c3_g1	2.777	1.47327	0.00102143	yes	up	80.17	66.89	122.34	296.46	288.11	134.01
Larvae	TRINITY_DN59331_c0_g1	0.568	-0.815547	0.00102184	yes	down	7.23	8.37	9.17	4.34	3.72	4.95
Larvae	TRINITY_DN65598_c13_g1	0.645	-0.632241	0.0010398	yes	down	96.42	103.77	82.93	76.21	67.92	82.61
Larvae	TRINITY_DN28852_c0_g1	84.719	6.40461	0.00104869	yes	up	0	0	0	6.82	12.48	5.78
Larvae	TRINITY_DN61219_c0_g1	1.587	0.666403	0.00105577	yes	up	5.32	5.91	4.92	9.48	8.44	7.77
Larvae	TRINITY_DN30559_c0_g1	0.231	-2.11516	0.00109503	yes	down	31.31	39.81	48.21	14.63	6.34	7.56
Larvae	TRINITY_DN62569_c1_g1	3.521	1.81585	0.00111836	yes	up	429.67	453.6	432.41	1737.87	2337.95	688.2
Larvae	TRINITY_DN130268_c0_g1	1.645	0.71824	0.00112	yes	up	118.36	131.2	105.43	239.88	176.97	175.05
Larvae	TRINITY_DN64679_c3_g3	1.827	0.869637	0.00113356	yes	up	197.47	226.77	161.65	399.58	284.16	385.09
Larvae	TRINITY_DN59737_c0_g1	2.125	1.08772	0.00113563	yes	up	102.31	99.51	171.84	257.44	264.74	241.9
Larvae	TRINITY_DN61979_c1_g1	25.233	4.65723	0.0011403	yes	up	0	0.05	0	0.81	0.59	0.44
Larvae	TRINITY_DN63064_c0_g1	12.091	3.59587	0.00117701	yes	up	0.23	0.26	0.27	7.06	1.43	1.58
Larvae	TRINITY_DN52818_c0_g1	1.851	0.888515	0.00124644	yes	up	11.42	14.03	16.61	26.53	31	20.01
Larvae	TRINITY_DN65752_c1_g1	1.759	0.815003	0.00124685	yes	up	4.25	3.77	4.14	10.75	6.25	7.1
Larvae	TRINITY_DN64403_c5_g4	0.49	-1.02933	0.00125972	yes	down	11.18	8.75	8.34	5.62	4.11	5.45
Larvae	TRINITY_DN158770_c0_g1	0.192	-2.38282	0.00126729	yes	down	4.41	2.14	2.69	0.6	0.67	0.51
Larvae	TRINITY_DN67876_c0_g2	1.621	0.696929	0.00132969	yes	up	320.67	432.27	357.87	671.45	507.39	557.82
Larvae	TRINITY_DN53484_c0_g1	0.523	-0.935704	0.00133238	yes	down	124.39	95.36	85.49	65.97	42.78	56.52
Larvae	TRINITY_DN66494_c0_g3	7.361	2.87983	0.00136342	yes	up	1.73	4.58	6.23	28.88	48.45	10.64
Larvae	TRINITY_DN66388_c0_g1	0.413	-1.27504	0.00138891	yes	down	6.63	1.88	3.41	1.07	1.26	3.37
Larvae	TRINITY_DN64112_c6_g1	8.56	3.09766	0.00139125	yes	up	2.44	24	8.93	123.23	118.83	70.57
Larvae	TRINITY_DN66038_c0_g2	1.798	0.846312	0.00139275	yes	up	1.74	2.72	2.58	4.92	5.35	2.92
Larvae	TRINITY_DN65723_c9_g5	0.01	-6.71372	0.00139402	yes	down	5.49	5.09	17.86	0	0	0
Larvae	TRINITY_DN67781_c0_g4	2.36	1.23907	0.00139763	yes	up	0.78	0.86	1.35	2.67	2.51	1.83
Larvae	TRINITY_DN57263_c2_g3	0.108	-3.20551	0.00140432	yes	down	0.6	1.85	1.63	0.06	0.19	0.17
Larvae	TRINITY_DN60205_c2_g1	71.75	6.16491	0.00140715	yes	up	0	0.15	0	0.48	1.1	0.19
Larvae	TRINITY_DN66364_c2_g1	0.596	-0.747103	0.001411	yes	down	2.41	2.2	2.59	1.64	1.2	1.55
Larvae	TRINITY_DN57387_c0_g1	0.435	-1.19958	0.00141231	yes	down	19.43	16.35	20.73	6.89	7.72	10.48
Larvae	TRINITY_DN47947_c0_g2	2.383	1.25302	0.00142747	yes	up	28.93	15.72	32.26	68	56.44	62.91
Larvae	TRINITY_DN54499_c0_g2	6.95	2.79695	0.00144023	yes	up	0.28	0.09	0.07	1.54	0.7	1.09
Larvae	TRINITY_DN33385_c0_g1	0.015	-6.09068	0.00144148	yes	down	1.35	0.94	1.59	0	0	0
Larvae	TRINITY_DN10509_c1_g1	0.014	-6.19283	0.00144283	yes	down	3.05	6.69	4.04	0	0	0
Larvae	TRINITY_DN62436_c0_g1	1.577	0.657002	0.00144566	yes	up	5.37	5.6	4.54	9.22	10.17	6.82
Larvae	TRINITY_DN65141_c0_g1	1.713	0.776899	0.00145136	yes	up	1.63	2.29	2.81	4.52	3.66	3.4
Larvae	TRINITY_DN67790_c0_g1	1.869	0.902227	0.00148024	yes	up	29.57	38.04	38.57	70.07	82.45	45.34
Larvae	TRINITY_DN67245_c3_g3	0.009	-6.79879	0.00148733	yes	down	2	10.38	7.23	0	0	0
Larvae	TRINITY_DN63102_c2_g1	0.012	-6.42388	0.00149812	yes	down	22.43	36.21	11.67	0	0	0
Larvae	TRINITY_DN68782_c9_g2	1.956	0.968254	0.00153871	yes	up	25.08	12.77	23.81	25.04	17.88	41.96
Larvae	TRINITY_DN57710_c1_g1	96.371	6.59053	0.00156229	yes	up	0	0	0	0.47	0.37	0.11
Larvae	TRINITY_DN67956_c0_g2	1.738	0.797406	0.00157514	yes	up	1.57	2.16	2.34	4.08	4.83	3.22
Larvae	TRINITY_DN59593_c0_g2	0.011	-6.49073	0.0015752	yes	down	0.08	0.22	0.32	0	0	0
Larvae	TRINITY_DN62755_c0_g1	0.462	-1.11345	0.00157574	yes	down	12.81	12.84	25.23	7.47	7.12	9.18
Larvae	TRINITY_DN55902_c0_g1	66.042	6.04532	0.00158157	yes	up	0	0	0	0.35	0.17	0.25
Larvae	TRINITY_DN49086_c0_g1	2.415	1.27231	0.00159043	yes	up	2.81	5.79	4.58	13.68	10.67	7.45
Larvae	TRINITY_DN66240_c0_g1	1.575	0.655173	0.00161874	yes	up	7.39	4.22	11.47	11.65	9.93	6.86
Larvae	TRINITY_DN66702_c0_g1	0.569	-0.812327	0.00167499	yes	down	6.33	6.25	7.41	3.03	2.68	2.75
Larvae	TRINITY_DN65188_c0_g1	0.162	-2.62458	0.00168955	yes	down	0.79	1.54	0.29	0.23	0.17	0.08
Larvae	TRINITY_DN65175_c0_g1	1.603	0.68122	0.00169602	yes	up	9.43	12.91	9.9	17.67	18.35	16.13
Larvae	TRINITY_DN66165_c0_g1	0.666	-0.586305	0.00171199	yes	down	9.54	7.98	9.27	6.2	6.35	5.21
Larvae	TRINITY_DN65730_c0_g1	0.64	-0.643745	0.00174118	yes	down	4.8	4.74	4.33	3.22	2.12	2.71
Larvae	TRINITY_DN43204_c0_g1	1.737	0.796891	0.00178862	yes	up	3.15	2.97	3.25	4.93	5.79	5.51
Larvae	TRINITY_DN63822_c0_g2	1.546	0.628126	0.00178996	yes	up	4.85	4.59	5.35	8.03	7.95	6.48
Larvae	TRINITY_DN56002_c2_g1	2.095	1.06713	0.00179114	yes	up	1026.1	1995.02	1726.12	3179.43	4471.74	2815.2
Larvae	TRINITY_DN67890_c0_g1	0.202	-2.30593	0.00180169	yes	down	0.78	1.11	0.3	0.21	0.13	0.2
Larvae	TRINITY_DN54109_c0_g1	1.923	0.943272	0.00180789	yes	up	12.51	24.23	22.8	43.53	36.35	33.84
Larvae	TRINITY_DN57977_c0_g6	1.554	0.636264	0.00189853	yes	up	243.22	264.29	208.67	436.9	351.07	331.39
Larvae	TRINITY_DN61084_c1_g1	1.595	0.673383	0.00190994	yes	up	11.42	15.18	13.79	21.48	23.88	18.88
Larvae	TRINITY_DN27328_c0_g1	0.509	-0.974767	0.00200835	yes	down	77.85	77.89	47.65	34.09	32.47	37.96
Larvae	TRINITY_DN64386_c2_g1	0.553	-0.855016	0.00203447	yes	down	29.78	25.51	18.68	13.68	15.25	13.37
Larvae	TRINITY_DN59151_c0_g1	2.261	1.17717	0.0020349	yes	up	5.35	11.96	11.85	25.28	22.57	17.36
Larvae	TRINITY_DN65106_c1_g1	1.569	0.650237	0.00204296	yes	up	36.32	44.41	46.33	68.66	79.3	55.11
Larvae	TRINITY_DN67845_c3_g2	3.32	1.73123	0.00204436	yes	up	0.99	0.58	0.81	3.07	2.62	2.93
Larvae	TRINITY_DN122857_c0_g1	27.328	4.7723	0.00208057	yes	up	0	0.17	0	1.39	3.66	1.01
Larvae	TRINITY_DN101599_c0_g1	0.017	-5.86331	0.00208268	yes	down	2.37	3.73	3.81	0	0	0
Larvae	TRINITY_DN57133_c0_g1	1.808	0.854472	0.00213292	yes	up	39.25	44.94	32.66	78.76	82.25	52.37
Larvae	TRINITY_DN49192_c0_g1	1.811	0.856999	0.00215872	yes	up	22.21	30.64	34.79	54.1	63.7	40.19
Larvae	TRINITY_DN59684_c0_g1	1.521	0.60522	0.0021755	yes	up	95.31	125.79	127.6	192.67	200.52	142.07
Larvae	TRINITY_DN60719_c0_g2	0.538	-0.894572	0.00218602	yes	down	43.94	51.49	38.88	26.58	23.3	31.1
Larvae	TRINITY_DN64045_c0_g2	1.647	0.719866	0.00219222	yes	up	35.96	49.54	57.99	80.52	91.74	66.11
Larvae	TRINITY_DN58117_c0_g1	0.393	-1.3458	0.00220717	yes	down	14.16	14.32	14.07	4.5	8.66	3.49
Larvae	TRINITY_DN53527_c0_g1	1.74	0.799359	0.00222645	yes	up	6.77	8.06	7.7	14.43	15.23	9.55
Larvae	TRINITY_DN65198_c1_g1	30.547	4.93294	0.00223554	yes	up	0.12	0.07	0.07	0.17	2.47	5.5
Larvae	TRINITY_DN50625_c1_g1	1.542	0.624563	0.00227162	yes	up	89.23	132.08	141.6	169.23	151.72	168.37
Larvae	TRINITY_DN57745_c0_g1	1.911	0.934045	0.00227643	yes	up	1.84	3.08	2.73	5.08	5.95	3.56
Larvae	TRINITY_DN61318_c0_g2	8.963	3.16398	0.00229003	yes	up	0.16	0.37	0.38	4.73	2.86	1.13
Larvae	TRINITY_DN66393_c2_g1	1.777	0.829063	0.00229609	yes	up	124.9	142.3	101.49	241.41	165.72	245.92
Larvae	TRINITY_DN64410_c4_g1	0.017	-5.85482	0.0023055	yes	down	0.97	0.7	1.29	0	0	0
Larvae	TRINITY_DN63280_c3_g1	0.016	-5.99122	0.00231109	yes	down	0.68	1.57	0.79	0	0	0
Larvae	TRINITY_DN65518_c0_g2	1.617	0.692948	0.00232112	yes	up	5.28	13.83	5.78	11	14.13	9.4
Larvae	TRINITY_DN63221_c0_g1	1.656	0.727948	0.0023265	yes	up	1.45	1.92	1.42	3.1	2.39	2.09
Larvae	TRINITY_DN66340_c2_g1	1.515	0.599399	0.00234913	yes	up	3.62	3.64	4.2	5.51	5.73	5.29
Larvae	TRINITY_DN64550_c0_g2	1.503	0.587722	0.00235972	yes	up	7.23	6.83	7.15	12.95	10.54	8.99
Larvae	TRINITY_DN57293_c3_g1	0.332	-1.58937	0.00237156	yes	down	11.19	21.92	20.67	7.86	5.45	9.77
Larvae	TRINITY_DN61979_c2_g3	12.467	3.64002	0.00238769	yes	up	0.15	0.06	0	0.81	1.34	0.88
Larvae	TRINITY_DN68167_c3_g2	2.539	1.34421	0.00245017	yes	up	80.86	65.44	128.45	302.15	276.44	144.67
Larvae	TRINITY_DN129442_c0_g1	0.017	-5.85758	0.00247686	yes	down	1.02	0.84	1.71	0	0	0
Larvae	TRINITY_DN22680_c1_g1	0.015	-6.03493	0.00249106	yes	down	14.1	7.69	23.44	0	0	0
Larvae	TRINITY_DN53491_c0_g2	1.932	0.950399	0.00249823	yes	up	8.23	6.24	6.04	12.47	14.2	13.28
Larvae	TRINITY_DN55542_c0_g1	0.426	-1.23246	0.0025	yes	down	1.57	2.36	2.75	1.21	0.92	0.7
Larvae	TRINITY_DN64044_c0_g2	0.513	-0.964172	0.00252872	yes	down	2.36	2.92	3.69	1.2	1.68	1.53
Larvae	TRINITY_DN60678_c3_g2	1.638	0.712222	0.00252875	yes	up	58.33	90.75	63.08	110.12	117.63	115.51
Larvae	TRINITY_DN59780_c1_g1	1.68	0.74873	0.0026195	yes	up	10.63	7.35	10.14	17.45	16.83	13.31
Larvae	TRINITY_DN67046_c1_g1	1.629	0.70366	0.00263904	yes	up	10.55	12.19	10.73	20.22	25.27	19.26
Larvae	TRINITY_DN64690_c1_g1	1.815	0.859987	0.00264846	yes	up	3.36	4.03	4.82	7.42	9.08	5.51
Larvae	TRINITY_DN62613_c0_g1	0.213	-2.23217	0.00265404	yes	down	0.22	0.28	0.6	0.07	0.07	0.09
Larvae	TRINITY_DN68741_c2_g1	0.606	-0.723468	0.00266739	yes	down	4.93	5.76	6.46	2.94	3.45	3.68
Larvae	TRINITY_DN64052_c0_g2	0.55	-0.862641	0.00268785	yes	down	47.6	40.63	50.38	26.98	17.66	31.32
Larvae	TRINITY_DN59592_c2_g2	0.087	-3.51886	0.00274908	yes	down	0.96	1.52	1.27	0.14	0	0.14
Larvae	TRINITY_DN62166_c5_g1	1.54	0.623328	0.00276009	yes	up	477.04	442.12	380.99	746.97	713.02	576.79
Larvae	TRINITY_DN28036_c0_g1	1.542	0.625174	0.00276225	yes	up	23.97	31.45	30.16	50.33	46.49	35.42
Larvae	TRINITY_DN60646_c0_g2	0.605	-0.72514	0.00282614	yes	down	16.64	14.92	15.84	12.39	8.44	8.07
Larvae	TRINITY_DN65618_c1_g1	0.019	-5.72437	0.00283537	yes	down	5.05	6.91	4.42	0	0	0
Larvae	TRINITY_DN67072_c0_g1	0.52	-0.943881	0.00283578	yes	down	1.44	1.53	1.39	0.92	0.5	0.84
Larvae	TRINITY_DN65032_c0_g2	1.503	0.587845	0.00285875	yes	up	16.69	21.39	25.79	33.05	31.8	30.38
Larvae	TRINITY_DN56811_c4_g1	0.422	-1.24619	0.00286212	yes	down	36.25	21	28.91	18.89	6.95	16.18
Larvae	TRINITY_DN58890_c1_g2	0.017	-5.85225	0.00287063	yes	down	1.37	1.27	0.65	0	0	0
Larvae	TRINITY_DN65938_c7_g2	0.445	-1.16725	0.00290279	yes	down	25.57	23.42	15.85	12.23	9.1	14.04
Larvae	TRINITY_DN67360_c0_g1	1.898	0.924791	0.00292357	yes	up	70.66	71.34	82.8	94.63	125.84	66.24
Larvae	TRINITY_DN154407_c0_g1	0.016	-5.9349	0.00297039	yes	down	0.56	1.78	1.31	0	0	0
Larvae	TRINITY_DN47408_c1_g1	2.312	1.20885	0.00298924	yes	up	4.08	6.93	8.92	15.49	19.5	10.52
Larvae	TRINITY_DN67188_c1_g1	1.504	0.58867	0.00299465	yes	up	8.09	11.09	11.2	13.52	14.86	9.97
Larvae	TRINITY_DN67860_c1_g1	1.573	0.653811	0.00300877	yes	up	190.78	226.38	257.29	395.28	396.27	245.42
Larvae	TRINITY_DN64152_c2_g1	0.602	-0.73214	0.00300895	yes	down	4.72	6.59	6.19	3.2	3.96	4.28
Larvae	TRINITY_DN156442_c0_g1	0.013	-6.26601	0.00301442	yes	down	0.52	1.79	0.92	0	0	0
Larvae	TRINITY_DN59827_c0_g1	2.074	1.0526	0.00301958	yes	up	3.81	7.94	7.35	11.56	13.41	14.11
Larvae	TRINITY_DN62685_c3_g1	0.275	-1.86116	0.00302926	yes	down	84.72	23.73	58.74	10.61	12.2	20.2
Larvae	TRINITY_DN60138_c0_g1	1.681	0.749242	0.00303196	yes	up	3.89	4.64	5.06	9.78	7.23	6.04
Larvae	TRINITY_DN167194_c0_g1	77.85	6.28262	0.00303299	yes	up	0	0	0	2.27	10.58	4.29
Larvae	TRINITY_DN61939_c7_g1	2.226	1.15456	0.0030343	yes	up	1.52	1.99	1.92	5.07	3.65	3.35
Larvae	TRINITY_DN58283_c0_g1	0.522	-0.937318	0.00317352	yes	down	542.75	503.82	345.26	162.9	280.12	239.43
Larvae	TRINITY_DN64609_c1_g1	1.748	0.805424	0.00321934	yes	up	34.6	53.24	83.84	109.91	107.75	61
Larvae	TRINITY_DN68786_c1_g1	2.475	1.30753	0.00322301	yes	up	0.34	0.4	0.6	1.26	1.66	0.66
Larvae	TRINITY_DN61466_c0_g1	1.981	0.986342	0.00322561	yes	up	0.67	0.55	0.72	1.36	1.31	1.1
Larvae	TRINITY_DN58925_c0_g1	1.506	0.590997	0.00323552	yes	up	17.98	17.84	19.51	30.85	29.96	25.46
Larvae	TRINITY_DN56911_c0_g1	0.392	-1.34975	0.00329972	yes	down	9.55	10.34	9.76	2.9	2.66	5.9
Larvae	TRINITY_DN53569_c0_g1	1.509	0.594066	0.00330558	yes	up	7.31	9.55	10.78	14.09	14.07	11.68
Larvae	TRINITY_DN64460_c3_g1	1.689	0.755795	0.00331234	yes	up	7.1	4.25	8.17	5.95	12.39	4.5
Larvae	TRINITY_DN65267_c0_g2	2.661	1.41214	0.0033421	yes	up	0.32	0.36	0.67	1.39	1.49	0.68
Larvae	TRINITY_DN63724_c7_g5	0.014	-6.15168	0.00334981	yes	down	2.48	4.04	1.19	0	0	0
Larvae	TRINITY_DN67350_c1_g1	2.167	1.11562	0.00336322	yes	up	70.9	122.7	159.6	293.78	288.97	179.81
Larvae	TRINITY_DN51123_c0_g1	0.542	-0.882752	0.00337984	yes	down	59.41	48.39	61.4	26.31	24.84	40.45
Larvae	TRINITY_DN66722_c3_g3	0.391	-1.35371	0.00338767	yes	down	24.84	23.26	35.87	5.62	15.79	11.8
Larvae	TRINITY_DN53568_c0_g1	0.502	-0.995571	0.00340311	yes	down	182	258.22	364.36	119.81	177.4	122.3
Larvae	TRINITY_DN65778_c0_g1	2.453	1.29467	0.00340388	yes	up	103.82	170.99	241.42	479.44	500.64	266.47
Larvae	TRINITY_DN66632_c2_g5	2.078	1.0553	0.00342838	yes	up	1.34	2.29	2.48	3.99	3.55	4.99
Larvae	TRINITY_DN58102_c0_g1	0.543	-0.879882	0.00344079	yes	down	35.53	29.89	22.55	14.47	13.73	20.02
Larvae	TRINITY_DN66372_c0_g1	1.629	0.70423	0.0034632	yes	up	9.31	12.77	17.88	20.01	20.24	14.4
Larvae	TRINITY_DN66410_c0_g1	2.056	1.03988	0.00347915	yes	up	10.19	15.01	21.45	31.33	39	22.72
Larvae	TRINITY_DN63667_c2_g2	0.014	-6.16454	0.0034843	yes	down	0.38	1.29	1.83	0	0	0
Larvae	TRINITY_DN67364_c1_g1	0.497	-1.00791	0.00351645	yes	down	22.91	23.75	18.98	8.58	10.8	14.8
Larvae	TRINITY_DN63950_c5_g1	0.572	-0.805413	0.00352185	yes	down	80.22	43.25	58.45	43.9	38.34	33.63
Larvae	TRINITY_DN65563_c2_g3	0.427	-1.2279	0.00353699	yes	down	3.69	3.15	3.69	2.33	1.71	0.89
Larvae	TRINITY_DN59736_c0_g1	0.177	-2.49846	0.00353816	yes	down	20.48	14	9.58	0.59	4.12	3.7
Larvae	TRINITY_DN62661_c18_g3	54.358	5.76442	0.00354581	yes	up	0	0	0	0.17	0.41	0.25
Larvae	TRINITY_DN67932_c1_g1	1.549	0.631424	0.0035467	yes	up	232.49	252.11	212.4	392.2	428	277.63
Larvae	TRINITY_DN51917_c0_g1	0.019	-5.72714	0.00354789	yes	down	5.86	6.14	13.54	0	0	0
Larvae	TRINITY_DN67934_c0_g1	0.57	-0.812229	0.00356959	yes	down	4.56	3.52	5.84	2.15	1.83	3.19
Larvae	TRINITY_DN54096_c0_g1	1.649	0.721766	0.0035762	yes	up	84.49	108.58	108.46	223.53	156.34	134.77
Larvae	TRINITY_DN18633_c0_g1	2.223	1.15243	0.00358115	yes	up	21.31	9.85	20.6	41.23	41.5	33.77
Larvae	TRINITY_DN61684_c2_g4	0.501	-0.996081	0.00359664	yes	down	1.07	1.4	1.48	0.77	0.55	0.65
Larvae	TRINITY_DN64887_c1_g1	0.639	-0.647114	0.00360191	yes	down	9.33	9.95	15.05	8.04	6.98	6.74
Larvae	TRINITY_DN66456_c1_g4	1.514	0.598343	0.00361193	yes	up	3.19	3.44	4.03	5.84	6.02	4.23
Larvae	TRINITY_DN50969_c0_g1	0.615	-0.7016	0.00361772	yes	down	73.51	90.5	124.71	69.54	52.73	55.83
Larvae	TRINITY_DN67026_c1_g1	1.709	0.773187	0.00368208	yes	up	66.72	78.69	121.25	179.38	158.24	128.71
Larvae	TRINITY_DN66541_c1_g1	1.531	0.614602	0.00371832	yes	up	46.3	55.26	66.19	90.03	93.75	68.52
Larvae	TRINITY_DN68832_c0_g1	1.708	0.771954	0.00371884	yes	up	14.5	5.35	7.7	27.79	12	12.94
Larvae	TRINITY_DN61976_c4_g6	73.166	6.19309	0.00372239	yes	up	0	0	0	0.79	0.12	0.63
Larvae	TRINITY_DN46247_c1_g1	0.519	-0.94483	0.00372704	yes	down	12.14	14.3	12.55	5.63	8.78	5.8
Larvae	TRINITY_DN37470_c0_g1	2.241	1.16413	0.00373568	yes	up	14.49	23.93	31.32	50.21	68.18	37.35
Larvae	TRINITY_DN65618_c1_g2	0.017	-5.87274	0.00373996	yes	down	4.05	14.73	7.52	0	0	0
Larvae	TRINITY_DN61811_c1_g2	2.132	1.09196	0.00375463	yes	up	3.24	6.15	4.71	13.26	11.53	7.4
Larvae	TRINITY_DN55650_c0_g1	1.741	0.799525	0.00375746	yes	up	9.05	9.76	8.95	16.94	20.04	11.77
Larvae	TRINITY_DN65630_c5_g1	6.216	2.63597	0.00377214	yes	up	2.31	8.69	3.24	34.21	32.06	34.46
Larvae	TRINITY_DN27918_c0_g1	0.194	-2.36405	0.00377808	yes	down	14.7	15.85	39.91	1.94	5.63	6.25
Larvae	TRINITY_DN65508_c3_g1	0.498	-1.00692	0.00384134	yes	down	10.07	9.62	13.76	5.24	3.67	7.46
Larvae	TRINITY_DN62621_c1_g1	0.495	-1.01538	0.00384316	yes	down	10.38	7.37	6.76	3.12	4.86	4.17
Larvae	TRINITY_DN45993_c3_g1	0.06	-4.06039	0.00388904	yes	down	2.68	5.68	3.18	0	0.63	0
Larvae	TRINITY_DN68398_c1_g1	0.173	-2.52901	0.00389568	yes	down	0.44	1.57	0.48	0.07	0.99	0.03
Larvae	TRINITY_DN55353_c0_g1	1.538	0.620642	0.00390913	yes	up	12.08	15.9	19.36	26.38	25.2	25.42
Larvae	TRINITY_DN55936_c0_g1	1.654	0.726298	0.00393247	yes	up	13.13	16.04	19.13	26.66	32.37	20.26
Larvae	TRINITY_DN67947_c2_g1	44.94	5.48993	0.00393512	yes	up	0	0	0	0.22	0.32	0.3
Larvae	TRINITY_DN66173_c1_g1	1.501	0.586057	0.00394938	yes	up	2.99	4.05	4.18	5.91	5.9	4.8
Larvae	TRINITY_DN35929_c0_g1	0.441	-1.18115	0.00396762	yes	down	239.41	229.9	239.17	122.12	75.26	177.67
Larvae	TRINITY_DN60707_c0_g1	1.869	0.902347	0.00397471	yes	up	483.07	619.25	887.4	1660.8	1427.12	977.75
Larvae	TRINITY_DN60748_c7_g3	0.307	-1.7032	0.00398896	yes	down	18.01	19.53	16.45	6.01	4.87	5.13
Larvae	TRINITY_DN60658_c1_g2	0.543	-0.88042	0.00399876	yes	down	45.11	35.35	38.38	16.71	23.94	26.6
Larvae	TRINITY_DN62865_c5_g2	0.014	-6.10913	0.00400994	yes	down	0.19	0.57	1.08	0	0	0
Larvae	TRINITY_DN64859_c0_g1	1.667	0.737369	0.00401671	yes	up	14.45	15.23	16.9	27.58	30.36	20.8
Larvae	TRINITY_DN46630_c0_g1	1.957	0.968409	0.0040259	yes	up	47.82	66.9	80.24	144.44	155.54	80.93
Larvae	TRINITY_DN50257_c1_g1	0.017	-5.87254	0.00403435	yes	down	1.06	3.73	4.24	0	0	0
Larvae	TRINITY_DN62354_c0_g1	2.213	1.14576	0.00410865	yes	up	2.37	1.89	1.91	6.12	5.08	2.54
Larvae	TRINITY_DN59752_c0_g1	1.631	0.705805	0.0041236	yes	up	4.04	4.71	5.12	8.78	8.5	5.58
Larvae	TRINITY_DN57261_c1_g2	2.038	1.02685	0.00414345	yes	up	4.12	3.04	4.03	6.83	7	7.72
Larvae	TRINITY_DN65230_c0_g3	1.504	0.588924	0.00415933	yes	up	11.44	12.39	11.26	22.35	15.49	15.29
Larvae	TRINITY_DN66839_c0_g3	1.54	0.62338	0.00416504	yes	up	40.88	36.82	40.61	65.79	76.42	51.62
Larvae	TRINITY_DN62302_c1_g2	0.267	-1.90729	0.00416799	yes	down	1.67	0.99	0.53	0.29	0.23	0.34
Larvae	TRINITY_DN65725_c1_g2	1.764	0.8189	0.00422495	yes	up	4.43	5.82	8.33	10.46	12.43	9.48
Larvae	TRINITY_DN55184_c0_g3	0.481	-1.05717	0.00424758	yes	down	13.57	17.55	20.29	8.71	5.92	10.07
Larvae	TRINITY_DN65364_c4_g1	0.661	-0.597314	0.00425189	yes	down	1687.58	1129.01	1640.31	883.21	953.48	1144.24
Larvae	TRINITY_DN58686_c0_g2	0.428	-1.22318	0.00425826	yes	down	6.13	2.87	6.79	2.14	1.95	2.65
Larvae	TRINITY_DN62952_c2_g1	2.192	1.132	0.0042801	yes	up	6.68	5.31	9.15	11.79	19.03	8.91
Larvae	TRINITY_DN59260_c0_g1	1.604	0.681659	0.00429048	yes	up	21.56	24.67	31.17	46.27	46.71	30.61
Larvae	TRINITY_DN64218_c6_g1	1.705	0.769529	0.0043162	yes	up	8.21	13.25	13.7	22.02	19.02	18.73
Larvae	TRINITY_DN57838_c0_g2	0.022	-5.4982	0.00433551	yes	down	0.55	0.89	0.65	0	0	0
Larvae	TRINITY_DN50523_c0_g1	0.094	-3.40999	0.0043363	yes	down	0.83	1.74	0.24	0.06	0.13	0.04
Larvae	TRINITY_DN50513_c0_g1	0.591	-0.75979	0.00435778	yes	down	13.95	15.53	15.62	9.05	10.61	9.37
Larvae	TRINITY_DN64971_c0_g1	2.571	1.36238	0.0043752	yes	up	0.36	0.35	0.69	1.64	0.74	1.03
Larvae	TRINITY_DN67416_c0_g1	4.32	2.111	0.00437841	yes	up	10.15	18.27	29.99	78.4	112.86	28.92
Larvae	TRINITY_DN928_c0_g1	1.566	0.646827	0.00438835	yes	up	9.03	13.08	10.79	17.44	19.03	14.89
Larvae	TRINITY_DN151030_c0_g1	45.522	5.50849	0.00443285	yes	up	0	0	0	1.45	2.51	2.32
Larvae	TRINITY_DN61510_c4_g1	0.498	-1.00457	0.00450579	yes	down	27.13	13.05	22.87	13	10.89	10.51
Larvae	TRINITY_DN57355_c2_g2	0.022	-5.49092	0.00450729	yes	down	31.44	33.57	22.22	0	0	0
Larvae	TRINITY_DN51500_c0_g2	1.64	0.713613	0.00451846	yes	up	16.4	20.12	20.36	30.79	38.5	23.87
Larvae	TRINITY_DN60368_c0_g4	0.045	-4.48115	0.0045208	yes	down	1.18	8.47	7.23	0.58	0	0
Larvae	TRINITY_DN65494_c1_g4	0.061	-4.04377	0.00454346	yes	down	0.07	0.18	0.12	0.02	0	0
Larvae	TRINITY_DN60253_c0_g1	0.38	-1.39738	0.00454436	yes	down	49.24	56.55	115.72	25.79	24.37	44.58
Larvae	TRINITY_DN66969_c6_g1	1.536	0.61932	0.00455276	yes	up	23.54	13.84	22.52	43.81	35.37	19.89
Larvae	TRINITY_DN51222_c1_g1	7.262	2.86046	0.00455349	yes	up	0.7	2.85	0.62	15.11	12.39	3.73
Larvae	TRINITY_DN66210_c0_g1	1.591	0.670378	0.00455679	yes	up	17.48	22.74	32.47	40.2	45.52	25.48
Larvae	TRINITY_DN56220_c0_g1	1.604	0.681301	0.00457535	yes	up	17.79	13.64	16.06	23.99	22.26	29.94
Larvae	TRINITY_DN64748_c1_g1	0.404	-1.30716	0.00457692	yes	down	1.73	1.98	2.17	1.04	0.71	0.87
Larvae	TRINITY_DN56002_c2_g2	2.351	1.23321	0.00458012	yes	up	72.15	172.34	122.95	220.97	338.26	261.9
Larvae	TRINITY_DN61229_c0_g1	0.607	-0.720451	0.00461813	yes	down	13.07	15.97	20.63	8.22	11.29	10.65
Larvae	TRINITY_DN56549_c0_g1	0.364	-1.45984	0.00462997	yes	down	1.68	1.72	3.32	1.14	0.68	0.6
Larvae	TRINITY_DN58792_c0_g2	1.557	0.639149	0.00464073	yes	up	22.33	28.61	34.69	52.21	45.88	34.94
Larvae	TRINITY_DN63818_c2_g2	12.311	3.62187	0.00467187	yes	up	0.2	0.07	0.73	10.94	6.37	0.92
Larvae	TRINITY_DN67034_c2_g1	0.583	-0.777384	0.00469958	yes	down	2.69	1.95	2.43	1.39	1.07	1.76
Larvae	TRINITY_DN63278_c0_g1	1.636	0.709736	0.00471609	yes	up	9.94	9.79	11.29	26.86	20.6	12.5
Larvae	TRINITY_DN61946_c0_g1	2.211	1.14453	0.00473819	yes	up	15.92	34	21.71	53.86	53.3	36.92
Larvae	TRINITY_DN68501_c2_g1	18.254	4.19013	0.00473931	yes	up	0	0.06	0	0.23	0.69	0.46
Larvae	TRINITY_DN65405_c4_g1	2.229	1.15627	0.00475669	yes	up	3.05	4.7	2.15	7.76	7.84	6.88
Larvae	TRINITY_DN63280_c3_g5	3.077	1.62164	0.00478758	yes	up	1.8	1.56	1.19	6.47	4.26	3.66
Larvae	TRINITY_DN67295_c2_g1	0.021	-5.58501	0.00479325	yes	down	4.8	13.17	7.46	0	0	0
Larvae	TRINITY_DN25242_c0_g2	0.066	-3.91813	0.00481721	yes	down	4.4	9.84	7.1	0	1.32	0
Larvae	TRINITY_DN63635_c1_g1	0.662	-0.595328	0.00483968	yes	down	1.52	1.7	1.77	1.69	2.03	1.09
Larvae	TRINITY_DN67105_c1_g2	1.651	0.723509	0.00484711	yes	up	2.07	2.26	2.16	3.84	3.43	3.67
Larvae	TRINITY_DN62992_c2_g2	9.955	3.31537	0.00487068	yes	up	0.24	0	0.28	2.16	1.85	2.27
Larvae	TRINITY_DN67824_c1_g2	0.504	-0.989664	0.00489479	yes	down	2.37	2.79	3.7	1.45	1.22	1.75
Larvae	TRINITY_DN62666_c0_g1	0.299	-1.74353	0.0049296	yes	down	0.98	1.07	2.23	0.22	0.46	0.56
Larvae	TRINITY_DN58779_c0_g2	0.579	-0.788548	0.00494318	yes	down	85.51	88.91	123.41	60.3	72.62	41.1
Larvae	TRINITY_DN65755_c1_g6	0.56	-0.837202	0.00494913	yes	down	49.59	32.58	61.49	24.9	23.43	27.88
Larvae	TRINITY_DN37971_c0_g1	0.159	-2.65334	0.00495582	yes	down	33.03	12.83	78.18	9.94	7.31	2.82
Larvae	TRINITY_DN61832_c1_g1	0.651	-0.61906	0.0049744	yes	down	3.95	4.28	3.87	4.91	8.06	5.35
Larvae	TRINITY_DN64352_c0_g1	0.447	-1.16243	0.00498836	yes	down	0.57	0.53	0.69	0.36	0.25	0.19
Larvae	TRINITY_DN67570_c3_g1	0.133	-2.91173	0.00499507	yes	down	645.05	568.47	2769.99	197.47	186.7	337.25
Larvae	TRINITY_DN63406_c0_g2	0.388	-1.36647	0.00500607	yes	down	3.03	3	5.06	1.66	0.71	1.9
Larvae	TRINITY_DN60183_c0_g1	0.461	-1.11851	0.00501372	yes	down	1.82	1.7	2.86	1.29	0.85	1.03
Larvae	TRINITY_DN66337_c6_g2	3.108	1.6359	0.00501843	yes	up	1.31	1.19	0.67	3.71	3.65	1.6
Larvae	TRINITY_DN15441_c0_g1	147.497	7.20454	0.00504678	yes	up	0	0	0.3	37.47	13.23	0
Larvae	TRINITY_DN61577_c0_g1	1.578	0.658184	0.00506933	yes	up	10.31	14.07	15.4	24.08	22.68	15.8
Larvae	TRINITY_DN59913_c1_g2	0.375	-1.4147	0.00509512	yes	down	1.64	3.05	2.56	1.13	0.99	0.82
Larvae	TRINITY_DN57028_c3_g1	0.621	-0.687025	0.00510476	yes	down	2.97	3.21	4.07	2.09	2.16	2.05
Larvae	TRINITY_DN59056_c7_g1	0.344	-1.53894	0.00514775	yes	down	2.98	4.08	4.03	2.25	0.8	1.26
Larvae	TRINITY_DN68804_c1_g1	1.623	0.698516	0.00515002	yes	up	101.15	126.58	151.57	255.01	204.51	155.03
Larvae	TRINITY_DN56011_c2_g1	15.531	3.95712	0.00521215	yes	up	0.28	0	0	1.3	0.63	1.42
Larvae	TRINITY_DN62951_c0_g4	1.503	0.587961	0.00523456	yes	up	4.2	3.57	3.79	5.57	5.37	5.39
Larvae	TRINITY_DN63504_c1_g1	2.487	1.31429	0.00524638	yes	up	723.96	1589.03	2333.63	4873.82	6464.53	2281.4
Larvae	TRINITY_DN60594_c0_g1	3.771	1.91486	0.00533551	yes	up	0.21	0.75	0.35	1.93	2.13	0.88
Larvae	TRINITY_DN62258_c1_g1	1.516	0.600716	0.00535662	yes	up	12.25	14.47	14.26	19.94	22.47	16.11
Larvae	TRINITY_DN14041_c0_g1	0.02	-5.66587	0.00537304	yes	down	1	3.93	2.41	0	0	0
Larvae	TRINITY_DN67627_c0_g2	1.557	0.638342	0.00537991	yes	up	3.33	4.39	5.48	7.06	5.6	4.91
Larvae	TRINITY_DN60999_c1_g1	0.609	-0.715032	0.00549775	yes	down	5.02	5.68	5.68	4.15	2.38	3.19
Larvae	TRINITY_DN61171_c16_g1	0.061	-4.04264	0.00550851	yes	down	0.36	1.01	1.68	0.14	0	0
Larvae	TRINITY_DN71553_c0_g1	3.052	1.60976	0.00552463	yes	up	2.04	2.05	3.1	8.36	10.63	2.96
Larvae	TRINITY_DN87826_c0_g1	0.558	-0.84119	0.00553257	yes	down	5.26	5.39	5.47	3.08	2.44	3.46
Larvae	TRINITY_DN65155_c4_g1	0.467	-1.09713	0.00553946	yes	down	6.16	8.06	6.53	2.16	3.63	3.79
Larvae	TRINITY_DN54774_c0_g2	15.95	3.9955	0.00554167	yes	up	0	0.35	0.35	6.36	4.7	0.58
Larvae	TRINITY_DN68668_c1_g1	1.568	0.649277	0.00559535	yes	up	38.66	34.61	48.92	69.03	73.14	51.58
Larvae	TRINITY_DN47778_c3_g1	0.02	-5.66387	0.0056049	yes	down	3.46	11.46	4.26	0	0	0
Larvae	TRINITY_DN49478_c0_g1	1.529	0.612139	0.00562128	yes	up	23.34	31.71	36.49	55.99	41.43	42.6
Larvae	TRINITY_DN68011_c3_g2	1.696	0.762147	0.0056392	yes	up	10.77	10.79	10.9	29.06	23.9	23.9
Larvae	TRINITY_DN61117_c1_g2	0.661	-0.597578	0.00564011	yes	down	136.14	105.49	168.27	90.49	91.3	87.95
Larvae	TRINITY_DN58400_c0_g1	0.41	-1.28496	0.00564314	yes	down	267.49	330.39	668.15	164.73	116.42	229.76
Larvae	TRINITY_DN66411_c0_g1	1.511	0.595755	0.00566032	yes	up	25.88	28.41	41.43	45.33	61.27	36.91
Larvae	TRINITY_DN65153_c1_g2	2.748	1.45857	0.00570051	yes	up	5.1	8.06	3.66	14.67	21.54	8.5
Larvae	TRINITY_DN56840_c4_g1	0.514	-0.959246	0.00573594	yes	down	116.91	107.96	191.65	61.44	90.38	74.69
Larvae	TRINITY_DN66370_c0_g1	1.662	0.732983	0.00575435	yes	up	2.48	3.34	4.31	5.51	5.76	4.56
Larvae	TRINITY_DN57611_c0_g1	1.517	0.601487	0.00582766	yes	up	297.95	361.5	489.48	561.6	552.2	442.61
Larvae	TRINITY_DN68799_c2_g1	125.281	6.96903	0.00582934	yes	up	0	0.23	0	32.24	8	0
Larvae	TRINITY_DN52217_c0_g1	41.959	5.3909	0.00583367	yes	up	0	0	0	0.27	0.21	0.12
Larvae	TRINITY_DN61653_c0_g2	1.753	0.809867	0.00584527	yes	up	48.42	97.45	81.06	131.4	139.83	98.45
Larvae	TRINITY_DN56684_c0_g1	1.806	0.85245	0.00585118	yes	up	3.59	3.2	3.72	6.54	7.16	5.14
Larvae	TRINITY_DN65941_c1_g1	1.643	0.716324	0.00586066	yes	up	1.69	2.16	2.09	3.3	3.89	2.49
Larvae	TRINITY_DN61108_c0_g1	1.516	0.599866	0.00588729	yes	up	26.27	21.61	23.87	51.94	32.77	28.04
Larvae	TRINITY_DN61876_c0_g1	1.743	0.801815	0.00593549	yes	up	256.11	315.9	412.16	539.54	624.09	402.68
Larvae	TRINITY_DN44678_c0_g1	0.175	-2.5128	0.00593682	yes	down	19.51	17.79	47.79	4.77	11.47	9.73
Larvae	TRINITY_DN66042_c1_g1	1.569	0.650115	0.00594794	yes	up	17.53	21.48	25.91	35.82	39.64	25.64
Larvae	TRINITY_DN66720_c1_g2	2.975	1.57289	0.00597219	yes	up	40.58	120.43	277.22	491.19	450.15	203.76
Larvae	TRINITY_DN68297_c0_g1	0.171	-2.54862	0.00597815	yes	down	0.5	1.31	0.64	0.26	0.04	0.3
Larvae	TRINITY_DN53926_c0_g1	1.554	0.635619	0.00598172	yes	up	15.03	20.77	17.17	29.14	31.21	22.04
Larvae	TRINITY_DN68703_c3_g1	0.066	-3.92788	0.0060107	yes	down	0.26	0.7	1.7	0.17	0	0.03
Larvae	TRINITY_DN38542_c0_g1	0.019	-5.74058	0.00602263	yes	down	0.25	1.17	0.5	0	0	0
Larvae	TRINITY_DN45521_c0_g1	0.62	-0.690725	0.00602666	yes	down	87.38	96.8	85.49	48.38	36.88	76.85
Larvae	TRINITY_DN60052_c0_g1	0.244	-2.03377	0.0060346	yes	down	25.76	16.34	11.05	8.69	5.1	3.15
Larvae	TRINITY_DN41862_c0_g1	3.362	1.74924	0.00604116	yes	up	4.76	6.2	3.46	24.27	13.5	13.7
Larvae	TRINITY_DN65628_c1_g2	0.024	-5.39968	0.0060733	yes	down	0.79	0.39	0.79	0	0	0
Larvae	TRINITY_DN43136_c0_g1	0.101	-3.31038	0.00610833	yes	down	1.95	5.33	5.85	0.38	0.89	0
Larvae	TRINITY_DN62081_c2_g2	0.309	-1.69358	0.00616805	yes	down	3.45	3.47	6.66	4.52	12.86	2.91
Larvae	TRINITY_DN65938_c7_g1	0.466	-1.10007	0.00617407	yes	down	25.44	22.19	12.48	7.64	8.68	11.72
Larvae	TRINITY_DN55393_c0_g2	0.173	-2.53059	0.00618167	yes	down	0.04	0.09	0.08	0.02	0.01	0.01
Larvae	TRINITY_DN64810_c2_g2	0.279	-1.8402	0.0062084	yes	down	1.48	1.01	1.83	0.31	0.29	0.58
Larvae	TRINITY_DN67600_c0_g1	0.659	-0.602394	0.00622791	yes	down	0.93	0.98	1.17	0.83	0.6	0.6
Larvae	TRINITY_DN63165_c3_g2	0.466	-1.10194	0.00626534	yes	down	477.39	710.62	1248.79	318.23	343.27	471.42
Larvae	TRINITY_DN62761_c0_g1	3.701	1.88798	0.00629417	yes	up	0.41	0.34	0.66	1.28	2.95	0.93
Larvae	TRINITY_DN67450_c0_g1	1.682	0.749949	0.00634929	yes	up	6.21	9.59	10.29	15.86	17.39	9.82
Larvae	TRINITY_DN61825_c0_g1	0.46	-1.11897	0.00635553	yes	down	29.79	26.17	17.55	8.16	11.76	11.71
Larvae	TRINITY_DN61471_c0_g1	1.881	0.911167	0.00637051	yes	up	1.03	0.93	1.28	2.42	2.42	1.25
Larvae	TRINITY_DN77013_c0_g1	0.598	-0.741655	0.00637136	yes	down	14.71	14.52	17.68	7.86	10.29	9.9
Larvae	TRINITY_DN62023_c0_g1	0.564	-0.825628	0.00642958	yes	down	93.58	74.62	101.98	52.19	34.44	65.17
Larvae	TRINITY_DN57870_c0_g1	0.2	-2.32113	0.00651196	yes	down	4.81	0.62	0.51	0.14	0.08	0.14
Larvae	TRINITY_DN67990_c5_g2	2.921	1.54643	0.00658944	yes	up	1.83	0.42	0.32	0.73	1.28	1.5
Larvae	TRINITY_DN64731_c0_g1	1.573	0.653206	0.0066015	yes	up	22.22	29.8	40.11	60.12	60.62	40.29
Larvae	TRINITY_DN57929_c6_g1	0.666	-0.587423	0.00660229	yes	down	16.97	15.82	12.36	14.14	10.36	8.75
Larvae	TRINITY_DN57032_c1_g1	1.542	0.624411	0.00661271	yes	up	35.4	42.58	36.17	59.21	71.59	45.1
Larvae	TRINITY_DN45967_c0_g1	0.1	-3.32278	0.00666184	yes	down	2.11	0.84	0.6	0.17	0	0.17
Larvae	TRINITY_DN65924_c3_g1	1.554	0.635582	0.00667092	yes	up	12.15	19.27	19.67	27.16	30.33	21.07
Larvae	TRINITY_DN65621_c2_g1	1.875	0.906573	0.0066746	yes	up	43.09	65.86	141.45	178.7	160.51	71.87
Larvae	TRINITY_DN67944_c3_g1	0.02	-5.63496	0.00669912	yes	down	4.73	1.55	3.98	0	0	0
Larvae	TRINITY_DN54750_c0_g2	1.812	0.85769	0.00674047	yes	up	2.94	5.39	5.05	8.46	9.27	6.32
Larvae	TRINITY_DN59655_c4_g1	0.602	-0.731161	0.00675632	yes	down	3.82	3.81	5.53	2.2	2.54	3.08
Larvae	TRINITY_DN37618_c0_g1	0.021	-5.5913	0.00677503	yes	down	3.2	0.94	4.03	0	0	0
Larvae	TRINITY_DN58721_c0_g1	0.286	-1.80761	0.00679646	yes	down	3.07	1.89	2.19	0.74	0.73	0.34
Larvae	TRINITY_DN67253_c1_g4	2.395	1.26025	0.00681447	yes	up	5.46	3.76	4.76	13.03	14.97	5.75
Larvae	TRINITY_DN67933_c4_g1	0.569	-0.814174	0.00682809	yes	down	8.86	8.35	10.69	6.89	5.37	3.88
Larvae	TRINITY_DN54399_c0_g1	1.612	0.689134	0.00688588	yes	up	20.54	26.49	35.03	47.85	48.72	32.07
Larvae	TRINITY_DN54070_c0_g1	1.536	0.618925	0.00690152	yes	up	57.55	87.7	79.76	135.44	120.28	93.86
Larvae	TRINITY_DN65434_c4_g2	1.894	0.921197	0.00692767	yes	up	23.12	35.54	33.36	69.72	40.33	74.14
Larvae	TRINITY_DN52449_c0_g1	2.936	1.55369	0.00693559	yes	up	136.51	230.97	437.51	810.76	1109.75	414.77
Larvae	TRINITY_DN60822_c0_g1	1.557	0.638865	0.00698293	yes	up	23.12	26.74	24.39	39.33	41.71	27
Larvae	TRINITY_DN50004_c0_g1	3.232	1.69254	0.00705805	yes	up	1.78	0.92	0.83	4.2	4.68	2.87
Larvae	TRINITY_DN50398_c0_g2	36.666	5.19636	0.00706115	yes	up	0	0	0	0.18	0.16	0.15
Larvae	TRINITY_DN61657_c1_g1	0.655	-0.611265	0.00706705	yes	down	39.84	31.97	42.33	22.87	21.77	29.67
Larvae	TRINITY_DN38943_c0_g1	0.022	-5.47594	0.00707004	yes	down	1.38	0.48	0.65	0	0	0
Larvae	TRINITY_DN61520_c0_g7	1.506	0.590844	0.00707503	yes	up	23.95	22.15	33.71	41.37	34.54	43.76
Larvae	TRINITY_DN62416_c12_g1	0.027	-5.22419	0.00707872	yes	down	1.7	2.51	2.56	0	0	0
Larvae	TRINITY_DN68471_c1_g1	0.027	-5.22419	0.00707872	yes	down	2.37	3.75	3.61	0	0	0
Larvae	TRINITY_DN66142_c1_g1	0.025	-5.32699	0.0070793	yes	down	0.93	2.19	2.23	0	0	0
Larvae	TRINITY_DN40939_c0_g1	0.335	-1.57736	0.00708073	yes	down	16.3	24.91	12.88	3.69	4.28	15.79
Larvae	TRINITY_DN61537_c0_g1	0.436	-1.19754	0.00708619	yes	down	2.43	1.51	1.91	0.92	0.61	1.23
Larvae	TRINITY_DN63377_c6_g1	4.217	2.07629	0.00709453	yes	up	0.16	0.46	0.28	1.08	1.2	1.56
Larvae	TRINITY_DN63047_c0_g1	0.208	-2.26222	0.00712372	yes	down	0.88	1.64	5.02	0.15	0.51	1.51
Larvae	TRINITY_DN66648_c2_g1	39.278	5.29565	0.00714667	yes	up	0	0	0	0.11	0.04	0.07
Larvae	TRINITY_DN58904_c1_g1	1.608	0.684949	0.00716827	yes	up	35.09	40.19	35.99	59.54	73.11	41.04
Larvae	TRINITY_DN60544_c5_g1	0.123	-3.02561	0.00719288	yes	down	5.16	20.05	47.79	6.04	3.05	2.83
Larvae	TRINITY_DN58407_c0_g1	0.534	-0.906331	0.00720138	yes	down	50.31	42.73	48.27	27.49	32.71	26.52
Larvae	TRINITY_DN66194_c0_g1	1.579	0.659109	0.00721572	yes	up	3.04	3.39	4.8	5.44	5.62	4.63
Larvae	TRINITY_DN60757_c0_g1	1.596	0.674793	0.00724761	yes	up	4.84	6.54	5.41	9.67	10.15	6.84
Larvae	TRINITY_DN61701_c18_g1	1.635	0.709104	0.00727254	yes	up	3.65	3.79	5.35	6.87	7.79	6.23
Larvae	TRINITY_DN67170_c0_g2	1.778	0.830288	0.00727679	yes	up	6.98	9.27	12.12	20.2	19.9	11.07
Larvae	TRINITY_DN53673_c0_g1	0.532	-0.911091	0.00734521	yes	down	52.2	48.69	29.28	23.07	18.39	27.89
Larvae	TRINITY_DN60607_c3_g4	4.687	2.22856	0.00735068	yes	up	0.19	0.16	0.43	1.68	1.5	0.53
Larvae	TRINITY_DN68319_c3_g3	62.378	5.96297	0.00735582	yes	up	0	0	0	0.67	0.06	0.57
Larvae	TRINITY_DN67319_c1_g1	0.565	-0.823341	0.0073783	yes	down	7.38	9.1	7.63	3.65	4.99	4.53
Larvae	TRINITY_DN59445_c0_g1	3.072	1.61899	0.00739184	yes	up	0.21	0.12	0.25	0.64	0.55	0.6
Larvae	TRINITY_DN62965_c0_g1	1.599	0.677372	0.00740097	yes	up	7.07	9.35	11.21	14.39	17.46	11.45
Larvae	TRINITY_DN61633_c5_g1	0.203	-2.29986	0.0074011	yes	down	0.21	0.37	0.28	0.05	0.08	0.02
Larvae	TRINITY_DN65928_c0_g1	1.551	0.632836	0.00741759	yes	up	109.32	115.48	145.88	206.12	224.27	138.43
Larvae	TRINITY_DN64677_c3_g1	2.993	1.58173	0.00742255	yes	up	0.5	0.42	0.24	1.64	1.24	0.75
Larvae	TRINITY_DN60350_c0_g1	2.126	1.0884	0.00742407	yes	up	0.73	0.99	1.14	1.78	2.5	1.74
Larvae	TRINITY_DN155921_c0_g1	1.524	0.607794	0.00742484	yes	up	7.83	10.4	7.29	13.22	13.99	11.67
Larvae	TRINITY_DN52429_c0_g1	0.324	-1.62634	0.00742649	yes	down	3.19	9.46	11.29	3.84	2.14	1.89
Larvae	TRINITY_DN66873_c1_g2	0.183	-2.45178	0.00743272	yes	down	0.14	0.38	0.44	0.08	0.06	0.03
Larvae	TRINITY_DN23419_c0_g1	0.027	-5.22273	0.0074481	yes	down	0.29	0.34	0.51	0	0	0
Larvae	TRINITY_DN65802_c0_g1	2.395	1.26027	0.00750378	yes	up	2.04	5.98	4.22	9.72	13.13	8.76
Larvae	TRINITY_DN67605_c0_g1	0.436	-1.19787	0.00750972	yes	down	14.19	8.05	6.6	5.57	3.05	3.7
Larvae	TRINITY_DN49944_c0_g1	5.398	2.43231	0.0075306	yes	up	1.78	2.12	0.72	10.38	12.98	4.51
Larvae	TRINITY_DN62926_c5_g6	0.28	-1.83524	0.00753995	yes	down	0.65	0.54	0.64	0.25	0.14	0.13
Larvae	TRINITY_DN22748_c0_g1	655.628	9.35673	0.00756487	yes	up	0	0	0	10.26	6.79	0
Larvae	TRINITY_DN64728_c0_g2	1.668	0.738312	0.00760135	yes	up	4.36	6.27	7.18	10.93	11.55	7.02
Larvae	TRINITY_DN66789_c1_g1	1.628	0.703477	0.00760484	yes	up	16.1	23.65	23.45	37.52	40.58	24.27
Larvae	TRINITY_DN65360_c2_g1	0.094	-3.41652	0.00761729	yes	down	2.49	1.18	1.12	0.06	0	0.37
Larvae	TRINITY_DN60268_c1_g1	1.888	0.916998	0.00762091	yes	up	7.75	6.86	5.79	12.27	16.76	8.41
Larvae	TRINITY_DN56710_c0_g1	2.919	1.54534	0.00765924	yes	up	0.38	0.43	0.38	1.33	1.29	0.92
Larvae	TRINITY_DN63584_c1_g1	4.868	2.28337	0.00766015	yes	up	0.14	0.12	0.32	0.38	0.58	0.2
Larvae	TRINITY_DN52820_c0_g1	1.667	0.737259	0.00766463	yes	up	2.24	2.87	2.44	5.09	3.52	3.98
Larvae	TRINITY_DN64505_c0_g1	0.495	-1.01356	0.00771707	yes	down	3	2.3	3.24	1.88	1.47	0.93
Larvae	TRINITY_DN67171_c2_g1	0.369	-1.43821	0.00775499	yes	down	38.2	28.38	20.17	5.84	39.94	11.58
Larvae	TRINITY_DN65430_c3_g3	0.284	-1.81369	0.00779996	yes	down	6.2	6.59	3.7	1.93	1.48	1.36
Larvae	TRINITY_DN68736_c8_g3	0.484	-1.04584	0.00781312	yes	down	5.9	6.99	5.19	4.08	2.02	2.92
Larvae	TRINITY_DN64189_c2_g2	1.823	0.866443	0.00786594	yes	up	4.18	6.25	5.83	10.65	11.89	6.09
Larvae	TRINITY_DN59270_c1_g1	1.532	0.615438	0.00789368	yes	up	2.67	2.68	2.39	4.08	4.4	3.38
Larvae	TRINITY_DN66927_c0_g1	1.639	0.712924	0.00789533	yes	up	1.26	2.17	2.52	9.62	3.17	1.83
Larvae	TRINITY_DN61897_c0_g1	1.547	0.62967	0.00793831	yes	up	7.73	8.94	13.58	13.5	16.85	10.05
Larvae	TRINITY_DN61870_c1_g1	2.302	1.20258	0.00797449	yes	up	2.81	1.23	2.5	3.75	6.56	4.69
Larvae	TRINITY_DN50110_c0_g1	2.58	1.36725	0.00802631	yes	up	2.09	1.3	1.56	4.39	5.02	3.63
Larvae	TRINITY_DN62301_c4_g3	2.187	1.12865	0.00804465	yes	up	0.53	1.08	1.23	2.15	2.22	1.77
Larvae	TRINITY_DN62709_c1_g2	0.654	-0.613638	0.00807035	yes	down	2.1	2.32	2.4	1.68	1.36	1.43
Larvae	TRINITY_DN37856_c0_g1	0.242	-2.04435	0.00811703	yes	down	0.3	0.42	0.46	0.08	0.12	0.08
Larvae	TRINITY_DN67364_c1_g2	0.281	-1.83098	0.00812106	yes	down	0.53	0.47	0.42	0.11	0.18	0.19
Larvae	TRINITY_DN68058_c0_g2	0.119	-3.06735	0.0081487	yes	down	0.86	0.6	0.1	0.18	0.07	0.03
Larvae	TRINITY_DN54708_c0_g1	1.986	0.990103	0.00816931	yes	up	13.07	21.4	23.19	37.32	51.85	24.79
Larvae	TRINITY_DN53755_c0_g1	1.877	0.908347	0.00827348	yes	up	1.3	1.8	1.85	3.99	3.57	3.61
Larvae	TRINITY_DN40841_c0_g2	0.545	-0.874939	0.00829432	yes	down	55.09	49.6	30.83	23.06	21.28	30.02
Larvae	TRINITY_DN57304_c1_g1	2.674	1.41924	0.00831235	yes	up	1.16	1.97	1.83	4.62	6.62	2.04
Larvae	TRINITY_DN61201_c0_g1	0.384	-1.37971	0.00832201	yes	down	2.23	0.98	2.06	0.84	0.65	0.55
Larvae	TRINITY_DN66660_c1_g1	1.667	0.737002	0.00833487	yes	up	1.18	1.54	1.54	2.68	2.22	1.75
Larvae	TRINITY_DN66670_c6_g3	0.022	-5.51095	0.00833633	yes	down	0.11	0.59	0.4	0	0	0
Larvae	TRINITY_DN68580_c1_g1	2.042	1.02975	0.00837472	yes	up	0.77	0.78	1.38	1.5	1.33	1.4
Larvae	TRINITY_DN61549_c3_g7	0.067	-3.90994	0.00839789	yes	down	0.09	0.34	0.53	0	0	0.05
Larvae	TRINITY_DN65991_c0_g3	1.578	0.657821	0.00842684	yes	up	9.01	12.51	9.67	15	19.45	12.36
Larvae	TRINITY_DN67538_c1_g4	0.58	-0.786814	0.00843232	yes	down	224.1	163.4	147.99	95.41	93.13	130.87
Larvae	TRINITY_DN46902_c0_g1	18.23	4.18822	0.00843315	yes	up	0.1	0.12	0	1.88	3.03	0.13
Larvae	TRINITY_DN45339_c0_g1	1.721	0.783596	0.00843934	yes	up	78.89	102.1	99.95	143.17	222.81	117.59
Larvae	TRINITY_DN61509_c3_g2	3.637	1.8628	0.00844586	yes	up	362.84	1418.21	864.9	3727.74	4717.55	1277.72
Larvae	TRINITY_DN64725_c0_g1	0.639	-0.645472	0.00847489	yes	down	3.13	2.99	3.92	2.37	1.63	2.59
Larvae	TRINITY_DN23923_c0_g1	1.577	0.656887	0.00848038	yes	up	9.11	12.93	11.75	18.06	21.49	13.5
Larvae	TRINITY_DN61168_c0_g2	5.783	2.53173	0.00850977	yes	up	0.33	0.58	0.1	1.13	3.36	1.55
Larvae	TRINITY_DN66522_c5_g1	3.351	1.74439	0.00851134	yes	up	0.49	3.83	1.14	4.76	8.25	2.6
Larvae	TRINITY_DN65645_c10_g5	0.019	-5.73569	0.00852332	yes	down	5.78	18.27	2.87	0	0	0
Larvae	TRINITY_DN45047_c0_g2	0.022	-5.4747	0.00852481	yes	down	0.43	0.1	0.25	0	0	0
Larvae	TRINITY_DN67973_c2_g1	1.564	0.645005	0.00854316	yes	up	22.77	19.96	18.01	34.28	35.93	22.62
Larvae	TRINITY_DN54165_c0_g1	1.604	0.681779	0.00856092	yes	up	6.48	7.77	8.77	14.44	14.13	8.31
Larvae	TRINITY_DN87945_c0_g1	1.733	0.79287	0.00858411	yes	up	16.02	15.55	11.63	24.78	18.62	31.76
Larvae	TRINITY_DN60229_c0_g1	2.393	1.2586	0.0085888	yes	up	58.6	76.2	115.45	212.46	284.54	96.37
Larvae	TRINITY_DN57720_c0_g1	1.557	0.638792	0.00860193	yes	up	11.65	15.53	18.36	25.37	27.36	17.56
Larvae	TRINITY_DN59371_c0_g1	0.029	-5.11796	0.00860468	yes	down	0.06	0.08	0.09	0	0	0
Larvae	TRINITY_DN57318_c0_g1	2.895	1.53368	0.00862254	yes	up	29.49	33.54	53.73	135.54	163.17	39.92
Larvae	TRINITY_DN68251_c1_g2	1.546	0.628313	0.0086384	yes	up	17.27	28.41	20.17	29.02	32.91	37.39
Larvae	TRINITY_DN66861_c1_g2	0.645	-0.631811	0.00868126	yes	down	1.9	2.26	2.78	3.45	1.84	0.87
Larvae	TRINITY_DN58752_c2_g1	0.023	-5.42174	0.00874777	yes	down	0.51	1.8	2.44	0	0	0
Larvae	TRINITY_DN62936_c1_g8	0.023	-5.42174	0.00874777	yes	down	0.02	0.07	0.1	0	0	0
Larvae	TRINITY_DN58612_c1_g1	1.84	0.879633	0.00880183	yes	up	32.54	43.77	38.59	79.53	106.85	43.95
Larvae	TRINITY_DN39578_c0_g2	0.124	-3.01478	0.00883908	yes	down	19.4	30.08	54.56	9	0	3.29
Larvae	TRINITY_DN159158_c0_g1	0.06	-4.07072	0.0088436	yes	down	0.52	1.5	0.3	0	0.11	0
Larvae	TRINITY_DN61407_c7_g1	3.193	1.67496	0.00885255	yes	up	0.37	0.64	0.54	1.57	1.64	1.83
Larvae	TRINITY_DN59596_c0_g1	0.218	-2.19658	0.00887162	yes	down	0.18	0.11	0.16	0.05	0.01	0.03
Larvae	TRINITY_DN55168_c0_g1	2.232	1.15866	0.00889877	yes	up	10.46	15.24	13.41	32.75	40.77	13.81
Larvae	TRINITY_DN61054_c0_g1	0.367	-1.44468	0.00891315	yes	down	1.79	2.55	4.74	1.05	0.78	1.44
Larvae	TRINITY_DN58100_c0_g1	0.228	-2.13527	0.00894911	yes	down	0.23	0.27	0.26	0.12	0.02	0.04
Larvae	TRINITY_DN59639_c4_g1	0.198	-2.33652	0.0089681	yes	down	4.55	4.9	13.15	2.77	0.57	1.06
Larvae	TRINITY_DN58874_c2_g3	0.561	-0.832726	0.00899055	yes	down	6.07	20.17	1.55	25.2	0.5	15.47
Larvae	TRINITY_DN60738_c0_g1	1.677	0.745794	0.00900746	yes	up	3.38	3.81	5.03	8.01	7.18	4.96
Larvae	TRINITY_DN61907_c1_g1	3.726	1.89778	0.0090249	yes	up	0.28	0.04	0.04	0.17	0.09	0.14
Larvae	TRINITY_DN62404_c1_g1	1.511	0.595817	0.00903767	yes	up	2.28	3.14	2.57	3.72	4	4.27
Larvae	TRINITY_DN68737_c2_g2	5.835	2.54477	0.00906939	yes	up	0.45	0.26	0.27	2.31	3.07	1.08
Larvae	TRINITY_DN60624_c0_g1	3.823	1.93456	0.00908005	yes	up	0.06	0.22	0.12	0.74	0.35	0.68
Larvae	TRINITY_DN47018_c0_g1	2.065	1.04635	0.00908768	yes	up	7.74	8.5	13.02	31.66	16.64	12.77
Larvae	TRINITY_DN43927_c0_g1	0.665	-0.587704	0.00921736	yes	down	239.83	223.43	186.22	134.72	128.34	169.11
Larvae	TRINITY_DN65670_c3_g1	1.713	0.776937	0.00923829	yes	up	4.27	3.86	3.88	6.66	6.06	7.65
Larvae	TRINITY_DN60816_c6_g3	1.895	0.922385	0.00930702	yes	up	2009.88	1980.02	2029.49	3745.72	5375.74	2296.88
Larvae	TRINITY_DN59575_c0_g1	1.694	0.760625	0.00931648	yes	up	10.59	15.19	18.93	28.53	29.17	17.57
Larvae	TRINITY_DN66109_c1_g3	0.623	-0.683673	0.0093349	yes	down	1.36	1.28	1.67	1	0.86	0.82
Larvae	TRINITY_DN51990_c4_g1	0.546	-0.873471	0.009343	yes	down	3.17	2.52	4.45	1.54	2.01	1.92
Larvae	TRINITY_DN61210_c0_g1	0.621	-0.686423	0.00935777	yes	down	10.37	10.28	19.37	8.98	8.23	6.41
Larvae	TRINITY_DN67257_c0_g1	1.515	0.599406	0.00936787	yes	up	6.55	10.36	10.46	13.57	14.26	11.22
Larvae	TRINITY_DN59495_c0_g2	0.48	-1.05916	0.00940185	yes	down	2.88	3	2.61	2.08	1.23	0.77
Larvae	TRINITY_DN56037_c0_g1	2.203	1.13929	0.00942951	yes	up	1.39	1.14	1.41	2.83	3.69	1.49
Larvae	TRINITY_DN61877_c1_g1	0.507	-0.978819	0.00946727	yes	down	1.67	1.28	2.83	1.27	0.96	1.13
Larvae	TRINITY_DN66190_c3_g1	0.562	-0.830707	0.00946816	yes	down	75.86	70.94	55.11	50.41	23.7	39.72
Larvae	TRINITY_DN63135_c1_g2	0.025	-5.30636	0.00954366	yes	down	1.7	1.24	0.5	0	0	0
Larvae	TRINITY_DN57808_c1_g1	0.61	-0.713317	0.00955344	yes	down	18.04	20.7	22.07	10	17.24	13.4
Larvae	TRINITY_DN44992_c0_g1	0.029	-5.10921	0.00956973	yes	down	14.16	10.58	10.57	0	0	0
Larvae	TRINITY_DN62303_c0_g2	4.168	2.05938	0.00964315	yes	up	0.04	0.09	0.1	0.54	0.48	0.43
Larvae	TRINITY_DN52427_c0_g1	9.959	3.31604	0.00966272	yes	up	0.02	0.02	0	0.07	0.29	0.08
Larvae	TRINITY_DN57972_c0_g1	1.614	0.690905	0.00972982	yes	up	39	47.23	62.1	89.03	93.76	56.9
Larvae	TRINITY_DN62134_c2_g1	12.491	3.64283	0.0097471	yes	up	0	0	1.1	1.18	2.56	1.02
Larvae	TRINITY_DN62251_c0_g2	2.489	1.31572	0.00977039	yes	up	18.99	17.85	37.49	120.09	104.21	37.63
Larvae	TRINITY_DN63475_c2_g1	14.883	3.89555	0.00987307	yes	up	0.54	0	0	5.62	5.84	1.35
Larvae	TRINITY_DN33828_c0_g1	2.377	1.24922	0.00990052	yes	up	27.39	40.65	62.55	93.39	146.03	114.17
Larvae	TRINITY_DN57427_c0_g2	0.128	-2.96952	0.00990547	yes	down	5.78	2.49	1	0.07	0.74	0.38
Larvae	TRINITY_DN63662_c6_g1	1.959	0.970037	0.0099429	yes	up	1.61	2.15	1.6	2.72	4.46	3.16
Larvae	TRINITY_DN50874_c0_g1	0.311	-1.68686	0.0099893	yes	down	8.77	10.86	5.64	1.89	2.07	3.98
Larvae	TRINITY_DN45725_c0_g1	0.086	-3.53461	0.0100042	yes	down	0.09	0.84	0.63	0.05	0	0.05
Larvae	TRINITY_DN10260_c0_g1	12.608	3.65621	0.0100077	yes	up	0.49	0	0	2.83	2.64	4.29
Larvae	TRINITY_DN65535_c0_g1	1.648	0.721011	0.0100475	yes	up	5.2	6.35	9.01	13.86	11.92	7.99
Larvae	TRINITY_DN62323_c2_g1	12.665	3.66275	0.0100499	yes	up	0	0.1	0	0.3	0.25	0.77
Larvae	TRINITY_DN40527_c0_g2	5.758	2.52552	0.0100685	yes	up	0.08	0.47	0.19	1.46	2.24	0.65
Larvae	TRINITY_DN61272_c0_g4	6.191	2.63027	0.0100881	yes	up	0.96	1.88	0.09	5.85	8.73	3.93
Larvae	TRINITY_DN62838_c1_g1	0.443	-1.17452	0.0100943	yes	down	34.35	25.07	81.56	20.01	26.46	22.42
Larvae	TRINITY_DN60914_c0_g1	0.483	-1.05104	0.0101264	yes	down	0.69	0.73	0.92	0.44	0.3	0.4
Larvae	TRINITY_DN67606_c0_g1	3.036	1.60207	0.0101331	yes	up	0.08	0.05	0.09	0.34	0.19	0.14
Larvae	TRINITY_DN61456_c9_g1	0.621	-0.687943	0.0101481	yes	down	6.49	10.13	11.68	6.99	4.09	2.39
Larvae	TRINITY_DN66407_c1_g1	1.65	0.72252	0.0101514	yes	up	0.61	0.79	0.8	0.82	1.23	1.02
Larvae	TRINITY_DN63500_c0_g1	0.341	-1.55386	0.0101852	yes	down	0.28	0.29	0.39	0.07	0.09	0.14
Larvae	TRINITY_DN68675_c0_g1	1.601	0.678803	0.010207	yes	up	3.62	5.48	5.51	9.88	9.01	6.7
Larvae	TRINITY_DN60369_c5_g3	0.356	-1.48995	0.0102757	yes	down	0.31	0.54	0.49	0.19	0.12	0.16
Larvae	TRINITY_DN55465_c0_g1	36.552	5.19188	0.0103548	yes	up	0	0	0	0.14	0.08	0.26
Larvae	TRINITY_DN68126_c2_g1	49.597	5.63217	0.0103817	yes	up	0	0	0	0.56	0.33	0.05
Larvae	TRINITY_DN68689_c0_g1	0.64	-0.644442	0.0104364	yes	down	0.87	0.89	1.13	0.8	0.47	0.58
Larvae	TRINITY_DN68420_c4_g1	0.22	-2.18432	0.0104616	yes	down	1.98	4.37	4.31	0.32	0.11	1.02
Larvae	TRINITY_DN64664_c2_g1	2.381	1.25161	0.0105431	yes	up	110.28	136.37	176.96	191.76	248.54	548.15
Larvae	TRINITY_DN53310_c2_g2	0.027	-5.22301	0.0105434	yes	down	5.07	8.6	2.51	0	0	0
Larvae	TRINITY_DN47348_c0_g2	8.644	3.11172	0.0105524	yes	up	0.75	0.87	0	3.39	9.33	2.44
Larvae	TRINITY_DN63542_c5_g1	2.819	1.49493	0.0105575	yes	up	1.51	5.49	3.6	12.34	11.48	4.58
Larvae	TRINITY_DN63522_c7_g3	2.375	1.24781	0.0105859	yes	up	1.65	1.49	0.93	2.49	3.13	4.1
Larvae	TRINITY_DN58814_c0_g1	1.967	0.97592	0.0106075	yes	up	16	24.43	31.1	54.92	53.99	35.21
Larvae	TRINITY_DN60786_c0_g1	1.532	0.615356	0.0106868	yes	up	3.77	5.57	6.4	7.38	8.33	6.65
Larvae	TRINITY_DN65755_c0_g1	0.462	-1.11443	0.0106992	yes	down	4.77	3.71	7.25	1.87	2.17	3.13
Larvae	TRINITY_DN67933_c6_g1	0.378	-1.40321	0.0107257	yes	down	3.84	3.63	3.11	0.77	1.86	1.35
Larvae	TRINITY_DN104830_c0_g1	0.452	-1.14563	0.0107336	yes	down	0.3	0.34	0.31	0.18	0.15	0.1
Larvae	TRINITY_DN64420_c0_g1	2	0.999718	0.0107375	yes	up	1.47	2.44	1.47	5.14	5.53	6.41
Larvae	TRINITY_DN55597_c0_g1	0.659	-0.600625	0.0108696	yes	down	12.37	10.43	14.25	6.56	9.16	8.45
Larvae	TRINITY_DN63504_c1_g2	2.318	1.21273	0.0108759	yes	up	21.99	36	58.27	109.53	110.15	54.1
Larvae	TRINITY_DN66986_c0_g5	1.584	0.663404	0.0108962	yes	up	25.6	30.64	37.46	41.24	52.66	36.68
Larvae	TRINITY_DN51334_c0_g1	0.296	-1.75645	0.0108963	yes	down	44.76	39.25	111.18	11.49	34.38	17.99
Larvae	TRINITY_DN63575_c1_g1	0.518	-0.949695	0.0109114	yes	down	1.34	1.87	1.8	0.9	1.78	0.84
Larvae	TRINITY_DN67845_c3_g3	2.811	1.49113	0.0109405	yes	up	4.41	4.75	5.41	20.06	13.58	9.43
Larvae	TRINITY_DN65155_c5_g1	0.601	-0.735044	0.0109855	yes	down	7.97	11.98	8.44	6.11	4.22	7
Larvae	TRINITY_DN68226_c1_g1	0.334	-1.58194	0.0109992	yes	down	0.44	1.17	0.38	0.2	0.47	0.11
Larvae	TRINITY_DN66093_c0_g1	2.239	1.16284	0.0110193	yes	up	25.2	33.09	29.58	68.79	85.94	58.17
Larvae	TRINITY_DN11901_c0_g1	4.165	2.05843	0.0110224	yes	up	1.99	2.41	2.46	14.23	9.86	7.82
Larvae	TRINITY_DN61171_c15_g1	0.662	-0.59607	0.0110261	yes	down	12.16	14.2	11.66	8.54	9	8.06
Larvae	TRINITY_DN86928_c0_g1	0.277	-1.85158	0.0110424	yes	down	23.53	7.72	11.05	4.53	3.51	4.33
Larvae	TRINITY_DN56174_c1_g1	31.522	4.9783	0.0110493	yes	up	0	0	0	0.09	0.14	0.12
Larvae	TRINITY_DN67571_c0_g1	0.473	-1.08117	0.0110545	yes	down	1.43	1.79	3.67	3.35	1.22	0.76
Larvae	TRINITY_DN62059_c1_g2	2.957	1.5642	0.011062	yes	up	5.82	14.74	24.63	64.21	45.28	23.01
Larvae	TRINITY_DN65234_c0_g1	0.452	-1.14673	0.0110683	yes	down	61.53	66.07	146.85	32.19	38.85	42.56
Larvae	TRINITY_DN160565_c0_g1	0.13	-2.94087	0.0110801	yes	down	5.88	5.39	4.41	0	1.23	0.78
Larvae	TRINITY_DN55937_c0_g1	0.421	-1.24814	0.0110993	yes	down	28.84	20.16	10.77	6.8	8.72	10.75
Larvae	TRINITY_DN63432_c0_g1	1.797	0.845722	0.0111121	yes	up	5.39	8.11	7.39	16.11	14.15	7.34
Larvae	TRINITY_DN109324_c0_g1	0.383	-1.38563	0.0111497	yes	down	2.36	2.28	2.13	1.03	0.95	0.61
Larvae	TRINITY_DN68318_c3_g1	0.34	-1.55669	0.0111625	yes	down	1.34	0.89	2.88	0.21	0.33	0.65
Larvae	TRINITY_DN62172_c0_g1	0.577	-0.794021	0.0111736	yes	down	3.05	4.17	2.7	2.27	1.37	2.1
Larvae	TRINITY_DN56824_c8_g1	2.53	1.33906	0.0112389	yes	up	3.33	1.61	2.61	6.75	6.01	6.83
Larvae	TRINITY_DN27375_c0_g2	0.025	-5.33491	0.0112654	yes	down	0.5	2.62	1.19	0	0	0
Larvae	TRINITY_DN56245_c0_g2	0.013	-6.25368	0.0113102	yes	down	0.49	1.5	95.39	0.37	0.62	0.19
Larvae	TRINITY_DN63957_c1_g1	1.727	0.788135	0.0113451	yes	up	2.81	3.73	4.25	6.8	7.82	3.96
Larvae	TRINITY_DN39515_c1_g1	33.167	5.05168	0.0113576	yes	up	0.41	0.24	0	17.64	8.39	0
Larvae	TRINITY_DN66482_c2_g4	0.101	-3.30979	0.011408	yes	down	0.55	0.49	0.57	0.14	0	0
Larvae	TRINITY_DN67432_c0_g1	1.561	0.642341	0.0114282	yes	up	1.88	2.95	2.99	4.02	4.39	3.19
Larvae	TRINITY_DN60559_c6_g2	1.511	0.59572	0.0114299	yes	up	2.56	3.86	3.66	5.79	5.23	4.19
Larvae	TRINITY_DN63165_c1_g2	1.838	0.877768	0.0114313	yes	up	133.69	144.72	86.88	174.01	231.46	294.96
Larvae	TRINITY_DN58098_c0_g1	3.345	1.74199	0.0114558	yes	up	0.57	0.87	1.75	4.07	5.01	1.28
Larvae	TRINITY_DN68248_c12_g1	2.682	1.4233	0.0114596	yes	up	8.95	7.96	27.04	27.67	38.69	47.95
Larvae	TRINITY_DN59571_c0_g1	0.353	-1.50063	0.0114735	yes	down	0.45	0.32	0.5	0.21	0.11	0.12
Larvae	TRINITY_DN55070_c0_g1	1.622	0.697956	0.0114963	yes	up	35.77	35.82	41.24	73.81	71.43	63.18
Larvae	TRINITY_DN54981_c0_g2	0.531	-0.913821	0.0115029	yes	down	509.1	593.68	443.89	262.55	172.67	403.5
Larvae	TRINITY_DN54325_c0_g1	8.491	3.08594	0.0115137	yes	up	0.06	0	0.05	0.47	0.16	0.34
Larvae	TRINITY_DN57305_c0_g1	3.219	1.68644	0.0116069	yes	up	1.49	2.23	4.31	10.22	12.28	3.14
Larvae	TRINITY_DN50529_c0_g1	1.973	0.9802	0.0116213	yes	up	80.74	97.41	129.05	270.74	272.56	149.32
Larvae	TRINITY_DN58573_c2_g2	0.471	-1.08474	0.0116518	yes	down	14.14	22.08	13.67	8.24	6.83	10.04
Larvae	TRINITY_DN59773_c0_g1	1.943	0.957949	0.0116695	yes	up	12.45	9.56	13.71	28.02	32.21	12.11
Larvae	TRINITY_DN61386_c0_g1	1.901	0.92668	0.0117237	yes	up	112.93	112.59	108.68	213.34	281	115.14
Larvae	TRINITY_DN67018_c2_g1	0.286	-1.80802	0.0117366	yes	down	0.68	1.34	0.61	0.3	0.2	0.25
Larvae	TRINITY_DN61065_c0_g1	0.576	-0.796952	0.0117372	yes	down	1.93	2.65	2.2	1.28	1.14	1.35
Larvae	TRINITY_DN27249_c0_g1	1.782	0.833189	0.011822	yes	up	5.04	8.29	8.86	14.99	14.45	9.96
Larvae	TRINITY_DN13253_c0_g1	0.138	-2.85997	0.0118498	yes	down	1.54	1.79	2.28	0	0.5	0.23
Larvae	TRINITY_DN50568_c0_g1	1.506	0.590681	0.0119152	yes	up	0.44	0.44	0.5	0.77	0.66	0.64
Larvae	TRINITY_DN58248_c0_g1	2.014	1.01013	0.0119186	yes	up	8.64	15.29	20.73	33.16	37.07	18.82
Larvae	TRINITY_DN59410_c0_g1	0.179	-2.47971	0.0119621	yes	down	0.05	0.15	0.23	0.02	0.01	0.08
Larvae	TRINITY_DN53734_c0_g3	2.024	1.01752	0.0120028	yes	up	0.7	0.51	0.95	1.55	1.84	0.91
Larvae	TRINITY_DN61630_c5_g1	0.08	-3.65038	0.0120184	yes	down	10.71	5.2	5.31	0	0	1.41
Larvae	TRINITY_DN68731_c1_g2	0.122	-3.0365	0.0120253	yes	down	5.75	15.82	6.07	0	1.15	2.13
Larvae	TRINITY_DN60399_c1_g2	0.11	-3.18169	0.0120267	yes	down	1.97	1.98	26.29	0.74	0.83	1.57
Larvae	TRINITY_DN56765_c0_g1	1.545	0.627834	0.0120622	yes	up	11.68	15.69	14.38	21.56	26.87	15.86
Larvae	TRINITY_DN67635_c6_g1	0.031	-4.99396	0.0120819	yes	down	14.2	8.8	8.87	0	0	0
Larvae	TRINITY_DN60368_c0_g6	0.08	-3.64052	0.0120873	yes	down	8.83	3.36	3.36	0	0	1.16
Larvae	TRINITY_DN56296_c0_g1	1.547	0.629205	0.0121451	yes	up	9.56	10.08	13.79	18.68	20.19	12.67
Larvae	TRINITY_DN52032_c0_g1	0.191	-2.38885	0.0121542	yes	down	0.07	0.02	0.06	0	0.01	0.01
Larvae	TRINITY_DN61285_c3_g2	0.134	-2.90172	0.0122153	yes	down	0.04	0.05	0.1	0.01	0	0.01
Larvae	TRINITY_DN68052_c2_g4	0.204	-2.2915	0.0122233	yes	down	2.95	7.09	5.33	0.11	0.06	0.05
Larvae	TRINITY_DN58846_c2_g3	4.54	2.18285	0.0122531	yes	up	0.23	0.45	0.36	2.01	0.49	2.32
Larvae	TRINITY_DN55662_c0_g1	0.082	-3.61696	0.0122716	yes	down	0.04	0.25	0.13	0.02	0	0
Larvae	TRINITY_DN91447_c0_g1	7.807	2.96481	0.012366	yes	up	0.06	0	0.07	0.31	0.42	0.38
Larvae	TRINITY_DN45591_c0_g1	0.1	-3.32391	0.0123849	yes	down	0.4	0.07	0.36	0.04	0.04	0
Larvae	TRINITY_DN66469_c0_g1	0.588	-0.765878	0.012416	yes	down	1.27	0.96	1.32	0.78	0.45	0.69
Larvae	TRINITY_DN61518_c0_g1	0.103	-3.27996	0.0124377	yes	down	0.48	0.23	0.43	0.04	0	0.11
Larvae	TRINITY_DN67571_c0_g2	0.605	-0.725622	0.0124658	yes	down	9.56	14.71	12.42	9.41	12.53	9.03
Larvae	TRINITY_DN64631_c1_g1	1.526	0.609987	0.0124705	yes	up	5.42	6.82	8.84	10.72	12.29	8.44
Larvae	TRINITY_DN63042_c1_g1	1.868	0.901472	0.0125054	yes	up	25.66	19.49	21.36	32.42	34.22	44.57
Larvae	TRINITY_DN63285_c0_g1	2.188	1.12937	0.0126648	yes	up	0.33	0.31	0.76	1.94	1.28	0.87
Larvae	TRINITY_DN61401_c0_g1	7.273	2.86253	0.0127903	yes	up	0	0.05	0.24	0.52	0.16	0.51
Larvae	TRINITY_DN58680_c0_g1	1.602	0.680235	0.0128086	yes	up	0.79	0.99	1.01	1.69	1.3	1.29
Larvae	TRINITY_DN62256_c1_g3	0.083	-3.59522	0.0128441	yes	down	0.36	0.23	0.14	0.04	0	0
Larvae	TRINITY_DN53801_c0_g2	11.033	3.46381	0.012849	yes	up	0.14	0	0.24	1.36	2.77	0.22
Larvae	TRINITY_DN57565_c0_g1	0.304	-1.71614	0.0128649	yes	down	45.53	92.39	258.18	52.35	42.48	24.15
Larvae	TRINITY_DN42699_c0_g1	0.034	-4.88745	0.0128842	yes	down	0.07	0.1	0.1	0	0	0
Larvae	TRINITY_DN67188_c0_g1	2.4	1.26311	0.0128852	yes	up	0.3	0.44	0.33	0.77	0.8	0.65
Larvae	TRINITY_DN56002_c2_g3	2.119	1.08315	0.0128858	yes	up	10.35	22.49	20.86	42.56	47.04	24.06
Larvae	TRINITY_DN67528_c3_g4	0.024	-5.3934	0.0128947	yes	down	1.11	0.16	1.14	0	0	0
Larvae	TRINITY_DN67513_c4_g3	4.915	2.29728	0.0129006	yes	up	0.18	0.4	0.07	2.1	3.75	0.89
Larvae	TRINITY_DN62038_c2_g1	1.683	0.751396	0.0129221	yes	up	8142.47	10927.9	14121.6	19240.7	23027.4	13475.8
Larvae	TRINITY_DN68669_c8_g2	3.263	1.70636	0.0129336	yes	up	0.18	0.18	0.13	0.69	0.57	0.25
Larvae	TRINITY_DN50657_c0_g1	1.969	0.977542	0.0129655	yes	up	14.01	28.82	18.18	49.11	25.9	45.81
Larvae	TRINITY_DN58691_c1_g5	16.456	4.04053	0.0129789	yes	up	0	0	0.1	1.4	0.11	0.72
Larvae	TRINITY_DN59891_c1_g1	0.293	-1.77005	0.0129792	yes	down	0.25	0.24	0.43	0.05	0.08	0.13
Larvae	TRINITY_DN64720_c0_g1	0.623	-0.682401	0.0130209	yes	down	54.68	64.31	55.12	23.64	34.97	40.62
Larvae	TRINITY_DN28003_c0_g1	7.675	2.94023	0.0130455	yes	up	0	0.05	0.14	0.28	0.26	0.29
Larvae	TRINITY_DN68337_c87_g1	0.099	-3.33484	0.0130553	yes	down	7.41	6.72	12.58	0	0	2.42
Larvae	TRINITY_DN67360_c0_g3	0.202	-2.31022	0.0132458	yes	down	0.47	1.69	1.63	0.34	0.58	0.18
Larvae	TRINITY_DN56791_c0_g1	1.843	0.882093	0.0132771	yes	up	5.59	6.72	9.38	14.98	17.07	7.7
Larvae	TRINITY_DN61629_c0_g1	1.765	0.819472	0.0133035	yes	up	3.13	3.23	4.99	7.83	7.85	4.3
Larvae	TRINITY_DN60667_c0_g2	1.84	0.879328	0.0133088	yes	up	3.55	3.31	2.49	4.9	3.54	7.52
Larvae	TRINITY_DN60067_c0_g1	0.033	-4.90104	0.0133989	yes	down	13.73	9.62	698.56	4.81	10.43	7.7
Larvae	TRINITY_DN64162_c2_g3	3.79	1.9222	0.0134342	yes	up	0.17	0.19	0.39	1.31	0.83	0.77
Larvae	TRINITY_DN68573_c0_g1	0.427	-1.22688	0.0134481	yes	down	0.63	0.67	0.45	0.57	0.33	0.84
Larvae	TRINITY_DN36614_c0_g1	0.031	-4.99563	0.0134511	yes	down	2.52	1.98	1.01	0	0	0
Larvae	TRINITY_DN67538_c1_g2	0.598	-0.740684	0.0135327	yes	down	160.76	126.42	107.84	67.07	67.45	100.39
Larvae	TRINITY_DN46410_c0_g1	2.676	1.42035	0.0135348	yes	up	0.28	0.64	0.41	1.14	1.04	1.35
Larvae	TRINITY_DN67232_c0_g1	30.613	4.93609	0.0135516	yes	up	0	0	0	0.31	0.11	0.15
Larvae	TRINITY_DN47120_c0_g1	28.744	4.84517	0.0135776	yes	up	0	0	0	1.82	2.84	1.97
Larvae	TRINITY_DN57176_c0_g1	28.744	4.84517	0.0135776	yes	up	0	0	0	0.04	0.06	0.04
Larvae	TRINITY_DN68016_c1_g1	0.635	-0.655304	0.0136157	yes	down	2.05	2.3	4.15	1.55	1.48	1.52
Larvae	TRINITY_DN49153_c0_g1	1.591	0.670266	0.0136282	yes	up	14.66	21.26	19.06	34.43	28.66	21.37
Larvae	TRINITY_DN61266_c8_g1	0.507	-0.980867	0.0136652	yes	down	66	32.87	29.44	22.41	20.55	23.13
Larvae	TRINITY_DN67567_c1_g3	0.276	-1.85581	0.0136817	yes	down	10.92	15.12	12.34	0.98	4.52	5.22
Larvae	TRINITY_DN63986_c0_g1	2.227	1.15481	0.0137184	yes	up	0.36	0.32	0.35	1.81	0.75	0.61
Larvae	TRINITY_DN65367_c1_g1	0.642	-0.638625	0.013737	yes	down	57.2	49.54	38.19	28.8	27.74	37.5
Larvae	TRINITY_DN35597_c0_g1	3.427	1.77675	0.013769	yes	up	0.03	0.03	0.02	0.11	0.14	0.06
Larvae	TRINITY_DN58333_c0_g1	0.112	-3.15361	0.0137749	yes	down	7.48	15.67	3.08	0	0.11	0.54
Larvae	TRINITY_DN67054_c1_g1	0.034	-4.88923	0.0137768	yes	down	0.12	0.62	0.28	0	0	0
Larvae	TRINITY_DN66441_c0_g1	2.347	1.23103	0.0138177	yes	up	0.34	0.37	0.32	0.97	0.68	0.77
Larvae	TRINITY_DN57795_c0_g1	0.444	-1.17242	0.0138219	yes	down	12.97	25.19	20.1	5.17	6.67	13.45
Larvae	TRINITY_DN67390_c3_g1	2.328	1.21883	0.0138372	yes	up	1.65	1.53	1.43	4.55	2.02	3.36
Larvae	TRINITY_DN54765_c1_g2	3.481	1.79964	0.0138811	yes	up	0.17	0.11	0.13	0.23	0.48	0.69
Larvae	TRINITY_DN63293_c6_g1	1.571	0.651412	0.0138888	yes	up	2.77	3.14	3.42	4.53	4.96	5.71
Larvae	TRINITY_DN41070_c0_g1	0.271	-1.8846	0.0138952	yes	down	1.99	0.83	1.98	0.44	0.18	0.67
Larvae	TRINITY_DN63358_c2_g1	0.025	-5.3047	0.013899	yes	down	0.53	0.09	0.62	0	0	0
Larvae	TRINITY_DN68265_c0_g1	0.074	-3.75009	0.013903	yes	down	0.14	0.22	0.66	0	0	0.05
Larvae	TRINITY_DN59749_c2_g1	0.323	-1.62897	0.0139592	yes	down	2.57	2.6	1.73	2.14	1.76	3.45
Larvae	TRINITY_DN68710_c2_g1	1.567	0.648463	0.0139596	yes	up	3.28	4.03	5.15	6.97	7.94	4.61
Larvae	TRINITY_DN66157_c2_g1	4.634	2.21226	0.0140081	yes	up	0.61	0.3	1	0.54	4.29	2.68
Larvae	TRINITY_DN67123_c0_g2	1.546	0.628452	0.0140205	yes	up	4.68	5.63	7.13	8.98	9.37	7.06
Larvae	TRINITY_DN68503_c3_g1	2.071	1.05049	0.0140381	yes	up	16.56	25.51	28.24	52.57	39.92	60.15
Larvae	TRINITY_DN68730_c2_g1	0.412	-1.28052	0.0141194	yes	down	10.56	4.14	23.94	9.86	18.57	2.53
Larvae	TRINITY_DN65414_c2_g1	0.637	-0.651539	0.0141298	yes	down	18.11	16.1	14.2	11.31	7.77	13.09
Larvae	TRINITY_DN54808_c2_g1	4.36	2.12422	0.0142	yes	up	5.72	69.96	78.65	253.63	277.72	163.69
Larvae	TRINITY_DN58654_c6_g3	2.797	1.48378	0.0142331	yes	up	1.3	2.37	1.52	4.63	3.77	6.3
Larvae	TRINITY_DN39682_c0_g1	0.309	-1.69595	0.0142518	yes	down	17.61	22.72	8.56	2.22	7.31	5.81
Larvae	TRINITY_DN48321_c0_g1	0.19	-2.39729	0.0142706	yes	down	0.51	1.32	1.26	0.1	0.23	0.15
Larvae	TRINITY_DN135942_c0_g1	0.429	-1.22043	0.0142835	yes	down	8.91	19.67	20.77	7.78	9.09	4.26
Larvae	TRINITY_DN4260_c0_g1	1.857	0.892625	0.0143094	yes	up	5.9	7.96	6.44	10.8	14.84	12.34
Larvae	TRINITY_DN62957_c0_g1	1.578	0.65824	0.0143171	yes	up	5.93	7.9	9.92	13.98	14.5	8.78
Larvae	TRINITY_DN65362_c0_g2	2.003	1.0025	0.0143946	yes	up	0.69	0.24	0.48	2.22	1.06	0.81
Larvae	TRINITY_DN54761_c1_g1	15.42	3.94674	0.0144464	yes	up	0	0	0.08	1.09	0.65	0.12
Larvae	TRINITY_DN66448_c1_g1	0.623	-0.682331	0.0144797	yes	down	12.05	6.33	8.37	4.86	4.04	6.8
Larvae	TRINITY_DN61002_c4_g1	0.31	-1.68939	0.0145573	yes	down	6.98	15.86	5.26	3.8	2.53	3.56
Larvae	TRINITY_DN64857_c2_g1	1.738	0.797469	0.014574	yes	up	3.02	2.22	2.87	6.3	8.49	3.13
Larvae	TRINITY_DN66605_c1_g1	0.219	-2.19257	0.0146235	yes	down	2.64	1.09	1.6	0.44	0.08	0.52
Larvae	TRINITY_DN63902_c2_g2	0.526	-0.927668	0.0146562	yes	down	0.3	0.34	0.53	0.21	0.2	0.16
Larvae	TRINITY_DN57607_c0_g1	1.547	0.629161	0.0146715	yes	up	4.15	4.91	5.93	7.93	9.49	5.63
Larvae	TRINITY_DN49882_c0_g1	5.096	2.34945	0.0146772	yes	up	1.19	0.97	1.16	17.66	19.36	1.25
Larvae	TRINITY_DN52936_c0_g1	0.272	-1.87686	0.0147357	yes	down	0.93	1.93	3.04	0.31	0.7	0.54
Larvae	TRINITY_DN52346_c0_g1	0.341	-1.55213	0.0148202	yes	down	1.7	1.55	0.78	0.35	0.56	0.46
Larvae	TRINITY_DN64657_c7_g4	0.297	-1.75002	0.0148611	yes	down	6.5	0.64	3.33	0.39	2.82	2.51
Larvae	TRINITY_DN66494_c0_g1	6.071	2.602	0.0149362	yes	up	2.48	3.28	13.85	43.06	61.97	7.04
Larvae	TRINITY_DN62385_c0_g1	0.311	-1.68624	0.0149412	yes	down	115.39	616.06	270.42	59.35	143.81	134.42
Larvae	TRINITY_DN63689_c1_g1	8.578	3.10066	0.0149505	yes	up	0.02	0	0	0.33	0.09	0.02
Larvae	TRINITY_DN46784_c0_g1	0.43	-1.21705	0.0149768	yes	down	4.11	3.17	4.42	6.93	2.55	3.62
Larvae	TRINITY_DN63789_c4_g1	0.481	-1.05493	0.0149768	yes	down	2.64	2.82	3.01	1.96	1.34	1.31
Larvae	TRINITY_DN66964_c1_g1	1.644	0.717579	0.0149846	yes	up	1.63	2.25	2.34	3.21	3.86	2.98
Larvae	TRINITY_DN60184_c2_g1	0.19	-2.39482	0.0150322	yes	down	0.28	0.52	0.78	0.15	0.08	0.08
Larvae	TRINITY_DN61266_c2_g1	0.085	-3.55441	0.0150585	yes	down	0.58	0.22	0.37	0	0.08	0
Larvae	TRINITY_DN62480_c3_g1	0.102	-3.29482	0.0150793	yes	down	0.71	0.49	8.56	0.27	0.23	0.43
Larvae	TRINITY_DN58704_c2_g1	0.026	-5.24461	0.0151182	yes	down	0.19	2.79	131.28	0.22	2.66	1.01
Larvae	TRINITY_DN67301_c0_g1	1.577	0.656755	0.0151216	yes	up	7.09	6.62	10.23	17.18	15.83	10.47
Larvae	TRINITY_DN64679_c3_g2	3.51	1.81143	0.0151572	yes	up	2.58	6.96	1.39	17.07	12.3	10.83
Larvae	TRINITY_DN56356_c0_g1	2.654	1.40834	0.0151766	yes	up	1.35	3.3	4.66	12.72	7.36	4.36
Larvae	TRINITY_DN58640_c0_g1	1.739	0.798013	0.0152175	yes	up	9.47	11.91	16.35	20.84	29.3	14.75
Larvae	TRINITY_DN36669_c0_g1	43.396	5.43949	0.015219	yes	up	0	0	0	0.35	0.97	0.09
Larvae	TRINITY_DN65755_c1_g2	0.649	-0.623132	0.0152298	yes	down	24.42	9.1	18.37	12.5	20.13	43.17
Larvae	TRINITY_DN56913_c0_g1	0.358	-1.48364	0.0152391	yes	down	1.38	1.44	1.07	0.76	0.31	0.34
Larvae	TRINITY_DN60967_c1_g1	28.199	4.81758	0.0152871	yes	up	0	0	0	2.52	1.76	1.08
Larvae	TRINITY_DN7772_c0_g1	0.034	-4.89244	0.0153135	yes	down	0.25	0.57	0.72	0	0	0
Larvae	TRINITY_DN51606_c1_g1	0.498	-1.00668	0.0153616	yes	down	15.64	13.98	20.17	10.88	11.52	14.73
Larvae	TRINITY_DN63699_c0_g1	0.03	-5.06554	0.0153817	yes	down	1.59	2.93	245.04	3.01	1.1	2.08
Larvae	TRINITY_DN61061_c0_g1	0.031	-5.00634	0.0154876	yes	down	0.07	0.05	0.19	0	0	0
Larvae	TRINITY_DN54621_c0_g1	1.869	0.902477	0.0155757	yes	up	34.27	33.47	70.64	117.34	62.2	78.99
Larvae	TRINITY_DN58228_c4_g1	0.1	-3.32058	0.0156201	yes	down	2.46	7.57	8.13	0	3.99	0
Larvae	TRINITY_DN55048_c0_g2	85.06	6.41041	0.0156582	yes	up	0	0	0	0.73	0	0.39
Larvae	TRINITY_DN64271_c1_g1	1.688	0.754969	0.0157079	yes	up	2.84	4.31	4.22	5.19	8.5	4.74
Larvae	TRINITY_DN51711_c0_g1	0.525	-0.930466	0.0157184	yes	down	4.48	5.01	7.24	2.56	3.53	2.61
Larvae	TRINITY_DN59485_c0_g1	0.143	-2.8078	0.0157225	yes	down	0.6	11.18	1.18	0.02	0	0.24
Larvae	TRINITY_DN58528_c1_g1	2.477	1.3087	0.0157361	yes	up	0.27	0.18	0.23	0.43	0.74	0.49
Larvae	TRINITY_DN51052_c0_g2	7.143	2.83645	0.015783	yes	up	1.81	0	0.36	7.94	5.96	4.03
Larvae	TRINITY_DN13668_c0_g1	40.452	5.33815	0.0157841	yes	up	0	0	0	0.91	2.32	0.24
Larvae	TRINITY_DN51817_c0_g1	0.382	-1.3892	0.0158071	yes	down	1.25	0.65	1.33	0.29	0.48	0.44
Larvae	TRINITY_DN59644_c0_g1	0.55	-0.863308	0.0158428	yes	down	2	4.43	4.2	1.94	1.83	1.99
Larvae	TRINITY_DN55797_c1_g1	0.598	-0.741113	0.0158448	yes	down	88.28	75	56.33	44.73	39.85	52.48
Larvae	TRINITY_DN62166_c4_g1	1.585	0.664376	0.01585	yes	up	461.8	377.95	268.02	581.15	651.58	532.83
Larvae	TRINITY_DN65154_c2_g1	2.944	1.55779	0.015858	yes	up	2.65	1.38	3.93	12.29	7.66	2.77
Larvae	TRINITY_DN40426_c0_g1	0.245	-2.02663	0.015891	yes	down	0.85	0.9	0.54	0.07	0.25	0.23
Larvae	TRINITY_DN54633_c1_g1	0.182	-2.458	0.015904	yes	down	1.36	2.79	7.55	0.67	0.3	0.4
Larvae	TRINITY_DN58493_c0_g1	0.067	-3.90725	0.0159049	yes	down	0.14	0.24	0.02	0.02	0	0
Larvae	TRINITY_DN61434_c1_g1	2.034	1.02444	0.0160577	yes	up	138.99	143.56	328.09	236.32	347.38	276.79
Larvae	TRINITY_DN14701_c0_g1	1.586	0.665194	0.0161019	yes	up	14.01	13.8	18.41	29.18	26.94	17.76
Larvae	TRINITY_DN59468_c0_g1	1.558	0.640017	0.0162339	yes	up	1.9	1.76	1.63	2.95	2.58	2.74
Larvae	TRINITY_DN65247_c0_g1	1.661	0.731978	0.0162627	yes	up	6	11.87	9.01	17.04	18.48	11.49
Larvae	TRINITY_DN67835_c7_g1	0.547	-0.869347	0.0162729	yes	down	71.87	74.67	44.17	45.71	39.31	23.06
Larvae	TRINITY_DN59867_c10_g1	0.291	-1.78009	0.0162883	yes	down	0.16	0.18	0.22	0.05	0.09	0.02
Larvae	TRINITY_DN62936_c1_g1	0.387	-1.37136	0.0162965	yes	down	25.77	23.64	54.31	9.91	5.19	8.4
Larvae	TRINITY_DN52699_c0_g1	0.601	-0.735006	0.0163441	yes	down	1.12	1.15	1.89	1.13	0.74	0.64
Larvae	TRINITY_DN54613_c0_g2	0.239	-2.06647	0.0163628	yes	down	3.67	3.41	9.12	1.73	0.26	1.6
Larvae	TRINITY_DN65183_c8_g1	0.498	-1.00494	0.0163933	yes	down	9.21	10.08	7.95	5.24	8.34	3.73
Larvae	TRINITY_DN55180_c1_g1	0.409	-1.28832	0.0164095	yes	down	7.23	4.94	3.58	1.7	1.6	3.19
Larvae	TRINITY_DN61074_c0_g1	1.835	0.875922	0.0164115	yes	up	8.76	8.85	13.61	16.86	27.43	12.43
Larvae	TRINITY_DN52946_c0_g1	14.107	3.81834	0.0164381	yes	up	0.04	0	0	0.37	0.36	0.04
Larvae	TRINITY_DN59782_c0_g1	81.93	6.35631	0.0165556	yes	up	0	0	0	15.35	10.46	0
Larvae	TRINITY_DN63588_c0_g1	2.164	1.1139	0.0165583	yes	up	5.6	10	18.56	27.94	30.26	11.78
Larvae	TRINITY_DN95321_c0_g1	0.054	-4.21369	0.0165868	yes	down	0.12	1.45	0.21	0	0	0.07
Larvae	TRINITY_DN62140_c4_g2	0.072	-3.79004	0.0166516	yes	down	41.6	14.78	7.41	0	0	4.05
Larvae	TRINITY_DN56632_c0_g1	3.27	1.70918	0.0166657	yes	up	1.17	1.04	1.7	5.53	5.24	2.41
Larvae	TRINITY_DN59827_c0_g2	1.731	0.791976	0.0167106	yes	up	8.21	20.37	12.38	22.4	26.46	22.17
Larvae	TRINITY_DN52348_c0_g1	0.58	-0.784664	0.0167199	yes	down	2.49	3.13	3.35	1.89	1.59	1.62
Larvae	TRINITY_DN62979_c0_g1	0.316	-1.66104	0.0167828	yes	down	0.71	0.27	2.83	0.14	0.11	0.21
Larvae	TRINITY_DN67971_c1_g2	0.034	-4.89066	0.0167996	yes	down	0.11	0.19	0.39	0	0	0
Larvae	TRINITY_DN66018_c0_g2	3.03	1.59948	0.016802	yes	up	0.54	0.65	0.63	1.95	1.13	2.5
Larvae	TRINITY_DN66125_c0_g1	1.519	0.603513	0.0168062	yes	up	3.2	4.03	4.84	5.68	6.25	4.09
Larvae	TRINITY_DN63662_c6_g3	2.188	1.12949	0.0168781	yes	up	1.09	1.62	2.38	4.78	4.21	4
Larvae	TRINITY_DN64180_c2_g1	1.7	0.765325	0.0169209	yes	up	152.83	127.08	113.29	167.09	195.46	307.02
Larvae	TRINITY_DN63040_c0_g1	2.475	1.30743	0.0169267	yes	up	55.65	133.65	176.5	312.6	429.18	168.77
Larvae	TRINITY_DN92956_c0_g1	6.401	2.67834	0.0169319	yes	up	0.08	0	0.12	0.77	0.36	0.24
Larvae	TRINITY_DN66540_c3_g4	2.441	1.28731	0.0169395	yes	up	100.67	144.19	60.87	387.86	250.97	195.47
Larvae	TRINITY_DN57987_c7_g8	0.329	-1.60241	0.0169456	yes	down	1.01	1.08	0.49	0.33	0.25	0.28
Larvae	TRINITY_DN62797_c4_g1	0.35	-1.51533	0.0169758	yes	down	4.3	4.92	2.95	1.75	3.25	1.05
Larvae	TRINITY_DN60239_c0_g1	0.556	-0.846716	0.0170462	yes	down	1.94	1.51	2.08	0.81	1.09	0.98
Larvae	TRINITY_DN62156_c0_g1	0.631	-0.663365	0.017095	yes	down	2.15	2	1.48	1.11	1.19	1.26
Larvae	TRINITY_DN60745_c3_g2	0.666	-0.587176	0.0171425	yes	down	59.61	48.56	42.62	30.78	28.87	40
Larvae	TRINITY_DN55048_c0_g1	0.536	-0.898765	0.0171877	yes	down	1.73	2.1	1.85	0.82	1.13	1.07
Larvae	TRINITY_DN55707_c0_g1	0.549	-0.864853	0.0172232	yes	down	3.95	6.7	8.72	6.42	4.76	3.02
Larvae	TRINITY_DN58002_c0_g2	4.996	2.32064	0.0172401	yes	up	0.41	0.12	0.24	0.81	0.77	2.48
Larvae	TRINITY_DN61421_c0_g2	2.182	1.12567	0.0172557	yes	up	96.54	120.77	165.4	177.58	189.26	472.34
Larvae	TRINITY_DN25141_c0_g1	0.152	-2.71737	0.0172658	yes	down	0.26	0.16	0.25	0	0.07	0.02
Larvae	TRINITY_DN64826_c3_g1	0.084	-3.58022	0.0172859	yes	down	0.53	6.96	0.47	0	0.17	0
Larvae	TRINITY_DN62835_c0_g3	0.391	-1.35341	0.0173006	yes	down	0.86	1.56	1.79	0.4	0.53	0.6
Larvae	TRINITY_DN62558_c1_g1	0.551	-0.858992	0.017322	yes	down	7.84	8.59	5.79	5.73	3.52	3.18
Larvae	TRINITY_DN66891_c0_g1	0.615	-0.702439	0.0173445	yes	down	1.6	1.41	1.38	1.01	0.54	1.12
Larvae	TRINITY_DN60964_c0_g2	1.563	0.644326	0.0174241	yes	up	10.67	12.34	12.91	20.05	20.46	13.84
Larvae	TRINITY_DN63554_c2_g1	0.385	-1.37697	0.0174781	yes	down	0.53	0.61	0.5	0.16	0.27	0.19
Larvae	TRINITY_DN65913_c8_g2	0.42	-1.25023	0.0175134	yes	down	3.09	2.12	1.36	0.81	0.98	1
Larvae	TRINITY_DN62008_c0_g3	2.236	1.16103	0.0175758	yes	up	0.46	0.32	0.67	1.13	1.44	0.65
Larvae	TRINITY_DN59487_c11_g3	0.027	-5.22798	0.0175908	yes	down	1.24	1.48	7.55	0	0	0
Larvae	TRINITY_DN61462_c0_g1	0.604	-0.727332	0.0176055	yes	down	14.34	10.72	7.06	10.61	5.96	9.04
Larvae	TRINITY_DN59922_c8_g1	2.485	1.31313	0.017606	yes	up	1.47	2.05	2.59	4.56	5.22	4.07
Larvae	TRINITY_DN64703_c0_g1	0.014	-6.2091	0.0176217	yes	down	1.12	1.01	22.91	0	0	0
Larvae	TRINITY_DN56775_c0_g1	0.639	-0.646657	0.0176294	yes	down	33.3	39.65	30.88	22.1	15.56	28.49
Larvae	TRINITY_DN65225_c1_g3	0.027	-5.21835	0.0176394	yes	down	0.9	0.26	2.41	0	0	0
Larvae	TRINITY_DN62911_c0_g1	25.625	4.67946	0.0176595	yes	up	0	0	0	0.18	0.08	0.09
Larvae	TRINITY_DN33023_c0_g2	2.639	1.3998	0.0177856	yes	up	0.99	2.25	1.97	4.8	7.03	1.79
Larvae	TRINITY_DN63394_c0_g1	0.175	-2.5155	0.0178333	yes	down	0.26	0.16	1.85	0.17	0.07	0.09
Larvae	TRINITY_DN58240_c6_g6	5.508	2.46164	0.0179023	yes	up	0.04	0.05	0.05	0.15	0.27	0.45
Larvae	TRINITY_DN63542_c4_g1	0.204	-2.29077	0.0179382	yes	down	0.22	0.44	0.39	0.06	0.07	0.06
Larvae	TRINITY_DN44184_c0_g1	0.299	-1.74022	0.0179423	yes	down	5.05	9.51	9.73	2.54	2	2.78
Larvae	TRINITY_DN54720_c0_g2	0.321	-1.63897	0.0179665	yes	down	1.45	0.7	1.2	0.27	0.3	0.49
Larvae	TRINITY_DN56788_c0_g1	31.276	4.967	0.017974	yes	up	0	0	0	0.19	0.2	0.04
Larvae	TRINITY_DN28729_c0_g2	0.572	-0.80675	0.017997	yes	down	3.18	3.86	3.56	2.73	1.34	2.02
Larvae	TRINITY_DN60068_c0_g1	0.347	-1.52602	0.018022	yes	down	39.91	46.86	166.42	19.81	26.48	38.99
Larvae	TRINITY_DN59229_c2_g1	0.537	-0.898276	0.0180354	yes	down	5.8	5.06	7.56	3.62	3.3	3.07
Larvae	TRINITY_DN103587_c0_g2	2.42	1.27506	0.0180357	yes	up	0.55	0.69	1.02	2.6	1.32	1.58
Larvae	TRINITY_DN67719_c0_g1	0.558	-0.840377	0.0180909	yes	down	2.12	5.06	2.91	2.58	1.29	0.81
Larvae	TRINITY_DN29745_c0_g1	0.026	-5.24219	0.0181127	yes	down	0.35	3.73	1.7	0	0	0
Larvae	TRINITY_DN48536_c0_g1	71.345	6.15675	0.0181265	yes	up	0	0	0	11.24	8.24	0
Larvae	TRINITY_DN60782_c1_g1	1.69	0.756726	0.0181484	yes	up	28.19	31.11	36.33	46.4	77.63	37.23
Larvae	TRINITY_DN65935_c3_g2	0.458	-1.12803	0.0181905	yes	down	0.58	0.62	1.29	0.33	0.43	0.37
Larvae	TRINITY_DN61502_c1_g1	30.921	4.95054	0.0182231	yes	up	0	0	0	2.49	1.92	0.44
Larvae	TRINITY_DN65573_c0_g1	0.587	-0.769699	0.0182399	yes	down	1.89	1.8	3.67	1.64	1.49	1.15
Larvae	TRINITY_DN45657_c1_g1	0.029	-5.0957	0.0182973	yes	down	35.93	5.59	22.22	0	0	0
Larvae	TRINITY_DN66805_c1_g1	0.36	-1.47482	0.0183483	yes	down	1.39	1.58	4.18	1.35	0.8	1.47
Larvae	TRINITY_DN32289_c0_g1	0.029	-5.12357	0.0183656	yes	down	0.1	0.12	0.54	0	0	0
Larvae	TRINITY_DN970_c0_g1	0.547	-0.870166	0.0183833	yes	down	11.96	11.11	9.08	5.34	4.6	7.74
Larvae	TRINITY_DN60148_c0_g1	40.823	5.35129	0.018395	yes	up	0	0	0	0.2	0.81	0.07
Larvae	TRINITY_DN13020_c0_g1	0.142	-2.81362	0.0183967	yes	down	0.21	0.38	0.19	0.05	0	0.05
Larvae	TRINITY_DN48497_c0_g1	2.53	1.33902	0.0184225	yes	up	1.16	3.03	1.72	4.89	6.3	3.61
Larvae	TRINITY_DN21565_c0_g1	3.051	1.6093	0.0185538	yes	up	7.89	12.07	2.34	8.39	9.1	9.18
Larvae	TRINITY_DN60649_c1_g1	0.461	-1.11821	0.0186232	yes	down	591.64	694.36	536.45	266.55	128.05	440
Larvae	TRINITY_DN60076_c0_g1	2.179	1.12386	0.018707	yes	up	11.77	5.38	2.44	13.98	6.42	11.34
Larvae	TRINITY_DN140793_c0_g1	0.324	-1.62714	0.0187314	yes	down	0.96	1	1.93	0.39	0.33	0.5
Larvae	TRINITY_DN105603_c0_g1	0.237	-2.0796	0.0187663	yes	down	0.59	0.8	0.69	0.22	0.12	0.11
Larvae	TRINITY_DN60597_c0_g1	0.163	-2.61966	0.0187871	yes	down	0.47	0.24	0.77	0.16	0	0.09
Larvae	TRINITY_DN60219_c5_g1	9.231	3.20654	0.0188214	yes	up	1.07	0	0	4.37	6.57	2.71
Larvae	TRINITY_DN61823_c7_g2	3.085	1.62525	0.0188513	yes	up	0.53	1.24	1.89	3.02	4.11	4.21
Larvae	TRINITY_DN55232_c0_g1	1.946	0.960367	0.0188943	yes	up	1.82	2.32	1.98	2.92	4.13	3.38
Larvae	TRINITY_DN22413_c0_g1	0.041	-4.6048	0.0190117	yes	down	0.11	0.13	0.13	0	0	0
Larvae	TRINITY_DN63522_c3_g1	2.855	1.5133	0.0191028	yes	up	0.72	1.3	0.92	2.98	3.81	2.02
Larvae	TRINITY_DN45045_c0_g1	1.727	0.7881	0.0191187	yes	up	4.68	6.09	8.57	12.61	13.7	6.85
Larvae	TRINITY_DN63352_c9_g1	3.295	1.72047	0.0191661	yes	up	0.46	0.53	0.72	2.42	2.34	1.08
Larvae	TRINITY_DN2044_c0_g1	0.029	-5.09502	0.0192139	yes	down	10.37	6.25	535.7	5.12	10.91	0
Larvae	TRINITY_DN54897_c0_g1	1.51	0.59467	0.0192292	yes	up	2.37	2.72	2.42	3.85	3.43	4.04
Larvae	TRINITY_DN61242_c0_g1	0.113	-3.14087	0.0192676	yes	down	2.16	1.39	1.97	0	0.61	0
Larvae	TRINITY_DN65108_c0_g4	0.031	-5.0223	0.0193135	yes	down	0.19	1.32	1.12	0	0	0
Larvae	TRINITY_DN58310_c1_g1	1.64	0.713431	0.0193223	yes	up	5.2	6.32	9.09	11.81	13.58	7.64
Larvae	TRINITY_DN68824_c22_g1	1.545	0.627996	0.01934	yes	up	1.56	6.01	17.01	4.13	64.65	13.58
Larvae	TRINITY_DN57707_c1_g1	0.031	-5.01101	0.0193414	yes	down	0.15	0.17	0.68	0	0	0
Larvae	TRINITY_DN64984_c1_g1	1.892	0.919728	0.0194729	yes	up	6.98	7.51	6.96	23.73	12.52	9.33
Larvae	TRINITY_DN64647_c1_g2	0.64	-0.643512	0.0194928	yes	down	60.77	64.7	99.95	52.44	55.88	33.21
Larvae	TRINITY_DN62785_c0_g1	0.304	-1.71549	0.0196066	yes	down	45.76	53.12	95.11	15.21	36.5	12.48
Larvae	TRINITY_DN33732_c0_g1	64.468	6.01052	0.0196309	yes	up	0	0	0	1.48	1.81	0
Larvae	TRINITY_DN64275_c0_g2	1.744	0.802722	0.0197217	yes	up	0.63	0.82	0.88	0.91	1.45	1.38
Larvae	TRINITY_DN43006_c0_g1	0.236	-2.08546	0.0197468	yes	down	9.42	8.6	14.62	1.41	1.73	4.67
Larvae	TRINITY_DN66992_c0_g1	2.583	1.36922	0.0197469	yes	up	0.07	0.14	0.16	0.4	0.31	0.26
Larvae	TRINITY_DN68808_c4_g3	2.487	1.31443	0.0197543	yes	up	0.68	0.72	1.29	2.81	3.02	0.86
Larvae	TRINITY_DN63205_c5_g1	0.147	-2.76915	0.0197714	yes	down	0.39	1.07	0.89	0	0.11	0.22
Larvae	TRINITY_DN61458_c1_g1	0.259	-1.94748	0.0198248	yes	down	0.04	0.05	0.07	0.01	0.02	0.02
Larvae	TRINITY_DN56676_c0_g1	3.216	1.6854	0.0199027	yes	up	0.42	0.29	0.18	1.12	1	1
Larvae	TRINITY_DN40064_c0_g1	0.508	-0.97596	0.0199176	yes	down	2420.37	2146.12	1770.24	883.71	697.88	1811.66
Larvae	TRINITY_DN14665_c0_g1	86.242	6.43031	0.0200379	yes	up	0	0	0	25.28	6.77	0
Larvae	TRINITY_DN89944_c0_g1	1.594	0.673047	0.0200623	yes	up	12.68	20.03	21.26	28.04	35.47	22.32
Larvae	TRINITY_DN67522_c1_g1	0.269	-1.89658	0.0201011	yes	down	0.16	0.08	0.17	0.02	0.02	0.09
Larvae	TRINITY_DN60421_c0_g1	2.617	1.38788	0.0201907	yes	up	2.13	1.69	2.97	13.43	4.83	2.16
Larvae	TRINITY_DN65913_c7_g1	0.214	-2.22128	0.0202093	yes	down	4.69	3.14	1.6	1.15	0.44	0.41
Larvae	TRINITY_DN63387_c0_g5	0.005	-7.7941	0.0202836	yes	down	2.09	0.19	0	0	0	0
Larvae	TRINITY_DN35822_c0_g1	1.52	0.603686	0.0202999	yes	up	9.31	13.03	16.23	21.98	22.02	14.27
Larvae	TRINITY_DN67357_c1_g1	0.402	-1.31403	0.020316	yes	down	0.08	0.11	0.17	0.07	0.04	0.05
Larvae	TRINITY_DN7747_c0_g1	0.031	-5.01898	0.0203203	yes	down	0.04	0.21	0.37	0	0	0
Larvae	TRINITY_DN56914_c0_g1	0.283	-1.82116	0.0204017	yes	down	0.68	0.41	0.34	0.05	0.19	0.07
Larvae	TRINITY_DN63425_c3_g1	37.889	5.24372	0.0204072	yes	up	0	0	0	3.44	0.72	0.33
Larvae	TRINITY_DN64926_c0_g1	0.659	-0.602624	0.0204495	yes	down	5.15	4.15	8.18	3.85	3.97	3.64
Larvae	TRINITY_DN7601_c0_g1	0.236	-2.08092	0.0204743	yes	down	5.54	20.04	33.82	5.01	1.59	7.34
Larvae	TRINITY_DN59625_c3_g3	0.012	-6.41188	0.0204822	yes	down	0	1.34	3.47	0	0	0
Larvae	TRINITY_DN64162_c1_g3	3.075	1.62038	0.0204867	yes	up	0.25	0.23	0.47	1.19	1.25	0.52
Larvae	TRINITY_DN66413_c2_g1	0.303	-1.72324	0.0205081	yes	down	0.33	0.22	0.19	0.08	0.06	0.08
Larvae	TRINITY_DN67867_c1_g1	0.662	-0.595833	0.0205104	yes	down	6.85	7.36	7.28	4.42	3.84	6.04
Larvae	TRINITY_DN68143_c1_g1	0.603	-0.72952	0.0205139	yes	down	5.34	3.89	4.21	2.58	2.39	3.16
Larvae	TRINITY_DN47785_c0_g1	16.663	4.05856	0.0205141	yes	up	0.36	0.21	1.26	19.96	11.67	0
Larvae	TRINITY_DN59553_c0_g1	1.562	0.64351	0.0205434	yes	up	4.45	5.72	7.41	10.14	10.72	6.44
Larvae	TRINITY_DN66675_c0_g1	1.603	0.680756	0.0205489	yes	up	4.95	5.45	7.25	10.03	12.06	6.01
Larvae	TRINITY_DN65061_c6_g4	0.027	-5.2335	0.020583	yes	down	0.06	0.22	0.73	0	0	0
Larvae	TRINITY_DN57928_c4_g3	0.62	-0.688633	0.0206476	yes	down	3.52	5.48	8.19	4.65	3.73	3.57
Larvae	TRINITY_DN156208_c0_g1	28.699	4.84292	0.0206504	yes	up	0	0	0	0.35	0.48	0.09
Larvae	TRINITY_DN55133_c0_g1	0.041	-4.59692	0.0206509	yes	down	0.23	0.13	0.2	0	0	0
Larvae	TRINITY_DN64274_c1_g1	1.653	0.72533	0.0206664	yes	up	3.47	3.76	4.73	5.25	10.27	5.54
Larvae	TRINITY_DN53952_c1_g1	0.182	-2.45886	0.0206753	yes	down	0.09	0.43	0.09	0.05	0.04	0.02
Larvae	TRINITY_DN59060_c0_g1	10.315	3.36667	0.0206971	yes	up	0	0.03	0	0.1	0.19	0.17
Larvae	TRINITY_DN63513_c4_g2	0.503	-0.991034	0.0207043	yes	down	2.63	2.36	7.52	2.09	2.31	1.46
Larvae	TRINITY_DN66376_c0_g1	2.213	1.1461	0.0208738	yes	up	0.64	1.61	0.85	1.51	2.64	2.78
Larvae	TRINITY_DN64923_c0_g2	0.66	-0.600485	0.0208826	yes	down	2.57	1.59	1.92	1.69	1.06	1.1
Larvae	TRINITY_DN59839_c3_g1	0.597	-0.745352	0.0209058	yes	down	1.43	1.31	1.32	0.84	0.83	0.97
Larvae	TRINITY_DN66191_c3_g1	3.656	1.87042	0.0209119	yes	up	0.03	0.01	0.03	0.82	0.07	0.1
Larvae	TRINITY_DN54116_c0_g1	10.769	3.42881	0.020912	yes	up	2.31	0	0	2.77	14.85	18.3
Larvae	TRINITY_DN66759_c2_g1	0.041	-4.60686	0.0209236	yes	down	0.72	1.12	0.57	0	0	0
Larvae	TRINITY_DN60084_c0_g2	2.319	1.21358	0.0209935	yes	up	0.61	0.8	0.94	1.93	2.48	0.86
Larvae	TRINITY_DN57195_c0_g1	4.472	2.16092	0.0209957	yes	up	0.12	0.14	1.09	1.48	2.11	0.28
Larvae	TRINITY_DN60030_c3_g3	2.036	1.02609	0.0210135	yes	up	3.63	2.8	3.91	8.71	5.88	6.86
Larvae	TRINITY_DN30816_c0_g1	1.92	0.940794	0.0211244	yes	up	0.91	1.14	1.3	2.01	2.32	2.08
Larvae	TRINITY_DN36051_c0_g1	0.103	-3.27349	0.0211665	yes	down	14.29	6.6	29.01	0	0	4.81
Larvae	TRINITY_DN61110_c1_g2	4.241	2.08457	0.0211957	yes	up	49.21	41.03	160.14	854.83	449.07	89.18
Larvae	TRINITY_DN64037_c13_g1	0.499	-1.00241	0.0212554	yes	down	3.01	2.31	5.19	1.96	1.03	2.19
Larvae	TRINITY_DN64655_c6_g1	2.378	1.24977	0.02126	yes	up	10.32	6.59	9.27	22.62	26.64	17.63
Larvae	TRINITY_DN62122_c6_g2	0.117	-3.09622	0.0212853	yes	down	2.64	5.16	3.05	0	0	1.55
Larvae	TRINITY_DN66567_c0_g3	0.029	-5.11766	0.021288	yes	down	0.11	0.04	0.39	0	0	0
Larvae	TRINITY_DN63818_c2_g1	20.165	4.33376	0.0212981	yes	up	0	0	1.25	37.12	17.28	0
Larvae	TRINITY_DN58854_c0_g1	26.308	4.71742	0.0213389	yes	up	0	0	0	0.04	0.14	0.06
Larvae	TRINITY_DN60297_c0_g2	0.1	-3.32022	0.0214481	yes	down	0.14	0.35	0.3	0	0	0.06
Larvae	TRINITY_DN67337_c2_g2	0.348	-1.52177	0.0214494	yes	down	2.48	0.8	2.88	0.51	0.36	0.45
Larvae	TRINITY_DN64366_c2_g2	0.568	-0.815424	0.0215593	yes	down	2.81	2.2	3.06	1.82	1.23	1.55
Larvae	TRINITY_DN37020_c0_g1	0.455	-1.13705	0.0215664	yes	down	86.6	60.1	51.43	21.18	35.77	40.58
Larvae	TRINITY_DN28054_c0_g1	3.564	1.83358	0.0215821	yes	up	4.8	1.16	3.56	13.71	12.2	12.55
Larvae	TRINITY_DN28032_c0_g1	0.034	-4.88601	0.0216179	yes	down	0.28	0.48	0.08	0	0	0
Larvae	TRINITY_DN55740_c0_g1	0.034	-4.88601	0.0216179	yes	down	0.25	0.44	0.08	0	0	0
Larvae	TRINITY_DN68706_c1_g1	1.55	0.632125	0.0216274	yes	up	0.59	0.37	0.41	0.87	0.9	0.62
Larvae	TRINITY_DN57838_c1_g1	0.516	-0.953738	0.0216422	yes	down	2.1	1.65	2.51	1.32	0.73	1.18
Larvae	TRINITY_DN105602_c0_g1	6.186	2.62911	0.0216704	yes	up	0.04	0.02	0	0.11	0.2	0.13
Larvae	TRINITY_DN67160_c4_g1	3.125	1.64393	0.0217172	yes	up	2.12	13.94	14.68	11.01	7.94	8.1
Larvae	TRINITY_DN47451_c0_g1	10.671	3.41564	0.0217814	yes	up	0	0.02	0	0.12	0.03	0.06
Larvae	TRINITY_DN56384_c0_g2	59.307	5.89014	0.021804	yes	up	0	0	0	0.42	0	0.17
Larvae	TRINITY_DN61268_c0_g2	10.124	3.33974	0.0218234	yes	up	0.43	0	0	0.28	0.53	0.12
Larvae	TRINITY_DN57615_c0_g2	1.704	0.769177	0.0218394	yes	up	10.55	20.12	21.24	29.12	35.96	23.06
Larvae	TRINITY_DN67409_c2_g1	2.118	1.08279	0.0218601	yes	up	7.83	26.58	18.7	59.61	62.07	49.53
Larvae	TRINITY_DN40242_c0_g1	2.033	1.02382	0.0218714	yes	up	1.65	61.91	2.94	19.94	20.95	51.39
Larvae	TRINITY_DN65712_c3_g2	0.315	-1.666	0.0218809	yes	down	0.12	0.12	0.17	0.03	0.05	0.05
Larvae	TRINITY_DN59638_c2_g2	0.637	-0.65105	0.0219003	yes	down	7.97	9.52	7.8	8.58	7	9.22
Larvae	TRINITY_DN63403_c0_g1	0.24	-2.0594	0.0219172	yes	down	0.09	0.17	0.22	0.08	0.02	0.01
Larvae	TRINITY_DN67059_c2_g1	0.037	-4.75549	0.0219371	yes	down	0.76	0.9	2.76	0	0	0
Larvae	TRINITY_DN65269_c0_g1	0.535	-0.903733	0.0219375	yes	down	9.41	5.22	16.27	6.29	4.82	5.04
Larvae	TRINITY_DN21916_c0_g1	0.033	-4.90095	0.0219617	yes	down	0.52	3.67	2.5	0	0	0
Larvae	TRINITY_DN58735_c0_g1	0.461	-1.11677	0.0219624	yes	down	317.8	384.08	295.45	158.27	72.95	256.1
Larvae	TRINITY_DN62890_c6_g1	0.227	-2.13956	0.0219647	yes	down	0.69	0.93	1.67	0.13	0.38	0.12
Larvae	TRINITY_DN61118_c0_g1	0.26	-1.94087	0.0219775	yes	down	0.7	0.55	0.85	0.35	0.18	0.03
Larvae	TRINITY_DN60275_c6_g2	2.687	1.42618	0.0221624	yes	up	2.05	0.84	0.67	4.22	2.35	1.3
Larvae	TRINITY_DN63592_c4_g3	3.066	1.61659	0.0221627	yes	up	0.07	0.1	0.13	0.42	0.25	0.17
Larvae	TRINITY_DN60955_c3_g2	0.172	-2.54132	0.022174	yes	down	0.44	0.78	0.54	0.18	0	0.04
Larvae	TRINITY_DN61421_c0_g3	1.786	0.836861	0.0221915	yes	up	159.38	110.18	127.55	138.51	278.13	293.03
Larvae	TRINITY_DN61853_c1_g1	0.543	-0.882216	0.0222153	yes	down	11.45	18.81	25.98	11.41	10.07	9.07
Larvae	TRINITY_DN60281_c0_g2	0.361	-1.47122	0.022303	yes	down	0.29	0.45	0.62	0.22	0.15	0.11
Larvae	TRINITY_DN68261_c1_g2	0.664	-0.59031	0.0223549	yes	down	33.62	26.33	23.38	19.37	22.2	14.13
Larvae	TRINITY_DN57518_c0_g1	1.812	0.857737	0.0224608	yes	up	3.65	5.2	10.23	12.9	11.57	9.67
Larvae	TRINITY_DN38327_c0_g1	0.412	-1.27995	0.0225394	yes	down	0.39	0.43	0.51	0.15	0.19	0.2
Larvae	TRINITY_DN57128_c1_g1	0.632	-0.662668	0.022597	yes	down	5.03	3.47	3.49	5.74	2.34	2.24
Larvae	TRINITY_DN51751_c0_g2	2.02	1.01405	0.0226003	yes	up	3.9	5.92	3.62	8.77	10.96	9.2
Larvae	TRINITY_DN51358_c0_g1	1.778	0.830277	0.0226404	yes	up	6.97	9.32	9.98	12.95	16.64	7.68
Larvae	TRINITY_DN50016_c0_g1	0.447	-1.16158	0.0226459	yes	down	511.32	529.65	433.67	220.19	94.79	367.45
Larvae	TRINITY_DN57762_c0_g1	0.126	-2.98542	0.0227193	yes	down	0.09	0.12	0.11	0.07	0	0
Larvae	TRINITY_DN57403_c0_g1	0.491	-1.02607	0.0227374	yes	down	0.26	0.44	0.47	0.17	0.14	0.26
Larvae	TRINITY_DN50145_c0_g1	2.751	1.45981	0.0227446	yes	up	0.55	0.59	0.42	1.08	0.91	1.67
Larvae	TRINITY_DN61619_c0_g1	2.915	1.54365	0.0227911	yes	up	0.16	0.09	0.1	0.62	0.28	0.13
Larvae	TRINITY_DN58182_c2_g6	22.713	4.50544	0.0228133	yes	up	0	0	0	0.26	0.15	0.13
Larvae	TRINITY_DN65163_c0_g2	22.713	4.50544	0.0228133	yes	up	0	0	0	10.07	6.04	5.54
Larvae	TRINITY_DN48894_c0_g1	0.626	-0.675692	0.0228474	yes	down	338.29	289.96	213.44	178.12	188.63	208.83
Larvae	TRINITY_DN64760_c1_g1	0.4	-1.3202	0.022856	yes	down	0.19	0.5	0.48	0.19	0.13	0.13
Larvae	TRINITY_DN63292_c0_g1	0.589	-0.763838	0.0229076	yes	down	86.97	44.79	99.11	43.24	36.46	32.82
Larvae	TRINITY_DN62465_c2_g1	3.498	1.80633	0.0229402	yes	up	16.51	19.26	65.44	123.21	187.62	30.27
Larvae	TRINITY_DN59026_c0_g1	0.462	-1.11379	0.0229549	yes	down	0.36	0.37	0.36	0.16	0.18	0.16
Larvae	TRINITY_DN62778_c1_g3	1.96	0.970849	0.0230334	yes	up	0.62	1.09	1.27	2.23	2.09	1.51
Larvae	TRINITY_DN48162_c1_g2	0.288	-1.79819	0.0230589	yes	down	4.54	5.26	11.89	1.95	0.67	3.5
Larvae	TRINITY_DN140113_c0_g1	0.291	-1.77912	0.0230738	yes	down	3.38	3.62	1.56	1.36	0.31	0.84
Larvae	TRINITY_DN65434_c4_g3	1.594	0.672351	0.0230782	yes	up	15.77	29.02	23.06	47.73	28.11	46.9
Larvae	TRINITY_DN42163_c0_g1	2.284	1.19152	0.0231047	yes	up	6.99	7.3	12.26	16.55	18.89	9.59
Larvae	TRINITY_DN67498_c0_g1	0.017	-5.85397	0.0231326	yes	down	0.5	0.63	0	0	0	0
Larvae	TRINITY_DN58294_c2_g3	0.157	-2.67372	0.0231469	yes	down	0.83	1.9	0.48	0.19	0.31	0
Larvae	TRINITY_DN63554_c7_g1	25.772	4.68776	0.0231932	yes	up	0	0	0	5.12	6.09	1.41
Larvae	TRINITY_DN58783_c0_g1	1.557	0.639146	0.0232219	yes	up	13.63	31.28	29.44	38.22	36.78	39.2
Larvae	TRINITY_DN57987_c7_g2	2.329	1.21962	0.0232251	yes	up	1.15	2.88	2.5	5.56	5.95	3.62
Larvae	TRINITY_DN55227_c0_g1	0.527	-0.924645	0.023326	yes	down	0.74	1.09	1.11	0.62	0.32	0.6
Larvae	TRINITY_DN58928_c0_g2	0.034	-4.86562	0.0233649	yes	down	0.38	0.21	0.07	0	0	0
Larvae	TRINITY_DN42295_c2_g1	0.037	-4.73745	0.023367	yes	down	0.63	0.15	0.59	0	0	0
Larvae	TRINITY_DN56482_c0_g1	0.037	-4.73745	0.023367	yes	down	0.09	0.03	0.07	0	0	0
Larvae	TRINITY_DN59476_c0_g1	1.572	0.652972	0.0233925	yes	up	2.27	3.23	4.51	5.19	5.68	4.68
Larvae	TRINITY_DN33832_c0_g1	4.441	2.15096	0.0234052	yes	up	2.1	6.38	9.11	42.7	34.99	6.91
Larvae	TRINITY_DN60103_c11_g1	0.191	-2.38819	0.0234107	yes	down	0.47	0.31	0.28	0.11	0	0.08
Larvae	TRINITY_DN57076_c0_g2	1.813	0.858563	0.0234596	yes	up	7.1	12.42	16.76	19.18	26.63	18.6
Larvae	TRINITY_DN61369_c9_g1	2.966	1.56836	0.0234683	yes	up	0.33	0.91	0.41	1.15	2.37	1.99
Larvae	TRINITY_DN60457_c0_g1	0.084	-3.57132	0.0234719	yes	down	0.12	0.02	0.14	0	0	0.02
Larvae	TRINITY_DN66147_c1_g6	0.652	-0.61669	0.0234824	yes	down	2.38	2.66	3.21	1.61	1.89	1.83
Larvae	TRINITY_DN48404_c0_g2	8.815	3.13991	0.0235142	yes	up	0.54	0	0	1.82	3.07	0.78
Larvae	TRINITY_DN107769_c0_g1	30.218	4.91733	0.0235279	yes	up	0	0	0	1.01	0.28	0.13
Larvae	TRINITY_DN59032_c5_g3	2.925	1.54826	0.0235574	yes	up	1.9	1.47	3	3.84	10.38	4.78
Larvae	TRINITY_DN52038_c0_g1	0.186	-2.42994	0.0236183	yes	down	0.44	0.57	0.51	0	0.14	0.13
Larvae	TRINITY_DN55997_c3_g1	4.185	2.06539	0.0236457	yes	up	0.12	0.27	0.28	0.8	0.6	1.51
Larvae	TRINITY_DN66505_c0_g1	0.236	-2.08555	0.0236457	yes	down	8.91	13.01	97.41	5.68	7.84	10.73
Larvae	TRINITY_DN59744_c0_g1	5.468	2.45095	0.0237254	yes	up	0.03	0.17	0.04	0.39	1.32	0.23
Larvae	TRINITY_DN68305_c18_g2	3.931	1.97494	0.0237597	yes	up	8.57	17.42	16.77	74.51	87.2	7.58
Larvae	TRINITY_DN64548_c0_g1	54.495	5.76806	0.0237795	yes	up	0	0	0	8.5	4.26	0
Larvae	TRINITY_DN57139_c0_g1	0.619	-0.691983	0.0238725	yes	down	1351.4	855.85	727.18	734.64	568.74	546.3
Larvae	TRINITY_DN28234_c0_g1	0.23	-2.11734	0.0238793	yes	down	0.38	0.22	0.66	0.16	0.06	0.05
Larvae	TRINITY_DN46314_c0_g1	0.098	-3.34684	0.023904	yes	down	3	9.21	13.1	1.82	0	0
Larvae	TRINITY_DN64416_c1_g6	0.098	-3.34684	0.023904	yes	down	0.19	0.56	0.79	0.11	0	0
Larvae	TRINITY_DN49538_c0_g2	25.521	4.67362	0.0239054	yes	up	0	0	0	0.06	0.02	0.1
Larvae	TRINITY_DN57804_c0_g1	3.603	1.84902	0.0239656	yes	up	0.63	3.81	3.11	12.64	11.92	2.69
Larvae	TRINITY_DN59526_c8_g3	0.187	-2.41526	0.0239771	yes	down	1.52	2.16	0.82	0.4	0	0.41
Larvae	TRINITY_DN65751_c1_g1	1.557	0.638517	0.0239805	yes	up	20.25	21.75	27.13	37.61	43.73	23.37
Larvae	TRINITY_DN63313_c0_g2	1.624	0.699932	0.024	yes	up	1.95	1.9	2.95	3.89	4.35	2.76
Larvae	TRINITY_DN57699_c0_g1	0.376	-1.41052	0.0240134	yes	down	2.64	1.38	2.06	1.12	0.82	0.38
Larvae	TRINITY_DN48965_c2_g1	0.106	-3.23494	0.0240326	yes	down	1	5.24	2.81	0	0	1.11
Larvae	TRINITY_DN41758_c0_g1	0.041	-4.60854	0.0240501	yes	down	0.32	0.35	0.99	0	0	0
Larvae	TRINITY_DN68253_c0_g1	0.041	-4.60854	0.0240501	yes	down	0.08	0.09	0.23	0	0	0
Larvae	TRINITY_DN64418_c2_g7	0.169	-2.56078	0.0240656	yes	down	1.39	1.26	0.91	0	0.2	0.08
Larvae	TRINITY_DN62752_c2_g2	0.161	-2.6327	0.0240689	yes	down	2.54	3.01	3.08	0.59	0	0.64
Larvae	TRINITY_DN53434_c0_g1	1.549	0.631325	0.0241415	yes	up	36.83	23.35	27.53	45.73	55.14	36.65
Larvae	TRINITY_DN66466_c3_g1	0.041	-4.61471	0.0242212	yes	down	0.07	0.2	0.07	0	0	0
Larvae	TRINITY_DN64164_c0_g2	1.551	0.63323	0.0242245	yes	up	4.96	5.45	6.34	8.31	11.53	5.81
Larvae	TRINITY_DN63931_c0_g1	0.226	-2.14719	0.0242495	yes	down	0.03	0.03	0.09	0.02	0.01	0.01
Larvae	TRINITY_DN63731_c0_g1	1.51	0.594997	0.0245208	yes	up	12.55	20.9	33.57	38.3	35.1	28.62
Larvae	TRINITY_DN66009_c2_g1	0.596	-0.746164	0.0245565	yes	down	50.5	34.05	30.85	38.36	13.52	20.81
Larvae	TRINITY_DN62119_c0_g1	0.29	-1.78811	0.0245731	yes	down	0.11	0.35	0.31	0.09	0.03	0.09
Larvae	TRINITY_DN57347_c0_g1	0.469	-1.09101	0.0247009	yes	down	1.18	1.31	1.55	0.7	0.59	0.6
Larvae	TRINITY_DN19739_c1_g1	26.114	4.70675	0.0247649	yes	up	0	0	0	3.63	7.18	1.33
Larvae	TRINITY_DN65650_c2_g2	26.114	4.70675	0.0247649	yes	up	0	0	0	0.23	0.56	0.14
Larvae	TRINITY_DN54499_c0_g1	13.392	3.74334	0.0248993	yes	up	0	0.07	0.07	1.14	0	0.95
Larvae	TRINITY_DN67033_c1_g1	1.679	0.747722	0.0249282	yes	up	0.54	0.82	0.87	1.42	1.46	0.85
Larvae	TRINITY_DN54561_c0_g1	0.523	-0.934621	0.0249296	yes	down	5.58	4.85	5.01	2.57	3.53	3.19
Larvae	TRINITY_DN4978_c0_g1	2.711	1.43902	0.0249972	yes	up	22.12	13.79	43.1	92.81	99.09	27.95
Larvae	TRINITY_DN62411_c0_g2	0.046	-4.4472	0.0250752	yes	down	0.05	0.08	0.09	0	0	0
Larvae	TRINITY_DN55358_c0_g1	0.219	-2.1911	0.0251156	yes	down	0.38	0.51	0.18	0.05	0.13	0.05
Larvae	TRINITY_DN63186_c0_g1	0.582	-0.780679	0.0251582	yes	down	2.53	2.56	1.63	1.29	1.08	1.43
Larvae	TRINITY_DN68565_c1_g1	0.192	-2.38064	0.0251712	yes	down	0.89	0.11	1.57	0.37	0.03	0.23
Larvae	TRINITY_DN50574_c0_g1	0.417	-1.26296	0.025241	yes	down	9.6	9.24	14.37	5.51	2.75	5.86
Larvae	TRINITY_DN50083_c0_g1	0.091	-3.4586	0.0252814	yes	down	1.26	1.45	28.41	0.2	1.01	1.45
Larvae	TRINITY_DN52070_c0_g1	0.467	-1.09907	0.0253295	yes	down	2.64	1.99	2.22	1.69	0.65	0.91
Larvae	TRINITY_DN144050_c0_g1	0.13	-2.94653	0.0253943	yes	down	0.74	2.61	4.88	0	0.49	0.45
Larvae	TRINITY_DN62690_c0_g1	2.537	1.34302	0.0254035	yes	up	0.29	0.56	0.53	1.07	1.7	0.44
Larvae	TRINITY_DN63307_c6_g1	1.513	0.597655	0.0254039	yes	up	2.25	3.01	1.69	2.78	4.23	2.88
Larvae	TRINITY_DN59310_c0_g1	2.485	1.31347	0.0254153	yes	up	0.96	0.42	1.02	2.28	2.87	1.12
Larvae	TRINITY_DN57510_c2_g1	0.395	-1.34	0.02545	yes	down	0.56	0.94	1.17	0.42	0.23	0.38
Larvae	TRINITY_DN67946_c1_g1	4.915	2.29716	0.0254519	yes	up	0.23	0.07	0.25	1.64	3.51	0.21
Larvae	TRINITY_DN60287_c0_g1	0.479	-1.06122	0.0254574	yes	down	0.68	0.65	0.61	1.47	0.19	0.34
Larvae	TRINITY_DN61622_c0_g3	0.645	-0.6327	0.025502	yes	down	12.62	9.18	17.37	8.43	10.6	7
Larvae	TRINITY_DN171336_c0_g1	0.008	-6.89301	0.0255324	yes	down	10.12	0	1.12	0	0	0
Larvae	TRINITY_DN59738_c0_g1	0.498	-1.00615	0.0255432	yes	down	2.72	2.08	9.35	1.42	1.4	1.59
Larvae	TRINITY_DN55284_c0_g1	2.063	1.04501	0.0255734	yes	up	1.46	1.13	1.11	3.44	2.8	1.54
Larvae	TRINITY_DN7441_c0_g1	0.56	-0.837576	0.0255969	yes	down	0.35	0.37	0.72	0.35	0.21	0.25
Larvae	TRINITY_DN43023_c0_g1	10.492	3.39118	0.0256042	yes	up	0	0	0.13	0.25	0.99	0.52
Larvae	TRINITY_DN59702_c2_g1	1.884	0.91365	0.02561	yes	up	0.57	0.62	0.43	0.94	0.88	1.19
Larvae	TRINITY_DN103635_c0_g1	0.071	-3.8167	0.0256417	yes	down	0.16	0.68	0.05	0	0.05	0
Larvae	TRINITY_DN49745_c0_g1	0.075	-3.74364	0.0256447	yes	down	0.26	0.07	1.06	0	0	0.07
Larvae	TRINITY_DN65165_c7_g2	0.18	-2.47162	0.0256553	yes	down	0.21	0.89	0.74	0.17	0	0.19
Larvae	TRINITY_DN53277_c0_g1	0.079	-3.65335	0.0256953	yes	down	0.12	0.03	0.89	0.03	0.04	0
Larvae	TRINITY_DN59957_c4_g1	0.511	-0.967355	0.0257463	yes	down	4.99	5.13	3.99	5.37	1.73	2.22
Larvae	TRINITY_DN56042_c0_g1	3.824	1.93525	0.0257842	yes	up	0.05	0.24	0.31	0.78	1.12	0.43
Larvae	TRINITY_DN59763_c9_g1	9.5	3.24798	0.0257982	yes	up	0	0.07	0	0.2	0.29	0.33
Larvae	TRINITY_DN50656_c0_g1	1.805	0.852333	0.0258144	yes	up	2.32	3.78	5.03	8.55	9.66	3.92
Larvae	TRINITY_DN52556_c0_g1	1.622	0.697442	0.0258287	yes	up	5.23	8.17	10.51	14.18	13.39	10.62
Larvae	TRINITY_DN67327_c0_g1	0.263	-1.928	0.0258978	yes	down	0.11	0.15	0.51	0.05	0.02	0.02
Larvae	TRINITY_DN65562_c0_g1	0.582	-0.781609	0.0259161	yes	down	1.81	1.79	3.15	1.93	0.92	1.08
Larvae	TRINITY_DN60962_c3_g1	0.611	-0.710279	0.0260277	yes	down	5.46	6.53	3.87	2.6	3.44	3.71
Larvae	TRINITY_DN65812_c0_g1	2.361	1.23922	0.0261104	yes	up	0.13	0.09	0.06	0.23	0.15	0.24
Larvae	TRINITY_DN60432_c0_g1	2.42	1.27525	0.0261126	yes	up	1.77	2.3	6.89	12.14	4.61	11.9
Larvae	TRINITY_DN59726_c7_g1	0.301	-1.73176	0.0261173	yes	down	0.73	0.9	0.61	0.29	0.06	0.3
Larvae	TRINITY_DN55213_c0_g1	0.107	-3.23088	0.0261412	yes	down	10.1	1.73	6.19	1.7	0	0
Larvae	TRINITY_DN59697_c0_g1	0.168	-2.56948	0.0261573	yes	down	0.48	0.39	3.34	0.36	0.27	0.12
Larvae	TRINITY_DN63815_c1_g1	0.141	-2.82144	0.0261786	yes	down	19.15	23.15	291.15	17.43	23.74	14.3
Larvae	TRINITY_DN59714_c2_g1	2.054	1.03852	0.026318	yes	up	0.41	0.62	0.87	1.37	1.6	0.93
Larvae	TRINITY_DN56281_c0_g1	0.096	-3.38235	0.0263265	yes	down	9.02	5.15	0.37	1.38	0.41	0
Larvae	TRINITY_DN68756_c4_g2	1.586	0.665247	0.026356	yes	up	2.31	2.33	11.79	3.39	9.73	3.17
Larvae	TRINITY_DN61503_c0_g1	1.547	0.629615	0.0263618	yes	up	26.49	31.04	39.09	63.45	54.95	31.15
Larvae	TRINITY_DN61618_c0_g1	6.347	2.66599	0.0264207	yes	up	0.12	0	0.15	0.84	0.47	0.72
Larvae	TRINITY_DN61002_c7_g6	3.025	1.59671	0.0265824	yes	up	0.57	2.43	1.57	4.95	5.87	3.15
Larvae	TRINITY_DN61692_c0_g1	1.52	0.603741	0.0266018	yes	up	7.8	12.67	15.53	19.29	22.17	14.15
Larvae	TRINITY_DN63190_c9_g3	0.327	-1.61149	0.0266629	yes	down	1.34	1.37	1.93	0.37	0.21	0.76
Larvae	TRINITY_DN61949_c8_g5	0.041	-4.60105	0.0267409	yes	down	1.35	1.59	0.41	0	0	0
Larvae	TRINITY_DN57050_c0_g1	1.645	0.717844	0.0267671	yes	up	4.39	6	7.32	11.62	11.36	6.1
Larvae	TRINITY_DN54613_c0_g1	0.299	-1.73997	0.0267703	yes	down	3.69	7.28	11.62	2.59	0.8	6.64
Larvae	TRINITY_DN42539_c0_g1	1.891	0.919404	0.0267744	yes	up	9.82	6.19	4.83	12.58	17.2	10.33
Larvae	TRINITY_DN60674_c0_g3	9.042	3.17657	0.0268168	yes	up	0.09	0	0	0.33	0.1	0.52
Larvae	TRINITY_DN63064_c1_g1	2.703	1.43476	0.0268721	yes	up	104.17	273.59	560.31	1015.13	974.61	401.19
Larvae	TRINITY_DN60572_c4_g1	6.441	2.68728	0.0268724	yes	up	0.78	0	0.15	2.06	3.65	1.07
Larvae	TRINITY_DN60345_c0_g1	1.639	0.712928	0.0269363	yes	up	60.34	88.59	130.75	165.55	181.62	106.55
Larvae	TRINITY_DN31871_c0_g1	0.419	-1.25373	0.0269456	yes	down	0.42	0.83	0.9	0.22	0.36	0.3
Larvae	TRINITY_DN66043_c1_g5	0.274	-1.8675	0.0269815	yes	down	0.3	0.58	0.45	0.22	0.02	0.12
Larvae	TRINITY_DN57534_c0_g1	1.552	0.634107	0.0270401	yes	up	46.52	29.58	30.7	45.58	60.65	59.36
Larvae	TRINITY_DN53819_c0_g1	0.629	-0.668567	0.0270607	yes	down	1.38	1.13	1.62	1.04	0.69	0.78
Larvae	TRINITY_DN49992_c0_g1	9.319	3.22024	0.0270815	yes	up	0	0	0.03	0.19	0.11	0.1
Larvae	TRINITY_DN62188_c6_g1	3.193	1.67496	0.0271409	yes	up	0.09	1.48	0.35	1.96	0.9	0.81
Larvae	TRINITY_DN63510_c6_g1	0.518	-0.948994	0.027147	yes	down	0.88	0.76	1.1	0.43	0.5	0.46
Larvae	TRINITY_DN59384_c0_g2	0.041	-4.61844	0.0272056	yes	down	0.19	0.89	0.9	0	0	0
Larvae	TRINITY_DN50238_c0_g1	1.649	0.721669	0.0272377	yes	up	11.5	13.62	21.83	28.46	31.55	16.94
Larvae	TRINITY_DN66530_c2_g3	0.603	-0.728986	0.0272729	yes	down	0.44	0.38	0.56	0.27	0.27	0.29
Larvae	TRINITY_DN27569_c0_g1	0.046	-4.44944	0.0273113	yes	down	0.03	0.07	0.04	0	0	0
Larvae	TRINITY_DN64668_c4_g1	2.878	1.5253	0.0273928	yes	up	0.17	0.59	0.47	0.8	1.71	0.54
Larvae	TRINITY_DN58302_c0_g1	0.453	-1.1416	0.0273939	yes	down	0.62	0.77	0.9	0.29	0.22	0.5
Larvae	TRINITY_DN18425_c0_g1	0.256	-1.96695	0.0273967	yes	down	1.86	0.63	1.02	0.49	0.14	0.25
Larvae	TRINITY_DN49651_c0_g1	20.131	4.33134	0.0274199	yes	up	0	0	0	0.2	0.15	0.13
Larvae	TRINITY_DN65165_c8_g1	1.841	0.880175	0.0274817	yes	up	8.42	19.48	7.71	29.52	20.64	19.33
Larvae	TRINITY_DN62081_c2_g5	3.095	1.63002	0.0275256	yes	up	3.98	1.32	0.73	5.89	9.2	4.19
Larvae	TRINITY_DN53476_c0_g1	1.977	0.982986	0.0275652	yes	up	6.89	11.45	7.91	21.56	17.77	12.7
Larvae	TRINITY_DN22751_c0_g1	2.839	1.50524	0.0275857	yes	up	0.53	0.43	1.05	1.79	2.84	1.12
Larvae	TRINITY_DN59797_c0_g1	3.943	1.97923	0.0276403	yes	up	0.06	0.11	0.04	0.42	0.19	0.14
Larvae	TRINITY_DN46940_c0_g1	0.042	-4.58902	0.027642	yes	down	0.3	0.07	0.21	0	0	0
Larvae	TRINITY_DN63655_c1_g2	2.452	1.29418	0.0276607	yes	up	0.25	0.39	0.68	1.49	1.24	0.47
Larvae	TRINITY_DN58913_c4_g1	0.208	-2.26468	0.0277094	yes	down	14.45	3.07	7.33	3.02	1.19	1.1
Larvae	TRINITY_DN68247_c1_g1	1.603	0.680597	0.0277334	yes	up	38.11	24.24	28.58	45.01	62.88	31.63
Larvae	TRINITY_DN65097_c23_g4	4.002	2.00061	0.0277808	yes	up	0.04	0.01	0.04	0.14	0.16	0.05
Larvae	TRINITY_DN143763_c0_g1	20.312	4.34424	0.0278017	yes	up	0	0	0	0.52	0.6	0.82
Larvae	TRINITY_DN56148_c0_g1	1.81	0.855831	0.0278822	yes	up	5.08	8.89	12.58	17.84	15.19	14.94
Larvae	TRINITY_DN64416_c1_g7	0.096	-3.38668	0.0279387	yes	down	0.99	0.34	0.23	0	0	0.11
Larvae	TRINITY_DN66905_c0_g1	1.515	0.59966	0.0279683	yes	up	7.44	9.63	13.33	18.24	22.14	11.67
Larvae	TRINITY_DN68255_c1_g3	0.399	-1.32715	0.0279815	yes	down	5.33	3.46	6.36	2.03	1.94	2.15
Larvae	TRINITY_DN58237_c0_g1	2.387	1.25509	0.0279905	yes	up	0.29	0.4	0.27	0.52	0.94	0.83
Larvae	TRINITY_DN66197_c2_g1	3.112	1.63802	0.028012	yes	up	0.07	0.04	0.07	0.35	0.2	0.05
Larvae	TRINITY_DN55328_c2_g3	0.634	-0.656515	0.0280333	yes	down	12.73	10.26	8.38	7.24	5.65	5.6
Larvae	TRINITY_DN58902_c0_g1	0.626	-0.676537	0.0280628	yes	down	9.16	8.58	15.27	9.41	4.99	6.25
Larvae	TRINITY_DN47911_c0_g1	20.451	4.35408	0.0281132	yes	up	0	0	0	0.25	0.6	0.37
Larvae	TRINITY_DN62781_c5_g1	1.535	0.618056	0.0281197	yes	up	20.23	27.88	37.05	42.05	54.9	34.18
Larvae	TRINITY_DN54904_c0_g1	1.707	0.771458	0.0281747	yes	up	48.16	56.78	82.13	109.27	146.15	63.05
Larvae	TRINITY_DN67859_c0_g1	3.608	1.85128	0.0282158	yes	up	0.01	0.1	0.04	0.13	0.04	0.05
Larvae	TRINITY_DN63352_c9_g2	2.624	1.39155	0.0282252	yes	up	1.56	1.08	1.83	2.47	3.58	5.86
Larvae	TRINITY_DN58613_c3_g1	0.25	-1.99904	0.0282718	yes	down	5.3	6.43	9.79	4.09	0.28	0.87
Larvae	TRINITY_DN64848_c3_g3	1.682	0.750235	0.028282	yes	up	1.39	1.32	1.24	1.91	2.65	1.33
Larvae	TRINITY_DN67358_c1_g1	1.861	0.895928	0.0283205	yes	up	0.48	0.81	0.96	1.29	1.63	1.18
Larvae	TRINITY_DN58420_c0_g1	23.564	4.5585	0.0283512	yes	up	0	0	0	0.05	0.88	0.11
Larvae	TRINITY_DN51091_c0_g1	0.351	-1.51114	0.0283634	yes	down	6.3	27.55	10.6	2.2	6.19	6.73
Larvae	TRINITY_DN53629_c0_g1	0.29	-1.78674	0.0283998	yes	down	0.26	0.34	0.38	0.13	0.03	0.18
Larvae	TRINITY_DN59879_c0_g2	2.16	1.11134	0.0284258	yes	up	7.18	3.24	3.21	10.02	6.79	9.8
Larvae	TRINITY_DN37277_c0_g1	8.054	3.00967	0.0284359	yes	up	0.02	0	0.02	0.21	0.12	0.02
Larvae	TRINITY_DN52181_c0_g2	0.634	-0.658328	0.0284764	yes	down	2.13	2.15	1.44	1.4	1.13	1.13
Larvae	TRINITY_DN57706_c0_g1	2.153	1.10619	0.028489	yes	up	0.54	0.65	1.17	1.4	2.12	1.49
Larvae	TRINITY_DN124955_c0_g1	0.637	-0.650947	0.0285623	yes	down	12.51	12.97	12.48	9.22	5.65	9.43
Larvae	TRINITY_DN49452_c1_g1	3.351	1.74443	0.0285691	yes	up	0.78	3.68	1.88	4.5	7.31	10.14
Larvae	TRINITY_DN68180_c0_g2	0.279	-1.83973	0.0285742	yes	down	0.14	0.55	0.42	0.05	0.14	0.1
Larvae	TRINITY_DN57595_c0_g2	1.738	0.797631	0.0286203	yes	up	4.44	9.59	7.13	12.57	15.27	8.23
Larvae	TRINITY_DN58910_c7_g2	1.718	0.780633	0.0287401	yes	up	352.81	411.86	860.24	781.89	892.39	818.76
Larvae	TRINITY_DN54808_c1_g1	2.72	1.44377	0.0287565	yes	up	0.73	0.74	0.43	1.68	1.46	0.42
Larvae	TRINITY_DN63564_c0_g2	0.173	-2.53425	0.0287598	yes	down	0.07	0.08	0.08	0.02	0.02	0
Larvae	TRINITY_DN68579_c1_g3	0.033	-4.90448	0.0287714	yes	down	0.27	2.49	0.63	0	0	0
Larvae	TRINITY_DN65626_c0_g1	1.597	0.675685	0.0287973	yes	up	2.01	2.68	4	5.13	5.07	3.38
Larvae	TRINITY_DN54718_c0_g1	1.503	0.587809	0.0288197	yes	up	8.32	10.91	13.67	18.27	19.32	11.81
Larvae	TRINITY_DN66441_c0_g2	6.449	2.689	0.0288219	yes	up	0	0.7	0.36	2.05	4.32	1.09
Larvae	TRINITY_DN66241_c0_g1	0.57	-0.811059	0.0288608	yes	down	0.52	0.58	0.52	0.35	0.26	0.38
Larvae	TRINITY_DN55892_c0_g1	3.556	1.83027	0.0288797	yes	up	6.02	1.55	2.86	12.08	8.12	13.83
Larvae	TRINITY_DN65190_c3_g2	9.223	3.20523	0.0288836	yes	up	1.57	0	0	1.79	11.98	5.23
Larvae	TRINITY_DN68217_c0_g1	2.088	1.06225	0.0289381	yes	up	1.34	1.55	1.34	2.69	2.66	3.57
Larvae	TRINITY_DN59578_c2_g5	0.413	-1.27659	0.0289821	yes	down	3.18	6.42	2.96	0.86	1.99	2.28
Larvae	TRINITY_DN57551_c0_g1	0.268	-1.89793	0.0290247	yes	down	0.34	1.41	0.96	0.38	0.16	0.15
Larvae	TRINITY_DN33166_c0_g1	3.766	1.91294	0.0290393	yes	up	1.23	0.47	0.16	1.85	2.78	2.87
Larvae	TRINITY_DN66143_c1_g2	0.192	-2.38071	0.0290884	yes	down	0.63	0.55	0.74	0.08	0.32	0
Larvae	TRINITY_DN66692_c3_g3	2.495	1.31926	0.0291037	yes	up	10.62	7.06	2.81	22.19	20.23	10.7
Larvae	TRINITY_DN60649_c1_g2	0.583	-0.779006	0.0291106	yes	down	36.35	37.16	27.77	35.43	23.87	35.73
Larvae	TRINITY_DN64213_c0_g1	0.123	-3.02554	0.029166	yes	down	0.14	0.21	0.44	0	0	0.08
Larvae	TRINITY_DN67285_c2_g3	26.653	4.73623	0.0292356	yes	up	0	0	0	5.03	0.29	10.95
Larvae	TRINITY_DN64512_c3_g2	2.05	1.03536	0.0292535	yes	up	14.86	2.21	15.87	23.17	19.87	6.48
Larvae	TRINITY_DN60615_c10_g1	4.737	2.24407	0.0292608	yes	up	0.1	0.11	0.01	0.18	0.19	0.03
Larvae	TRINITY_DN66774_c1_g1	0.33	-1.59769	0.0292707	yes	down	46.35	23.86	4.59	3.95	5.38	10.14
Larvae	TRINITY_DN57863_c2_g4	0.165	-2.59743	0.0292885	yes	down	18.42	18.35	27.48	0	5.54	5.03
Larvae	TRINITY_DN58695_c4_g1	0.53	-0.915121	0.0292926	yes	down	1.15	0.94	1.57	0.66	0.51	0.69
Larvae	TRINITY_DN63353_c0_g1	0.648	-0.625926	0.0294183	yes	down	5.05	3.3	3.17	2.21	2.56	2.72
Larvae	TRINITY_DN68659_c13_g5	0.108	-3.21121	0.0294519	yes	down	0.32	0.37	0.88	0	0	0.12
Larvae	TRINITY_DN40283_c0_g1	0.625	-0.67867	0.0294647	yes	down	1.54	1.34	2.35	1.47	0.97	0.83
Larvae	TRINITY_DN53343_c0_g1	0.17	-2.55416	0.0294803	yes	down	0.09	0.35	0.29	0.07	0	0.04
Larvae	TRINITY_DN65837_c0_g2	0.631	-0.664854	0.0295106	yes	down	0.72	0.61	0.8	0.52	0.44	0.39
Larvae	TRINITY_DN155667_c0_g1	3.588	1.84329	0.0295131	yes	up	0.02	0.03	0.04	0.12	0.09	0.1
Larvae	TRINITY_DN56741_c0_g1	3.121	1.6422	0.0296156	yes	up	2.41	2.92	2.4	6.48	8.48	11.03
Larvae	TRINITY_DN61892_c3_g2	0.487	-1.03834	0.0296281	yes	down	1.68	0.89	1.9	0.89	0.49	0.9
Larvae	TRINITY_DN56905_c0_g1	1.729	0.789737	0.0296656	yes	up	6.3	4.88	3.1	7.82	10.2	6.94
Larvae	TRINITY_DN51220_c0_g1	22.386	4.48453	0.0297038	yes	up	0	0	0	0.3	0.07	0.12
Larvae	TRINITY_DN57059_c0_g1	22.386	4.48453	0.0297038	yes	up	0	0	0	1.4	0.18	0.18
Larvae	TRINITY_DN56558_c0_g1	2.002	1.00108	0.0297636	yes	up	0.57	0.8	1.22	1.72	1.42	1.99
Larvae	TRINITY_DN66983_c0_g1	1.962	0.972689	0.0297638	yes	up	5.64	9.38	15.3	21.31	26.33	11.21
Larvae	TRINITY_DN66638_c2_g1	0.495	-1.0143	0.0297809	yes	down	1.51	1.2	0.77	0.59	1.68	1.5
Larvae	TRINITY_DN67745_c4_g2	0.647	-0.627545	0.0298001	yes	down	13.67	14.53	12.9	9.04	6.94	10.95
Larvae	TRINITY_DN68412_c1_g1	0.655	-0.610062	0.0298233	yes	down	0.87	3.25	2.16	0.5	0.37	0.42
Larvae	TRINITY_DN59027_c1_g1	0.283	-1.82036	0.0298329	yes	down	0.58	0.35	1.92	0.31	0.2	0.27
Larvae	TRINITY_DN61405_c0_g1	0.047	-4.41351	0.0299074	yes	down	0.07	0.16	7.84	0.22	0.13	0.06
Larvae	TRINITY_DN64837_c0_g3	2.827	1.49922	0.0299213	yes	up	0.3	0.57	0.81	2.57	1.42	0.74
Larvae	TRINITY_DN67362_c1_g1	0.109	-3.19668	0.0299295	yes	down	0.92	0.36	0.91	0	0	0.18
Larvae	TRINITY_DN67456_c3_g2	22.528	4.49362	0.0299705	yes	up	0	0	0	0.44	0.19	0.09
Larvae	TRINITY_DN61722_c0_g1	0.588	-0.766151	0.0300912	yes	down	1.52	1.41	1.78	0.7	0.78	1.17
Larvae	TRINITY_DN51738_c0_g1	0.572	-0.807037	0.0301136	yes	down	2	2.71	2.33	1.49	1.24	1.28
Larvae	TRINITY_DN45214_c0_g1	0.426	-1.23193	0.030193	yes	down	1.29	1.43	1.72	0.62	0.34	0.89
Larvae	TRINITY_DN51658_c0_g1	0.107	-3.22011	0.0302368	yes	down	0.07	0.23	0.19	0	0	0.04
Larvae	TRINITY_DN39715_c0_g1	0.037	-4.76085	0.0302529	yes	down	0.01	0.03	0.11	0	0	0
Larvae	TRINITY_DN66418_c0_g1	0.665	-0.587802	0.0302977	yes	down	6.56	15.14	17.38	24.17	2.75	9.21
Larvae	TRINITY_DN61727_c3_g1	0.514	-0.959608	0.0303272	yes	down	4.47	8.69	6.91	3.51	5.07	1.72
Larvae	TRINITY_DN68206_c2_g3	0.315	-1.6677	0.0303318	yes	down	32.21	14.04	13.24	10.61	3.77	5.82
Larvae	TRINITY_DN51707_c0_g2	0.183	-2.4478	0.0303582	yes	down	4.33	2.95	6.04	0.72	0	1.58
Larvae	TRINITY_DN60737_c0_g1	0.296	-1.75685	0.0303757	yes	down	0.94	0.95	0.42	0.07	0.21	0.38
Larvae	TRINITY_DN58995_c0_g1	0.548	-0.866594	0.0304078	yes	down	0.46	0.43	0.74	0.3	0.25	0.33
Larvae	TRINITY_DN60068_c0_g2	0.388	-1.3666	0.0304216	yes	down	16.26	19.25	66.67	8.63	11.6	18.43
Larvae	TRINITY_DN58598_c1_g2	0.316	-1.66342	0.0304231	yes	down	1.97	2.7	12.11	1.5	1.28	2.43
Larvae	TRINITY_DN54202_c1_g2	2.838	1.50467	0.0304257	yes	up	1.04	0.94	1.63	4.18	1.32	4.85
Larvae	TRINITY_DN62909_c0_g1	5.388	2.42968	0.0304687	yes	up	0	0.05	0.06	0.2	0.27	0.1
Larvae	TRINITY_DN40352_c2_g1	15.07	3.91363	0.0304861	yes	up	0	0.96	0	9.38	0	10.27
Larvae	TRINITY_DN28373_c0_g1	0.037	-4.77035	0.030487	yes	down	1.91	16.52	4.78	0	0	0
Larvae	TRINITY_DN52800_c0_g2	0.458	-1.12571	0.0304983	yes	down	12.29	8.05	5.94	4.94	2.6	4.79
Larvae	TRINITY_DN60115_c0_g1	2.705	1.43565	0.0305446	yes	up	0.03	0.04	0.05	0.13	0.08	0.11
Larvae	TRINITY_DN60251_c0_g1	2.331	1.22074	0.0305458	yes	up	37.93	55.76	111.22	161.16	238.86	70.22
Larvae	TRINITY_DN58022_c1_g1	0.296	-1.75602	0.0305533	yes	down	2.93	4	5.26	1.68	0.65	1.21
Larvae	TRINITY_DN68653_c3_g1	1.538	0.620739	0.0305621	yes	up	0.6	0.96	1.16	1.41	1.39	1.12
Larvae	TRINITY_DN48696_c0_g2	1.608	0.685352	0.0305684	yes	up	4.69	7.14	8.67	11.69	12.85	8.25
Larvae	TRINITY_DN50568_c0_g2	0.451	-1.14837	0.030584	yes	down	0.49	0.36	0.43	0.13	0.12	0.32
Larvae	TRINITY_DN55576_c0_g1	9.307	3.21833	0.0305908	yes	up	0.03	0	0	0.23	0.04	0.1
Larvae	TRINITY_DN64604_c0_g1	1.693	0.759753	0.0306213	yes	up	0.89	1.12	1.35	1.94	2.55	1.22
Larvae	TRINITY_DN4772_c0_g1	0.115	-3.11417	0.0307479	yes	down	0.07	0.47	0.06	0.03	0.04	0
Larvae	TRINITY_DN140134_c0_g1	0.368	-1.44091	0.0307716	yes	down	1.23	0.81	0.75	0.33	0.22	0.47
Larvae	TRINITY_DN39292_c0_g1	1.863	0.897844	0.0308237	yes	up	79.31	182.14	136.95	285.19	296.6	228.74
Larvae	TRINITY_DN42389_c0_g1	10.15	3.34334	0.0308512	yes	up	0.02	0	0	0.11	0.02	0.15
Larvae	TRINITY_DN50251_c0_g1	0.59	-0.760259	0.0308727	yes	down	8.58	18.56	16.08	9.2	8.39	7.84
Larvae	TRINITY_DN54121_c0_g1	0.607	-0.72134	0.0308854	yes	down	2.26	1.72	1.8	1.26	1.08	1.17
Larvae	TRINITY_DN54617_c0_g1	5.577	2.47953	0.0309659	yes	up	0	0.38	0.38	2.37	1.39	0.53
Larvae	TRINITY_DN66906_c0_g1	0.599	-0.738968	0.0309962	yes	down	0.67	0.49	0.93	0.49	0.37	0.39
Larvae	TRINITY_DN60106_c0_g1	0.283	-1.82172	0.0310519	yes	down	0.25	0.12	0.14	0.08	0.02	0.04
Larvae	TRINITY_DN52676_c0_g2	0.25	-2.00244	0.0310611	yes	down	0.07	0.07	0.15	0.03	0.02	0.02
Larvae	TRINITY_DN61232_c0_g1	1.5	0.585316	0.0310788	yes	up	3.42	5.83	5.34	7.14	7.64	5.67
Larvae	TRINITY_DN66770_c0_g2	0.557	-0.844365	0.0312256	yes	down	0.59	1	0.94	0.38	0.52	0.47
Larvae	TRINITY_DN63679_c2_g1	0.268	-1.90149	0.0312938	yes	down	4.73	0.19	0.25	0.1	0.03	0.14
Larvae	TRINITY_DN48083_c0_g2	3.931	1.97485	0.0314207	yes	up	0.04	0.04	0.09	0.3	0.24	0.18
Larvae	TRINITY_DN50787_c0_g1	0.526	-0.928008	0.0314631	yes	down	5995.31	4935.75	4141.92	1984.05	1690.45	4253.2
Larvae	TRINITY_DN57364_c0_g1	0.046	-4.43455	0.0314637	yes	down	0.11	0.1	0.03	0	0	0
Larvae	TRINITY_DN240_c0_g1	0.046	-4.43455	0.0314637	yes	down	0.04	0.03	0.06	0	0	0
Larvae	TRINITY_DN55529_c0_g1	0.018	-5.79446	0.0315057	yes	down	0.2	0	0.94	0	0	0
Larvae	TRINITY_DN52074_c0_g1	0.307	-1.7035	0.0315684	yes	down	0.48	0.97	0.8	0.3	0.07	0.3
Larvae	TRINITY_DN59464_c1_g2	1.935	0.952381	0.0315768	yes	up	7.05	3.96	3.7	5.75	6.39	6.3
Larvae	TRINITY_DN59123_c8_g1	0.515	-0.956439	0.031615	yes	down	107.03	105.61	248.33	48.97	98.42	86.18
Larvae	TRINITY_DN57427_c0_g1	0.542	-0.884208	0.0316309	yes	down	162.41	151.82	78.64	52.65	62.07	83.44
Larvae	TRINITY_DN57738_c1_g1	3.39	1.76117	0.0316721	yes	up	0.17	0.06	0.11	0.44	0.4	0.35
Larvae	TRINITY_DN67949_c0_g1	1.503	0.587569	0.0316808	yes	up	0.33	0.36	0.3	0.42	0.63	0.44
Larvae	TRINITY_DN59639_c13_g8	0.29	-1.78577	0.0316965	yes	down	1.69	2.45	2.04	1.36	0.2	0.25
Larvae	TRINITY_DN63683_c4_g1	8.703	3.1215	0.0316985	yes	up	0	0	0.19	0.72	0.81	0.56
Larvae	TRINITY_DN31927_c0_g1	0.042	-4.58318	0.0317117	yes	down	1.17	0.23	0.46	0	0	0
Larvae	TRINITY_DN169507_c0_g1	0.046	-4.44312	0.0317165	yes	down	0.69	1.08	0.27	0	0	0
Larvae	TRINITY_DN66760_c3_g2	0.046	-4.44312	0.0317165	yes	down	3.98	6.48	1.65	0	0	0
Larvae	TRINITY_DN67593_c1_g1	3.912	1.96799	0.0317179	yes	up	0.45	0.22	0.04	0.7	0.48	1.7
Larvae	TRINITY_DN64208_c7_g1	1.923	0.943623	0.0317377	yes	up	0.52	0.55	0.65	1.83	0.79	1.06
Larvae	TRINITY_DN45035_c0_g1	10.221	3.35345	0.031766	yes	up	0	0	0.1	0.58	0.64	0.1
Larvae	TRINITY_DN67270_c0_g1	0.607	-0.719896	0.0317763	yes	down	0.97	0.72	0.92	0.75	0.45	0.45
Larvae	TRINITY_DN59914_c27_g2	19.993	4.32144	0.0318006	yes	up	0	0	0	0.29	0.11	0.3
Larvae	TRINITY_DN123682_c0_g1	0.182	-2.45641	0.0318141	yes	down	0.08	0.13	0.06	0.01	0	0.03
Larvae	TRINITY_DN67389_c1_g1	0.628	-0.671798	0.0318276	yes	down	6.04	8.48	15.62	5.66	4.9	3.93
Larvae	TRINITY_DN67891_c0_g1	0.639	-0.645883	0.0318359	yes	down	1.53	1.19	2.8	1.38	0.93	0.85
Larvae	TRINITY_DN55703_c0_g1	9.972	3.31785	0.0318389	yes	up	0	0.02	0	0.11	0.02	0.11
Larvae	TRINITY_DN61342_c7_g4	1.58	0.660004	0.0318689	yes	up	2.16	2.52	2.72	4.44	4.35	2.91
Larvae	TRINITY_DN43083_c0_g1	9.968	3.31728	0.0318794	yes	up	0.03	0	0	0.26	0.06	0.06
Larvae	TRINITY_DN55447_c0_g1	0.052	-4.25357	0.0318806	yes	down	0.21	0.11	0.17	0	0	0
Larvae	TRINITY_DN64365_c1_g1	0.052	-4.25357	0.0318806	yes	down	1.55	1.22	1.25	0	0	0
Larvae	TRINITY_DN8816_c0_g1	23.71	4.5674	0.0319238	yes	up	0	0	0	0.02	0.12	0.04
Larvae	TRINITY_DN37877_c0_g1	0.126	-2.9916	0.0319725	yes	down	0.23	0.3	0.1	0	0.07	0
Larvae	TRINITY_DN67732_c1_g3	2.892	1.53207	0.0319804	yes	up	0.68	0.85	0.22	1.81	2.24	1.13
Larvae	TRINITY_DN67714_c1_g2	0.117	-3.09072	0.0319961	yes	down	10.49	10.38	7.87	0	0	2.84
Larvae	TRINITY_DN49405_c0_g1	0.214	-2.22657	0.0320018	yes	down	0.38	0.72	0.1	0.09	0.05	0.1
Larvae	TRINITY_DN64394_c1_g4	0.259	-1.94663	0.0320346	yes	down	0.71	0.28	0.29	0.07	0.15	0.07
Larvae	TRINITY_DN67981_c3_g1	0.569	-0.814365	0.0320502	yes	down	328.38	318.21	358.28	169.46	92.12	238.99
Larvae	TRINITY_DN66020_c0_g1	0.427	-1.22612	0.0321027	yes	down	0.55	0.5	1.77	0.55	0.29	0.47
Larvae	TRINITY_DN59464_c1_g1	0.303	-1.72181	0.0321384	yes	down	4.07	5.43	7.4	1.77	2.76	0.64
Larvae	TRINITY_DN62256_c2_g1	2.845	1.50833	0.0321386	yes	up	1.08	1.57	0.64	2.76	3.52	3.57
Larvae	TRINITY_DN46159_c0_g1	0.049	-4.35566	0.0321659	yes	down	0.1	0.11	5.46	0	0.12	0.11
Larvae	TRINITY_DN61185_c1_g1	0.308	-1.69887	0.032231	yes	down	176.79	108.55	27.22	14.98	27.24	52.14
Larvae	TRINITY_DN58890_c1_g3	0.02	-5.61683	0.0322369	yes	down	2.83	0	0.89	0	0	0
Larvae	TRINITY_DN65251_c0_g1	0.622	-0.684055	0.0322998	yes	down	1.64	1.91	2.1	1.72	0.93	2.06
Larvae	TRINITY_DN60092_c1_g1	2.566	1.35956	0.0323121	yes	up	0.45	0.27	0.15	0.92	0.37	1.03
Larvae	TRINITY_DN56552_c0_g2	19.214	4.26412	0.0323459	yes	up	0.03	0	0	0.72	0.1	0
Larvae	TRINITY_DN32381_c0_g1	1.959	0.970177	0.0324143	yes	up	20.11	14.11	11.16	23.14	36.1	34.35
Larvae	TRINITY_DN62778_c1_g2	2.149	1.10377	0.0324748	yes	up	2.73	0.36	0.53	0.95	1.27	1.55
Larvae	TRINITY_DN62483_c1_g1	0.041	-4.61433	0.0325347	yes	down	1.25	3.05	9.31	0	0	0
Larvae	TRINITY_DN68125_c2_g2	0.191	-2.38692	0.0325724	yes	down	2.39	1.61	2.87	0.78	0	0.42
Larvae	TRINITY_DN86299_c0_g1	0.141	-2.8274	0.032588	yes	down	0.06	0.4	0.15	0.04	0	0.04
Larvae	TRINITY_DN56713_c2_g1	6.339	2.66419	0.032589	yes	up	0	0.64	0.34	2.15	2.39	0.31
Larvae	TRINITY_DN17623_c0_g1	0.025	-5.30912	0.0326946	yes	down	0.42	0.42	0	0	0	0
Larvae	TRINITY_DN38890_c0_g1	2.699	1.43268	0.0328759	yes	up	0.71	0.69	0.76	1.34	3.77	0.67
Larvae	TRINITY_DN54105_c0_g1	0.428	-1.22322	0.0330818	yes	down	0.51	0.39	0.48	0.25	0.11	0.23
Larvae	TRINITY_DN63835_c0_g4	0.424	-1.23946	0.0331669	yes	down	0.81	0.61	0.55	0.2	0.29	0.34
Larvae	TRINITY_DN62332_c0_g1	1.594	0.672323	0.0331796	yes	up	4.36	4.53	6.29	9.85	5.82	8.56
Larvae	TRINITY_DN65726_c0_g1	1.977	0.983451	0.033207	yes	up	0.91	0.57	0.65	1.31	2.01	0.92
Larvae	TRINITY_DN42012_c0_g1	3.016	1.59242	0.0332242	yes	up	0.86	0.25	0.75	1.21	2.44	2.12
Larvae	TRINITY_DN60334_c0_g2	7.246	2.8572	0.0332244	yes	up	0	0	0.04	0.04	0.03	0.03
Larvae	TRINITY_DN56599_c0_g1	0.137	-2.86795	0.0333446	yes	down	0.12	0.07	0.19	0	0	0.06
Larvae	TRINITY_DN58412_c0_g3	2.965	1.56795	0.0334179	yes	up	0.24	0.18	0.27	0.61	0.6	0.88
Larvae	TRINITY_DN52924_c0_g2	0.132	-2.92082	0.0334498	yes	down	0.34	1.16	0.76	0.26	0	0
Larvae	TRINITY_DN157110_c0_g1	36.939	5.20708	0.033498	yes	up	0	0	0	0.12	0.15	0
Larvae	TRINITY_DN60835_c5_g3	2.075	1.05295	0.0335944	yes	up	0.51	1.06	0.91	1.71	1.55	1.84
Larvae	TRINITY_DN64703_c1_g2	0.104	-3.27215	0.033619	yes	down	0.11	0.45	6.94	0.34	0.17	0.26
Larvae	TRINITY_DN65893_c0_g1	3.299	1.72196	0.0337108	yes	up	0.02	0.04	0.01	0.03	0.12	0.03
Larvae	TRINITY_DN47868_c0_g1	2.447	1.29075	0.0337338	yes	up	3.22	2.67	2.5	6.12	6.92	3.02
Larvae	TRINITY_DN55625_c0_g1	0.664	-0.591624	0.0337402	yes	down	2.17	2.64	2.16	1.61	1.25	1.79
Larvae	TRINITY_DN62154_c3_g1	0.521	-0.941132	0.0337926	yes	down	1.47	2.03	1.89	0.67	0.7	1.21
Larvae	TRINITY_DN58675_c0_g1	0.592	-0.7571	0.0338024	yes	down	17.85	10.78	11.77	5.69	10.04	8.44
Larvae	TRINITY_DN68247_c1_g2	1.513	0.597335	0.0339489	yes	up	8.9	6.42	5.75	11.37	10.42	11.79
Larvae	TRINITY_DN66900_c2_g1	1.507	0.591888	0.0339745	yes	up	3.18	3.38	5.95	6.89	6.96	4.85
Larvae	TRINITY_DN60909_c0_g2	1.694	0.760469	0.0340656	yes	up	0.71	1.31	1.06	1.68	1.9	1.79
Larvae	TRINITY_DN65946_c7_g1	0.116	-3.10851	0.0340662	yes	down	1.13	2.3	0.81	0.15	0	0
Larvae	TRINITY_DN61904_c2_g8	19.951	4.31839	0.0341029	yes	up	0	0	0	0.82	0.47	0.22
Larvae	TRINITY_DN63726_c8_g1	19.951	4.31839	0.0341029	yes	up	0	0	0	1.55	1.31	1.19
Larvae	TRINITY_DN48034_c0_g1	0.453	-1.14341	0.0341053	yes	down	1.72	2.68	3.57	1.36	1.02	1.18
Larvae	TRINITY_DN66121_c0_g2	0.427	-1.22763	0.0341169	yes	down	0.32	0.42	0.22	0.2	0.32	0.21
Larvae	TRINITY_DN67085_c8_g5	0.118	-3.07868	0.0341426	yes	down	0.64	0.97	0.56	0	0.2	0
Larvae	TRINITY_DN66582_c0_g1	0.555	-0.850596	0.0341761	yes	down	5.28	12.21	12.64	4.02	4.44	7.24
Larvae	TRINITY_DN60569_c0_g2	0.124	-3.01497	0.0342477	yes	down	0.04	0.09	0.01	0	0.01	0.01
Larvae	TRINITY_DN65850_c7_g1	0.577	-0.793606	0.0342915	yes	down	2.68	2.56	3.08	1.48	1.8	1.34
Larvae	TRINITY_DN63041_c1_g1	0.114	-3.13025	0.0343175	yes	down	0.62	1.44	2.21	0.35	0	0
Larvae	TRINITY_DN44404_c0_g1	0.367	-1.44777	0.0343602	yes	down	7.2	15.09	20.44	8.1	2.41	5.38
Larvae	TRINITY_DN62747_c8_g1	1.607	0.683939	0.0344781	yes	up	15.67	16.94	11.91	19.95	31.99	21.46
Larvae	TRINITY_DN51473_c0_g1	20.173	4.33438	0.0345402	yes	up	0	0	0	0.57	0.33	1.2
Larvae	TRINITY_DN45714_c0_g1	0.455	-1.13483	0.034604	yes	down	1.95	2.26	2.28	1.08	1.09	0.76
Larvae	TRINITY_DN47199_c0_g1	0.564	-0.827321	0.0346727	yes	down	5.67	3.7	4.11	3.53	2.75	1.44
Larvae	TRINITY_DN56534_c0_g1	0.551	-0.860262	0.0347095	yes	down	47.78	33.53	22.54	14.15	13.73	25.04
Larvae	TRINITY_DN14176_c0_g1	0.357	-1.48548	0.0348241	yes	down	5.79	5.71	7.01	1.12	3.26	2.42
Larvae	TRINITY_DN40738_c0_g1	1.967	0.97587	0.0348636	yes	up	0.42	0.56	0.75	0.83	1.21	1.32
Larvae	TRINITY_DN60814_c3_g1	0.047	-4.42371	0.0348685	yes	down	0.07	0.02	0.11	0	0	0
Larvae	TRINITY_DN64375_c2_g2	0.047	-4.42371	0.0348685	yes	down	3.05	0.73	1.49	0	0	0
Larvae	TRINITY_DN61661_c2_g1	0.435	-1.20129	0.0348694	yes	down	1.62	1.82	1.32	0.67	0.87	0.42
Larvae	TRINITY_DN27700_c0_g1	0.306	-1.71048	0.0349228	yes	down	23.41	30.85	18.78	14.26	2.44	6.73
Larvae	TRINITY_DN64354_c0_g3	0.662	-0.594745	0.0349315	yes	down	1.06	1.3	1.46	0.86	0.6	0.84
Larvae	TRINITY_DN62214_c1_g1	1.522	0.605605	0.0349537	yes	up	4	4.81	6.41	10.91	7.93	4.89
Larvae	TRINITY_DN47270_c0_g1	40.606	5.34362	0.0350387	yes	up	0	0	0	0.26	0.07	0
Larvae	TRINITY_DN63995_c2_g2	1.661	0.732124	0.0350758	yes	up	7.64	10.59	10.44	30.43	15	10.24
Larvae	TRINITY_DN51809_c0_g1	0.168	-2.57441	0.0351691	yes	down	10.64	25.87	5.36	0	2.61	4.7
Larvae	TRINITY_DN63665_c0_g1	0.494	-1.01649	0.0351911	yes	down	2.04	1.1	2.6	1.18	0.72	0.59
Larvae	TRINITY_DN45531_c0_g1	0.248	-2.01323	0.0352218	yes	down	0.83	0.73	1.22	0.53	0.62	0.57
Larvae	TRINITY_DN55711_c0_g1	0.496	-1.01256	0.0352551	yes	down	0.51	0.66	0.66	0.24	0.49	0.11
Larvae	TRINITY_DN49526_c0_g1	0.243	-2.04047	0.035326	yes	down	0.53	0.17	0.22	0.13	0.05	0.04
Larvae	TRINITY_DN104343_c0_g1	24.763	4.63009	0.0353956	yes	up	0	0	0	2.81	0.46	0.43
Larvae	TRINITY_DN133656_c0_g1	20.59	4.36389	0.0354485	yes	up	0	0	0	0.49	1.11	0.26
Larvae	TRINITY_DN67278_c0_g2	20.59	4.36389	0.0354485	yes	up	0	0	0	0.16	0.35	0.08
Larvae	TRINITY_DN64053_c3_g1	3.395	1.76332	0.0354591	yes	up	0.06	0.03	0.07	0.29	0.05	0.25
Larvae	TRINITY_DN54807_c0_g1	17.538	4.13244	0.0354633	yes	up	0	0	0	0.04	0.04	0.04
Larvae	TRINITY_DN65306_c0_g1	0.604	-0.728125	0.0355193	yes	down	0.52	0.72	0.78	0.47	0.24	0.46
Larvae	TRINITY_DN68015_c0_g1	0.648	-0.625774	0.035556	yes	down	16.69	15.18	8.72	9.46	6.07	13.42
Larvae	TRINITY_DN65809_c2_g3	0.025	-5.32965	0.0355578	yes	down	0	9.57	4.97	0	0	0
Larvae	TRINITY_DN60939_c7_g1	1.555	0.636648	0.0356578	yes	up	61.45	60.42	82.51	61.26	94.9	48.6
Larvae	TRINITY_DN54990_c0_g1	0.298	-1.74488	0.0356729	yes	down	0.15	0.75	0.15	0.13	0.1	0.11
Larvae	TRINITY_DN30059_c0_g1	0.046	-4.45167	0.0356786	yes	down	0.42	1.24	0.25	0	0	0
Larvae	TRINITY_DN47753_c0_g1	0.276	-1.85537	0.0357567	yes	down	0.06	0.25	0.09	0.05	0.03	0.03
Larvae	TRINITY_DN61266_c2_g3	0.561	-0.833846	0.0357874	yes	down	35.97	16.81	19.13	12.16	12.39	16.44
Larvae	TRINITY_DN42424_c0_g1	20.774	4.37668	0.0357973	yes	up	0	0	0	0.04	0.18	0.08
Larvae	TRINITY_DN65410_c0_g1	20.774	4.37668	0.0357973	yes	up	0	0	0	0.05	0.07	0.03
Larvae	TRINITY_DN48794_c0_g1	9.32	3.22028	0.0358255	yes	up	0.05	0	0	0.31	0.06	0.26
Larvae	TRINITY_DN54804_c2_g2	0.254	-1.97547	0.0358746	yes	down	3.2	3.05	7.01	0.75	1.75	0.82
Larvae	TRINITY_DN59327_c4_g1	0.297	-1.75007	0.0359472	yes	down	42.23	35.58	10.74	7.61	9.13	21.41
Larvae	TRINITY_DN57046_c0_g1	2.822	1.49675	0.0359882	yes	up	2.89	7.78	4.42	23.75	12	9.27
Larvae	TRINITY_DN44813_c0_g1	1.514	0.598116	0.0360136	yes	up	29.22	27.82	18.03	46.93	40.57	27.49
Larvae	TRINITY_DN68418_c0_g1	4.507	2.17221	0.0360861	yes	up	5.88	7.29	7.2	44.65	53.37	16.03
Larvae	TRINITY_DN61683_c1_g2	8.632	3.10974	0.0360958	yes	up	0.04	0	0	0.28	0.15	0.09
Larvae	TRINITY_DN44734_c0_g1	2.645	1.40348	0.03614	yes	up	0.09	0.24	0.17	0.43	0.55	0.33
Larvae	TRINITY_DN29175_c0_g1	0.204	-2.2904	0.0361993	yes	down	0.05	0.28	0.08	0.02	0.02	0.04
Larvae	TRINITY_DN60322_c1_g3	1.579	0.658957	0.0362607	yes	up	2.49	4.48	4.94	7.48	6.8	4.39
Larvae	TRINITY_DN66616_c0_g1	0.626	-0.674757	0.0362669	yes	down	2.84	3.19	4.27	1.7	1.64	2.89
Larvae	TRINITY_DN67843_c1_g4	0.125	-2.99737	0.0363521	yes	down	0.26	0.33	0.31	0.11	0	0
Larvae	TRINITY_DN111730_c0_g1	5.2	2.37854	0.0364771	yes	up	0.5	1.75	0	5.98	1.95	4.51
Larvae	TRINITY_DN58456_c0_g1	1.958	0.969202	0.0364922	yes	up	2.74	2.96	2.79	4.43	9.4	2.86
Larvae	TRINITY_DN47898_c0_g1	0.553	-0.855014	0.0365007	yes	down	286.85	242.33	220.8	175.82	119.66	176.34
Larvae	TRINITY_DN64674_c1_g1	0.216	-2.21205	0.0366309	yes	down	1.95	1.91	1.14	0	0.49	0.57
Larvae	TRINITY_DN35250_c0_g1	0.136	-2.88067	0.0366339	yes	down	0.64	0.5	3.31	0.24	0.28	0
Larvae	TRINITY_DN56069_c0_g1	1.742	0.800636	0.0366506	yes	up	1.39	3.69	2.62	4.87	5.99	2.21
Larvae	TRINITY_DN60517_c1_g5	0.168	-2.57197	0.0366527	yes	down	0.1	0.12	0.39	0	0.03	0.06
Larvae	TRINITY_DN53002_c1_g1	5.135	2.36024	0.0367141	yes	up	0.05	0.03	0	0.16	0.12	0.16
Larvae	TRINITY_DN67173_c2_g1	0.436	-1.1965	0.0368014	yes	down	0.66	0.4	0.45	0.32	0.16	0.18
Larvae	TRINITY_DN57811_c1_g1	4.258	2.09013	0.0369204	yes	up	0.51	0.05	0.05	4.21	0.33	0.08
Larvae	TRINITY_DN67295_c2_g9	9.852	3.30041	0.0369762	yes	up	0.02	0	0	0.04	0.2	0.08
Larvae	TRINITY_DN32064_c0_g1	0.053	-4.2511	0.0370203	yes	down	0.57	0.22	1.13	0	0	0
Larvae	TRINITY_DN12522_c0_g1	0.117	-3.09205	0.0370212	yes	down	0.25	0.14	0.43	0	0	0.07
Larvae	TRINITY_DN39674_c0_g1	2.895	1.53349	0.0370319	yes	up	0.15	5.98	0.55	1.14	4.9	1.43
Larvae	TRINITY_DN136945_c0_g1	13.943	3.80142	0.0370479	yes	up	0	0.31	0	5.16	0.35	0.32
Larvae	TRINITY_DN26464_c0_g1	1.609	0.685821	0.0370754	yes	up	2.95	3.9	3.87	5.57	5.53	6.1
Larvae	TRINITY_DN63062_c0_g1	2.015	1.01052	0.0370818	yes	up	2.2	3.66	5.16	6.53	11.41	3.81
Larvae	TRINITY_DN61684_c3_g1	0.578	-0.791137	0.037108	yes	down	1.62	2.53	1.79	1.18	0.63	1.33
Larvae	TRINITY_DN60073_c0_g1	0.442	-1.17633	0.0371206	yes	down	1.9	1.64	2	1.07	0.84	0.55
Larvae	TRINITY_DN63733_c1_g1	0.58	-0.784671	0.0371214	yes	down	0.92	1.09	1.34	0.62	0.51	0.66
Larvae	TRINITY_DN68663_c5_g3	0.451	-1.14744	0.0372659	yes	down	93.28	89.72	84.03	42.67	57.53	34.76
Larvae	TRINITY_DN143560_c0_g1	1.938	0.954331	0.0372722	yes	up	2.3	2.19	1.85	2.86	5.27	4.21
Larvae	TRINITY_DN59123_c8_g2	0.204	-2.29486	0.0373306	yes	down	14.39	23.74	239.19	15.68	15.46	23.25
Larvae	TRINITY_DN45475_c0_g1	0.101	-3.31407	0.0373856	yes	down	0.26	2.44	1.56	0	0.34	0
Larvae	TRINITY_DN61593_c1_g2	1.737	0.796782	0.0374083	yes	up	2.62	2.44	2.9	7.24	4.77	2.46
Larvae	TRINITY_DN57702_c1_g1	0.489	-1.03213	0.0375086	yes	down	1.21	1.85	1.31	1.02	0.71	0.51
Larvae	TRINITY_DN67233_c0_g1	0.648	-0.626003	0.037597	yes	down	0.9	0.94	1.1	0.96	0.64	0.67
Larvae	TRINITY_DN61859_c0_g1	1.511	0.595796	0.0376068	yes	up	9.34	14.97	17.66	23.35	25.23	15.3
Larvae	TRINITY_DN77367_c0_g1	0.296	-1.7563	0.0376273	yes	down	0.2	0.51	0.74	0.11	0.18	0.11
Larvae	TRINITY_DN58020_c0_g1	3.241	1.69623	0.0376415	yes	up	2.12	0.79	1.21	4.95	1.72	5.49
Larvae	TRINITY_DN55870_c1_g1	0.045	-4.46664	0.037643	yes	down	0.35	0	4.91	0.17	0	0
Larvae	TRINITY_DN57177_c6_g1	7.973	2.99508	0.037668	yes	up	0	0	0.08	0.34	0.14	0.08
Larvae	TRINITY_DN60089_c10_g2	0.24	-2.05916	0.0377602	yes	down	0.94	1.76	0.31	0.45	0.19	0.08
Larvae	TRINITY_DN27618_c0_g1	3.09	1.62748	0.0377847	yes	up	0.64	0.18	0.33	0.78	0.66	0.32
Larvae	TRINITY_DN9638_c1_g1	0.621	-0.687182	0.0377875	yes	down	139.84	305.63	352.78	177.06	176.18	167.13
Larvae	TRINITY_DN58404_c9_g2	0.442	-1.17708	0.0378016	yes	down	0.95	1.29	1.06	0.59	0.27	0.59
Larvae	TRINITY_DN67206_c3_g1	1.537	0.620283	0.0378051	yes	up	137.62	101.6	120.61	245.9	265.3	97.52
Larvae	TRINITY_DN68108_c3_g1	1.585	0.664385	0.0378161	yes	up	52.24	32.65	45.7	47.46	60.66	34.64
Larvae	TRINITY_DN65089_c0_g1	0.415	-1.26929	0.0378177	yes	down	0.54	1.3	1.12	0.27	0.28	0.68
Larvae	TRINITY_DN63673_c2_g1	9.731	3.28253	0.0378487	yes	up	0	0	0.01	0.01	0.07	0.05
Larvae	TRINITY_DN47405_c0_g1	4.702	2.23338	0.0378594	yes	up	0	3.99	2.04	9.13	6.87	13.44
Larvae	TRINITY_DN62402_c2_g5	9.694	3.27713	0.0379175	yes	up	0.17	0	0	0.77	1.53	0.2
Larvae	TRINITY_DN60618_c0_g1	0.647	-0.627055	0.037922	yes	down	19.34	26.12	20.4	10.57	11.83	19.77
Larvae	TRINITY_DN38393_c0_g1	0.205	-2.28485	0.0379641	yes	down	1.64	4.23	2.35	0.75	0.87	0
Larvae	TRINITY_DN47588_c0_g2	6.938	2.79443	0.0380104	yes	up	0	0.62	0.32	3.34	3.48	0.32
Larvae	TRINITY_DN66998_c0_g1	0.467	-1.09753	0.0380137	yes	down	0.31	0.25	0.23	0.1	0.08	0.17
Larvae	TRINITY_DN65150_c0_g1	1.582	0.661614	0.0380154	yes	up	5.7	4.57	6.25	11.65	9.28	5.1
Larvae	TRINITY_DN65309_c1_g1	0.297	-1.75263	0.0380855	yes	down	0.93	0.65	1.08	0.52	0.07	0.21
Larvae	TRINITY_DN59319_c2_g1	0.594	-0.752063	0.0381163	yes	down	0.5	0.98	0.38	0.26	0.27	0.2
Larvae	TRINITY_DN67058_c3_g3	5.743	2.52173	0.0381184	yes	up	0.52	0	0.62	2.66	4.06	0.62
Larvae	TRINITY_DN63160_c0_g1	0.157	-2.6701	0.0381392	yes	down	0.01	0.07	0.06	0.01	0	0.01
Larvae	TRINITY_DN62827_c1_g2	20.138	4.33181	0.0382335	yes	up	0.01	0	0	0.05	0.32	0
Larvae	TRINITY_DN48567_c0_g1	6.172	2.62579	0.038306	yes	up	0.03	0.06	0	0.12	0.06	0.43
Larvae	TRINITY_DN64410_c9_g16	22.202	4.47264	0.0383565	yes	up	0	0	0	5.17	1.02	0.94
Larvae	TRINITY_DN57350_c0_g1	0.272	-1.87599	0.038358	yes	down	0.12	0.3	0.65	0.06	0.07	0.14
Larvae	TRINITY_DN65774_c1_g1	2.686	1.42548	0.0383741	yes	up	0.12	0.13	0.09	0.41	0.42	0.09
Larvae	TRINITY_DN65421_c3_g1	5.051	2.33652	0.038384	yes	up	0.14	0	0.04	0.24	0.49	0.19
Larvae	TRINITY_DN61382_c2_g1	0.58	-0.785536	0.0384045	yes	down	6.16	8.66	4.63	2.76	3.34	5.11
Larvae	TRINITY_DN53563_c1_g1	2.176	1.12164	0.0384562	yes	up	1.38	1.29	1.31	3.6	3.2	1.82
Larvae	TRINITY_DN52472_c0_g1	4.998	2.32129	0.0385132	yes	up	0.21	0.24	0.49	2.46	0.27	1.98
Larvae	TRINITY_DN62251_c0_g1	3.649	1.86757	0.0385899	yes	up	0.05	0.26	0.32	1.4	0.46	0.47
Larvae	TRINITY_DN45417_c0_g1	0.364	-1.459	0.0386103	yes	down	3.39	2.65	5.42	1.3	1.49	1.39
Larvae	TRINITY_DN62033_c10_g3	0.022	-5.52387	0.0386299	yes	down	0	4.95	1.08	0	0	0
Larvae	TRINITY_DN61882_c3_g1	0.022	-5.52387	0.0386299	yes	down	0	1.89	0.41	0	0	0
Larvae	TRINITY_DN56829_c0_g3	0.142	-2.81736	0.0388163	yes	down	1.27	0.69	14.8	0.27	0.73	1.24
Larvae	TRINITY_DN55017_c8_g1	0.415	-1.26922	0.0388349	yes	down	1.88	2.92	9.44	2.79	1.27	1.57
Larvae	TRINITY_DN59171_c2_g3	0.446	-1.16568	0.0388622	yes	down	0.93	0.49	1.05	0.36	0.36	0.37
Larvae	TRINITY_DN55833_c0_g1	0.302	-1.72637	0.0388652	yes	down	0.16	0.49	0.41	0.15	0.03	0.12
Larvae	TRINITY_DN60410_c0_g1	1.626	0.701439	0.0389111	yes	up	25.67	38.23	67.6	74.61	73.53	58.06
Larvae	TRINITY_DN24342_c0_g1	34.916	5.1258	0.0389137	yes	up	0	0	0	0	0.13	0.24
Larvae	TRINITY_DN65646_c3_g2	3.382	1.75786	0.0389757	yes	up	0.04	0.03	0.02	0.11	0.07	0.14
Larvae	TRINITY_DN60364_c2_g1	2.644	1.40256	0.0390023	yes	up	2.44	2.18	4.46	11.41	5.86	8.17
Larvae	TRINITY_DN55483_c0_g1	1.569	0.649685	0.0390063	yes	up	1.14	1.14	1.35	2.12	1.91	1.68
Larvae	TRINITY_DN59962_c0_g1	0.191	-2.39067	0.0390276	yes	down	0.62	1.32	12.22	0.78	1.12	0.91
Larvae	TRINITY_DN62922_c0_g1	0.518	-0.949434	0.0391083	yes	down	4.18	1.32	3.19	1.29	1.35	1.78
Larvae	TRINITY_DN158960_c0_g1	0.618	-0.694665	0.0391945	yes	down	9.07	8.67	8.52	4.66	4.47	7.1
Larvae	TRINITY_DN51369_c0_g2	0.146	-2.7795	0.0392107	yes	down	0.33	0.21	0.27	0	0	0.1
Larvae	TRINITY_DN25572_c0_g1	0.362	-1.46688	0.0392115	yes	down	0.31	0.79	0.33	0.21	0.12	0.18
Larvae	TRINITY_DN55530_c0_g1	0.026	-5.24767	0.0392864	yes	down	0	0.19	0.08	0	0	0
Larvae	TRINITY_DN63292_c1_g1	2.984	1.57719	0.0393636	yes	up	0.26	0.15	0.05	0.46	0.66	0.22
Larvae	TRINITY_DN64496_c2_g1	0.573	-0.803525	0.0393659	yes	down	98.19	75.73	49.51	31.02	40.24	55.61
Larvae	TRINITY_DN60385_c0_g1	2.067	1.04757	0.0394447	yes	up	0.82	0.95	2.43	3.32	3.52	1.73
Larvae	TRINITY_DN29675_c0_g1	0.147	-2.76413	0.0394674	yes	down	14.35	9.8	15.14	0	0	5.54
Larvae	TRINITY_DN67355_c0_g2	0.053	-4.24661	0.0394941	yes	down	0.17	0.1	0.05	0	0	0
Larvae	TRINITY_DN66949_c1_g6	0.053	-4.24661	0.0394941	yes	down	4.13	2.5	1.28	0	0	0
Larvae	TRINITY_DN38583_c0_g1	0.053	-4.24661	0.0394941	yes	down	0.25	0.14	0.07	0	0	0
Larvae	TRINITY_DN51102_c0_g1	0.053	-4.24661	0.0394941	yes	down	0.13	0.08	0.04	0	0	0
Larvae	TRINITY_DN67218_c3_g3	0.037	-4.75895	0.0395084	yes	down	0.43	0.5	4.1	0	0	0
Larvae	TRINITY_DN56400_c0_g1	2.809	1.48994	0.0396218	yes	up	1.08	1.7	0.3	5.03	3.71	1.43
Larvae	TRINITY_DN57472_c1_g2	3.388	1.76054	0.0396587	yes	up	0.12	0.53	0.81	1.69	2.33	0.94
Larvae	TRINITY_DN67819_c0_g1	2.024	1.01741	0.039661	yes	up	0.31	0.29	0.4	0.89	0.69	0.37
Larvae	TRINITY_DN61705_c0_g1	0.418	-1.25952	0.0396702	yes	down	0.39	0.63	0.85	0.31	0.22	0.43
Larvae	TRINITY_DN63393_c0_g1	0.127	-2.97769	0.0396949	yes	down	17.11	28.3	27.98	0	0	7.77
Larvae	TRINITY_DN59046_c0_g1	0.017	-5.84057	0.0396999	yes	down	0	0	92.69	1.42	0	0
Larvae	TRINITY_DN63889_c1_g6	0.377	-1.40665	0.0397186	yes	down	2.04	2.59	5.61	1.96	1.29	0.59
Larvae	TRINITY_DN65165_c8_g7	1.954	0.966717	0.0397646	yes	up	15.88	26.49	7.51	43.48	27.2	28.12
Larvae	TRINITY_DN58346_c1_g2	0.65	-0.620522	0.0397736	yes	down	5.19	4.71	3.33	3.55	2.26	2.89
Larvae	TRINITY_DN56724_c0_g1	0.646	-0.629482	0.0397941	yes	down	2.2	1.98	2.36	1.61	1.09	1.52
Larvae	TRINITY_DN44344_c0_g1	23.129	4.53166	0.0398192	yes	up	0	0	0	0.09	0.1	0.52
Larvae	TRINITY_DN67947_c2_g4	0.349	-1.5198	0.0399496	yes	down	1.06	0.64	0.58	0.42	0.23	0.14
Larvae	TRINITY_DN65813_c1_g1	1.587	0.666508	0.0400304	yes	up	1189.95	1948.5	2828.26	3416.19	3410.17	2256.33
Larvae	TRINITY_DN65947_c1_g1	0.195	-2.36111	0.040059	yes	down	0.62	1.43	1.09	0.17	0.39	0
Larvae	TRINITY_DN29119_c0_g1	0.052	-4.26542	0.0400909	yes	down	1.92	4.64	1.19	0	0	0
Larvae	TRINITY_DN63381_c11_g2	0.633	-0.66082	0.0401054	yes	down	68.65	18.5	74.95	23.24	8.6	4.99
Larvae	TRINITY_DN63479_c1_g1	2.589	1.37241	0.0401489	yes	up	2.28	2.01	3.08	2.43	4.6	5
Larvae	TRINITY_DN125786_c0_g1	0.58	-0.78675	0.0402501	yes	down	8.71	8.91	8.26	5.61	4.38	5.24
Larvae	TRINITY_DN65227_c0_g5	2.109	1.07635	0.0402928	yes	up	2.38	1.95	2.35	6.72	8.41	3.06
Larvae	TRINITY_DN55932_c0_g1	0.122	-3.03457	0.0403173	yes	down	0.58	0.79	18.08	0.8	0.77	0.93
Larvae	TRINITY_DN65050_c0_g1	2.241	1.16391	0.0404358	yes	up	2.87	2.02	2.74	6.89	6.79	4.18
Larvae	TRINITY_DN54534_c0_g1	0.174	-2.52687	0.0404952	yes	down	0.33	0.13	0.38	0.06	0	0.06
Larvae	TRINITY_DN53781_c0_g1	17.365	4.11809	0.0404985	yes	up	0	0	0	0.07	0.05	0.02
Larvae	TRINITY_DN58230_c0_g1	0.518	-0.949999	0.0405073	yes	down	0.82	0.51	0.44	0.37	0.28	0.27
Larvae	TRINITY_DN64068_c3_g1	32.444	5.01986	0.0405098	yes	up	0	0	0	0	0.62	0.39
Larvae	TRINITY_DN50005_c1_g1	17.406	4.12153	0.0405737	yes	up	0	0	0	0.84	0.49	1.35
Larvae	TRINITY_DN61181_c0_g1	17.406	4.12153	0.0405737	yes	up	0	0	0	0.08	0.1	0.32
Larvae	TRINITY_DN62169_c5_g3	17.406	4.12153	0.0405737	yes	up	0	0	0	0.06	0.03	0.09
Larvae	TRINITY_DN10843_c0_g1	3.58	1.83977	0.0405998	yes	up	0.16	0.19	0.58	1.49	1.05	0.97
Larvae	TRINITY_DN58790_c2_g1	0.377	-1.40791	0.0406374	yes	down	0.73	0.42	0.85	0.18	0.32	0.24
Larvae	TRINITY_DN62190_c0_g1	0.59	-0.762126	0.0406541	yes	down	2.85	2.25	2.93	1.12	1.3	2.27
Larvae	TRINITY_DN47566_c0_g1	0.55	-0.86249	0.0406644	yes	down	68.2	27.26	47.18	17.11	20.62	22.63
Larvae	TRINITY_DN40467_c0_g1	1.698	0.764068	0.0406663	yes	up	45.36	91.03	76.95	105.93	180.35	101.23
Larvae	TRINITY_DN55176_c0_g2	0.06	-4.04909	0.0406951	yes	down	0.37	0.43	0.44	0	0	0
Larvae	TRINITY_DN62534_c3_g1	0.393	-1.34693	0.0407599	yes	down	0.13	0.14	0.23	0.08	0.08	0.03
Larvae	TRINITY_DN67570_c3_g2	0.01	-6.58384	0.0408022	yes	down	0	0.32	12.96	0	0	0
Larvae	TRINITY_DN54289_c1_g1	1.917	0.938706	0.0410092	yes	up	5.38	5.63	9.28	13.26	18.21	5.66
Larvae	TRINITY_DN64026_c0_g1	1.684	0.751769	0.0410107	yes	up	0.68	0.83	0.94	1.88	1.46	0.81
Larvae	TRINITY_DN66067_c1_g2	7.959	2.99267	0.0410149	yes	up	0	0.1	0	0.31	0.46	0.32
Larvae	TRINITY_DN67587_c0_g1	0.466	-1.10044	0.0410195	yes	down	0.19	0.08	0.1	0.05	0.07	0.05
Larvae	TRINITY_DN68704_c1_g1	0.619	-0.692314	0.0410397	yes	down	0.97	0.73	0.88	0.57	0.52	0.46
Larvae	TRINITY_DN64942_c0_g1	0.503	-0.989999	0.0410931	yes	down	2.63	5.76	6.9	2.14	3.89	1.4
Larvae	TRINITY_DN67737_c2_g1	2.878	1.52499	0.0411185	yes	up	6.63	3.24	6.6	27.2	13.37	12.34
Larvae	TRINITY_DN61130_c6_g4	0.319	-1.64954	0.0411235	yes	down	2.46	2.6	2.39	1.52	0.29	0.53
Larvae	TRINITY_DN59719_c0_g1	2.345	1.22956	0.0411961	yes	up	0.42	0.88	1.19	2.48	1.59	1.76
Larvae	TRINITY_DN56434_c1_g1	1.654	0.726251	0.0413011	yes	up	1.46	1.56	1	2.65	1.81	2.26
Larvae	TRINITY_DN59216_c0_g1	0.401	-1.31687	0.0413136	yes	down	8.76	4.24	7.93	1.73	3.97	2.93
Larvae	TRINITY_DN64502_c4_g1	17.671	4.14332	0.0413304	yes	up	0	0	0	6.42	8.22	0.35
Larvae	TRINITY_DN54452_c0_g1	3.33	1.73533	0.0413625	yes	up	0.15	0.25	0.09	0.83	0.46	0.42
Larvae	TRINITY_DN87619_c0_g1	2.098	1.06886	0.0413638	yes	up	23.19	22.12	40.9	33.83	105.03	38.72
Larvae	TRINITY_DN63530_c2_g1	0.314	-1.67134	0.0413808	yes	down	0.44	0.51	0.31	0.19	0.14	0.06
Larvae	TRINITY_DN61072_c1_g1	17.713	4.14673	0.0414012	yes	up	0	0	0	0.68	1.6	2.22
Larvae	TRINITY_DN141913_c0_g1	17.713	4.14673	0.0414012	yes	up	0	0	0	0.05	0.1	0.14
Larvae	TRINITY_DN50909_c0_g1	2.912	1.54187	0.0414491	yes	up	0.12	0.19	0.25	0.52	0.26	0.85
Larvae	TRINITY_DN68597_c0_g1	0.588	-0.765589	0.0415525	yes	down	2.5	2.34	5.64	2.48	2.17	1.47
Larvae	TRINITY_DN66107_c4_g1	3.789	1.92187	0.0417361	yes	up	0.35	0.21	0.21	0.8	1.59	0.84
Larvae	TRINITY_DN56799_c1_g1	0.267	-1.90392	0.0417561	yes	down	5.94	7.58	4.87	0.94	1.57	1.01
Larvae	TRINITY_DN42694_c0_g1	17.847	4.15758	0.0417674	yes	up	0	0	0	0.07	0.23	0.14
Larvae	TRINITY_DN65086_c0_g8	0.02	-5.6663	0.0417681	yes	down	0	0.02	0.17	0	0	0
Larvae	TRINITY_DN61949_c5_g1	5.922	2.56608	0.0417694	yes	up	0.81	0.97	0	3.82	2.26	7.32
Larvae	TRINITY_DN66305_c7_g1	0.257	-1.95949	0.0417723	yes	down	0.5	1.24	0.39	0.06	0.22	0.22
Larvae	TRINITY_DN60771_c1_g1	1.527	0.610239	0.0418353	yes	up	1.32	2.36	2.18	2.95	2.66	2.27
Larvae	TRINITY_DN66701_c4_g1	4.843	2.27585	0.041887	yes	up	0	0.04	0.04	0.4	0.47	0.13
Larvae	TRINITY_DN65183_c2_g1	1.545	0.628016	0.0419123	yes	up	3.38	3.47	2.75	4.68	5.36	4.84
Larvae	TRINITY_DN61002_c7_g5	1.518	0.601821	0.0419756	yes	up	2.32	2.19	3.08	4.53	3.61	3.4
Larvae	TRINITY_DN62953_c1_g1	1.626	0.701573	0.0420683	yes	up	174.46	287.05	400.47	493.86	579.06	312.87
Larvae	TRINITY_DN41805_c0_g1	0.031	-5.02859	0.0420963	yes	down	0	1.64	1.14	0	0	0
Larvae	TRINITY_DN63638_c0_g2	8.812	3.1395	0.0421579	yes	up	0.01	0	0	0.03	0.04	0.12
Larvae	TRINITY_DN56015_c0_g1	0.581	-0.784552	0.0422079	yes	down	6.42	10.28	7.68	5.27	4.55	6.44
Larvae	TRINITY_DN103543_c0_g1	6.6	2.72247	0.0422204	yes	up	0.96	0	0	1.47	3.81	2.74
Larvae	TRINITY_DN62464_c5_g1	6.521	2.70517	0.042238	yes	up	0	0.05	0	0.13	0.05	0.11
Larvae	TRINITY_DN60841_c3_g2	5.318	2.4109	0.0422973	yes	up	0.03	0	0.11	0.37	0.11	0.25
Larvae	TRINITY_DN58372_c6_g1	0.041	-4.62542	0.0423875	yes	down	0	0.05	1.64	0	0	0.05
Larvae	TRINITY_DN65528_c0_g2	0.268	-1.89855	0.042407	yes	down	0.48	0.14	0.35	0.08	0.09	0.09
Larvae	TRINITY_DN65354_c2_g1	0.464	-1.10759	0.0424731	yes	down	6.79	6.86	8.03	4.7	3.53	5.17
Larvae	TRINITY_DN50581_c3_g1	7.87	2.97641	0.0425107	yes	up	0.18	0	0	1.03	0.47	0.63
Larvae	TRINITY_DN57897_c2_g2	4.387	2.13321	0.0425521	yes	up	0.11	0.19	0	0.55	0.48	0.37
Larvae	TRINITY_DN56815_c2_g2	0.118	-3.07914	0.0426114	yes	down	0.81	0.76	0.12	0	0	0.17
Larvae	TRINITY_DN63780_c2_g1	8.602	3.10465	0.0426151	yes	up	0.07	0	0	0.41	0.09	0.38
Larvae	TRINITY_DN58598_c1_g3	0.237	-2.078	0.042616	yes	down	0.74	0.95	8.04	0.84	0.57	1.47
Larvae	TRINITY_DN63827_c1_g1	0.596	-0.74568	0.0426187	yes	down	3.33	2.53	4.17	2.35	2.06	1.7
Larvae	TRINITY_DN51966_c0_g1	0.322	-1.63424	0.0428236	yes	down	18.63	5.11	5.08	1.31	2.4	5.64
Larvae	TRINITY_DN5667_c0_g1	0.574	-0.800271	0.0428718	yes	down	3.17	4.66	5.94	2.82	2.31	2.71
Larvae	TRINITY_DN60458_c0_g1	3.513	1.81283	0.0429203	yes	up	0.02	0.04	0.01	0.09	0.12	0.04
Larvae	TRINITY_DN61795_c0_g1	3.12	1.64154	0.0429851	yes	up	0.02	0.07	0.05	0.08	0.12	0.22
Larvae	TRINITY_DN61357_c3_g1	0.256	-1.96479	0.0430608	yes	down	0.07	0.08	0.4	0.06	0.04	0.05
Larvae	TRINITY_DN54485_c1_g1	2.915	1.54373	0.04313	yes	up	0.06	0.11	0.07	0.28	0.27	0.17
Larvae	TRINITY_DN65430_c6_g6	12.475	3.64098	0.0431848	yes	up	0	0.07	0	0.56	0.62	0
Larvae	TRINITY_DN64082_c2_g1	0.549	-0.863945	0.0432135	yes	down	0.19	0.29	0.23	0.09	0.16	0.13
Larvae	TRINITY_DN50150_c0_g1	5.049	2.33613	0.0432628	yes	up	0.09	0.03	0	0.24	0.41	0.14
Larvae	TRINITY_DN66065_c1_g1	1.586	0.66559	0.0432695	yes	up	0.94	1.01	1.34	1.53	1.72	1.9
Larvae	TRINITY_DN55230_c0_g1	0.147	-2.7706	0.0432766	yes	down	0.09	0.22	0.13	0	0.06	0
Larvae	TRINITY_DN60533_c4_g1	0.529	-0.917664	0.043299	yes	down	32.06	29.96	13.49	7.61	11.17	20.35
Larvae	TRINITY_DN61172_c0_g2	3.142	1.65146	0.0433595	yes	up	0.27	0.14	0.22	0.31	0.87	0.59
Larvae	TRINITY_DN59233_c2_g1	28.502	4.83299	0.0433602	yes	up	0	0	0	0.25	0.28	0
Larvae	TRINITY_DN63298_c4_g1	0.564	-0.825311	0.0435019	yes	down	2.84	10.96	2.89	2.57	1.3	1.99
Larvae	TRINITY_DN170333_c0_g1	9.787	3.29093	0.0435229	yes	up	0	0.09	0	0.09	0.79	0.27
Larvae	TRINITY_DN42304_c0_g1	0.195	-2.36077	0.0435312	yes	down	0.08	0.48	0.05	0.03	0.02	0.06
Larvae	TRINITY_DN53486_c0_g1	0.503	-0.992079	0.0436178	yes	down	1.15	0.6	0.83	0.39	0.59	0.32
Larvae	TRINITY_DN55648_c0_g1	0.353	-1.50063	0.0436547	yes	down	0.5	1.8	0.65	0.46	0.21	0.34
Larvae	TRINITY_DN49966_c0_g1	0.031	-5.02363	0.0437635	yes	down	0	1.33	2.48	0	0	0
Larvae	TRINITY_DN60038_c0_g2	7.988	2.99777	0.0437889	yes	up	0	0	0.12	3.81	0.63	0.4
Larvae	TRINITY_DN26280_c1_g1	5.024	2.32877	0.043939	yes	up	0.93	0	1.12	2.69	2.06	6.95
Larvae	TRINITY_DN61532_c0_g5	0.578	-0.791202	0.0440196	yes	down	6.38	5.51	6.41	3.02	3.53	4.06
Larvae	TRINITY_DN63503_c0_g1	5.025	2.32904	0.0440842	yes	up	0.01	0	0.03	0.05	0.11	0.05
Larvae	TRINITY_DN50478_c0_g2	2.89	1.53112	0.0441378	yes	up	0.38	1.04	0.35	2.54	1.88	0.78
Larvae	TRINITY_DN65650_c2_g4	0.576	-0.795822	0.0441955	yes	down	8.9	5.83	6.63	3.84	5.26	3.33
Larvae	TRINITY_DN28750_c0_g1	0.236	-2.08078	0.0442523	yes	down	0.05	0.29	0.21	0.03	0.03	0.06
Larvae	TRINITY_DN67394_c1_g1	0.628	-0.671277	0.0442524	yes	down	2.49	3.27	1.96	0.64	1.71	1.33
Larvae	TRINITY_DN59526_c8_g2	13.855	3.79237	0.0443176	yes	up	0.13	0	0	0.58	2.12	0
Larvae	TRINITY_DN36366_c0_g1	8.519	3.09077	0.0443271	yes	up	0	0	0.02	0.1	0.02	0.11
Larvae	TRINITY_DN63585_c0_g2	1.614	0.690965	0.0443798	yes	up	1.5	2.45	3.33	4.42	4.28	2.95
Larvae	TRINITY_DN66267_c6_g2	0.418	-1.26013	0.0444109	yes	down	77.79	88.44	43.8	31.13	19.96	40.86
Larvae	TRINITY_DN51371_c0_g1	0.166	-2.58675	0.0444565	yes	down	0.3	2.24	1.05	0	0.19	0.35
Larvae	TRINITY_DN68769_c4_g1	0.322	-1.63553	0.0444676	yes	down	2.17	1.1	3.19	0.29	0.71	0.45
Larvae	TRINITY_DN68281_c0_g1	32.149	5.0067	0.0444682	yes	up	0	0	0	0.36	1.07	0
Larvae	TRINITY_DN64862_c0_g2	0.355	-1.49452	0.044509	yes	down	7.5	2.52	4.29	1.64	1.42	2.19
Larvae	TRINITY_DN33200_c0_g1	0.206	-2.27661	0.0445152	yes	down	0.08	0.72	0.15	0.06	0.1	0.03
Larvae	TRINITY_DN59241_c0_g1	1.591	0.669776	0.0445185	yes	up	14.64	24.8	22.63	33.77	43.78	21.57
Larvae	TRINITY_DN65850_c4_g1	0.235	-2.08997	0.0447889	yes	down	0.72	1.1	0.65	0.18	0	0.37
Larvae	TRINITY_DN58608_c0_g1	3.794	1.92357	0.0448297	yes	up	0.03	0.01	0.03	0.15	0.06	0.04
Larvae	TRINITY_DN65991_c0_g12	0.163	-2.61552	0.044842	yes	down	0.11	0.57	0.26	0	0.07	0.06
Larvae	TRINITY_DN50343_c0_g1	1.766	0.820721	0.0449008	yes	up	2.14	3.26	2.58	6.47	3.37	4.37
Larvae	TRINITY_DN52266_c0_g1	0.426	-1.23155	0.044905	yes	down	11.4	19.01	23.23	9.82	4.11	6.79
Larvae	TRINITY_DN61571_c0_g1	0.346	-1.53293	0.0449141	yes	down	0.18	0.25	0.12	0.09	0.05	0.05
Larvae	TRINITY_DN61949_c7_g1	0.222	-2.17351	0.0449708	yes	down	1.01	2.5	4.1	0.39	0.53	0
Larvae	TRINITY_DN49739_c0_g1	0.357	-1.48586	0.0449798	yes	down	11.92	3.89	9.73	1.14	1.34	2.5
Larvae	TRINITY_DN56161_c0_g1	0.116	-3.10221	0.0450309	yes	down	0.13	0.02	0.08	0.02	0	0
Larvae	TRINITY_DN66961_c0_g2	0.422	-1.24391	0.0451106	yes	down	0.93	0.93	0.88	0.39	0.22	0.53
Larvae	TRINITY_DN111349_c0_g1	29.647	4.88983	0.0451281	yes	up	0	0	0	0	0.17	0.1
Larvae	TRINITY_DN63796_c2_g1	0.52	-0.942142	0.0451661	yes	down	0.38	0.88	0.63	0.23	0.22	0.41
Larvae	TRINITY_DN66289_c2_g8	0.216	-2.21119	0.0452032	yes	down	54.3	71.82	8.45	21.22	5.09	4.63
Larvae	TRINITY_DN49542_c0_g1	0.289	-1.78883	0.0452367	yes	down	0.39	0.9	0.79	0.61	0.43	0.2
Larvae	TRINITY_DN56888_c0_g1	2.528	1.33817	0.0453285	yes	up	0.1	0.19	0.14	0.45	0.34	0.31
Larvae	TRINITY_DN36327_c0_g1	0.416	-1.26677	0.0453606	yes	down	85.77	66.84	99.39	19.13	27.16	55.01
Larvae	TRINITY_DN59173_c0_g1	0.046	-4.44903	0.045379	yes	down	0.03	0.07	0.23	0	0	0
Larvae	TRINITY_DN19314_c0_g1	0.064	-3.95475	0.0454226	yes	down	2.13	0	16.53	0	0	0.91
Larvae	TRINITY_DN59234_c0_g2	0.501	-0.997942	0.0456622	yes	down	2.89	3.3	4.34	2.43	1.12	1.48
Larvae	TRINITY_DN59526_c10_g2	0.406	-1.30138	0.0456857	yes	down	0.4	0.59	0.85	0.12	0.27	0.12
Larvae	TRINITY_DN65970_c0_g1	0.535	-0.902383	0.045693	yes	down	0.73	1.09	0.92	0.52	0.44	0.49
Larvae	TRINITY_DN53936_c0_g1	0.625	-0.679005	0.0457539	yes	down	1.73	1.25	1.82	0.95	1.09	0.95
Larvae	TRINITY_DN59478_c0_g2	3.719	1.89473	0.0457558	yes	up	7.3	1.68	3.61	21.21	24.58	2.21
Larvae	TRINITY_DN53504_c0_g3	1.89	0.918035	0.0457861	yes	up	1.36	2.01	2.04	2.88	4.08	3.14
Larvae	TRINITY_DN55142_c0_g1	0.337	-1.56996	0.0458161	yes	down	0.4	0.24	0.5	0.09	0.15	0.09
Larvae	TRINITY_DN64699_c1_g2	0.376	-1.40962	0.0458359	yes	down	6.19	4.1	3.26	1.34	1.55	2.39
Larvae	TRINITY_DN60139_c0_g1	0.289	-1.79063	0.0458533	yes	down	1.46	0.76	2.92	0.59	0.83	0.11
Larvae	TRINITY_DN51581_c0_g1	8.789	3.13572	0.0458679	yes	up	0	0	0.02	0.08	0.14	0.02
Larvae	TRINITY_DN56292_c0_g1	0.306	-1.70987	0.0458858	yes	down	1.22	1.29	0.71	0.11	0.26	0.59
Larvae	TRINITY_DN54144_c0_g1	0.45	-1.15266	0.045951	yes	down	0.34	0.45	1	0.29	0.29	0.21
Larvae	TRINITY_DN65987_c0_g1	0.495	-1.01354	0.0459649	yes	down	0.21	0.2	0.26	0.1	0.17	0.09
Larvae	TRINITY_DN59220_c2_g1	1.832	0.873368	0.045982	yes	up	116.62	168.47	303.6	417.86	460.64	193.41
Larvae	TRINITY_DN19040_c0_g1	0.153	-2.70561	0.0460527	yes	down	0.11	0.48	0.09	0	0.05	0.04
Larvae	TRINITY_DN66082_c1_g1	4.559	2.18868	0.0460554	yes	up	0	0.18	0.27	0.88	0.88	0.36
Larvae	TRINITY_DN68733_c64_g1	1.864	0.898746	0.0460763	yes	up	64.4	37.63	40.15	104.24	104.62	86.15
Larvae	TRINITY_DN66502_c7_g1	2.769	1.4694	0.0460894	yes	up	3.96	2.35	6	17.23	14.08	4.65
Larvae	TRINITY_DN98730_c0_g1	27.809	4.7975	0.0461646	yes	up	0	0	0	1.46	0.71	0
Larvae	TRINITY_DN45266_c0_g1	0.324	-1.62428	0.0461857	yes	down	2.68	5.74	12.39	2.5	1.46	2.71
Larvae	TRINITY_DN33923_c0_g1	0.137	-2.87089	0.0462171	yes	down	1.63	2.91	1.98	0.81	0	0
Larvae	TRINITY_DN163492_c0_g1	4.997	2.32105	0.046258	yes	up	0	0.06	0.03	0.23	0.1	0.15
Larvae	TRINITY_DN63000_c1_g3	0.52	-0.942637	0.0462832	yes	down	1.4	1.15	2.08	1.1	0.78	0.54
Larvae	TRINITY_DN54048_c0_g1	0.191	-2.38831	0.0462842	yes	down	0.09	0.1	0.03	0.03	0	0.01
Larvae	TRINITY_DN65935_c3_g1	0.413	-1.27592	0.0463278	yes	down	0.46	0.61	1.04	0.22	0.49	0.14
Larvae	TRINITY_DN56159_c0_g1	0.222	-2.17457	0.0463499	yes	down	0.88	1.33	2.67	0.43	0.83	0
Larvae	TRINITY_DN60619_c4_g1	0.398	-1.32737	0.0463564	yes	down	0.64	0.51	0.32	0.22	0.2	0.13
Larvae	TRINITY_DN41050_c0_g1	0.061	-4.03866	0.0463897	yes	down	0.2	0.08	0.16	0	0	0
Larvae	TRINITY_DN55988_c1_g1	0.061	-4.03866	0.0463897	yes	down	0.9	0.35	0.71	0	0	0
Larvae	TRINITY_DN67562_c1_g1	0.11	-3.18206	0.0464151	yes	down	0.21	0.03	0.08	0	0	0.03
Larvae	TRINITY_DN53699_c0_g1	0.061	-4.04139	0.0464896	yes	down	0.09	0.07	0.03	0	0	0
Larvae	TRINITY_DN56679_c0_g1	0.061	-4.04139	0.0464896	yes	down	0.03	0.02	0.01	0	0	0
Larvae	TRINITY_DN62222_c4_g1	0.311	-1.68406	0.0464963	yes	down	0.71	0.41	0.88	0.4	0.16	0.05
Larvae	TRINITY_DN53230_c0_g1	0.296	-1.75633	0.0465067	yes	down	0.27	1.09	0.87	0.23	0.08	0.31
Larvae	TRINITY_DN58157_c0_g1	0.267	-1.90254	0.0465278	yes	down	13.79	4.06	3.12	0.49	1.22	3.92
Larvae	TRINITY_DN51128_c0_g1	2.888	1.52984	0.0465316	yes	up	0.06	0.05	0.07	0.12	0.26	0.17
Larvae	TRINITY_DN65514_c0_g1	0.176	-2.50681	0.0465616	yes	down	3.6	0.05	0.67	0	0.06	0.08
Larvae	TRINITY_DN13034_c0_g1	1.88	0.910838	0.0465862	yes	up	1.39	1.79	2.27	3.27	5.08	1.82
Larvae	TRINITY_DN66335_c0_g1	1.54	0.623222	0.0466428	yes	up	0.48	0.66	2.24	1.19	0.97	1.4
Larvae	TRINITY_DN53238_c0_g1	0.365	-1.45448	0.0467089	yes	down	0.53	0.61	0.62	0.15	0.17	0.31
Larvae	TRINITY_DN124671_c0_g1	0.033	-4.90768	0.0467357	yes	down	0	0.29	0.17	0	0	0
Larvae	TRINITY_DN45828_c0_g3	0.097	-3.36083	0.0467358	yes	down	0.12	0.02	0.01	0	0.01	0
Larvae	TRINITY_DN50391_c0_g1	0.156	-2.67843	0.0467382	yes	down	0.13	0.02	0.18	0	0.02	0.02
Larvae	TRINITY_DN65431_c0_g1	0.227	-2.13778	0.0467687	yes	down	1.58	1.37	4.7	0.45	0	2.23
Larvae	TRINITY_DN65203_c1_g1	1.549	0.631582	0.0468365	yes	up	1.22	2.43	2.82	3.05	4.25	2.18
Larvae	TRINITY_DN66531_c1_g2	0.341	-1.55006	0.0468546	yes	down	0.03	0.09	0.18	0.03	0.04	0.03
Larvae	TRINITY_DN55037_c0_g2	0.06	-4.05181	0.0468566	yes	down	0.09	0.15	0.05	0	0	0
Larvae	TRINITY_DN56874_c0_g1	0.39	-1.35822	0.0468643	yes	down	0.28	0.71	0.83	0.2	0.11	0.35
Larvae	TRINITY_DN19423_c0_g1	0.266	-1.90852	0.0469372	yes	down	0.05	0.07	0.06	0.01	0.02	0.01
Larvae	TRINITY_DN61638_c0_g2	6.155	2.62183	0.0469608	yes	up	0.02	0	0.03	0.08	0.27	0.15
Larvae	TRINITY_DN60872_c0_g1	6.084	2.60495	0.0469774	yes	up	0	0	0.55	0.14	0.18	0.14
Larvae	TRINITY_DN66799_c21_g1	0.556	-0.846322	0.0470748	yes	down	7208.07	4295.31	3187.17	2027.26	2480.99	3880.86
Larvae	TRINITY_DN58997_c1_g1	1.534	0.617656	0.0471523	yes	up	2.18	3.26	1.6	4.36	3.45	3.06
Larvae	TRINITY_DN31069_c0_g1	0.126	-2.98619	0.0471994	yes	down	0.1	0.3	0.11	0	0	0.04
Larvae	TRINITY_DN67029_c0_g1	0.592	-0.756723	0.0472663	yes	down	0.57	0.8	0.99	0.47	0.42	0.4
Larvae	TRINITY_DN63175_c2_g2	2.421	1.27586	0.0473766	yes	up	0.41	0.57	0.49	1.33	1.32	1.29
Larvae	TRINITY_DN64467_c1_g4	3.408	1.76898	0.0474575	yes	up	0.36	0.2	0.18	0.42	0.65	1.29
Larvae	TRINITY_DN61338_c0_g1	24.995	4.64354	0.0475197	yes	up	0	0	0	0.07	0	0.11
Larvae	TRINITY_DN68271_c0_g3	0.45	-1.15061	0.0475254	yes	down	2.38	1.64	2.02	0.67	0.6	1.44
Larvae	TRINITY_DN61731_c6_g2	2.517	1.33185	0.0475309	yes	up	0.15	0.18	0.39	0.39	1.1	0.61
Larvae	TRINITY_DN59573_c3_g1	4.674	2.22459	0.0475958	yes	up	0.03	0.06	0.03	0.28	0.32	0.03
Larvae	TRINITY_DN58389_c10_g5	0.391	-1.35453	0.0476508	yes	down	0.89	1.73	2.01	0.81	0.43	2.29
Larvae	TRINITY_DN62768_c1_g1	1.533	0.616788	0.0477716	yes	up	27.35	28.97	23	26.37	54.79	39.48
Larvae	TRINITY_DN63859_c2_g5	1.7	0.765765	0.0478636	yes	up	0.47	0.48	0.66	1.01	1.09	0.58
Larvae	TRINITY_DN61389_c8_g2	0.417	-1.26242	0.0478646	yes	down	6.27	5.51	7.46	3.7	1.19	1.46
Larvae	TRINITY_DN37149_c0_g1	0.353	-1.50142	0.0480395	yes	down	0.07	0.19	0.1	0.04	0.02	0.06
Larvae	TRINITY_DN59625_c3_g6	0.259	-1.94738	0.0480523	yes	down	0.24	1.19	1.3	0.09	0.4	0.18
Larvae	TRINITY_DN57902_c2_g1	0.05	-4.32667	0.0480936	yes	down	0	0.26	7.2	0.26	0	0
Larvae	TRINITY_DN62801_c0_g1	1.515	0.599022	0.0482452	yes	up	2.34	4.22	5.52	5.24	6.27	6.44
Larvae	TRINITY_DN53205_c0_g1	1.629	0.703968	0.0482635	yes	up	1.83	1.96	1.89	3.21	3.69	2.34
Larvae	TRINITY_DN58743_c2_g1	0.475	-1.07511	0.0483445	yes	down	0.64	0.92	1.36	0.5	0.5	0.37
Larvae	TRINITY_DN131676_c0_g1	0.135	-2.88573	0.0483508	yes	down	2.4	0.83	0.63	0	0.52	0
Larvae	TRINITY_DN64585_c1_g4	2.463	1.30024	0.0483513	yes	up	0.23	0.66	0.29	0.89	0.71	0.53
Larvae	TRINITY_DN48118_c1_g1	0.117	-3.1003	0.048382	yes	down	5.1	10.88	1.58	0	0	1.69
Larvae	TRINITY_DN68358_c2_g2	0.45	-1.15164	0.0484139	yes	down	2.01	2.37	2.28	1.28	1.09	0.49
Larvae	TRINITY_DN64088_c3_g1	3.129	1.64548	0.0484556	yes	up	0.08	0.22	0.06	0.5	0.47	0.64
Larvae	TRINITY_DN64483_c0_g3	0.548	-0.868478	0.0484912	yes	down	16.21	13.73	7.18	5.72	4.87	9.85
Larvae	TRINITY_DN19309_c0_g1	3.214	1.68421	0.0485102	yes	up	0.03	0.02	0.04	0.13	0.1	0.07
Larvae	TRINITY_DN61293_c0_g1	7.56	2.91846	0.0485957	yes	up	0.04	0	0	0.18	0.02	0.11
Larvae	TRINITY_DN62140_c2_g1	25.921	4.69604	0.0486042	yes	up	0	0	0	1.24	1.78	0
Larvae	TRINITY_DN63377_c8_g3	0.565	-0.824705	0.0486261	yes	down	8.43	4.31	4.67	4.54	2.39	3.53
Larvae	TRINITY_DN59785_c1_g1	0.533	-0.907321	0.0486793	yes	down	31.37	54.17	110.14	27.95	32.61	27.13
Larvae	TRINITY_DN66521_c3_g4	0.468	-1.09401	0.0486968	yes	down	9.98	4.52	5.5	4.64	1.82	3.9
Larvae	TRINITY_DN87295_c0_g1	4.342	2.11835	0.0487355	yes	up	0.09	0	0.38	0.73	0.75	0.58
Larvae	TRINITY_DN62303_c0_g1	0.407	-1.29573	0.0487512	yes	down	0.12	0.29	0.21	0.07	0.09	0.09
Larvae	TRINITY_DN59570_c0_g2	0.617	-0.696041	0.0487555	yes	down	0.67	1.13	1.32	0.58	0.57	0.74
Larvae	TRINITY_DN63479_c2_g1	1.629	0.70364	0.0489273	yes	up	1.81	2.71	2.16	3.55	5.1	2.12
Larvae	TRINITY_DN31305_c0_g2	0.037	-4.74511	0.0489453	yes	down	0.07	0.07	0	0	0	0
Larvae	TRINITY_DN20510_c0_g1	6.945	2.79594	0.0489461	yes	up	0.45	0	0	0.77	0.88	2.43
Larvae	TRINITY_DN51027_c0_g1	0.035	-4.8552	0.0489562	yes	down	0.19	0	0.08	0	0	0
Larvae	TRINITY_DN67002_c1_g1	0.159	-2.64992	0.048984	yes	down	0.1	0.12	0.06	0.04	0	0
Larvae	TRINITY_DN63440_c5_g3	0.214	-2.2251	0.0490304	yes	down	0.77	1.78	2.03	0.22	0	0.68
Larvae	TRINITY_DN63181_c1_g1	0.186	-2.42633	0.0490896	yes	down	0.06	0.06	0.02	0.01	0	0.01
Larvae	TRINITY_DN68587_c17_g2	1.61	0.687092	0.0491677	yes	up	52.01	29.34	43.83	46.95	105.98	45.54
Larvae	TRINITY_DN66995_c0_g2	0.167	-2.58238	0.0492031	yes	down	0.03	0.12	0.96	0.03	0.07	0.08
Larvae	TRINITY_DN64145_c2_g3	0.203	-2.29969	0.0493049	yes	down	0.02	0.12	0.2	0.02	0.03	0.02
Larvae	TRINITY_DN51857_c0_g1	0.078	-3.67791	0.0493622	yes	down	0	0.55	0.22	0	0.05	0
Larvae	TRINITY_DN56584_c0_g1	0.219	-2.19379	0.0493792	yes	down	1.27	0.36	7.31	0.43	0.79	0.65
Larvae	TRINITY_DN64333_c0_g2	0.579	-0.789155	0.0494442	yes	down	2.15	1.96	1.97	0.63	1.48	1.36
Larvae	TRINITY_DN91383_c0_g1	17.58	4.13586	0.0494599	yes	up	0	0	0	0.27	0.3	1.12
Larvae	TRINITY_DN65364_c0_g1	0.471	-1.08659	0.0494751	yes	down	0.78	0.94	0.59	0.27	0.42	0.39
Larvae	TRINITY_DN38998_c0_g1	0.029	-5.084	0.0494963	yes	down	27.35	6.02	0	0	0	0
Larvae	TRINITY_DN64876_c1_g4	0.043	-4.52351	0.0494969	yes	down	0.07	1.31	0.35	0	0	0
Larvae	TRINITY_DN64011_c0_g1	0.038	-4.73012	0.0495403	yes	down	2.32	0	1.86	0	0	0
Larvae	TRINITY_DN60228_c3_g2	1.616	0.692494	0.0495704	yes	up	3.18	6.14	6.73	9.16	8.23	5.19
Larvae	TRINITY_DN46280_c0_g1	0.15	-2.73593	0.0496106	yes	down	0.48	0.18	0.74	0.18	0	0
Larvae	TRINITY_DN60370_c6_g6	0.404	-1.30752	0.0497951	yes	down	1.87	1.92	0.78	0.81	0.22	0.84
Larvae	TRINITY_DN52851_c0_g1	3.053	1.61021	0.0499056	yes	up	0.05	0.06	0.06	0.14	0.12	0.26
Larvae	TRINITY_DN59946_c5_g1	1.65	0.722753	0.0499223	yes	up	35.47	75.12	94.82	127.76	136.36	79.64
Larvae	TRINITY_DN63785_c5_g3	3.754	1.90857	0.0499423	yes	up	0.08	0.18	0.13	0.35	1	0.13
Larvae	TRINITY_DN46101_c0_g1	0.037	-4.7524	0.0499707	yes	down	0.09	0.15	0	0	0	0
Pupae	Gene_id	FC(B2/B1)	Log2FC(B2/B1)	Pvalue	Significant	Regulate	V-	V-	V-	V+	V+	V+
Pupae	TRINITY_DN56530_c0_g1	1335.38	10.383	1.53552e-09	yes	up	0	0	0.03	11.64	15.01	14.8
Pupae	TRINITY_DN63039_c0_g2	1048.45	10.034	2.05202e-09	yes	up	0.22	0.51	0.14	246.75	286.38	230.89
Pupae	TRINITY_DN63039_c0_g1	779.817	9.60699	4.60895e-09	yes	up	0.12	0.56	0.19	195.79	214.7	201.96
Pupae	TRINITY_DN56782_c0_g1	189.871	7.56888	5.48488e-09	yes	up	0.08	0.04	0.03	8.38	8.42	8.17
Pupae	TRINITY_DN55654_c0_g1	865.741	9.75779	7.03207e-09	yes	up	0	0	0.03	9.83	13.34	11.2
Pupae	TRINITY_DN61979_c2_g2	772.056	9.59256	1.29756e-08	yes	up	0	0.04	0	8.71	14.25	14.81
Pupae	TRINITY_DN59094_c0_g2	332.658	8.3779	2.06642e-08	yes	up	0	0.07	0.06	9.39	15.37	17.01
Pupae	TRINITY_DN56907_c0_g1	324.668	8.34282	3.06951e-08	yes	up	0.11	0.04	0	13.66	13.38	15.19
Pupae	TRINITY_DN61365_c0_g1	355.227	8.4726	3.20577e-08	yes	up	0.04	0.03	0	11.19	7.18	8.06
Pupae	TRINITY_DN57634_c1_g1	269.024	8.07159	6.80985e-08	yes	up	0.04	0	0.04	7.86	6.13	7.74
Pupae	TRINITY_DN47085_c0_g1	466.86	8.86685	8.62175e-08	yes	up	0	0.14	0	18.46	21.11	21.12
Pupae	TRINITY_DN56522_c0_g1	477.975	8.90079	9.96511e-08	yes	up	0.04	0	0	4.05	7.83	7.81
Pupae	TRINITY_DN61979_c1_g1	454.702	8.82878	1.00256e-07	yes	up	0	0.07	0	7.59	13.55	14.42
Pupae	TRINITY_DN59094_c0_g1	370.12	8.53185	1.12692e-07	yes	up	0	0.07	0	6.51	8.46	10.24
Pupae	TRINITY_DN56566_c0_g1	188.534	7.55868	1.3032e-07	yes	up	0	0.1	0.03	6.88	7.39	8.69
Pupae	TRINITY_DN92956_c0_g1	216.198	7.75621	1.67995e-07	yes	up	0	0.18	0.03	12.38	15.08	14.26
Pupae	TRINITY_DN55094_c0_g1	1333.18	10.3807	2.90828e-07	yes	up	0	0	0	5.77	7.12	7.71
Pupae	TRINITY_DN61979_c2_g3	1032.13	10.0114	6.38324e-07	yes	up	0	0	0	6.99	7.67	8.87
Pupae	TRINITY_DN51217_c0_g1	1090.97	10.0914	8.71558e-07	yes	up	0	0	0	4.44	4.52	3.98
Pupae	TRINITY_DN66575_c0_g1	26.518	4.72888	8.92146e-07	yes	up	0.29	0.33	0.77	8.16	6.83	13.38
Pupae	TRINITY_DN57710_c0_g1	91.148	6.51013	1.05733e-06	yes	up	0.04	0	0.07	2.84	3.7	3.12
Pupae	TRINITY_DN67339_c0_g1	5.151	2.36489	1.23598e-06	yes	up	13.55	9.04	8.77	42.86	38.66	49.47
Pupae	TRINITY_DN61979_c0_g1	943.62	9.88206	2.00652e-06	yes	up	0	0	0	4.11	5.16	3.35
Pupae	TRINITY_DN73184_c0_g1	926.218	9.85521	2.30708e-06	yes	up	0	0	0	3.93	3.24	3.06
Pupae	TRINITY_DN60971_c0_g1	3.016	1.59285	2.31974e-06	yes	up	7.48	8.26	7.36	15.42	22.08	22.65
Pupae	TRINITY_DN59415_c0_g1	4.79	2.26002	2.38956e-06	yes	up	12.91	11	19.63	54.71	61.44	61.44
Pupae	TRINITY_DN57459_c0_g1	69.44	6.11769	2.6151e-06	yes	up	0.07	0	0.12	2.84	3.67	5.07
Pupae	TRINITY_DN61365_c0_g2	127.088	6.98969	3.50719e-06	yes	up	0	0.11	0	3.6	7.04	5.88
Pupae	TRINITY_DN63924_c1_g2	611.812	9.25694	3.76832e-06	yes	up	0	0	0	0.44	0.6	1.54
Pupae	TRINITY_DN56681_c0_g1	4.129	2.04562	3.891e-06	yes	up	13.13	12.76	18.53	49.59	53.36	51.19
Pupae	TRINITY_DN52946_c0_g1	506.998	8.98584	4.47135e-06	yes	up	0	0	0	2.32	2.92	2.94
Pupae	TRINITY_DN57710_c1_g1	113.626	6.82815	4.99477e-06	yes	up	0	0	0.03	1.35	1.42	1.41
Pupae	TRINITY_DN58598_c1_g3	7.549	2.9162	7.08465e-06	yes	up	121.58	118.23	175.04	1011.16	575.6	993.71
Pupae	TRINITY_DN60228_c0_g2	525.941	9.03876	7.39877e-06	yes	up	0	0	0	13.28	14.05	9.95
Pupae	TRINITY_DN64150_c0_g1	4.859	2.2807	8.25609e-06	yes	up	1.01	1.46	0.93	4.69	4.2	4.68
Pupae	TRINITY_DN56254_c0_g1	12.354	3.62686	9.01203e-06	yes	up	0.06	0.12	0.13	0.88	1.17	1.22
Pupae	TRINITY_DN59911_c0_g1	543.032	9.08489	9.06772e-06	yes	up	0	0	0	1.53	1.55	2.79
Pupae	TRINITY_DN65923_c1_g1	9.234	3.20689	9.20611e-06	yes	up	20.05	18.45	36.24	166.94	138.92	283.56
Pupae	TRINITY_DN61242_c2_g1	4.784	2.25809	9.6962e-06	yes	up	10.91	6.6	7.34	30.97	22.4	39.15
Pupae	TRINITY_DN62786_c2_g1	2.81	1.49053	1.13074e-05	yes	up	7.82	8.48	7.8	12.88	18.97	24.59
Pupae	TRINITY_DN55902_c0_g1	450.826	8.81643	1.31214e-05	yes	up	0	0	0	1.44	1.52	2.64
Pupae	TRINITY_DN67409_c2_g1	5.04	2.33333	1.42745e-05	yes	up	36.37	40.89	66.6	202.45	217.49	221.98
Pupae	TRINITY_DN58598_c1_g2	5.862	2.5513	1.55306e-05	yes	up	298.05	195.59	359.28	1469.2	929.28	1573.8
Pupae	TRINITY_DN67584_c4_g1	5.118	2.35547	1.55662e-05	yes	up	4.26	2.98	6.3	14.83	20.32	24.87
Pupae	TRINITY_DN66522_c5_g1	8.99	3.16829	1.55843e-05	yes	up	4.93	7.35	9.34	35.89	38.79	72.9
Pupae	TRINITY_DN58372_c6_g1	9.774	3.28894	1.81839e-05	yes	up	26.64	13.45	16.47	224.31	98.86	144.28
Pupae	TRINITY_DN61443_c1_g1	4.805	2.26467	1.84323e-05	yes	up	6.92	2.79	4.15	14.22	16.64	37.77
Pupae	TRINITY_DN63907_c0_g2	4.648	2.21655	2.00368e-05	yes	up	0.79	0.9	0.84	3.38	2.29	3.83
Pupae	TRINITY_DN66337_c6_g2	8.081	3.01445	2.33689e-05	yes	up	2.54	2.68	5.52	14.72	18.06	29.38
Pupae	TRINITY_DN58852_c0_g2	4.24	2.08416	2.67991e-05	yes	up	18.83	28.69	24.96	89.16	67.04	93.13
Pupae	TRINITY_DN67352_c1_g1	2.692	1.42886	3.08761e-05	yes	up	42.02	26.68	32.75	69.16	65.7	94.33
Pupae	TRINITY_DN56867_c0_g2	4.144	2.05099	3.29644e-05	yes	up	2.24	1.97	1.05	6	5.64	5.98
Pupae	TRINITY_DN68154_c4_g1	2.076	1.05367	3.35635e-05	yes	up	18.63	18.82	18.04	24.88	35.16	37.63
Pupae	TRINITY_DN41118_c1_g1	8.875	3.14968	3.49181e-05	yes	up	0.61	0.78	1.86	5.76	7.54	11.98
Pupae	TRINITY_DN64919_c0_g1	2.119	1.08368	3.51382e-05	yes	up	5.3	6	7.47	8.04	11.36	11.43
Pupae	TRINITY_DN66356_c0_g1	2.956	1.56366	3.51722e-05	yes	up	2.59	4.13	3.28	6.09	9.06	9.68
Pupae	TRINITY_DN67332_c0_g1	61.755	5.94849	3.66322e-05	yes	up	0.01	0.01	0	0.25	0.11	0.31
Pupae	TRINITY_DN66204_c3_g2	0.39	-1.35948	3.87167e-05	yes	down	164.12	74.66	152.56	57.55	37.43	55.45
Pupae	TRINITY_DN62162_c0_g1	3.353	1.74565	3.94901e-05	yes	up	6.84	8.63	14.1	21.94	16.15	23.58
Pupae	TRINITY_DN45120_c0_g1	3.183	1.6706	4.22302e-05	yes	up	14.33	18.72	13.09	25.82	41.91	55.78
Pupae	TRINITY_DN59799_c1_g1	3.61	1.85207	4.33815e-05	yes	up	2.29	2.79	2.25	5.43	9.19	9.9
Pupae	TRINITY_DN60663_c0_g1	2.4	1.26287	4.35319e-05	yes	up	28.75	24.49	21.36	28.65	47.09	61.1
Pupae	TRINITY_DN62838_c1_g1	11.278	3.49538	4.42151e-05	yes	up	0.4	5.76	3.1	19.56	12.39	12.48
Pupae	TRINITY_DN68452_c0_g1	3.897	1.9622	4.45964e-05	yes	up	5.89	4.53	5.66	15.18	9.61	13
Pupae	TRINITY_DN66682_c0_g3	8.571	3.09938	4.52292e-05	yes	up	22.96	15.9	5.83	101.1	92.73	116.56
Pupae	TRINITY_DN49861_c0_g1	20.131	4.33136	4.9024e-05	yes	up	0.18	0.35	0.32	6.77	5.33	2.14
Pupae	TRINITY_DN86287_c0_g1	2.291	1.19629	4.95245e-05	yes	up	22.04	21.28	19.75	26.8	46.83	48.18
Pupae	TRINITY_DN60611_c0_g1	2.318	1.21314	4.95331e-05	yes	up	26.58	22.47	19.81	30.67	50.23	53.14
Pupae	TRINITY_DN67042_c2_g3	2.065	1.04616	4.95671e-05	yes	up	17.8	16.11	16.34	33.25	32.61	32.42
Pupae	TRINITY_DN61727_c3_g1	0.372	-1.42672	5.05282e-05	yes	down	6.16	4.29	4.74	1.04	1.83	1.96
Pupae	TRINITY_DN66230_c4_g1	2.937	1.55419	5.08535e-05	yes	up	82.58	56.68	60.53	141.25	120.02	209.26
Pupae	TRINITY_DN63539_c0_g1	3.478	1.79828	5.08895e-05	yes	up	124.4	99.24	119	251.76	214.52	318.4
Pupae	TRINITY_DN60426_c0_g1	2.694	1.42974	5.11826e-05	yes	up	6.32	7.47	6.01	9.76	17.19	18.17
Pupae	TRINITY_DN60795_c1_g1	2.172	1.11922	5.27134e-05	yes	up	23.31	21.31	20.88	35.64	33.35	46.63
Pupae	TRINITY_DN66938_c0_g1	3.538	1.82299	5.33681e-05	yes	up	41.58	48.68	34.7	85.01	88.73	64.44
Pupae	TRINITY_DN68285_c0_g1	2.159	1.1102	5.61335e-05	yes	up	12.67	11.48	10.83	15.13	22.78	25.64
Pupae	TRINITY_DN59104_c0_g1	18.277	4.19194	5.6822e-05	yes	up	0.12	0.23	0.03	1.46	1.57	2.9
Pupae	TRINITY_DN66432_c0_g1	2.864	1.51786	5.93229e-05	yes	up	1.42	1.98	2.14	4.06	3.67	5.3
Pupae	TRINITY_DN60594_c0_g1	8.241	3.04279	6.03395e-05	yes	up	0.71	1.1	2.52	9.37	8.97	11.61
Pupae	TRINITY_DN66337_c6_g3	8.471	3.0825	6.05228e-05	yes	up	2.15	0.67	0.58	5.55	11.37	2.41
Pupae	TRINITY_DN67748_c2_g1	2.795	1.48288	6.05691e-05	yes	up	1.39	0.89	1.37	2.57	1.93	2.92
Pupae	TRINITY_DN57846_c0_g1	5.122	2.35682	6.22257e-05	yes	up	147.83	97.79	67.28	508.91	274.48	634.4
Pupae	TRINITY_DN60198_c0_g1	2.751	1.45974	6.52347e-05	yes	up	5.21	3.78	6.65	9.92	11.36	13.55
Pupae	TRINITY_DN45413_c0_g1	243.409	7.92724	6.53279e-05	yes	up	0	0	0	12.42	9.31	8.29
Pupae	TRINITY_DN62084_c1_g1	2.521	1.33405	6.70791e-05	yes	up	6.69	7.57	8.73	11.5	17.83	19.77
Pupae	TRINITY_DN65952_c1_g2	7.318	2.87143	6.88985e-05	yes	up	3.01	13.35	15.9	66.17	121.11	130.36
Pupae	TRINITY_DN58612_c1_g1	2.866	1.51898	6.96528e-05	yes	up	37.63	35.67	56.87	91.2	110.68	148.24
Pupae	TRINITY_DN63159_c0_g1	31.458	4.97535	7.08101e-05	yes	up	0	0.04	0.06	0.36	0.49	0.75
Pupae	TRINITY_DN68305_c18_g2	7.92	2.98545	7.2501e-05	yes	up	32.98	19.52	62.2	173.63	265.51	366.5
Pupae	TRINITY_DN66448_c1_g1	0.225	-2.15139	7.5147e-05	yes	down	6.03	4.84	7.7	1.28	0.92	1.34
Pupae	TRINITY_DN63960_c2_g1	0.137	-2.87109	7.56639e-05	yes	down	1.41	0.81	1.27	0.1	0.15	0.14
Pupae	TRINITY_DN63542_c5_g1	3.1	1.6323	7.81669e-05	yes	up	13.01	14.34	22.89	41.38	45.73	54.01
Pupae	TRINITY_DN64380_c1_g3	5.971	2.57803	7.84886e-05	yes	up	0.52	0.25	0.25	1.63	9.24	2.23
Pupae	TRINITY_DN66680_c4_g3	2.748	1.45852	7.85206e-05	yes	up	6.7	7.42	5.86	10.48	15.2	18.36
Pupae	TRINITY_DN34677_c1_g1	12.832	3.68162	8.07458e-05	yes	up	6.96	15.63	4.15	53.74	80.26	159.19
Pupae	TRINITY_DN141370_c0_g1	5.046	2.33513	8.47644e-05	yes	up	16.47	10.68	17.37	83.71	51.06	44.82
Pupae	TRINITY_DN63618_c0_g1	0.524	-0.93132	9.30472e-05	yes	down	23.78	20.36	17.91	7.74	9.38	10.56
Pupae	TRINITY_DN62378_c0_g1	4.157	2.05538	9.33626e-05	yes	up	2.41	2.38	2.33	10.39	8.25	5.31
Pupae	TRINITY_DN66387_c4_g1	2.731	1.44924	9.36294e-05	yes	up	81.95	74.83	120.16	206.63	202.61	213.09
Pupae	TRINITY_DN62890_c5_g2	3.65	1.86788	9.62597e-05	yes	up	2.48	5.34	5.25	10	13.03	16.05
Pupae	TRINITY_DN63511_c0_g1	2.954	1.56261	9.91387e-05	yes	up	1.62	2.06	2.92	4.68	5.85	5.74
Pupae	TRINITY_DN61979_c2_g1	57.802	5.85304	9.91771e-05	yes	up	0.31	0	0	3.4	9.22	8
Pupae	TRINITY_DN61289_c0_g1	4.247	2.08642	0.000103116	yes	up	1.74	1.45	1.3	6.52	3.19	5.55
Pupae	TRINITY_DN32856_c0_g1	3.405	1.76746	0.00010484	yes	up	1.28	1.95	1.21	3.02	4.92	4.85
Pupae	TRINITY_DN55712_c0_g1	4.057	2.02041	0.000104935	yes	up	264.15	166.73	356.78	1108.3	751.95	765.35
Pupae	TRINITY_DN68743_c0_g1	2.059	1.04222	0.000105037	yes	up	38.02	36.49	33.4	42.24	72.01	72.74
Pupae	TRINITY_DN2338_c0_g1	2.047	1.03342	0.000105182	yes	up	12.15	13.24	11.38	14.72	23.84	24.78
Pupae	TRINITY_DN63680_c2_g1	2.04	1.02889	0.000108579	yes	up	16.81	15.24	14.87	18.35	29.94	32.35
Pupae	TRINITY_DN34098_c0_g1	2.965	1.56781	0.00010864	yes	up	3.17	4.09	3.18	5.94	9.34	10.98
Pupae	TRINITY_DN64965_c0_g2	2.061	1.04312	0.000110868	yes	up	9.14	11.13	10.02	12.8	19.96	20.23
Pupae	TRINITY_DN67956_c0_g2	2.457	1.29673	0.000110967	yes	up	6.58	10.05	9.5	14.88	20.2	24.81
Pupae	TRINITY_DN62864_c0_g2	0.335	-1.57766	0.000112893	yes	down	17.21	13.09	11.4	3.32	3.35	5
Pupae	TRINITY_DN66087_c1_g1	2.151	1.10517	0.000113664	yes	up	16.25	14.15	12.89	27.54	22.45	31.13
Pupae	TRINITY_DN58026_c0_g1	2.179	1.12367	0.000113682	yes	up	14.99	17.78	16.72	22.08	36.34	31.6
Pupae	TRINITY_DN64497_c5_g1	3.998	1.99913	0.000114246	yes	up	1.14	0.56	0.84	2.8	2.92	2.19
Pupae	TRINITY_DN50236_c2_g2	2.117	1.08222	0.0001217	yes	up	101.91	108.98	105.58	125.6	216.96	223.58
Pupae	TRINITY_DN58374_c0_g1	3.274	1.71093	0.000127197	yes	up	6.55	7.2	4.7	9.39	19.28	22.83
Pupae	TRINITY_DN57473_c0_g1	2.336	1.2239	0.000128082	yes	up	13.61	12.22	9.9	14.99	26.53	29.07
Pupae	TRINITY_DN57997_c0_g1	3.237	1.69457	0.0001291	yes	up	7.01	9.25	8.52	50.03	38.55	16.63
Pupae	TRINITY_DN55721_c0_g1	2.293	1.19732	0.000133173	yes	up	17.67	17.63	15.37	21.49	36.67	40.65
Pupae	TRINITY_DN57158_c0_g1	0.085	-3.55559	0.00013473	yes	down	103.96	74.71	45.34	1.44	4.89	10.21
Pupae	TRINITY_DN60484_c0_g1	4.675	2.22491	0.000138735	yes	up	0.49	0.64	0.83	1.53	2.55	2.94
Pupae	TRINITY_DN53191_c0_g2	2.113	1.07962	0.000142371	yes	up	3.61	4.59	3.95	5.1	7.97	8.53
Pupae	TRINITY_DN53476_c0_g1	4.817	2.26803	0.000142946	yes	up	20.99	12.65	27.89	90.05	80.3	92.37
Pupae	TRINITY_DN60607_c5_g1	5.303	2.40676	0.000146656	yes	up	3.15	2.16	4.29	9.81	15.22	20.03
Pupae	TRINITY_DN67046_c1_g1	2.327	1.21823	0.000146696	yes	up	22.1	23.74	33.2	56.41	60.5	80.05
Pupae	TRINITY_DN61247_c0_g2	2.554	1.35275	0.000147024	yes	up	5.75	5.89	3.94	11.69	10.54	10.15
Pupae	TRINITY_DN66262_c0_g2	2.951	1.561	0.000147342	yes	up	16.35	13.05	24.51	47.48	49.33	47.84
Pupae	TRINITY_DN50520_c0_g1	3.227	1.68999	0.000148405	yes	up	0.35	0.41	0.34	0.89	1.04	0.99
Pupae	TRINITY_DN61921_c2_g1	2.055	1.03946	0.000152192	yes	up	15.99	17.69	20.38	30.77	29.34	32.61
Pupae	TRINITY_DN39318_c0_g3	2.69	1.42759	0.000156354	yes	up	7.08	9.24	6.74	10.32	19.71	22.68
Pupae	TRINITY_DN67253_c1_g4	3.161	1.66021	0.000158223	yes	up	5.75	3.57	4.29	11.13	15.13	9.86
Pupae	TRINITY_DN60861_c0_g1	328.014	8.35761	0.000158331	yes	up	0	0	0	1.38	1.63	0.62
Pupae	TRINITY_DN49521_c0_g1	1.82	0.863709	0.000162548	yes	up	16.02	16.3	15.18	18.16	28.69	25.49
Pupae	TRINITY_DN66819_c4_g2	9.554	3.25613	0.000165864	yes	up	1.03	1.05	5.79	12.86	9.64	21.73
Pupae	TRINITY_DN62059_c1_g2	7.285	2.86489	0.000166553	yes	up	54.5	71.93	131.99	752.48	336.3	447.53
Pupae	TRINITY_DN54643_c0_g1	2.424	1.27762	0.00016766	yes	up	13.41	12.82	9.95	15.81	30.03	28.63
Pupae	TRINITY_DN61333_c0_g1	2.154	1.10722	0.000169538	yes	up	8.29	7.71	7.03	8.87	16.75	16.22
Pupae	TRINITY_DN68000_c1_g2	2.954	1.56284	0.000171035	yes	up	1.27	1.18	0.82	1.71	2.88	3.33
Pupae	TRINITY_DN66638_c2_g1	0.444	-1.17161	0.000173259	yes	down	4.76	6.54	3.73	2.14	2.05	4.32
Pupae	TRINITY_DN62223_c0_g1	3.869	1.95185	0.000173404	yes	up	3	4.63	2.96	6.21	13.75	15.88
Pupae	TRINITY_DN66486_c3_g2	8.005	3.00088	0.000183709	yes	up	2.71	2.5	7.58	23.03	25.22	35.67
Pupae	TRINITY_DN63198_c0_g1	2.174	1.12013	0.000187988	yes	up	10.29	9.4	7.58	8.55	14.46	16.97
Pupae	TRINITY_DN38890_c0_g1	2.141	1.098	0.000189837	yes	up	6.28	5.46	7.01	11.47	10.91	10.47
Pupae	TRINITY_DN57804_c0_g1	8.182	3.03249	0.00019288	yes	up	3.01	3.95	12.84	41.29	42.93	52.02
Pupae	TRINITY_DN59120_c3_g1	2.394	1.25942	0.000192939	yes	up	1256.78	707.35	865.68	1311.6	1973.29	2353.87
Pupae	TRINITY_DN67193_c0_g1	2.401	1.2638	0.000198741	yes	up	1.31	1.9	1.48	2.24	3.26	3.86
Pupae	TRINITY_DN58139_c2_g1	4.347	2.11998	0.000203424	yes	up	74	50.21	99.72	208.81	181.82	434.63
Pupae	TRINITY_DN59734_c7_g4	2.016	1.01117	0.000204072	yes	up	25.48	24.51	23.96	27.24	47.86	44.92
Pupae	TRINITY_DN55253_c0_g2	1.905	0.929588	0.00020788	yes	up	45.88	23.31	33.19	27.22	38.9	42.45
Pupae	TRINITY_DN66278_c0_g2	2.563	1.35789	0.000210788	yes	up	10.16	5.87	6.72	8.9	26.34	25.43
Pupae	TRINITY_DN60739_c0_g1	2.148	1.10328	0.000213479	yes	up	10.99	11.85	10.71	13.25	26.18	21.39
Pupae	TRINITY_DN60473_c0_g1	2.175	1.12098	0.000218239	yes	up	17.09	16.12	15.7	16.2	27.68	35.62
Pupae	TRINITY_DN58418_c0_g1	34.249	5.09799	0.000218478	yes	up	0	0	22.33	164.25	207.53	285.21
Pupae	TRINITY_DN64552_c0_g1	2.249	1.16936	0.000220254	yes	up	29.21	29.03	24.66	29.02	56.33	62.4
Pupae	TRINITY_DN58607_c0_g1	2.432	1.28232	0.000220449	yes	up	11.05	9.12	8.85	11.43	23.38	25.05
Pupae	TRINITY_DN63143_c1_g1	1.976	0.982701	0.000221161	yes	up	31.32	38	29.59	35.59	60.86	58.96
Pupae	TRINITY_DN40046_c0_g1	2.051	1.03623	0.000226634	yes	up	14.92	20.07	18.84	22.53	34.76	36.01
Pupae	TRINITY_DN65247_c0_g1	2.195	1.13416	0.000227858	yes	up	13.05	11.42	17.67	18.33	27.31	31.66
Pupae	TRINITY_DN60751_c1_g3	1.886	0.915207	0.000234735	yes	up	30.79	32.11	30.69	34.77	51.09	57.86
Pupae	TRINITY_DN68658_c41_g1	0.469	-1.09125	0.000235345	yes	down	27.53	19.37	20.3	6.54	8.62	11.26
Pupae	TRINITY_DN68295_c1_g3	1.971	0.978791	0.000235987	yes	up	7.45	7.57	7.39	8.25	14.68	14.32
Pupae	TRINITY_DN11961_c0_g1	7.183	2.84453	0.000238237	yes	up	2.73	1.34	4.9	10.53	22.27	24.7
Pupae	TRINITY_DN64812_c1_g1	2.331	1.2211	0.000239104	yes	up	1.46	1.69	2.01	3.26	3.95	3.98
Pupae	TRINITY_DN50246_c0_g1	2.481	1.31108	0.000242133	yes	up	129.71	172.79	121.93	167.24	303.84	335.43
Pupae	TRINITY_DN53265_c0_g1	1.697	0.76287	0.000242388	yes	up	57.63	58.14	53.96	69.31	95.08	80.62
Pupae	TRINITY_DN64371_c0_g1	2.125	1.0878	0.000245352	yes	up	29.93	18.66	40.65	42.27	35.55	40.93
Pupae	TRINITY_DN12363_c0_g1	338.368	8.40245	0.000252481	yes	up	0	0	0	7.84	3.86	2.19
Pupae	TRINITY_DN61509_c3_g2	6.351	2.66703	0.000267449	yes	up	725.84	1215.15	2545.26	9191.62	8370.72	7512.36
Pupae	TRINITY_DN67361_c1_g1	1.825	0.867835	0.000276052	yes	up	16.19	14.24	12.38	17.22	29.48	26.85
Pupae	TRINITY_DN48638_c0_g1	0.305	-1.71173	0.000278159	yes	down	29.52	19.15	13.8	3.45	5.49	6.8
Pupae	TRINITY_DN42957_c0_g1	1.846	0.884505	0.000283875	yes	up	10.36	11.75	11.49	12.68	19.15	20.24
Pupae	TRINITY_DN61187_c0_g1	2.178	1.12311	0.000285573	yes	up	8.39	5.75	6.19	8.36	14.74	14.1
Pupae	TRINITY_DN57595_c0_g2	3.366	1.75086	0.000288455	yes	up	1.75	2.05	2.94	6.98	5.76	5.98
Pupae	TRINITY_DN59069_c0_g1	3.119	1.64099	0.000289283	yes	up	6.94	10.37	4.4	8	20.96	32.65
Pupae	TRINITY_DN63015_c0_g1	2.157	1.10919	0.000292754	yes	up	15.22	14.18	13.7	15.75	32.3	30.7
Pupae	TRINITY_DN60347_c1_g1	17.798	4.15363	0.000293303	yes	up	0.3	0.4	1.29	19.34	5.62	7.4
Pupae	TRINITY_DN58657_c0_g1	2.042	1.03001	0.000299985	yes	up	9.66	9.17	6.6	10.7	15.11	17.67
Pupae	TRINITY_DN63648_c0_g1	2.137	1.09537	0.000302289	yes	up	6.41	8.52	7.31	9.27	15.8	15.43
Pupae	TRINITY_DN61768_c0_g1	2.133	1.0928	0.000304072	yes	up	12.74	13.3	11.97	13.99	26.92	27.87
Pupae	TRINITY_DN64620_c3_g1	0.462	-1.1128	0.000313725	yes	down	223.87	175.54	127.91	50.87	74.6	76.17
Pupae	TRINITY_DN68186_c8_g2	1.948	0.961629	0.000317241	yes	up	7.48	7.6	8.83	13.15	12.42	12.59
Pupae	TRINITY_DN155815_c0_g1	1.859	0.894404	0.000320657	yes	up	17.43	19.73	20.09	21.04	34.24	34.38
Pupae	TRINITY_DN63800_c13_g3	7.981	2.99662	0.000321301	yes	up	1.17	0.5	0.96	5.82	3.67	3.37
Pupae	TRINITY_DN66598_c5_g1	6.411	2.68053	0.000323769	yes	up	0.72	1.92	0.53	3.52	7.53	6.44
Pupae	TRINITY_DN61496_c3_g1	1.925	0.945067	0.000325464	yes	up	10.05	12.07	10.22	13.93	21.36	22.47
Pupae	TRINITY_DN64581_c0_g1	0.12	-3.05335	0.000330096	yes	down	1.07	4.74	2.39	0.25	0.24	0.14
Pupae	TRINITY_DN64552_c0_g3	1.956	0.967834	0.000341762	yes	up	15.18	13.59	12.97	16.53	27.85	24.76
Pupae	TRINITY_DN58514_c4_g2	7.282	2.86424	0.000343351	yes	up	0.66	0.32	0.39	2.6	4.01	2.01
Pupae	TRINITY_DN63570_c0_g1	4.781	2.2574	0.000343761	yes	up	136.66	86.55	107.79	649.18	202.74	484.18
Pupae	TRINITY_DN65984_c3_g1	2.76	1.46445	0.000346944	yes	up	0.47	0.5	0.5	1.12	1.17	1.01
Pupae	TRINITY_DN47790_c0_g1	2.56	1.356	0.000347973	yes	up	4.94	4.3	4.14	5.32	11.5	12.35
Pupae	TRINITY_DN60337_c0_g1	1.63	0.705243	0.000351932	yes	up	26.98	27.83	27.13	28.91	40.36	41.7
Pupae	TRINITY_DN55382_c0_g1	2.512	1.32866	0.000352232	yes	up	11.09	10.85	7.77	13.11	24.24	26.38
Pupae	TRINITY_DN65479_c1_g1	3.014	1.59144	0.000354152	yes	up	1.76	1.51	2.37	5.47	3.31	5.02
Pupae	TRINITY_DN65008_c0_g4	2.843	1.50733	0.000360092	yes	up	11.65	5.44	8.61	20.42	16.09	22.88
Pupae	TRINITY_DN61632_c0_g1	1.878	0.909521	0.000366439	yes	up	9.83	8.15	6.78	9.55	15.77	14.72
Pupae	TRINITY_DN57804_c0_g2	5.883	2.55646	0.000367925	yes	up	6.86	3.09	8.14	35.82	37.72	19.11
Pupae	TRINITY_DN60664_c0_g1	2.322	1.21514	0.000369839	yes	up	4.69	6.46	6.08	7.8	12.2	13.97
Pupae	TRINITY_DN112899_c0_g1	1.857	0.892812	0.000375593	yes	up	42.03	42.21	40.67	43.49	74.4	78.19
Pupae	TRINITY_DN60871_c0_g2	2.968	1.56925	0.000376009	yes	up	1.57	1.03	2.59	3.22	3.67	3.43
Pupae	TRINITY_DN65234_c0_g1	9.654	3.27116	0.000376122	yes	up	2.94	2.81	1.12	18.75	8.65	12.2
Pupae	TRINITY_DN63979_c0_g1	0.04	-4.62712	0.000379479	yes	down	3.93	1.44	0.55	0.04	0.1	0.06
Pupae	TRINITY_DN61020_c8_g1	5.731	2.51889	0.000384178	yes	up	2.88	2.2	4.96	13.23	10.71	29.93
Pupae	TRINITY_DN63428_c1_g1	1.886	0.914966	0.000386917	yes	up	12.87	14.5	12.57	14.77	23.48	24.33
Pupae	TRINITY_DN63216_c4_g1	2.866	1.51891	0.000389726	yes	up	74.71	70.28	61.72	152.56	112.81	211.15
Pupae	TRINITY_DN59268_c3_g1	7.038	2.81509	0.000394465	yes	up	0.32	0.66	1.12	3.2	2.34	2.01
Pupae	TRINITY_DN45982_c0_g1	2.478	1.30925	0.000397409	yes	up	11.68	12.02	8.55	13.1	24.25	30.62
Pupae	TRINITY_DN59517_c0_g1	1.973	0.980274	0.000399858	yes	up	32.72	42.43	44.68	48.37	75.55	76.02
Pupae	TRINITY_DN65163_c0_g1	2.672	1.41815	0.00040988	yes	up	23.42	19.6	24.88	52.38	62.45	56.76
Pupae	TRINITY_DN32647_c0_g1	1.989	0.992125	0.000411369	yes	up	6.32	6.97	6.58	7.14	13.5	12.76
Pupae	TRINITY_DN4159_c0_g1	2.18	1.12447	0.000421852	yes	up	18.33	15.66	16.33	18.35	34.4	40.57
Pupae	TRINITY_DN50751_c0_g1	0.323	-1.62924	0.000422624	yes	down	2.15	2.66	2.74	0.61	0.71	0.71
Pupae	TRINITY_DN63205_c9_g1	0.397	-1.33353	0.000428953	yes	down	57.05	55.67	42.34	18.01	18.96	15.45
Pupae	TRINITY_DN66720_c1_g2	3.236	1.69408	0.000429023	yes	up	1725.48	1939.56	3257.44	13048.5	7231.13	7113.46
Pupae	TRINITY_DN66934_c0_g1	2.024	1.01741	0.000430147	yes	up	11.53	11.81	13.45	30.08	26.04	33.01
Pupae	TRINITY_DN58490_c0_g1	2.042	1.02963	0.000444131	yes	up	76.29	59.61	65.33	70.46	131.85	142.22
Pupae	TRINITY_DN60676_c0_g1	15.475	3.9519	0.00044706	yes	up	5.64	3.28	2.17	67.11	8.24	56.36
Pupae	TRINITY_DN35990_c0_g1	2.746	1.45737	0.000450479	yes	up	5.31	8.51	6.24	8.21	16.5	18.61
Pupae	TRINITY_DN65665_c0_g1	2.095	1.06724	0.000454711	yes	up	3.6	4.9	5.19	5.7	8.88	9.62
Pupae	TRINITY_DN58815_c7_g8	1.614	0.690437	0.000466479	yes	up	8.55	8.06	8.4	9.71	11.62	12.19
Pupae	TRINITY_DN66658_c1_g3	0.447	-1.16309	0.000466593	yes	down	93.32	110.79	70.27	11.43	12.76	28.91
Pupae	TRINITY_DN59874_c0_g1	0.413	-1.2768	0.000468449	yes	down	13.33	12.97	7.11	3.3	3.49	4.61
Pupae	TRINITY_DN67610_c1_g5	8.114	3.02036	0.000481767	yes	up	0.18	0.09	0.04	0.36	0.43	0.58
Pupae	TRINITY_DN60001_c0_g1	1.796	0.84457	0.00049242	yes	up	28.99	33.63	30.27	32.09	54.86	51.62
Pupae	TRINITY_DN61202_c0_g1	1.9	0.926365	0.000495185	yes	up	17.15	19.97	19.57	20.21	33.85	37.1
Pupae	TRINITY_DN58085_c0_g1	2.027	1.01948	0.000499372	yes	up	21.82	18.59	15.91	20.29	38.31	37.83
Pupae	TRINITY_DN68517_c2_g2	3.307	1.72562	0.000499484	yes	up	22.65	14.8	18.85	58.96	41.51	55.6
Pupae	TRINITY_DN57815_c0_g1	1.763	0.817936	0.000504209	yes	up	26.09	6.63	10.97	9.4	10.28	17.86
Pupae	TRINITY_DN54141_c0_g1	1.727	0.788371	0.000516314	yes	up	17.03	15.53	14.66	15.95	26.66	25.82
Pupae	TRINITY_DN51996_c0_g1	2.665	1.41405	0.000516546	yes	up	666.62	770.65	1051.42	2239.38	1613.26	1693.2
Pupae	TRINITY_DN57206_c2_g1	2.176	1.12148	0.000521219	yes	up	101.63	112.3	99.76	99.82	171.17	182.73
Pupae	TRINITY_DN50107_c1_g2	0.21	-2.25119	0.00052328	yes	down	1.9	0.93	0.68	0.11	0.25	0.27
Pupae	TRINITY_DN64625_c1_g3	0.046	-4.44299	0.000525315	yes	down	5.29	3.49	5.32	0	0.09	0.39
Pupae	TRINITY_DN52889_c2_g1	3.034	1.60104	0.000527681	yes	up	2.8	4.44	3.02	4.69	9.12	12.85
Pupae	TRINITY_DN62797_c5_g2	1.841	0.880122	0.000527715	yes	up	128.68	97.83	137.48	174.66	178.84	190.85
Pupae	TRINITY_DN66533_c0_g1	2.316	1.21148	0.000531636	yes	up	6.75	12.35	9.33	15.81	17.88	21.28
Pupae	TRINITY_DN59345_c0_g1	2.034	1.02415	0.00053403	yes	up	74.85	69.69	61.29	71.37	142.15	141.41
Pupae	TRINITY_DN54060_c0_g1	2.007	1.00506	0.000537521	yes	up	8.7	8.35	6.47	8.74	14.81	16.25
Pupae	TRINITY_DN55877_c0_g1	0.6	-0.73644	0.000541782	yes	down	68.66	61.36	54.16	26.76	28.76	36.19
Pupae	TRINITY_DN19602_c0_g1	1.823	0.866576	0.000542431	yes	up	9.18	9.38	9.42	13.25	13.93	15.39
Pupae	TRINITY_DN61230_c0_g1	2.184	1.12725	0.000549425	yes	up	2.59	2.41	1.94	4.1	3.66	3.87
Pupae	TRINITY_DN52449_c0_g1	13.702	3.77633	0.000550222	yes	up	1.28	2.22	1.84	39.03	7.42	11.18
Pupae	TRINITY_DN68755_c2_g2	0.3	-1.73545	0.000551368	yes	down	7.58	8.36	5.87	1.76	2.03	1.31
Pupae	TRINITY_DN53801_c0_g2	13.859	3.79275	0.000564959	yes	up	1	0.81	0.88	20.87	3.73	5.7
Pupae	TRINITY_DN42481_c0_g1	3.162	1.66062	0.000565618	yes	up	4	3	4.51	13.07	9	6.99
Pupae	TRINITY_DN63890_c3_g1	1.746	0.803952	0.000571487	yes	up	6.55	6.84	7.34	7.47	11.42	12.25
Pupae	TRINITY_DN61808_c0_g2	2.006	1.00446	0.000580994	yes	up	14.83	18.22	19.18	19.2	34.7	34.92
Pupae	TRINITY_DN62446_c0_g1	0.543	-0.879953	0.000595076	yes	down	36.92	48.31	43.51	18.53	20.1	20
Pupae	TRINITY_DN62291_c149_g2	2.319	1.21359	0.000604785	yes	up	5.45	5.87	5.02	14.3	12.03	9.06
Pupae	TRINITY_DN62695_c0_g1	1.994	0.995591	0.00060601	yes	up	43.77	37.72	37.6	42.33	74.06	86.75
Pupae	TRINITY_DN13144_c0_g1	3.061	1.61407	0.000606099	yes	up	0.33	0.41	0.47	0.63	1.19	1.36
Pupae	TRINITY_DN66863_c0_g1	0.494	-1.01705	0.000614696	yes	down	109.66	126.88	68.26	63.9	114.37	43.29
Pupae	TRINITY_DN67812_c0_g1	1.779	0.831008	0.000614701	yes	up	21.92	17.62	22.46	30.21	28.4	31.69
Pupae	TRINITY_DN62792_c0_g1	0.63	-0.665893	0.000617823	yes	down	24.16	24.62	26.52	11.96	13.65	13.66
Pupae	TRINITY_DN61960_c0_g2	2.671	1.41755	0.000627425	yes	up	0.33	0.37	0.28	0.82	0.59	0.6
Pupae	TRINITY_DN55649_c0_g1	0.31	-1.69071	0.000630886	yes	down	41.43	43.8	37.9	4.35	12.74	15.88
Pupae	TRINITY_DN63136_c0_g1	2.506	1.3253	0.000642481	yes	up	303.75	276.43	441.18	808.57	606.73	668.85
Pupae	TRINITY_DN49086_c0_g1	1.569	0.64996	0.000646285	yes	up	21.69	19.99	21.94	24.41	29.12	29.63
Pupae	TRINITY_DN64798_c1_g3	1.834	0.874782	0.000648423	yes	up	42.7	43.09	33.24	43.7	76.9	63.95
Pupae	TRINITY_DN54305_c0_g1	3.207	1.68116	0.000652802	yes	up	7.82	17.16	12.72	21.94	34.44	48.24
Pupae	TRINITY_DN68430_c1_g2	1.851	0.888054	0.000661623	yes	up	14.3	11.87	13.3	15.11	23.13	20.25
Pupae	TRINITY_DN59406_c1_g1	1.825	0.867501	0.000663228	yes	up	7.85	7.82	9.82	10.08	14.46	14.65
Pupae	TRINITY_DN68480_c1_g2	0.38	-1.39535	0.000668955	yes	down	3.25	7.11	3.26	1.31	2.14	2.34
Pupae	TRINITY_DN67731_c1_g1	1.727	0.788341	0.000670956	yes	up	5.42	6.33	6.57	8.72	8.34	12.6
Pupae	TRINITY_DN66207_c1_g1	1.563	0.644008	0.000680846	yes	up	21.58	21.56	21.64	24.59	27.9	30.06
Pupae	TRINITY_DN62640_c3_g3	2.003	1.00192	0.000681715	yes	up	9.9	5.74	5.88	9.4	13.39	28.08
Pupae	TRINITY_DN63441_c1_g2	1.853	0.88962	0.000682561	yes	up	897.62	1035.63	778.14	1107.53	1720.33	1599.96
Pupae	TRINITY_DN58898_c0_g1	3.965	1.98732	0.000696225	yes	up	3.32	2.57	2.66	4.61	14.63	9.95
Pupae	TRINITY_DN66332_c2_g1	1.989	0.991922	0.000697177	yes	up	4.34	5.73	5.49	6.04	9.71	10.52
Pupae	TRINITY_DN65624_c0_g1	2.167	1.11594	0.00070277	yes	up	1.12	1.6	1.32	2.46	1.92	3.3
Pupae	TRINITY_DN68015_c0_g1	2.728	1.44777	0.000705262	yes	up	21.81	13.7	11.95	48.54	20.71	51.9
Pupae	TRINITY_DN64318_c5_g1	1.709	0.77324	0.000711869	yes	up	21.5	26.48	22.74	25.16	40.87	40.01
Pupae	TRINITY_DN62864_c0_g1	0.523	-0.934328	0.000721006	yes	down	108.76	86.89	77.58	26.01	44.88	49.96
Pupae	TRINITY_DN52775_c0_g1	1.893	0.920583	0.000724897	yes	up	10.29	6.05	5.2	6.49	10.25	11.53
[truncated: 8,216 more rows]
