# Supplementary material for: Novel partiti-like viruses are conditional mutualistic symbionts in their normal lepidopteran host, African armyworm, but parasitic in a novel host, Fall armyworm
Source: PLoS Pathog. 2020 Jun 22;16(6):e1008467. doi: 10.1371/journal.ppat.1008467 (PMC7332103; doi:10.1371/journal.ppat.1008467)
Supplement: S9 Data — The data from RNA-seq using samples from the two Spodoptera species, include the TPM values of significantly expressed Genes for Fig 5A and 5C, Fig 6A–6E and p values of pathways selected for Fig 5B and 5D. (XLSX) [file ppat.1008467.s026.xlsx]

## Sheet: Fig5a
	Larvae								Pupae							Males								Females
	TPM values								TPM values							TPM values								TPM values
Gene_id	V-	V-	V-	V+	V+	V+		Gene_id	V-	V-	V+	V+	V+		Gene_id	V-	V-	V-	V+	V+	V+		Gene_id	V-	V-	V-	V+	V+	V+
TRINITY_DN33978_c0_g1	0.06	0.04	0.1	200.85	182.4	343.24		TRINITY_DN59482_c0_g1	0.15	0.19	373.17	413.49	457.58		TRINITY_DN44734_c0_g1	0.12	0.15	0.11	117.91	160.21	117.06		TRINITY_DN59482_c0_g1	0.1	0.22	0.09	266.1	449.66	278.62
TRINITY_DN59482_c0_g1	0.13	0.06	0.11	119.3	210.92	286.79		TRINITY_DN44734_c0_g1	0.15	0.25	226.22	261.11	278.16		TRINITY_DN59482_c0_g1	0.06	0.38	0.19	206.56	256.81	192.26		TRINITY_DN44734_c0_g1	0.32	0.16	0.39	165.33	263.24	153.84
TRINITY_DN48245_c0_g1	0	0.07	0.03	45.71	50.75	55.44		TRINITY_DN53983_c0_g1	0.03	0.02	39.23	40.63	42.49		TRINITY_DN48245_c0_g1	0.04	0.04	0.03	40.01	53.17	43.81		TRINITY_DN63843_c5_g1	42.17	43.01	43.81	9.54	8.18	9.08
TRINITY_DN44734_c0_g1	0.15	0.24	0.21	85.46	137.21	192.3		TRINITY_DN33978_c0_g1	0.14	0.1	251.82	307.26	256.78		TRINITY_DN33978_c0_g1	0.04	0.11	0.07	43.82	55.8	40.72		TRINITY_DN33978_c0_g1	0.09	0.16	0.16	54.52	83.43	48.04
TRINITY_DN55135_c0_g1	0	0	0.03	35.29	37.67	62.39		TRINITY_DN55831_c0_g2	0.03	0.03	87.07	68.62	82.36		TRINITY_DN61990_c2_g1	87.67	82.17	83.98	4.23	3.42	3.73		TRINITY_DN58378_c0_g1	0.04	0	0	18.73	16.89	13.07
TRINITY_DN55831_c0_g2	0	0.03	0.03	36.81	34.9	57.8		TRINITY_DN55135_c0_g1	0	0	57.84	54.09	68.08		TRINITY_DN55831_c0_g2	0.64	0.03	0.03	94.83	115.54	83.26		TRINITY_DN53983_c0_g1	0	0	0.03	18.25	27.86	17.17
TRINITY_DN51576_c0_g1	0	0.03	0	18.8	20.51	27.28		TRINITY_DN48245_c0_g1	0	0.03	80.24	78.41	79.84		TRINITY_DN54083_c0_g1	0	0.03	0	23.68	33.93	27.35		TRINITY_DN39243_c0_g3	0	0.1	0	31.48	22.48	34.32
TRINITY_DN58395_c1_g1	0.03	0.04	0	14.29	20.89	25.25		TRINITY_DN54705_c0_g2	0	0	31.74	45.57	80.84		TRINITY_DN51576_c0_g1	0.03	0	0.03	23.48	29.99	20.35		TRINITY_DN30312_c0_g1	0.09	0	0	11.34	14.54	10.01
TRINITY_DN56087_c1_g1	0	0	0.03	5.62	4.95	6.4		TRINITY_DN58687_c0_g1	0	0	40.52	66.37	46.96		TRINITY_DN55135_c0_g1	0	0.04	0.03	19.76	27.26	20.46		TRINITY_DN58687_c0_g1	0	0	0	15.36	19.6	12.07
TRINITY_DN53983_c0_g1	0.07	0	0.02	9.83	16.01	22.68		TRINITY_DN30312_c0_g1	0	0	33.59	55.62	41.93		TRINITY_DN56659_c0_g2	0	0	0.07	57.29	95.39	86.3		TRINITY_DN60426_c1_g1	1.41	1.24	0.42	75.62	56.07	75.41
TRINITY_DN54083_c0_g1	0	0.03	0	5.93	7.95	10.81		TRINITY_DN51576_c0_g1	0	0.03	46.41	36.97	41.3		TRINITY_DN53983_c0_g1	0.03	0	0.02	14.18	22.93	17.29		TRINITY_DN58817_c4_g3	4.59	4.33	4.48	0	0.03	0.05
TRINITY_DN56018_c0_g1	0.03	0	0	6.98	6.86	12.58		TRINITY_DN56087_c1_g1	0.03	0.03	15.41	9.26	13		TRINITY_DN56659_c0_g3	0	0.18	0.04	40.86	73.73	59.75		TRINITY_DN48245_c0_g1	0.04	0	0	41.84	89.45	32.55
TRINITY_DN56659_c0_g2	0.03	0	0.07	23.48	33.99	50.03		TRINITY_DN58395_c1_g1	0	0.03	33.22	34.5	38.13		TRINITY_DN55831_c0_g1	0	0	0.06	22.02	29.43	22.86		TRINITY_DN54083_c0_g1	0.04	0	0.04	18.07	43.05	20.27
TRINITY_DN58378_c0_g1	0	0	0	24	12.93	14.81		TRINITY_DN56018_c0_g1	0	0	16.13	15.85	14.35		TRINITY_DN56659_c0_g1	0	0.04	0	13.95	19.29	14.22		TRINITY_DN58254_c0_g1	0.41	0.29	0.3	6.2	4.87	7.97
TRINITY_DN54705_c0_g1	0	0.1	0.03	11.9	16.31	24.58		TRINITY_DN52213_c0_g1	0	0	12.82	13.25	11.59		TRINITY_DN55918_c0_g1	0	0	0.06	14.46	23.06	15.83		TRINITY_DN55831_c0_g2	0.62	0	0	56.84	164.52	58.82
TRINITY_DN58395_c2_g3	0.03	0.03	0	4	3.25	4.47		TRINITY_DN58395_c0_g1	0	0	13.9	12.47	12.44		TRINITY_DN52213_c0_g1	0	0	0	17.3	26.15	19.72		TRINITY_DN51576_c0_g1	0	0	0	22.02	37.59	17.55
TRINITY_DN54705_c0_g2	0	0	0	28.36	15.12	22.28		TRINITY_DN54083_c0_g1	0	0.03	27.19	21.98	21.33		TRINITY_DN54705_c0_g1	0	0	0	20.55	33.38	23.65		TRINITY_DN58395_c1_g1	0	0	0	13.95	24.35	12.84
TRINITY_DN58687_c0_g1	0	0	0	11.5	21.39	27.44		TRINITY_DN58395_c2_g3	0	0	8.16	9.19	8.92		TRINITY_DN56087_c1_g1	0	0.03	0.03	7.86	12.31	10.16		TRINITY_DN48088_c0_g1	62.26	58.51	64.18	7.05	8.53	8.63
TRINITY_DN55918_c0_g1	0	0	0	3.51	3.52	3.65		TRINITY_DN54705_c0_g1	0.03	0	34.1	31.82	36.29		TRINITY_DN58395_c2_g3	0.03	0	0.03	6.01	8.35	7.57		TRINITY_DN60861_c3_g2	71.87	61.81	75.83	146.24	130.36	137.39
TRINITY_DN30312_c0_g1	0	0	0	8.27	18.13	18.28		TRINITY_DN60796_c0_g3	206.59	290.28	2085.38	1941.5	1555.42		TRINITY_DN58395_c1_g1	0	0	0	13.77	18.7	12.84		TRINITY_DN56018_c0_g1	0.04	0.21	0	18.83	46.44	20.83
TRINITY_DN52213_c0_g1	0	0	0	5.07	5.27	7.67		TRINITY_DN58378_c0_g1	0	0	58.85	121.08	55.63		TRINITY_DN54705_c0_g2	0	0	0	99.39	255.45	120.25		TRINITY_DN61284_c0_g2	5.85	3.15	4.15	0.11	0.15	0.25
TRINITY_DN47981_c0_g1	0	0	0	9.04	7.38	12.07		TRINITY_DN51239_c0_g1	0	0	8.27	12.63	7.43		TRINITY_DN58378_c0_g1	0	0	0	10.97	15.98	11.66		TRINITY_DN62001_c6_g3	0	0	0	3.69	2.86	3.5
TRINITY_DN51239_c0_g1	0	0	0	3	3.1	3.91		TRINITY_DN58395_c2_g4	0	0	7.41	6.61	6.52		TRINITY_DN58395_c0_g1	0	0	0	12.48	14.86	10.03		TRINITY_DN59186_c0_g1	8.29	6.77	6.67	25.19	21.51	20.02
TRINITY_DN58395_c2_g1	0	0	0	2.39	2.62	2.66		TRINITY_DN47981_c0_g1	0	0.06	26.25	28.2	22.24		TRINITY_DN56018_c0_g1	0	0	0	16.42	27.98	18.9		TRINITY_DN56659_c0_g2	0	0	0.04	62.5	158.51	58.87
TRINITY_DN56659_c0_g3	0	0.04	0.04	4.97	2.76	3.14		TRINITY_DN56659_c0_g1	0	0	7.97	7.01	9.25		TRINITY_DN30312_c0_g1	0	0	0	7.64	9.83	6.59		TRINITY_DN55135_c0_g1	0.08	0	0	19.19	44.97	15.13
TRINITY_DN58395_c2_g4	0	0	0	2.98	2.84	4.36		TRINITY_DN56659_c0_g3	0	0.04	17.47	15.96	18.98		TRINITY_DN58687_c0_g1	0.06	0	0.03	6.98	11.39	6.21		TRINITY_DN57724_c1_g1	240.93	302.41	284.02	495.57	448.9	499.02
TRINITY_DN56659_c0_g1	0	0.04	0	2.45	2.07	3.37		TRINITY_DN55831_c0_g1	0	0	10.74	10.86	12.45		TRINITY_DN58395_c2_g1	0	0.04	0	5.08	6.71	4.27		TRINITY_DN58934_c0_g1	0	0	0	5.76	4.64	5
TRINITY_DN58395_c0_g1	0	0	0	3.75	2.33	4.7		TRINITY_DN55918_c0_g1	0	0.03	12.72	9.63	13.29		TRINITY_DN47981_c0_g1	0	0.12	0	10.37	13.28	9.21		TRINITY_DN56659_c0_g3	0.1	0.05	0	37.61	119.43	37.11
TRINITY_DN52881_c0_g1	0	0	0	1.88	2.17	2.47		TRINITY_DN58395_c2_g1	0	0	5.55	6.49	5.02		TRINITY_DN58254_c0_g1	0.32	0.41	0.38	5.26	4.47	8.05		TRINITY_DN59604_c0_g1	21.55	19.14	17.14	43.82	35.95	43.65
TRINITY_DN30312_c1_g1	0	0	0	1.57	1.95	2.25		TRINITY_DN60796_c0_g1	201.33	213.05	1279.27	1332.92	1088.24		TRINITY_DN58395_c2_g4	0	0	0	6.57	10.69	5.87		TRINITY_DN47981_c0_g1	0	0.07	0	9.17	22.93	11.24
TRINITY_DN55831_c0_g1	0	0.19	0	5.44	4.64	6.36		TRINITY_DN56659_c0_g2	0.04	0	99.48	93.94	94.03		TRINITY_DN38630_c0_g1	0	0	0	28.74	31.16	26.91		TRINITY_DN62958_c1_g1	13.07	11.68	13.07	27.51	23.07	23.27
TRINITY_DN56136_c0_g1	7.73	0.84	0.91	0.07	5.42	0.13		TRINITY_DN52881_c0_g1	0	0	4.47	4.7	5.72		TRINITY_DN51239_c0_g1	0	0	0	3.65	6.73	7.2		TRINITY_DN61651_c1_g2	2.28	4.04	3.23	23.21	18.89	35.51
TRINITY_DN58366_c0_g1	0	0	0	0.47	0.76	0.72		TRINITY_DN56693_c0_g1	0.67	0.84	3.42	3.58	4.3		TRINITY_DN58366_c0_g1	0	0	0	4.34	7.93	4.3		TRINITY_DN59050_c1_g4	5.13	3.86	3.6	16.41	11.44	13.95
TRINITY_DN58378_c0_g2	0	0	0	2.47	0.59	1.58		TRINITY_DN58395_c2_g2	0	0	8.36	7.07	10.24		TRINITY_DN63516_c0_g1	266.43	253.28	291.6	708.14	707.41	700.39		TRINITY_DN54705_c0_g2	0	0	0	125.46	383.36	108.3
TRINITY_DN38630_c0_g1	0.24	0	0	4.11	5.43	12.91		TRINITY_DN58366_c0_g1	0	0	1.71	2.24	1.89		TRINITY_DN96979_c0_g1	0	0	0	19.93	35.37	24.62		TRINITY_DN61129_c0_g2	671.38	399.16	496.77	156.2	214.61	193.14
TRINITY_DN43149_c0_g4	1.33	3.05	3.3	0	0	0		TRINITY_DN46420_c0_g2	291.95	43.44	0	0.05	0.16		TRINITY_DN56225_c0_g1	33.21	32.37	31.8	9.66	12.42	9.58		TRINITY_DN57490_c5_g1	18474.9	16448.6	16193.3	10821.3	10272.1	11272
TRINITY_DN60825_c2_g3	155.22	190.1	140.27	54.46	91.25	88.09		TRINITY_DN58378_c0_g2	0	0	6.37	15.76	6.28		TRINITY_DN52881_c0_g1	0	0	0	4.8	7.36	3.96		TRINITY_DN63886_c14_g3	8121.67	8433.81	8248.01	4165.2	4358.84	4011.01
TRINITY_DN50579_c2_g3	3.25	6.65	12.02	0	0	0.21		TRINITY_DN63470_c13_g1	352.86	315.03	1670.35	1640.62	1844.79		TRINITY_DN30312_c1_g1	0	0	0	3.26	3.64	2.74		TRINITY_DN58395_c0_g1	0.09	0	0	9.78	25.14	8.52
TRINITY_DN61382_c6_g2	84.53	168.61	184.16	37.7	45.62	49.47		TRINITY_DN38630_c0_g1	0	0	18.79	13.89	23.21		TRINITY_DN56071_c4_g2	13.25	11.89	21.41	4.67	6.83	7.69		TRINITY_DN63639_c1_g1	0.9	1.25	1.39	28.32	11.02	13.05
TRINITY_DN54500_c0_g1	26.95	59.92	85.88	15.38	10.02	11.35		TRINITY_DN63331_c0_g1	2.15	2.67	18.98	16.73	15.23		TRINITY_DN58395_c2_g2	0	0	0	16.14	30.7	12.66		TRINITY_DN27552_c0_g1	47.02	38.8	39.45	119.99	93.09	96.68
TRINITY_DN58395_c2_g2	0	0	0	3.61	1.05	3.06		TRINITY_DN63723_c7_g1	1173.32	970.62	5326.02	4734.55	5553.53		TRINITY_DN53691_c1_g3	10.77	6.3	9.68	2.19	1.65	1.4		TRINITY_DN55831_c0_g1	0.08	0	0	15.38	45.04	14.37
TRINITY_DN54495_c0_g1	0.47	0.23	0.17	0.05	0.04	0.03		TRINITY_DN96979_c0_g1	0	0	8.61	9.93	12.83		TRINITY_DN63386_c4_g1	14.47	11.78	14.77	38.62	36	35.01		TRINITY_DN61050_c0_g1	82.46	75.2	96.65	180.82	147.14	182.43
TRINITY_DN58684_c0_g1	1.74	1.29	1.9	0.46	0.69	0.58		TRINITY_DN58748_c0_g1	1.18	2.58	0	0	0.03		TRINITY_DN63781_c2_g3	2.52	0.06	0.96	5.67	8.62	12.8		TRINITY_DN63386_c4_g1	19.15	16.39	15.72	63.4	54.05	39.26
TRINITY_DN59631_c1_g3	0.83	0.6	0.61	0.04	0.16	0.09		TRINITY_DN63723_c8_g1	747.13	612.79	3119.98	3085.7	3303.46		TRINITY_DN43706_c0_g2	3.3	3.12	3.11	0	0	0		TRINITY_DN62727_c3_g1	0.95	0.52	0.5	4.86	3.41	3.22
TRINITY_DN58915_c2_g2	110.29	108.06	131.33	47.87	102.96	64.35		TRINITY_DN30312_c1_g1	0	0	4.23	12.9	4.8		TRINITY_DN60924_c7_g4	0.84	0.46	0	9.24	8.64	15.62		TRINITY_DN55918_c0_g1	0	0	0.07	10.72	33.97	10.71
TRINITY_DN63936_c2_g1	957.57	1399.18	867.63	455.65	489.8	556.66		TRINITY_DN63863_c5_g3	10.76	15.29	42.4	39.63	48.67		TRINITY_DN19945_c0_g1	6.03	15.65	15.87	0	0	0		TRINITY_DN86400_c0_g1	32.99	29.1	31.14	13.63	13.62	13.39
TRINITY_DN6758_c0_g1	0	0	0	2.72	1.57	1.69		TRINITY_DN50479_c0_g1	1542.78	1245.36	6346.45	6258.85	6694.29		TRINITY_DN52339_c0_g2	1.58	2.12	2.87	0	0	0		TRINITY_DN63056_c1_g1	97.66	91.94	82.75	216.63	165.45	202.62
TRINITY_DN60300_c0_g1	91.69	96.33	93.51	27.08	22.64	47.27		TRINITY_DN56087_c0_g1	0	0	6.79	6.71	5.26		TRINITY_DN63502_c3_g9	0	0	0	1.11	0.81	0.85		TRINITY_DN52213_c0_g1	0	0	0.08	12.82	41.78	11.68
TRINITY_DN45038_c0_g2	6.22	5.16	5.54	1.46	2.77	2.25		TRINITY_DN57377_c8_g2	8.02	8.92	0	0	0		TRINITY_DN48634_c0_g1	11.14	14.73	8.95	2.04	3.38	1.84		TRINITY_DN56087_c1_g1	0	0	0.03	7.36	22.26	6.48
TRINITY_DN63417_c1_g1	10.2	6.06	8.64	9.87	6.8	5.29		TRINITY_DN63311_c7_g2	0.06	0.43	4.07	3.26	1.59		TRINITY_DN63526_c1_g1	4.02	7.51	4.68	4.57	5.91	8.93		TRINITY_DN50239_c0_g1	4.51	4.25	4.2	9.44	7.34	8.75
TRINITY_DN58780_c0_g1	7.75	6.5	6.41	1.79	3.12	2.65		TRINITY_DN54456_c0_g1	1293.05	1202.55	10598.1	5574.11	5521.22		TRINITY_DN61994_c32_g1	65.12	69.69	63.82	13.92	9.5	13.92		TRINITY_DN30312_c1_g1	0	0	0	3.34	4.97	2.56
TRINITY_DN52439_c0_g1	11.95	7.46	7.32	1.67	3.66	3.48		TRINITY_DN50579_c2_g3	9.51	5.73	0	0	0		TRINITY_DN63639_c1_g1	1.24	1.24	1.87	4.04	4.4	3.7		TRINITY_DN62668_c10_g2	0.06	0.07	0.05	0.98	0.59	0.58
TRINITY_DN61144_c0_g1	2.83	1.71	2.37	0.74	1.25	0.9		TRINITY_DN55678_c0_g1	0.07	0.24	2.49	2.37	2.52		TRINITY_DN63565_c0_g1	4.78	4.48	5.48	17.44	26.02	32.24		TRINITY_DN44651_c0_g1	10.34	8.06	8.28	24.17	19.74	18.28
TRINITY_DN59982_c0_g1	1.34	1.41	1.68	0.33	0.6	0.62		TRINITY_DN104561_c0_g1	0	0	8.84	15.56	6.36		TRINITY_DN63020_c0_g1	0.64	0.6	0.67	2.32	1.63	3.34		TRINITY_DN55216_c8_g1	84.11	87.25	88.88	38.7	40.83	42.22
TRINITY_DN36223_c0_g2	3.15	3.28	1.93	0.87	0.96	0.55		TRINITY_DN35931_c0_g1	0	0	7.16	4.58	6.26		TRINITY_DN87324_c0_g1	2.92	7.79	8.96	0	0	0		TRINITY_DN58395_c2_g1	0	0.04	0	3.69	10.05	3.56
TRINITY_DN49564_c0_g1	67.03	40.58	89.76	0	3.63	4.63		TRINITY_DN51746_c0_g1	0.03	0.02	2.2	0.68	0.52		TRINITY_DN58817_c4_g3	0.57	1.01	1.1	0.02	0.03	0		TRINITY_DN63290_c0_g3	16.38	13.55	16.15	31.65	25.46	30.14
TRINITY_DN59398_c8_g2	137.28	137.77	127.38	78.86	79.05	78.74		TRINITY_DN57047_c1_g1	313.72	94.37	24.63	48.07	28.37		TRINITY_DN77557_c0_g1	0	0	0	6.45	8.96	17.25		TRINITY_DN63276_c0_g1	2.11	1.31	1.91	0.22	0.43	0.28
TRINITY_DN61382_c6_g3	32.35	79.46	81.78	14.72	17.77	20.24		TRINITY_DN61393_c1_g1	0	0	3.88	1.44	1.83		TRINITY_DN53348_c1_g1	6.95	6.73	6.95	15.84	11.45	15.76		TRINITY_DN54705_c0_g1	0	0	0	20.43	59.96	17.4
TRINITY_DN61200_c2_g1	0.82	0.81	1.06	1.72	2.13	1.97		TRINITY_DN62103_c3_g4	0.45	4.32	0.04	0	0.02		TRINITY_DN62269_c5_g6	3.59	4.63	2.54	18.09	14.79	16.37		TRINITY_DN61085_c1_g1	16.84	10.03	10.75	36.97	27.98	34.5
TRINITY_DN26769_c0_g1	406.38	359.01	445.08	103.15	113.63	217.06		TRINITY_DN43149_c0_g4	4.72	2.45	0	0	0		TRINITY_DN59785_c0_g1	0.79	0.85	0.7	2.14	2.21	1.96		TRINITY_DN60287_c10_g1	6.32	9.07	7.12	1.6	1.44	1.42
TRINITY_DN56417_c1_g1	0.91	1.19	0.63	0.31	0.15	0.1		TRINITY_DN101511_c0_g1	0	0	4.99	23.81	15.46		TRINITY_DN56273_c0_g1	82.89	75.63	73.48	48.35	38.07	38.01		TRINITY_DN57803_c0_g1	34.67	24.46	31.59	77.7	61.24	105.74
TRINITY_DN63131_c0_g1	4	2.05	3	2.1	1.47	1.39		TRINITY_DN146883_c0_g1	3.43	4.78	0	0	0		TRINITY_DN63408_c1_g1	84.15	68.34	81.07	105.6	122	120.34		TRINITY_DN62275_c2_g1	5.87	4.53	5.94	2.08	1.77	2.17
TRINITY_DN75138_c0_g1	8.38	4.37	7.21	1.04	2.03	1.59		TRINITY_DN91138_c0_g1	0	0	1.98	2.23	0.99		TRINITY_DN59421_c0_g1	3734.56	2676.28	2157.19	1155.1	1180.35	831.89		TRINITY_DN60768_c1_g1	78.11	66.25	70.71	155.86	122.14	153.85
TRINITY_DN31766_c0_g1	2.26	1.84	1.23	0.02	0.31	0.25		TRINITY_DN49288_c1_g2	135.68	119.93	71.93	71.31	58.27		TRINITY_DN52891_c2_g1	297.53	248.78	198.05	122.58	93.27	106.46		TRINITY_DN60655_c1_g3	68.46	61.86	71.45	123.68	100.81	127.62
TRINITY_DN63977_c52_g1	4.23	3	2.33	0.48	1.27	0.81		TRINITY_DN62784_c0_g1	1.44	1.06	0	0	0		TRINITY_DN60234_c0_g1	0.87	1.42	1.46	4.92	5.48	4.89		TRINITY_DN62655_c9_g6	6.9	10.07	6.81	0	0	0
TRINITY_DN59090_c2_g3	1.57	0.93	1.06	2.96	5.08	3.57		TRINITY_DN63802_c1_g1	0.09	0.25	2.35	1.58	1.11		TRINITY_DN58849_c0_g1	21.74	21.1	12.35	5.98	4.48	4.2		TRINITY_DN51239_c0_g1	0	0	0	4.57	12.19	3.67
TRINITY_DN62123_c2_g1	2.25	0.88	5.81	0.38	0.64	0.19		TRINITY_DN58680_c0_g2	4.29	7.8	15.61	15.03	16.29		TRINITY_DN53787_c0_g2	21.68	19.2	21.82	38.69	45.64	45.71		TRINITY_DN63033_c1_g2	13.9	12.65	13.56	30.81	27.05	29.1
TRINITY_DN45480_c0_g1	4.89	5.04	6.51	1.4	2.56	2.53		TRINITY_DN62229_c1_g3	0	0	0.14	0.22	0.17		TRINITY_DN56098_c0_g2	0	0.2	0.04	1.67	0.69	1.95		TRINITY_DN63290_c0_g2	43.27	42.46	44.53	60.53	75.55	72.28
TRINITY_DN50966_c0_g1	67.95	138.83	238.59	55.76	40.47	33.76		TRINITY_DN48830_c0_g1	1.01	1.79	0.11	0.22	0.11		TRINITY_DN62727_c3_g1	0.59	1.35	0.09	3.2	0.93	0.55		TRINITY_DN60080_c1_g1	20.35	20.59	12.74	69.05	59.06	49.39
TRINITY_DN61430_c2_g1	14.22	10.93	10.03	23.44	36.78	19.48		TRINITY_DN57950_c1_g2	0	0	4.65	6.16	2.84		TRINITY_DN61187_c1_g1	0.22	0.38	0.71	5.45	2.44	2.94		TRINITY_DN56659_c0_g1	0	0	0	10.82	34.08	11.12
TRINITY_DN54794_c0_g1	16.8	19.55	19.56	33.27	40.13	34.65		TRINITY_DN35665_c0_g1	0.47	0.91	5.52	5.64	5.8		TRINITY_DN59989_c0_g1	0.25	0.13	2.84	2.86	2.04	2.39		TRINITY_DN54357_c0_g1	54.48	54.52	60.59	110.13	90.95	100.52
TRINITY_DN59169_c1_g1	45.8	49.41	85.23	23.34	19.71	32.19		TRINITY_DN60708_c4_g4	0	0	1.39	1.28	1.92		TRINITY_DN51861_c0_g1	50.44	57.52	42.95	25.02	23.75	29.45		TRINITY_DN58395_c2_g3	0	0	0	6.19	18.5	6.2
TRINITY_DN59468_c0_g1	0.72	0.45	1.12	0.05	0.2	0.17		TRINITY_DN55694_c7_g1	0.35	0.28	2.24	1.97	1.97		TRINITY_DN58734_c7_g1	0.21	0.15	0.22	1.18	0.74	1.82		TRINITY_DN43149_c0_g2	0	0	0	5	4.6	6.12
TRINITY_DN57957_c0_g1	2.12	0.82	1.63	0.19	0.45	0.4		TRINITY_DN60961_c4_g7	0	0	6.87	5.86	4.22		TRINITY_DN61626_c2_g1	2.19	3.03	4.72	0.48	0.68	0.47		TRINITY_DN60406_c3_g1	515.4	499.33	613.14	999.92	904.08	1208.04
TRINITY_DN60454_c2_g1	1.45	1.07	0.98	0.33	0.34	0.39		TRINITY_DN56323_c10_g1	49.08	32.66	9.2	0.14	4.41		TRINITY_DN55835_c0_g1	29.88	27.86	23.15	15.01	14.06	15.22		TRINITY_DN62794_c0_g1	29.03	26.75	27.55	54.25	43.36	54.85
TRINITY_DN52243_c0_g1	0.48	0.13	0.34	1.27	1.43	0.92		TRINITY_DN51090_c0_g1	0	0	0.82	1.36	0.92		TRINITY_DN49288_c1_g2	53.22	62.19	48.43	25.72	30.65	28.02		TRINITY_DN56583_c0_g1	15.75	12.24	15.18	26.9	24.29	27.36
TRINITY_DN7518_c0_g1	3	2.63	6.07	0.27	1	0.29		TRINITY_DN58314_c4_g2	0	0	0.36	1.41	1.25		TRINITY_DN64013_c4_g1	1.43	3.39	1.93	2.56	1.64	3.51		TRINITY_DN51571_c0_g1	23.54	20.27	20.15	9.5	10	11.02
TRINITY_DN60594_c0_g1	0.49	0.13	0.29	2.09	0.67	2.12		TRINITY_DN46581_c1_g2	55.46	164.55	36.04	46.28	38.42		TRINITY_DN63965_c4_g1	6.77	6.49	8.95	3.63	4.12	4.16		TRINITY_DN48817_c0_g2	0	0	0	2.92	2.87	4.54
TRINITY_DN58198_c4_g2	2.14	1.94	2.58	0.62	0.99	1.04		TRINITY_DN60859_c3_g2	0	0.02	0.4	0.31	0.31		TRINITY_DN1072_c0_g1	0.17	0.41	0.71	0	0	0		TRINITY_DN58860_c1_g3	69.44	71.94	94.84	183.74	183.79	275.1
TRINITY_DN57047_c1_g1	133.47	162.94	121.27	31.18	71.17	21.08		TRINITY_DN43060_c0_g2	0	0	0.59	0.9	0.59		TRINITY_DN56168_c1_g2	2.37	1.32	1.21	0.09	0.18	0.13		TRINITY_DN58494_c1_g2	4.53	4.38	4.32	7.88	9.51	8.18
TRINITY_DN63031_c2_g1	16.87	12.98	16.69	7.96	10.14	9.25		TRINITY_DN26485_c0_g1	3.43	1.91	0.65	0.38	0.19		TRINITY_DN58405_c0_g1	3.65	5.14	5.3	2.18	3.47	1.84		TRINITY_DN58804_c6_g5	0.4	0.12	12.91	3.13	5.68	3.02
TRINITY_DN47883_c0_g1	7.16	4.12	5.52	8.32	9.33	15.17		TRINITY_DN63451_c0_g2	0	0	0.08	0.15	0.05		TRINITY_DN56801_c0_g1	0.21	0.47	1.01	2.59	5.59	4.09		TRINITY_DN63886_c14_g2	2055.79	2354.33	2147.13	1283.95	1210.71	1245.72
TRINITY_DN133189_c0_g1	4.15	2.34	4.29	0	0.63	0.18		TRINITY_DN58975_c4_g2	0.45	0.31	3.39	4.85	3.66		TRINITY_DN56087_c0_g1	0	0	0	2.56	8.68	5.54		TRINITY_DN62345_c0_g1	32.85	42.59	35.88	17.54	16.1	17.66
TRINITY_DN56627_c0_g1	1.09	0.88	0.56	0.05	0.27	0.12		TRINITY_DN52841_c0_g1	0	0.05	1.61	0.62	1.15		TRINITY_DN42979_c0_g1	2.26	1.6	1.61	5.4	5.29	4.96		TRINITY_DN63155_c2_g2	49.09	44.46	58.7	98.03	76.25	96.7
TRINITY_DN56087_c0_g1	0	0	0	2.28	1.21	2.24		TRINITY_DN55827_c0_g1	6.28	5.39	0	0	0		TRINITY_DN46496_c0_g1	1.86	1.99	1.81	0	0	0.2		TRINITY_DN43706_c0_g2	3.24	3.46	2.53	0	0	0
TRINITY_DN60825_c2_g4	512.02	529.99	447.26	219.17	265.39	230.09		TRINITY_DN61680_c1_g3	19.52	16.11	45.39	58.05	60.06		TRINITY_DN41020_c0_g1	15.4	29.87	50.28	0	0	0		TRINITY_DN58860_c1_g1	1247.4	1312.85	1649.55	2979.16	3254.27	4648.62
TRINITY_DN5148_c0_g1	0.81	0.41	0.87	0	0.11	0		TRINITY_DN48994_c1_g4	0	0	0.82	3.7	2.33		TRINITY_DN62252_c0_g1	4.57	5.49	5.7	2.98	2.66	2.67		TRINITY_DN60156_c2_g1	25.78	27.64	27.87	44.39	38.03	46.57
TRINITY_DN6456_c0_g1	6.14	4.32	3.64	0.58	1.36	1.8		TRINITY_DN37242_c0_g1	1.98	2.37	10.03	26.6	5.8		TRINITY_DN57684_c2_g1	157.22	166.77	171.69	75.54	83.9	100.32		TRINITY_DN58199_c1_g2	129.12	130.17	126.1	70.5	74.26	81.78
TRINITY_DN51959_c0_g1	54.72	46.39	65.1	34.97	34.03	31.7		TRINITY_DN54599_c0_g1	13.31	5.98	2.76	2.58	3.24		TRINITY_DN62825_c2_g4	5.73	8.05	4.81	3.26	4.14	1.66		TRINITY_DN62591_c0_g2	10.75	10.25	8.64	20.83	16.77	18.73
TRINITY_DN47480_c0_g1	11.01	8.25	8.33	1.31	3.72	2		TRINITY_DN30540_c1_g1	0.13	0.12	2.38	1.76	1.18		TRINITY_DN43806_c0_g1	0.67	1.4	1.11	2.9	3.75	3.71		TRINITY_DN60220_c1_g1	63.51	59.38	63.48	38.38	34.9	37.36
TRINITY_DN58787_c2_g2	1.23	0.86	1.02	0.27	0.53	0.39		TRINITY_DN59659_c0_g1	0.03	0.03	0.26	0.2	0.27		TRINITY_DN62655_c9_g6	2.37	3.59	1.74	0.11	0	0.12		TRINITY_DN60963_c0_g1	57.94	57.12	57.9	32.82	30.49	36.08
TRINITY_DN58912_c4_g5	13.54	6.44	8.58	2.44	5.3	2.92		TRINITY_DN55920_c0_g1	4.58	2.78	2.11	2.9	1.96		TRINITY_DN60890_c0_g1	6.91	5.51	6.75	3.27	3.45	2.84		TRINITY_DN58860_c2_g1	4629.42	4385.32	5576.58	11355	11994	17846.9
TRINITY_DN62955_c2_g1	7.15	3.68	5.22	1.4	2.05	1.75		TRINITY_DN55835_c0_g1	8.87	5.2	1.96	2.51	3.14		TRINITY_DN63303_c2_g1	3.91	3.56	4.16	7.44	9.44	10.65		TRINITY_DN63338_c2_g3	61.51	64.89	63.59	114.06	96.23	93.42
TRINITY_DN40578_c0_g1	0.31	0.2	0.23	0.62	0.79	0.84		TRINITY_DN58679_c3_g1	127.56	133.21	13.35	31.02	7.69		TRINITY_DN53592_c0_g1	1.27	1.45	1.12	3.75	3.8	4.08		TRINITY_DN52802_c0_g1	149.73	177.09	156.27	74.35	83.58	78.27
TRINITY_DN58748_c0_g1	0.02	1.69	3.8	0.96	0.83	0.02		TRINITY_DN55801_c5_g1	6.05	2.86	1.04	1.62	1.52		TRINITY_DN55846_c1_g2	0.37	0.52	0.49	1.53	1.42	1.07		TRINITY_DN58994_c0_g1	14.68	12.69	13.36	23.22	20.32	23.69
TRINITY_DN62840_c1_g3	19.66	30.91	19.66	5.86	13.86	5.04		TRINITY_DN46742_c0_g1	23.31	42.29	6.65	7.4	4.09		TRINITY_DN58929_c0_g1	26.44	29.72	28.75	15.87	18.14	16.48		TRINITY_DN63371_c4_g1	95.77	97.66	95.14	143.99	136.58	143.77
TRINITY_DN30898_c0_g1	3.82	2.42	4.05	0.13	0.88	0.69		TRINITY_DN51573_c0_g2	7.75	3.47	1.55	0.9	0.75		TRINITY_DN28934_c1_g1	0	0	0	3.74	5.98	3.67		TRINITY_DN48634_c0_g1	8.38	7.16	7.77	2.24	1.97	1.56
TRINITY_DN60505_c0_g1	8.3	4.97	7.52	3.17	3.93	3.45		TRINITY_DN63905_c6_g1	4.82	9.26	1.34	1.86	0.99		TRINITY_DN57601_c0_g1	2.36	2.88	0.48	0.25	0.17	0.09		TRINITY_DN56782_c1_g1	18.55	18.65	18.42	2.54	2.55	5.2
TRINITY_DN56241_c0_g1	17.25	12.75	17.79	3.36	8.74	6.93		TRINITY_DN53182_c0_g1	225.76	222.24	153.2	160.02	126.16		TRINITY_DN58076_c5_g1	11.58	12.78	13.11	5.4	7	7.4		TRINITY_DN61857_c0_g1	27.44	22.41	21.15	44.84	36.08	42.27
TRINITY_DN53875_c0_g1	9.17	6.06	7.36	1.15	2.87	3.01		TRINITY_DN59399_c4_g1	0.66	2.01	10.25	15	10.62		TRINITY_DN55694_c6_g7	0	0	0	1.04	1.11	2.19		TRINITY_DN58369_c1_g1	11.02	8.01	7.11	30.68	23.27	24.28
TRINITY_DN54495_c0_g2	6.14	3.37	4.11	1.95	0.58	0.52		TRINITY_DN62869_c28_g1	7.61	16.94	0	0	1.08		TRINITY_DN62297_c0_g4	4.92	4.06	2.72	0.58	0.8	1.34		TRINITY_DN58299_c0_g1	53.27	52.58	57.08	97.43	79.97	85.51
TRINITY_DN60289_c0_g1	5.56	3.74	3.64	0.33	1.64	1.28		TRINITY_DN60355_c0_g1	7.35	7.35	4.24	4.58	3.38		TRINITY_DN60327_c1_g1	13.85	16.44	11.31	6.09	7.81	10.41		TRINITY_DN62142_c1_g2	55.59	48.7	54.07	118.52	90.3	105.89
TRINITY_DN50155_c0_g1	39.85	38.74	49.19	72.53	82.78	86.82		TRINITY_DN70072_c0_g1	0.09	0.08	1.92	0.94	0.92		TRINITY_DN61404_c1_g2	52.63	75.22	51.56	106.12	63.58	187.85		TRINITY_DN63781_c2_g3	0.5	0.33	0	11.39	6.13	3.82
TRINITY_DN159923_c0_g1	4.31	2.06	2.76	0.2	0.43	1.05		TRINITY_DN56732_c0_g2	0	0	5.11	12.63	4.59		TRINITY_DN58063_c0_g2	3.09	3.72	2.6	10.96	9.29	20.89		TRINITY_DN63183_c0_g2	8.45	9.41	6.72	26.68	26.15	22.7
TRINITY_DN55472_c9_g2	2.07	1.67	1.46	0.1	0.52	0.53		TRINITY_DN52104_c0_g1	10.2	8.72	1.02	1.57	0.71		TRINITY_DN63837_c9_g2	5.74	15.82	17.52	54.41	57.78	64.35		TRINITY_DN53580_c1_g1	440.82	406.15	335.11	839.14	767.4	865.61
TRINITY_DN61348_c0_g2	52.98	39.98	48.74	15.26	30.78	26.3		TRINITY_DN41231_c0_g1	2.03	4.26	60.05	21.25	37.27		TRINITY_DN61314_c10_g13	1.19	2.07	2.96	7.34	7.31	9.44		TRINITY_DN62391_c2_g2	9.51	10.54	8.62	20.57	18.7	16.51
TRINITY_DN55274_c0_g1	12.73	11.29	13.93	5.66	8.02	7.22		TRINITY_DN775_c0_g1	0	0	8.66	5.46	3.65		TRINITY_DN56814_c0_g1	22.25	22.67	18.84	12.45	12.07	11.7		TRINITY_DN64059_c0_g2	62.51	60.07	58.76	107.77	83.03	99.04
TRINITY_DN61312_c0_g1	5.49	3.61	5.68	1.77	2.23	2.93		TRINITY_DN5209_c0_g1	0.34	0.2	0.03	0.03	0		TRINITY_DN8257_c0_g1	54.19	61.56	46.3	29.67	30.32	35.25		TRINITY_DN61238_c3_g1	33.63	24.82	24.76	49.31	40.14	43.33
TRINITY_DN62413_c0_g2	2.34	1.65	2.45	0.97	1.22	1.13		TRINITY_DN62679_c2_g2	8452.29	19089.8	7417.12	7412.38	6005.9		TRINITY_DN59050_c1_g4	9.92	8.44	7.6	16.54	15.23	14.22		TRINITY_DN62287_c6_g1	21.81	17.58	17.24	36.99	30.11	29.92
TRINITY_DN61507_c1_g1	12.54	3.36	2.1	0.22	3.66	0.51		TRINITY_DN65240_c0_g1	0	0.83	8.21	7.94	8.51		TRINITY_DN102557_c0_g1	6.36	7.81	4.68	2.52	2.34	3.38		TRINITY_DN55628_c0_g2	31.41	27.94	30.99	18.1	16.85	16.71
TRINITY_DN50729_c0_g1	4.87	2.69	4.03	1.41	2.33	1.94		TRINITY_DN57689_c9_g2	22.37	37.23	57.29	83.99	91.68		TRINITY_DN50877_c0_g1	25.45	28.92	18.13	13.18	8.72	12.03		TRINITY_DN60367_c0_g1	48.94	35.12	41.71	75.32	71.8	76.72
TRINITY_DN59140_c0_g1	4.62	2.86	3.87	2.21	2.08	1.75		TRINITY_DN102718_c0_g1	0	0.19	2.94	1.72	5.09		TRINITY_DN168669_c0_g1	10.24	10.8	7.76	3.22	2.7	4.47		TRINITY_DN61478_c3_g2	30.87	33.9	35.51	11.8	14.89	12.59
TRINITY_DN57906_c0_g1	0.35	0.33	0.25	0.06	0.04	0.03		TRINITY_DN53464_c1_g1	1.52	2.64	7.46	11.07	10.83		TRINITY_DN59346_c1_g1	9.86	6.13	12.15	19.53	20.32	22.53		TRINITY_DN57306_c1_g1	27.77	28.5	29.69	44.72	37.98	46.58
TRINITY_DN61250_c4_g1	20.69	29.54	39.81	7.86	8.33	6.53		TRINITY_DN62901_c0_g1	0	0	0.23	0.26	0.12		TRINITY_DN37017_c0_g1	10.48	9.77	5.95	24.37	26.53	23.2		TRINITY_DN61716_c1_g1	15.77	14.72	21.48	39.87	33.14	49.86
TRINITY_DN56425_c0_g1	1.52	1.08	0.83	3.92	3.49	3.66		TRINITY_DN59836_c0_g1	198.05	178.25	127.62	124.14	134.76		TRINITY_DN61766_c1_g4	1.13	3.04	4.73	8.44	9.9	13.87		TRINITY_DN56584_c0_g3	48.6	47.56	45.58	94.34	163.3	125.15
TRINITY_DN62601_c0_g1	5.43	3.67	3.28	0.42	2.37	1.07		TRINITY_DN50681_c0_g1	0.25	0.98	4.59	6.07	4.77		TRINITY_DN58124_c0_g1	3.05	3.85	4.05	1.79	1.87	1.88		TRINITY_DN60876_c2_g3	11.65	13.14	11.63	3.72	2.23	4.38
TRINITY_DN48960_c0_g1	0.96	0.68	1.11	0.05	0.33	0.18		TRINITY_DN63605_c1_g2	8.24	8.12	25.02	24.87	16.05		TRINITY_DN58002_c1_g1	16.75	19.39	13.12	4.4	5.69	3.84		TRINITY_DN60183_c0_g1	5.17	4.72	6.58	8.55	7.55	8.91
TRINITY_DN62099_c0_g1	0.33	1.19	0.75	0.19	0.26	0.23		TRINITY_DN59849_c2_g1	152.4	121.8	88.63	66.91	68.62		TRINITY_DN60530_c0_g2	15.53	16.34	13.69	6.41	8.44	8.06		TRINITY_DN63408_c1_g1	29.02	30.06	25.98	55.34	39.08	40
TRINITY_DN59301_c0_g1	6.41	20.22	13.38	2.46	5.38	2.28		TRINITY_DN56295_c7_g1	10.79	10.58	3.16	3.12	3.02		TRINITY_DN57301_c7_g2	542.16	293.34	314.74	999.25	1169.01	694.79		TRINITY_DN44052_c0_g1	6.57	4.66	6.21	20.47	16.16	11.98
TRINITY_DN60690_c0_g2	2.52	0.98	2.32	5.36	5.88	4.13		TRINITY_DN62397_c4_g1	1.65	2.2	0	0	0		TRINITY_DN63799_c0_g1	0.18	0.15	0.21	0.65	0.54	1.71		TRINITY_DN61724_c0_g1	0.07	0	0.06	0.68	0.76	0.51
TRINITY_DN61356_c1_g2	0.75	0.36	0.65	1.67	1.85	1.3		TRINITY_DN38082_c0_g1	0	0	0.56	0.47	0.26		TRINITY_DN61651_c1_g2	21.47	16.85	20.04	30.65	32.64	50.9		TRINITY_DN60275_c0_g2	31.2	31.51	34.34	18.71	17.29	19.44
TRINITY_DN58415_c0_g1	13.43	9.25	11.95	2.03	5.95	5.2		TRINITY_DN56331_c0_g2	0.11	0.04	0.83	0.55	0.8		TRINITY_DN59390_c1_g1	10.83	10.89	10.09	18.84	19.21	16.24		TRINITY_DN37150_c0_g1	24.37	28.21	36.91	64.94	61.6	64.79
TRINITY_DN43682_c0_g1	0.35	0.34	0.31	0	0.09	0.05		TRINITY_DN18985_c0_g1	1.45	0.28	0.09	0.03	0.1		TRINITY_DN33052_c0_g1	6.26	8.03	4.82	2.48	2.34	2.15		TRINITY_DN52339_c0_g2	4.29	1.57	4.56	0	0	0
TRINITY_DN52098_c0_g2	0.28	6.53	19.22	0.41	0.04	0.45		TRINITY_DN41901_c0_g1	5.45	3.06	1.13	1.39	1.3		TRINITY_DN62469_c2_g1	0.38	0.29	0.3	0.75	0.76	0.91		TRINITY_DN63017_c0_g1	286.26	241.73	264.11	379.63	378.29	414.53
TRINITY_DN52584_c0_g1	6.57	4.67	7.35	1.72	3.45	3.12		TRINITY_DN63759_c0_g1	0.74	6.03	0	0	0		TRINITY_DN55340_c1_g2	7.8	9.06	8.51	4.89	2.03	3.24		TRINITY_DN62490_c1_g2	20.14	20.73	18.78	36.83	30.77	37.81
TRINITY_DN36071_c0_g1	5.31	2.49	4.66	0.2	1.51	0.71		TRINITY_DN63579_c0_g2	0.11	0.21	0.65	0.95	0.86		TRINITY_DN51140_c0_g1	4.22	5.13	2.09	15.06	9.68	20.48		TRINITY_DN63526_c1_g1	11.85	8.44	7.97	8.63	8.73	11.21
TRINITY_DN57849_c0_g1	8.08	5.07	6.78	5.9	3.44	5.86		TRINITY_DN57671_c2_g1	0.34	1.29	4.23	5.48	5.45		TRINITY_DN61456_c1_g8	3.67	4.53	3.92	2.03	1.84	1.54		TRINITY_DN63078_c9_g2	21.49	17	22.32	47.57	34.36	39.06
TRINITY_DN63911_c0_g1	0.8	0.37	0.42	0.05	0.17	0.19		TRINITY_DN58703_c1_g3	0.8	1.65	9.87	13.8	8.84		TRINITY_DN58238_c1_g2	7.48	9.22	13.01	20.19	18.19	27.66		TRINITY_DN52881_c0_g1	0	0	0	4.84	13.03	3.5
TRINITY_DN61625_c2_g1	3.57	2.16	20.15	0.25	1.65	1.23		TRINITY_DN56804_c9_g1	508.91	773.7	256.92	395.92	365.73		TRINITY_DN61284_c0_g2	0.36	0.67	0.47	0.08	0.12	0.11		TRINITY_DN58863_c8_g3	9.93	8.63	8.89	23.45	17.09	17.38
TRINITY_DN56609_c0_g1	3.51	1.65	1.36	0.37	0.34	0		TRINITY_DN50453_c0_g1	0	0	0.3	0.51	0.3		TRINITY_DN59107_c0_g2	0.69	0.53	0.92	2.06	1.28	2.36		TRINITY_DN58366_c0_g1	0	0	0	3.7	12.95	3.99
TRINITY_DN58198_c4_g1	4.42	3.82	4.25	0.73	1.85	2		TRINITY_DN56240_c2_g2	0.03	0.35	0.46	0.43	0.62		TRINITY_DN58700_c2_g3	17.06	14.07	11.14	7.83	6.26	8.35		TRINITY_DN54663_c3_g2	24.62	26.43	28.97	61.59	48.51	47.55
TRINITY_DN57933_c3_g1	5.27	3.73	4.71	1.6	2.45	2.81		TRINITY_DN61500_c0_g2	11.52	36.4	43.4	45.75	39.56		TRINITY_DN50656_c0_g1	22.31	15.73	14.29	20.33	16.38	21.44		TRINITY_DN53787_c0_g2	35.07	28.65	30.97	64.06	58.99	90.18
TRINITY_DN53803_c0_g1	22.07	17.12	20.81	13.29	15.28	13.32		TRINITY_DN47668_c0_g1	24.36	76.28	187.51	418.27	518.5		TRINITY_DN42968_c0_g1	11.3	9.02	11.12	3.06	3.39	4.72		TRINITY_DN61668_c0_g1	8.31	8.98	6.92	22.17	15.22	18.71
TRINITY_DN62809_c1_g1	0.02	0.02	0.02	0.21	0.12	0.06		TRINITY_DN44114_c0_g1	0.27	0	2.96	12.11	4.52		TRINITY_DN43149_c0_g2	0	0	0	0.9	1.14	3.17		TRINITY_DN61089_c0_g1	1091.33	1071.81	1142.2	929.09	859.21	850.78
TRINITY_DN50381_c0_g2	10.26	6.56	5.03	1.86	0.19	0.19		TRINITY_DN47482_c0_g1	2.83	8.4	24.22	31.08	36.21		TRINITY_DN61415_c0_g3	26.82	19.24	23.28	33.35	51.58	60.53		TRINITY_DN40286_c0_g1	336.42	367.66	329	215.97	176.92	177.34
TRINITY_DN62328_c0_g1	3.78	2.52	2.85	0.82	1.7	1.56		TRINITY_DN60822_c1_g1	98.36	136.54	90.32	79.55	89.07		TRINITY_DN57515_c1_g2	3.28	3.39	4.65	8.4	8.39	8.93		TRINITY_DN60733_c3_g1	60.15	48.93	60.83	94.21	85.75	103.02
TRINITY_DN80221_c0_g1	1.92	1.27	3.81	0	0	0		TRINITY_DN60603_c0_g1	0.38	3.26	7.33	9.08	9.62		TRINITY_DN58091_c2_g1	0.48	0.6	0.71	1.9	1.29	1.78		TRINITY_DN58824_c4_g2	31.58	7.13	18.86	17.78	14.41	13.64
TRINITY_DN61846_c1_g3	5.21	2.17	6.96	9.62	28.75	15.31		TRINITY_DN32328_c0_g1	1.84	7.93	30.13	45.71	32.59		TRINITY_DN63775_c1_g1	19.99	21.48	17.89	13.37	13.37	10.31		TRINITY_DN60285_c2_g1	14.28	9.27	9.39	31.81	23.01	26.25
TRINITY_DN48255_c0_g1	2.73	1.8	3.06	0.28	0.64	0.9		TRINITY_DN57536_c4_g4	4.45	8.6	23.64	23.84	18.29		TRINITY_DN59446_c8_g1	12.73	16.62	30.94	4.36	5.41	7.53		TRINITY_DN63332_c1_g1	12.41	14.32	15.93	26.17	20.06	27.61
TRINITY_DN56725_c3_g1	28.51	19.88	20.07	4.65	13.7	9.23		TRINITY_DN63720_c2_g1	0.69	2.82	0	0.42	0		TRINITY_DN55216_c8_g6	0.47	1.97	1.57	10	9.2	6.36		TRINITY_DN58395_c2_g4	0.04	0	0.04	5.21	20.68	3.53
TRINITY_DN53587_c0_g1	0.79	0.55	0.56	0.07	0.16	0.26		TRINITY_DN48040_c0_g1	2.66	3.23	6.36	7.54	7.21		TRINITY_DN96129_c0_g1	3.65	4.24	6.51	0	0	0		TRINITY_DN57498_c0_g1	5.19	4.58	6.1	10.92	10.16	10.65
TRINITY_DN59192_c0_g1	0.87	1.04	1.21	0.15	0.36	0.48		TRINITY_DN48732_c0_g1	1.4	0.68	0.5	0	0		TRINITY_DN55578_c15_g8	0	0	0	0.93	3.54	2.72		TRINITY_DN58463_c4_g1	0.46	0.5	0	7.05	5.77	6.22
TRINITY_DN59396_c2_g2	70.7	102.42	80.67	50.85	27.45	28.73		TRINITY_DN60281_c2_g2	624.65	863.29	359.04	332.05	573.39		TRINITY_DN60006_c2_g1	1.7	2.48	2.08	0.93	0.93	0.73		TRINITY_DN51283_c1_g1	37.74	34.73	38.82	62.05	51.46	59.89
TRINITY_DN62331_c3_g1	4.67	0.92	0.81	0.18	0.15	0.44		TRINITY_DN63671_c0_g1	0.53	0.46	1.29	1.73	2.68		TRINITY_DN60605_c6_g2	3.18	2.62	3.23	1.25	1.12	0.95		TRINITY_DN57002_c0_g2	361.87	280.84	356.1	605.53	478.56	564.31
TRINITY_DN141397_c0_g1	4.79	4.43	4.72	0.37	1.43	1.74		TRINITY_DN44887_c0_g1	17.73	20.95	0	0	0		TRINITY_DN63710_c1_g1	7.49	8.67	9.51	15.6	12.28	16.78		TRINITY_DN62012_c1_g1	12.09	11.13	12.7	20.66	17.52	20.3
TRINITY_DN64108_c9_g2	4.85	3.58	3.93	10.77	8.35	7.21		TRINITY_DN59969_c5_g1	0.04	0.32	1.98	2.36	1.43		TRINITY_DN60894_c2_g4	0	0.04	0.1	0.59	0.75	0.93		TRINITY_DN62540_c2_g2	3.99	3.64	5.62	12.18	9.5	9.93
TRINITY_DN57536_c3_g1	0.84	0.57	5.59	0	0	0		TRINITY_DN56829_c4_g5	0.35	1.43	0	0	0		TRINITY_DN62972_c0_g1	0.48	1.06	1.49	0.14	0.23	0.08		TRINITY_DN48745_c0_g1	2.82	3.35	5.44	13.36	11.43	12.35
TRINITY_DN62574_c0_g1	1.79	1	4.53	0.46	0.72	0.72		TRINITY_DN41754_c0_g1	0.24	2.38	2.32	3.43	3.23		TRINITY_DN59592_c2_g1	2.13	1.61	2.77	4.58	5.03	5.08		TRINITY_DN63103_c2_g1	416.92	327.54	360.62	528.91	520.13	568.8
TRINITY_DN53669_c1_g3	5.34	3.16	4.51	0.99	2.28	2		TRINITY_DN58250_c2_g2	0.1	0.31	1.22	0.92	1.13		TRINITY_DN60814_c2_g2	8.83	8.11	9.6	5.3	5.65	4.34		TRINITY_DN56770_c1_g1	13.22	11.15	8.85	2.75	1.52	3.34
TRINITY_DN50363_c0_g2	0.48	0.32	0.29	0	0	0		TRINITY_DN63664_c32_g6	0.23	0.11	1	1.31	2.71		TRINITY_DN57171_c0_g1	8.02	9.31	8.6	5.64	4.75	5.4		TRINITY_DN59184_c0_g1	9.3	9.19	7.48	16.18	21.59	29.52
TRINITY_DN50295_c0_g1	2.28	2.74	2.2	6.63	5.63	6.7		TRINITY_DN63367_c1_g2	0	0	0.18	0.15	0.28		TRINITY_DN62202_c4_g2	0.55	4.23	14.17	3.76	0.24	9.7		TRINITY_DN63446_c0_g1	14.12	7.06	8.39	19.86	23.52	27.61
TRINITY_DN61746_c1_g1	2.13	0.86	0.91	0.64	0.45	0.59		TRINITY_DN54516_c0_g2	0.15	0.14	1.44	1.31	2.99		TRINITY_DN40647_c0_g1	38.98	46.69	23.67	174.74	221.27	210.43		TRINITY_DN59585_c0_g2	34.26	37.38	33.24	67.07	65.76	65.59
TRINITY_DN62995_c0_g1	2.17	1.13	1.34	0.37	0.59	0.56		TRINITY_DN59254_c0_g1	11.13	12.93	2.56	5.92	6.18		TRINITY_DN57827_c1_g1	1.39	1.66	1.92	0.75	0.85	1.15		TRINITY_DN6787_c0_g1	69.36	71.05	99.81	185.92	207.27	285.76
TRINITY_DN53145_c0_g1	0	11.13	0	107.12	42.04	37.96		TRINITY_DN55558_c0_g2	0.57	0.76	4.38	1.99	4.57		TRINITY_DN58123_c0_g2	4.67	5.16	4.17	2.7	1.56	2.26		TRINITY_DN54729_c1_g1	18.55	15.08	15.75	30.3	23.88	30.78
TRINITY_DN54165_c0_g1	7.06	5.25	4.54	0.69	2.49	2.1		TRINITY_DN61786_c1_g1	0	0	0.48	2.89	0.5		TRINITY_DN48352_c0_g1	0	0	0	0.94	0.81	0.67		TRINITY_DN59430_c0_g1	0.56	0.47	0.95	3.2	3.23	1.89
TRINITY_DN53835_c0_g1	1.36	1.38	2.11	0.22	0.48	0.7		TRINITY_DN60814_c1_g2	0	0	0.74	0.35	0.41		TRINITY_DN59126_c6_g1	14.25	2.46	7.31	2.51	1.86	0.88		TRINITY_DN59779_c10_g2	312.87	328.58	366.38	112.08	133.73	169.9
TRINITY_DN56266_c1_g2	3.2	2.71	3.84	1.9	1.22	1.41		TRINITY_DN62132_c1_g3	0.02	0.04	0.46	0.35	0.2		TRINITY_DN63655_c0_g3	15.1	15.14	13.2	8.27	5.3	7.42		TRINITY_DN58554_c0_g2	9.03	7.53	7.69	15.09	12.91	13.18
TRINITY_DN44923_c0_g1	0.01	0.01	0.01	0.2	0.11	0.04		TRINITY_DN62754_c4_g2	77.75	136.37	27.97	48.71	48.08		TRINITY_DN45648_c0_g2	24.23	25.1	18.08	9.97	12.49	13.04		TRINITY_DN54197_c2_g1	285.96	255	306.36	514.07	384.35	459.47
TRINITY_DN61817_c1_g1	0	0	0	0.27	0.64	0.11		TRINITY_DN60002_c0_g2	1.96	2.83	2.81	3.89	2.73		TRINITY_DN61347_c0_g1	350.31	302.79	278.99	205.18	144.07	224.89		TRINITY_DN59316_c3_g1	48.65	45.89	50.15	75.77	67.19	75.42
TRINITY_DN62540_c2_g2	24.08	13.53	21.19	2.38	9.07	7.98		TRINITY_DN52698_c0_g1	0	0.27	3.81	5.45	2.24		TRINITY_DN59197_c7_g1	11.81	7.65	7.52	0	0.64	1.2		TRINITY_DN48611_c0_g1	8.34	6.93	9.06	16.21	12.65	14.43
TRINITY_DN28949_c0_g1	0.61	1.01	0.71	0.03	0.2	0.19		TRINITY_DN52743_c0_g1	2.58	38.35	0	0.92	0.51		TRINITY_DN50830_c0_g1	6.59	8.83	7.8	3.17	4.12	2.61		TRINITY_DN63970_c12_g1	804.25	693.18	832.29	776.94	739.71	781.86
TRINITY_DN59061_c4_g4	7.25	6.3	7.45	3.62	4.35	5.16		TRINITY_DN50056_c0_g1	1.07	0.32	0.13	0.1	0.13		TRINITY_DN61163_c2_g2	1.38	1.36	1.27	0.71	0.68	2.27		TRINITY_DN61324_c0_g1	1.89	1.72	1.87	3.85	3.62	4.29
TRINITY_DN96979_c0_g1	0	0.21	0	5.38	0.84	1.39		TRINITY_DN48013_c0_g1	0.58	0.4	0.05	0.1	0.1		TRINITY_DN54858_c0_g1	1.74	1.04	2	0.35	0.6	0.43		TRINITY_DN62897_c6_g3	0	0	0	7.05	6.76	6.38
TRINITY_DN59555_c4_g2	22.82	7.55	16.25	3.26	0.53	3.52		TRINITY_DN59230_c9_g1	0.13	2.9	0.58	2.22	1.82		TRINITY_DN56944_c0_g1	2.24	2.36	0.47	0	0	0		TRINITY_DN57761_c2_g1	13.2	5.59	11.81	37.08	28.38	22.94
TRINITY_DN57093_c0_g1	6.52	6.07	7.5	0.21	1.85	1.95		TRINITY_DN35494_c0_g1	0.47	1.88	6.69	18.45	9.54		TRINITY_DN62793_c1_g3	315.76	342.84	284.77	179.97	202.74	229.66		TRINITY_DN44200_c0_g1	3083.68	3146.85	3248.7	2241.83	2104.38	1586.09
TRINITY_DN54855_c0_g1	14.38	9.53	12.08	1.08	4.7	4.12		TRINITY_DN63644_c19_g1	0	0.34	4.11	2.68	3.88		TRINITY_DN57385_c0_g2	6.19	8.86	7.04	5.01	6.4	4.51		TRINITY_DN58804_c6_g1	294.63	303.18	320.69	459.07	404.88	482.83
TRINITY_DN59125_c3_g1	22.51	24.13	21.06	41.95	36.85	29.44		TRINITY_DN63436_c8_g1	0	0	43.15	85.77	71.8		TRINITY_DN62191_c2_g1	4.51	4.66	4.57	7.11	9.82	10.49		TRINITY_DN56408_c1_g2	170.92	163.04	177.95	132.69	123.26	128.88
TRINITY_DN31256_c0_g1	1.9	1.31	1.04	0.08	0.34	0.51		TRINITY_DN155868_c0_g1	0	0	2.07	7.13	1.49		TRINITY_DN58564_c0_g1	0.12	0.3	0.44	0.46	0.69	0.74		TRINITY_DN61431_c4_g1	53.54	47.95	52.37	80.05	66.36	80.88
TRINITY_DN59921_c0_g1	2.85	1.96	2.07	0.28	1.05	0.88		TRINITY_DN60681_c2_g2	0.43	0.44	2.59	2.09	3.76		TRINITY_DN54504_c0_g1	63.44	63.75	39.95	31.91	29.23	20.25		TRINITY_DN44321_c0_g1	11.65	10.4	9.48	32.18	22.98	25.44
TRINITY_DN54888_c4_g3	8.44	47.56	22.13	1.85	1.77	7.13		TRINITY_DN62838_c1_g2	0.08	0.32	0.71	0.64	0.75		TRINITY_DN36965_c0_g1	14.17	15.72	13.72	8.17	8.54	10.34		TRINITY_DN50615_c2_g1	1779.34	1879.83	1840.1	631.14	800.69	695.18
TRINITY_DN57124_c1_g1	4.99	2.96	4.18	9.06	10.28	7.56		TRINITY_DN63587_c0_g1	5.67	11.47	23.09	21.93	18.77		TRINITY_DN63211_c0_g1	7.45	6.25	9.06	13.67	13.71	11.23		TRINITY_DN57927_c0_g1	56.07	48.9	39.61	104.78	78.32	99.64
TRINITY_DN62443_c1_g1	28.4	32.09	16.35	85.68	69.73	42.47		TRINITY_DN60736_c0_g1	7.75	3.63	19.29	23.64	24.38		TRINITY_DN59214_c2_g1	591.26	592.83	514.41	373.39	381.62	319.61		TRINITY_DN50966_c0_g1	22.79	21.41	22.93	36.11	32.95	35.06
TRINITY_DN50323_c0_g1	11.94	8.27	14.61	1.07	4.75	4.22		TRINITY_DN43101_c0_g4	0	0	2.66	9.52	1.89		TRINITY_DN43682_c0_g1	42.04	42.66	38.06	27.7	25.13	29.16		TRINITY_DN60483_c1_g1	116.2	87.73	136.83	212.29	204.24	199.57
TRINITY_DN64027_c3_g1	1.27	1.83	10.16	3.14	4.09	1		TRINITY_DN23312_c0_g1	0.31	0.16	0.02	0.03	0.05		TRINITY_DN51042_c0_g3	18.67	19.92	15.23	9.51	10.58	11.87		TRINITY_DN145785_c0_g1	0	0	0	4.97	4.67	6.64
TRINITY_DN62277_c1_g1	2.39	1.39	3.39	0.2	0.76	0.88		TRINITY_DN60662_c1_g1	0.83	1.17	0.05	0.05	0.29		TRINITY_DN63720_c2_g3	0	0.1	0.19	0.97	1.29	1.09		TRINITY_DN58208_c1_g2	49.08	57.48	60.29	17.18	9.91	12.97
TRINITY_DN41830_c0_g1	0.59	0.25	0.97	0	0	0.1		TRINITY_DN106858_c0_g1	1.91	0.68	0.28	0.1	0.1		TRINITY_DN57309_c2_g4	0.73	1.99	0.46	5.84	3.6	4.28		TRINITY_DN56608_c1_g3	49.12	43.46	48.82	77.91	63.56	77.46
TRINITY_DN33613_c0_g1	2.1	2.41	4	0	0	0		TRINITY_DN61662_c0_g1	0	0.07	0.75	0.72	0.29		TRINITY_DN54935_c0_g1	88.87	100.8	71.14	52.58	44.67	57.99		TRINITY_DN96979_c0_g1	0	0	0	17.26	41.5	10.86
TRINITY_DN49061_c0_g1	0.76	0.46	0.93	2.32	1.43	2.46		TRINITY_DN58315_c0_g1	0.36	0.34	2.51	4.11	1.5		TRINITY_DN168293_c0_g1	0	0	0	5.26	11.52	15.48		TRINITY_DN61873_c0_g1	39.33	33.78	32.26	71.91	59.52	64.93
TRINITY_DN50001_c0_g1	6.39	4.58	4.33	0.65	1.86	2.26		TRINITY_DN50346_c0_g1	1.49	2.19	0	0	0		TRINITY_DN58605_c4_g3	11.19	7.91	7.24	5.18	3.23	4.78		TRINITY_DN62972_c1_g1	4.32	4.26	4.26	2.33	1.8	1.61
TRINITY_DN58978_c5_g1	0.17	0.03	0.11	0.28	0.83	0.38		TRINITY_DN59028_c2_g1	0.46	0.63	8.59	0.09	0.14		TRINITY_DN58463_c4_g1	2.57	2.57	2.34	8.11	5.39	5.63		TRINITY_DN48352_c0_g1	0	0	0	1.95	2.48	2.24
TRINITY_DN40254_c0_g1	129.29	107.5	100.32	176.17	216.08	207.79		TRINITY_DN58219_c1_g1	26.27	21.99	15.36	16.81	15.9		TRINITY_DN36091_c0_g3	4.43	3.38	4.25	7.64	5.94	8.8		TRINITY_DN56487_c1_g1	2.76	1.4	4.04	11.4	8.66	11.46
TRINITY_DN55058_c0_g1	37.88	18.49	28.19	45.61	33.95	58.8		TRINITY_DN58040_c0_g9	301.87	222.1	54.34	63.41	152.66		TRINITY_DN60947_c1_g1	5.21	4.64	5.21	2.52	3.07	2.77		TRINITY_DN61718_c0_g1	247.98	185.95	246.15	352.36	372.63	411.9
TRINITY_DN51463_c0_g1	0.58	0.12	0.36	1.98	1.89	0.83		TRINITY_DN48351_c0_g1	0	0	0.11	0.16	0.12		TRINITY_DN58277_c4_g1	0.61	0.27	1.13	2.1	2.92	3.22		TRINITY_DN58583_c0_g1	10.19	12.49	14.26	31.16	22.84	23.1
TRINITY_DN60879_c1_g2	5.82	4.11	6.49	0.21	1.39	2.02		TRINITY_DN55858_c0_g1	0.18	0.17	1.72	1.37	2.24		TRINITY_DN56302_c0_g2	13.84	12.84	14.75	8.18	7.54	9.81		TRINITY_DN53588_c0_g1	16.6	18.33	14.03	6.27	7.45	7.25
TRINITY_DN62043_c0_g1	5.04	3.68	5.68	1.53	2.58	1.9		TRINITY_DN62622_c0_g3	0	0	0.62	0.35	0.28		TRINITY_DN60894_c2_g2	1.12	1.95	3.52	4.35	7.03	8.15		TRINITY_DN57230_c1_g1	7.83	5.57	7.62	13.02	11.43	12.36
TRINITY_DN51015_c0_g1	3.59	2.68	3	5.86	8.57	5.33		TRINITY_DN52537_c0_g1	6.41	1.5	0.07	0.69	0.14		TRINITY_DN14684_c0_g1	2.02	1.85	1.59	0.9	0.67	0.73		TRINITY_DN62313_c1_g1	39.29	37.61	49.26	70.63	71.88	90.87
TRINITY_DN41830_c1_g1	0.86	0.3	0.5	0	0	0.1		TRINITY_DN57711_c1_g1	3.7	2.62	9.44	10.42	7.91		TRINITY_DN57761_c2_g1	116.65	81.1	102.6	125.8	153.65	155.51		TRINITY_DN56723_c0_g1	0.47	0.37	0.29	1.34	1.23	1.11
TRINITY_DN45525_c0_g1	13.38	12.73	11.35	5.78	2.76	5.6		TRINITY_DN104460_c0_g1	0.24	0.08	0.02	0.02	0.03		TRINITY_DN54404_c0_g1	9.49	7.6	7.72	32.57	21.1	15.05		TRINITY_DN61800_c1_g6	17.14	16.58	15.37	30.08	24.23	27.89
TRINITY_DN58858_c3_g1	14.28	20.13	35.65	7.41	10.09	4.99		TRINITY_DN63863_c5_g1	18.64	5.21	79.39	51.03	72.64		TRINITY_DN53339_c0_g1	10.18	13.64	8.86	18.67	22.11	23.69		TRINITY_DN51862_c0_g2	8.66	8.91	7.18	17.9	12.75	16.53
TRINITY_DN53975_c0_g1	5.19	2.8	4.18	1.23	2.14	1.63		TRINITY_DN60092_c0_g5	1.36	0.4	0.19	0.2	0.18		TRINITY_DN53970_c2_g1	22.07	20.41	23.71	46.85	41.67	43.43		TRINITY_DN57810_c0_g1	13.33	15.87	13.73	7.56	6.77	6.83
TRINITY_DN32811_c0_g1	1.83	1.7	1.67	0.25	0.84	0.72		TRINITY_DN59685_c2_g1	124.97	24.34	0	0	0		TRINITY_DN61010_c3_g1	31.25	27.49	27.33	11.84	10.48	3.28		TRINITY_DN63715_c0_g1	25.18	31.19	21.37	55.13	42.62	49.51
TRINITY_DN60570_c2_g1	38.76	29.51	54.43	24.02	24.35	18.76		TRINITY_DN58770_c4_g1	0	0	0.27	0.23	0.23		TRINITY_DN37536_c0_g1	46.93	53.45	34.98	24.08	27.34	25.11		TRINITY_DN59578_c0_g1	1.06	1.59	1.44	0.72	0.66	0.45
TRINITY_DN51046_c0_g1	7.55	4.82	7.56	1.38	3.46	3.26		TRINITY_DN57966_c0_g1	48.2	38.52	12.7	30.4	11.09		TRINITY_DN24346_c0_g1	1.62	1.4	0.85	0.27	0.22	0.31		TRINITY_DN46496_c0_g1	2.4	2.58	1.79	0	0	0
TRINITY_DN63318_c2_g2	13.96	10.67	10.61	19.34	25.19	21.42		TRINITY_DN48595_c0_g1	0	0	2.89	5.42	1.79		TRINITY_DN60085_c1_g1	9.07	6.82	5.41	14.33	16.6	23.59		TRINITY_DN55674_c0_g1	14.45	13.95	13.41	24.06	19.38	21.64
TRINITY_DN61404_c1_g2	121.96	135.47	124.29	65.38	75.94	58.12		TRINITY_DN56289_c0_g1	13.79	7.72	2.8	0.41	0.92		TRINITY_DN140016_c0_g1	1.17	0.51	1.39	5.82	4.07	6.06		TRINITY_DN38630_c0_g1	0	0	0	14.5	55.19	20.88
TRINITY_DN57889_c0_g1	1.67	1.16	1.45	0.34	0.55	0.8		TRINITY_DN59322_c3_g3	0.08	0	0.79	1.62	0.64		TRINITY_DN63710_c1_g2	10.55	9.95	13.66	22.54	15.56	23.97		TRINITY_DN62460_c2_g1	17.07	17.43	15.78	10.62	10.98	10.96
TRINITY_DN60161_c1_g1	211.87	253.89	242.52	190.03	145.69	105.32		TRINITY_DN14520_c0_g1	0	0.74	4.85	10.77	7.29		TRINITY_DN62202_c4_g1	42.96	40.59	37.57	63.71	77.4	60.42		TRINITY_DN53290_c0_g1	8.14	7.2	8.24	13.82	11.01	12.7
TRINITY_DN14684_c0_g1	1.82	1.58	1.63	0.12	0.67	0.55		TRINITY_DN55651_c1_g1	3.63	2.32	1.27	1.46	1.42		TRINITY_DN39243_c0_g3	0	0	10.37	41.81	43.35	50.54		TRINITY_DN56977_c2_g1	69.32	55.61	68.04	116.87	102.32	97.47
TRINITY_DN55251_c0_g1	0.19	0.11	0.16	0	0	0		TRINITY_DN57655_c1_g1	21.68	36.45	47.32	84.72	42.46		TRINITY_DN61100_c1_g1	3.14	3.23	3.59	1.75	2.13	1.8		TRINITY_DN56231_c0_g1	300.97	348.2	299.49	639.53	527.88	763.68
TRINITY_DN56389_c5_g2	15.56	40.02	47.09	11.23	10.6	15.7		TRINITY_DN57939_c12_g1	1.37	3	9.79	19	15.58		TRINITY_DN53806_c0_g2	2.01	0.94	2.42	6.62	3.37	6.58		TRINITY_DN56534_c3_g1	158.75	165.61	198.99	316.15	245.48	288.57
TRINITY_DN60735_c6_g1	1.54	0.68	1.66	0	0	0		TRINITY_DN51521_c0_g1	1.63	2.38	7.68	5.6	4		TRINITY_DN53627_c0_g1	6.52	7.2	6.23	3.74	3.45	4.33		TRINITY_DN63921_c13_g1	1422.85	1080.07	1453.48	2123.89	1785.61	2038.31
TRINITY_DN54007_c0_g2	38.17	28.77	31.01	57.67	66.33	48.47		TRINITY_DN63601_c0_g3	2.35	2.58	0.92	0.79	1.15		TRINITY_DN32594_c0_g1	7.08	8.72	6.46	3.75	3.68	4.95		TRINITY_DN56857_c0_g1	7.16	6.56	6.53	15.78	14.55	13.62
TRINITY_DN63799_c0_g1	0.27	0.21	0.45	0.06	0.09	0.18		TRINITY_DN52945_c0_g1	1.06	1.01	0.28	0.36	0.28		TRINITY_DN54857_c0_g2	2.79	2.57	2.83	4.55	4.39	5.26		TRINITY_DN62280_c4_g1	6.29	7.13	8.12	15.1	12.11	14.78
TRINITY_DN57060_c0_g1	29.14	25.33	30.35	19.63	11.39	15.06		TRINITY_DN55403_c0_g3	2.22	2.44	7.25	5.96	6.89		TRINITY_DN60695_c4_g1	0	0	0	3.74	11.76	9.54		TRINITY_DN56669_c0_g1	6.38	6.29	7.52	18.44	16.01	17.25
TRINITY_DN61087_c1_g1	5.85	4.92	3.9	12.06	9.99	7.61		TRINITY_DN63677_c3_g1	0	0.03	0.38	0.19	0.32		TRINITY_DN40376_c2_g1	75.53	81.06	75.89	14.2	27.17	31.41		TRINITY_DN56004_c0_g1	39.13	17.47	37.16	86.32	86.99	118.32
TRINITY_DN52464_c0_g1	5.31	6.43	6.26	2.32	2.23	2.75		TRINITY_DN64059_c0_g2	2.27	2.75	5.9	4.45	5.33		TRINITY_DN63303_c2_g3	2.11	1.85	1.77	3.2	2.96	5.22		TRINITY_DN59989_c0_g1	0.31	0.31	1.46	5.32	3.09	4.64
TRINITY_DN58162_c0_g1	1.02	0.62	0.81	0.21	0.47	0.16		TRINITY_DN52783_c0_g1	10.91	11.08	23.35	26.49	23.29		TRINITY_DN55896_c0_g4	0.38	0.44	0.56	1.52	1.38	1.66		TRINITY_DN62966_c0_g1	2.99	2.79	3.34	6.82	7.79	6.47
TRINITY_DN48004_c0_g1	4.51	2.66	2.59	0.21	0.98	1.16		TRINITY_DN46077_c1_g1	0	0	0.12	0.15	0.24		TRINITY_DN58824_c4_g2	27.71	31.72	31.26	34.15	39.85	42.24		TRINITY_DN63254_c1_g1	0.94	1.38	0.95	4.72	2.88	4.74
TRINITY_DN55972_c0_g1	4.46	4.5	3.31	0.07	0.98	0.69		TRINITY_DN63457_c0_g3	1.43	0.33	0.15	0.11	0.19		TRINITY_DN57530_c0_g1	6.58	7.65	7.18	13.36	13.04	10.58		TRINITY_DN50200_c0_g2	8.72	8.04	9.18	13.51	13.55	12.7
TRINITY_DN62664_c4_g3	128.59	109.84	96.18	82.1	45.63	42.33		TRINITY_DN55627_c10_g1	24.11	71.49	41.14	39.34	47.77		TRINITY_DN142439_c0_g1	2.17	1.83	1.54	0.7	0.62	0.62		TRINITY_DN58086_c1_g1	374.9	411.32	334.08	605.35	541.12	645.06
TRINITY_DN57694_c0_g1	12	18.9	7.49	4.59	5.19	6.41		TRINITY_DN52471_c0_g1	0	0.08	3.77	2.26	0.37		TRINITY_DN113824_c0_g1	9.86	12.05	10.65	2.18	2.05	1.93		TRINITY_DN50993_c0_g1	42.06	46.28	44.49	23.14	24.73	24.89
TRINITY_DN61823_c0_g1	4	1.78	4.04	1.08	2	1.26		TRINITY_DN53712_c0_g3	0.59	0.37	0	0	0.07		TRINITY_DN48193_c0_g2	0.36	0.88	0.66	2.38	3.02	2.63		TRINITY_DN56160_c0_g1	1.08	0.88	1.12	3.05	2.29	2.18
TRINITY_DN55450_c0_g1	1.16	2.41	0.96	0.06	0.35	0.38		TRINITY_DN59330_c0_g2	0	0	0.08	0.15	0.07		TRINITY_DN63548_c0_g2	0.3	0.66	0.65	0	0	0		TRINITY_DN28999_c0_g1	58.91	65.17	60.29	156.36	95.88	115.7
TRINITY_DN53180_c0_g1	0.81	0.62	2.18	0	0.06	0.27		TRINITY_DN62665_c0_g1	13.69	46.45	108.95	284.78	152.46		TRINITY_DN61191_c1_g1	10.88	15.15	24.36	17.57	6.47	9.19		TRINITY_DN59356_c0_g1	10.25	7.57	10.28	18.33	15.11	19.53
TRINITY_DN50090_c0_g1	0.65	0.89	0.51	0.1	0.19	0.11		TRINITY_DN59563_c1_g6	0.11	0.18	0.55	0.76	0.47		TRINITY_DN44197_c0_g1	8.66	10.34	8.59	2.75	1.3	4.54		TRINITY_DN56707_c3_g2	31.46	27.51	31.62	45.54	38.27	47.49
TRINITY_DN13061_c0_g1	10.42	6.44	10.03	0.4	2.64	3.08		TRINITY_DN58508_c1_g1	0	0	0.2	0.1	0.14		TRINITY_DN62668_c10_g2	0.47	0.21	0.31	1	0.78	0.81		TRINITY_DN62473_c0_g1	3.54	4.42	6.53	11.97	7.55	8.35
TRINITY_DN15108_c0_g1	5.57	3.37	5.01	0.33	2.01	1.46		TRINITY_DN53973_c0_g2	0	0	2.61	1.04	1.22		TRINITY_DN47059_c0_g1	7.18	6.55	6.28	14.39	9.31	11.27		TRINITY_DN61218_c0_g2	140.03	138.57	131.48	84.91	73.81	89.03
TRINITY_DN56763_c0_g1	4.45	1.42	3.86	0.1	0.6	1.02		TRINITY_DN58011_c2_g1	36.35	17.86	11.68	11.68	15.97		TRINITY_DN63069_c5_g1	1.31	1.38	0.87	5.44	2.45	3.36		TRINITY_DN58111_c0_g2	137.48	143.2	128.34	87.46	85.42	78.76
TRINITY_DN51495_c0_g1	6.69	4.46	5.3	0.53	2.26	2.2		TRINITY_DN170143_c0_g1	1.05	2.04	0.22	0	0		TRINITY_DN45738_c0_g1	0	0	0	0.36	0.5	0.5		TRINITY_DN61862_c2_g1	108.42	99.6	100.54	160.46	141.76	185.3
TRINITY_DN23641_c0_g1	1.3	1.21	2.5	0	0	0		TRINITY_DN58150_c1_g1	0	0	0.46	0.82	0.57		TRINITY_DN52525_c0_g1	30.02	30.16	23.36	17.37	15.33	15.02		TRINITY_DN57335_c1_g1	48.87	47.31	48.66	33.35	31.97	32.64
TRINITY_DN58849_c0_g1	387.78	254.48	829.05	426.87	615.57	558.03		TRINITY_DN63002_c0_g2	15.27	6.03	0.89	1.37	2.62		TRINITY_DN61381_c1_g2	22.01	15.82	19.7	27.32	32.52	42.69		TRINITY_DN54017_c6_g2	3.84	6.45	5.97	15.29	10.88	18.49
TRINITY_DN56040_c0_g1	1.78	1.01	2.39	0.34	0.51	0.41		TRINITY_DN58200_c1_g2	0.27	1.58	0.12	0.34	0.25		TRINITY_DN48193_c0_g1	3.89	4.2	2.96	1.13	1.37	1.98		TRINITY_DN56711_c0_g1	11.5	11.36	15.1	26.65	19.91	30.25
TRINITY_DN58525_c2_g1	29.56	18.81	23.29	6.53	13.31	14.56		TRINITY_DN46717_c0_g1	0.98	1.34	4.15	4.7	4.39		TRINITY_DN55649_c0_g1	3.9	4.29	4.69	8.53	7.99	9.57		TRINITY_DN61777_c0_g1	5.62	4.75	7.45	10.61	9.11	12.41
TRINITY_DN50566_c0_g1	106.08	73.58	66.82	3.32	40.7	6.03		TRINITY_DN45128_c1_g1	12.86	7.95	4.35	3.94	4.07		TRINITY_DN56142_c2_g1	1.95	2.33	3.07	0.82	1.3	2.96		TRINITY_DN61895_c1_g1	8.54	7.97	10.88	22.7	16.39	16.77
TRINITY_DN52502_c0_g1	1.49	0.73	1.27	0.06	0.44	0.35		TRINITY_DN20275_c0_g1	0	0	1.48	5.54	9.6		TRINITY_DN59688_c0_g1	1.4	2.95	2.08	8.93	4.57	4.2		TRINITY_DN63765_c1_g1	8.55	8.39	8.41	11.88	12.15	12.5
TRINITY_DN58608_c0_g1	9.35	6.44	5.56	0.92	4.69	2.85		TRINITY_DN52102_c0_g1	6.52	1.84	1.06	1.17	1.05		TRINITY_DN58079_c0_g1	14.9	15.94	15.27	9.8	9.94	10.73		TRINITY_DN60502_c0_g1	2.85	2.52	2.73	6.06	4.76	4.54
TRINITY_DN62441_c0_g1	4.6	4.04	4.71	11.21	6.93	5.83		TRINITY_DN45479_c1_g1	0	0	1.67	1.14	1.7		TRINITY_DN53779_c0_g1	50.77	50.45	46.31	26.28	36.08	29.27		TRINITY_DN50168_c0_g1	62.29	61.85	101.49	184.46	152.81	242.04
TRINITY_DN3224_c0_g1	3.64	3.1	4.16	1.48	0.94	1.58		TRINITY_DN47422_c0_g1	0	0	0.2	0.14	0.18		TRINITY_DN58800_c0_g1	10.66	11	9	4.91	5.8	6.41		TRINITY_DN61775_c4_g1	29.12	26.91	28.72	40.57	43.02	46.39
TRINITY_DN62897_c12_g1	37.82	22.93	66.91	34.6	34.41	21.17		TRINITY_DN5897_c0_g1	0	0	3.2	2.18	2.46		TRINITY_DN107066_c0_g1	87.23	82.41	77.22	37.68	43.31	53.79		TRINITY_DN56886_c0_g2	13.16	7.87	8.39	32.2	23.62	20.19
TRINITY_DN50197_c1_g1	0.96	1.46	0.96	1.12	2.16	1.83		TRINITY_DN57548_c5_g1	2.68	2.35	1	2.14	1.61		TRINITY_DN63780_c0_g2	1.68	1.8	1.21	0.86	0.51	0.51		TRINITY_DN58451_c0_g1	9.91	7.29	6.46	19.55	14.3	16.68
TRINITY_DN27155_c0_g1	17.06	6.38	13	0.27	3.37	5.55		TRINITY_DN47852_c0_g1	4.2	3.01	1.16	1.35	1.62		TRINITY_DN52231_c0_g1	8.98	7.03	9.28	13.86	25.41	17.6		TRINITY_DN54096_c0_g1	45.22	48.55	45.01	28.3	27.18	22.94
TRINITY_DN56385_c0_g3	35.16	63.02	21.84	113.25	109.62	33.47		TRINITY_DN125563_c1_g1	0.11	0.11	1.18	0.72	1.18		TRINITY_DN60421_c2_g2	14.43	13.65	15.17	25.87	22.67	24.78		TRINITY_DN55791_c0_g1	2.7	2.5	3.09	5.33	4.61	4.77
TRINITY_DN55980_c0_g2	52.53	39.87	38.4	88.56	212.05	64.44		TRINITY_DN47930_c0_g1	0.27	0.12	0.01	0.08	0.05		TRINITY_DN57838_c3_g1	12.29	13.2	19.45	28.99	21.85	38.26		TRINITY_DN61470_c1_g1	5.12	5.92	5.44	14.62	11.21	12.45
TRINITY_DN106126_c0_g1	3.52	1.21	1.95	0.08	0.69	0.57		TRINITY_DN62667_c0_g1	0.88	1.86	0.44	0.83	0.55		TRINITY_DN62394_c0_g1	34.69	29.13	41.21	70.33	77.18	73.26		TRINITY_DN51960_c0_g2	7.37	7.04	6.22	15.17	10.53	12.49
TRINITY_DN63227_c3_g1	17.48	14.01	12.4	3.15	8.75	6.3		TRINITY_DN62848_c0_g2	82.53	91.39	41.1	48.15	71.25		TRINITY_DN59969_c7_g2	1.09	1.61	2.22	0.76	0.58	1.12		TRINITY_DN60205_c3_g1	92.99	79.62	88.31	144.27	120.66	123.2
TRINITY_DN62363_c2_g2	4.02	4.61	4.62	3.55	2.19	2.35		TRINITY_DN62466_c3_g2	0	0	0.43	0.35	0.15		TRINITY_DN48934_c0_g1	0.38	0.38	0.2	0	0.03	0		TRINITY_DN48618_c0_g1	74.08	72.3	76.1	18.82	26.26	35.56
TRINITY_DN39450_c0_g1	0.64	0.82	1.01	0	0.14	0.22		TRINITY_DN45777_c2_g1	0	0	0.04	0.12	0.23		TRINITY_DN62181_c46_g2	0	0	0	324.78	316.21	0		TRINITY_DN57012_c0_g1	15.99	10.29	13.28	31.01	21.84	29.32
TRINITY_DN59343_c6_g1	3.29	4.77	3.91	5.54	2.21	5.28		TRINITY_DN45558_c0_g1	1.07	0.15	0.05	0.09	0.05		TRINITY_DN56837_c0_g1	3.75	3.47	5.67	5.11	15.52	15.11		TRINITY_DN59078_c1_g2	29.63	26.87	29.15	49.49	38.98	47.69
TRINITY_DN60688_c0_g1	8.47	6.19	4.39	0.49	2.55	2.04		TRINITY_DN49081_c0_g1	0.15	0.17	0.55	0.82	0.52		TRINITY_DN56350_c1_g1	10.47	8.58	12.75	22.69	14.94	21.03		TRINITY_DN53046_c1_g1	67.48	47.82	66.95	121.57	96.02	112.41
TRINITY_DN60554_c1_g2	11.01	8.13	7.6	12.18	11.42	11.15		TRINITY_DN62603_c0_g1	0.73	1.1	4.41	3.96	3.07		TRINITY_DN64073_c1_g1	1.87	2.24	2.6	3.6	3.67	3.74		TRINITY_DN62761_c0_g1	17.02	12.15	9.82	32.63	27.47	29.44
TRINITY_DN56529_c0_g1	2.27	4.6	3.16	1.57	1.12	1.32		TRINITY_DN36798_c0_g1	0.97	1.43	0	0	0.12		TRINITY_DN48391_c0_g1	0.12	0.17	0.19	0	0	0		TRINITY_DN60415_c0_g1	91.33	86.02	108.77	147.37	136.85	168.24
TRINITY_DN58851_c0_g1	0.12	0.08	0.15	0.24	0.62	0.32		TRINITY_DN60990_c0_g1	0.16	0.29	0.95	1.28	29.1		TRINITY_DN53298_c0_g1	4.97	5.84	4.66	3.18	3.13	3.1		TRINITY_DN56761_c0_g1	8.17	7.38	7.92	12.18	11.24	13.04
TRINITY_DN62915_c1_g2	13.43	7.97	11.38	1.13	4.62	4.24		TRINITY_DN61416_c1_g1	0	0.05	0.37	0.38	0.54		TRINITY_DN53695_c1_g1	3.55	5.15	3.98	7.62	9.07	10.82		TRINITY_DN63936_c2_g1	21.01	24.3	39.62	45.72	22.87	18.69
TRINITY_DN54580_c0_g1	131.76	245.09	189.61	104.03	92.92	102.94		TRINITY_DN61863_c1_g2	0.99	0.24	6.14	7.74	3.83		TRINITY_DN3371_c0_g1	22.53	20.27	16.73	11.99	12.86	11.47		TRINITY_DN63605_c1_g3	18.4	18.34	18.35	32.09	24.31	29.23
TRINITY_DN64077_c1_g1	1.21	0.52	0.74	0.12	0.36	0.37		TRINITY_DN57204_c3_g1	17.7	11.87	8.12	7.69	9.11		TRINITY_DN25769_c0_g1	12.01	13.44	10.66	7.78	6.92	8.24		TRINITY_DN63123_c2_g1	0.44	0.25	0.6	3.61	3.8	2.77
TRINITY_DN69291_c0_g1	6.82	4.75	4.18	0.31	1.42	1.83		TRINITY_DN57536_c3_g1	1.25	0.66	0	0	0		TRINITY_DN63053_c1_g1	5.67	5.68	7.48	9.94	8.6	10.62		TRINITY_DN48248_c0_g1	31.15	29.92	32.51	51.6	41.49	52.55
TRINITY_DN109341_c0_g1	51.97	43.75	44.58	24.96	25.95	15.2		TRINITY_DN59270_c0_g2	91.85	69.34	54.66	36.01	53.37		TRINITY_DN57068_c0_g1	0.75	0.41	0.67	0.93	1.67	1.31		TRINITY_DN63410_c0_g1	12.98	11.35	12.15	25.04	15.04	19.48
TRINITY_DN57572_c1_g1	4.26	0.83	2.21	4.48	4.93	3.85		TRINITY_DN62143_c1_g1	1.39	2.94	5.09	4.89	4.89		TRINITY_DN39055_c0_g1	45.46	50.71	44.66	27.79	30.47	36.02		TRINITY_DN51015_c0_g1	13.91	10.73	10.9	26.61	18.84	22.81
TRINITY_DN48558_c0_g1	14.12	47.93	27.49	7.36	0.91	4.49		TRINITY_DN53764_c0_g1	274.9	151.65	113.21	125.87	91.09		TRINITY_DN58322_c1_g1	5.69	6.07	5.77	9.97	8.9	9.51		TRINITY_DN58395_c2_g2	0	0	0	13.89	51.56	9.82
TRINITY_DN55862_c5_g2	1.22	0.09	1.42	0.08	0	0		TRINITY_DN55146_c2_g1	10.48	10.44	9.13	8.36	8.77		TRINITY_DN61280_c2_g1	4.98	3.67	5.74	3.42	3.18	3.47		TRINITY_DN55418_c0_g1	34.09	34.52	38.44	57.88	49.53	55.55
TRINITY_DN58725_c0_g1	133.69	293.07	157.5	91.46	115.88	67.67		TRINITY_DN22478_c0_g1	1.97	0.33	0	0.07	0.15		TRINITY_DN31997_c1_g1	0	0	5.14	17.08	20.57	54.98		TRINITY_DN51532_c0_g1	13.23	12.76	14.25	26.7	19.94	25.27
TRINITY_DN57428_c1_g1	2.4	1.36	1.89	0.53	0.75	1.03		TRINITY_DN56502_c1_g3	0.06	0	0.71	0.78	0.36		TRINITY_DN59360_c0_g1	0.66	1.54	1.35	2.43	2.81	5.96		TRINITY_DN61359_c0_g6	10.51	12.73	10.8	22.23	17.59	20.1
TRINITY_DN54331_c0_g1	4.31	3.28	4.52	0.41	1.56	1.76		TRINITY_DN50094_c0_g1	2.21	0.8	0.22	0.17	0.22		TRINITY_DN60605_c6_g1	0	0	0	0.47	1.36	0.9		TRINITY_DN56092_c0_g1	5.07	4	3.84	7.81	7.17	8.91
TRINITY_DN53087_c0_g1	3.21	5.33	5.82	1.59	2.51	2.5		TRINITY_DN60655_c1_g2	0	0	0.84	2.87	1.61		TRINITY_DN51859_c0_g1	2.1	1.51	1.87	3.21	3.1	4.43		TRINITY_DN49814_c1_g1	7976.7	8347.91	6707.07	5741.05	5509.38	5633.61
TRINITY_DN1911_c0_g1	1.77	1.71	2.83	10.47	6.69	5.12		TRINITY_DN57174_c12_g2	0.48	0.48	7.9	3.24	3.9		TRINITY_DN61314_c7_g1	52.75	49.2	48.29	33.63	29.87	36.4		TRINITY_DN56154_c0_g1	14.02	14.11	13.52	22.3	19.34	20.57
TRINITY_DN155107_c0_g1	8.44	7.63	8.02	0.99	2.33	3.6		TRINITY_DN61553_c0_g1	0	0	0.19	0.14	0.07		TRINITY_DN54446_c0_g1	8.85	10.38	7.04	5.83	4.29	5.08		TRINITY_DN58526_c0_g1	21.54	20.11	21.02	29.18	27.76	32.25
TRINITY_DN63965_c4_g1	0.11	0.07	0.74	0.03	0.05	0.02		TRINITY_DN54107_c2_g5	0	0	4.47	2.74	1.25		TRINITY_DN60275_c0_g2	13.89	13.72	12.46	8.84	8.48	10.04		TRINITY_DN54415_c0_g1	14.15	13.29	13.55	6.58	6.97	7.29
TRINITY_DN64049_c0_g1	1.83	0.68	0.86	0.1	0.52	0.5		TRINITY_DN55257_c0_g1	0	0	1.65	0.17	0.09		TRINITY_DN62238_c0_g4	0	0	0	3.12	4.89	10.3		TRINITY_DN50198_c0_g1	12.6	15.07	12	25.55	19.99	25.47
TRINITY_DN53658_c0_g1	16.49	15.41	20.92	10.39	12.76	10.16		TRINITY_DN48009_c0_g2	0	0	0.52	0.27	0.26		TRINITY_DN60937_c2_g1	12.74	12.19	9.7	5.98	6.13	6.6		TRINITY_DN58070_c0_g1	11	13.03	12.13	6.46	5.99	5.61
TRINITY_DN52040_c0_g1	1.72	1.4	1.74	0.07	0.29	0.67		TRINITY_DN59617_c6_g9	0	0	0.32	0.73	0.32		TRINITY_DN61184_c6_g5	0.18	0.12	0.06	0.61	0.44	1.6		TRINITY_DN60744_c0_g1	9.53	4.8	12.92	20.76	28.82	33.29
TRINITY_DN62937_c3_g1	7.4	4.46	7.09	3.15	4.08	3.94		TRINITY_DN62594_c0_g4	0	0.02	0.42	0.28	0.09		TRINITY_DN49925_c0_g1	26.74	26.7	23.34	14.87	14.1	16.05		TRINITY_DN44621_c0_g1	0.79	1.14	1.54	3.52	4.4	3.44
TRINITY_DN61525_c0_g1	0	0	0	30.91	0	16.79		TRINITY_DN62225_c2_g1	8.09	3.28	4.77	2.22	3.29		TRINITY_DN50585_c0_g1	13.77	15.3	10.67	7.85	6.85	8.45		TRINITY_DN30715_c0_g1	14.94	16.72	18.95	8.51	9.05	7.59
TRINITY_DN161485_c0_g1	11.24	7.19	8.16	0.68	3.22	3.44		TRINITY_DN52781_c0_g1	1.3	0.6	0.12	0.3	0.16		TRINITY_DN58782_c0_g1	0.89	1.69	0.62	2.41	1.95	1.97		TRINITY_DN59411_c3_g1	9.76	8.12	5.14	37.24	18.44	22.57
TRINITY_DN60011_c0_g1	12.96	30.6	15.47	0.38	0.32	3.02		TRINITY_DN48465_c0_g1	0.17	0.38	2.18	0.94	1.86		TRINITY_DN61944_c0_g1	4.65	5.22	4.04	2.97	2.93	3.25		TRINITY_DN63502_c3_g9	0	0	0	0.94	0.44	0.55
TRINITY_DN57665_c7_g1	115.58	88.9	93.32	149.86	266.66	155.81		TRINITY_DN21308_c0_g1	38.22	21.54	13	10.84	9.85		TRINITY_DN58934_c0_g1	0	0	2.36	7.92	6.96	7.94		TRINITY_DN62238_c0_g4	0	0	0	34.25	16.1	14.56
TRINITY_DN62505_c0_g1	3.33	1.54	3.05	0.93	1.97	1.5		TRINITY_DN56876_c4_g1	0	1.52	19.84	10.16	10		TRINITY_DN61526_c9_g2	23.3	13.49	26.41	35.4	46.58	60.19		TRINITY_DN58494_c1_g1	7.06	6.63	6.87	11.15	12.47	10.08
TRINITY_DN57167_c5_g1	49.61	42.83	108.24	27.53	38.39	29.58		TRINITY_DN49740_c0_g1	0	0	0.11	0.11	0.17		TRINITY_DN63273_c0_g1	2.22	1.83	2.3	3.25	4.48	4.5		TRINITY_DN58063_c0_g2	3.65	6	3.38	17.91	12.34	19.46
TRINITY_DN52691_c1_g1	7.27	3.7	6.41	0.68	2.2	2.42		TRINITY_DN3628_c0_g1	4.02	1.31	0.58	0.3	0.28		TRINITY_DN46896_c0_g1	3.34	4.71	3.92	2.16	1.88	2.26		TRINITY_DN56160_c0_g2	5.09	3.93	4.61	9.63	7.16	8.5
TRINITY_DN58362_c3_g1	2.38	1.18	1.46	0.08	0.64	0.45		TRINITY_DN63297_c3_g1	0.49	1.2	6.76	5.55	2.36		TRINITY_DN55036_c0_g1	11.35	15.03	10.22	6.89	5.83	8.31		TRINITY_DN56210_c2_g1	19.12	13.89	16.7	44.67	27.51	31.15
TRINITY_DN58997_c2_g1	3.9	2.07	3.21	0.24	1.16	1.23		TRINITY_DN50339_c1_g1	0.47	1.99	0	0	0		TRINITY_DN51817_c0_g1	5.5	5.04	4.93	2.67	1.61	2.37		TRINITY_DN59337_c1_g1	14.91	15.27	15.97	25.6	20.38	25.26
TRINITY_DN57535_c0_g1	12.18	28.76	18.3	2.49	5.82	3.19		TRINITY_DN61298_c0_g1	1.81	2.08	0.33	0	0		TRINITY_DN56364_c0_g1	9.43	10.15	7.26	4.79	5.45	5.24		TRINITY_DN61710_c4_g1	36.94	37.2	43.21	66.71	50.44	60.53
TRINITY_DN43367_c0_g1	5.86	4.73	6.77	1.4	2.68	2.39		TRINITY_DN50240_c0_g1	1	1.69	0.23	0.24	0		TRINITY_DN52851_c1_g1	3.9	6.98	6.95	12.53	15.22	9.63		TRINITY_DN57447_c8_g1	21.51	10.87	10.96	5.08	11.34	9.99
TRINITY_DN59759_c0_g4	5.23	2.68	3.62	1.19	1.35	2.41		TRINITY_DN61937_c1_g1	2.02	0.72	0.11	0.35	0.23		TRINITY_DN60049_c16_g1	34.76	58.37	47.25	31.51	35.02	40.71		TRINITY_DN55711_c0_g1	25.08	29.03	25.12	12.36	11.44	14.28
TRINITY_DN55398_c0_g1	1	0.35	0.48	0.04	0.38	0.09		TRINITY_DN86189_c0_g1	0	0	36.82	37.12	15.24		TRINITY_DN61714_c0_g1	28.67	29.93	24.36	20.9	20.54	17.99		TRINITY_DN58139_c2_g2	10.24	10.04	9.77	15.59	12.91	15.08
TRINITY_DN64030_c0_g2	16.08	0.73	1.09	0.09	0.48	0.36		TRINITY_DN53965_c0_g1	0.84	3.58	0	0	0		TRINITY_DN56296_c1_g1	9.41	12.27	8.2	6.07	5.04	6.52		TRINITY_DN62679_c2_g1	36.43	34.31	39.5	72.45	59.57	75.49
TRINITY_DN60742_c1_g9	437.72	522.49	262.32	165.83	232.49	174.52		TRINITY_DN63546_c2_g8	0	104	0	0.66	0		TRINITY_DN36412_c1_g1	1.14	3.15	2.11	0	0	0		TRINITY_DN58713_c0_g2	7	9.88	7.5	3.07	2.93	2.64
TRINITY_DN33791_c0_g1	1.83	0	30.76	24.88	24.14	15.15		TRINITY_DN57808_c4_g3	1.11	0.44	0.43	0.13	0.5		TRINITY_DN158413_c0_g1	0	0	0	5.01	5.88	2.31		TRINITY_DN58103_c1_g2	144.24	113.51	147.43	207.24	290.64	263.24
TRINITY_DN63300_c0_g1	3.95	2.39	2.92	0.78	2.11	1.71		TRINITY_DN63693_c1_g1	0.41	1.43	3.15	3.24	3.91		TRINITY_DN59921_c0_g1	0.17	0.18	0.07	0.53	0.58	0.51		TRINITY_DN61407_c3_g2	0.93	1.71	0.88	4.72	3.13	4.56
TRINITY_DN61280_c1_g1	4.38	3.25	4.22	7.41	8.71	5.41		TRINITY_DN55042_c0_g5	0	0	0.33	0.55	0.87		TRINITY_DN60630_c0_g2	1.54	1.39	1.87	2.98	2.73	4.05		TRINITY_DN63849_c0_g1	8.75	7.58	8.92	17.83	13.41	15.96
TRINITY_DN39725_c0_g1	1.85	0.7	1.3	6.64	14.29	3.87		TRINITY_DN171418_c0_g1	0	1.1	6.06	9.41	6.31		TRINITY_DN42273_c0_g1	303.58	422.01	439	217.54	188.73	231.42		TRINITY_DN60155_c3_g1	97.35	103.83	101.44	163.9	134.1	164.52
TRINITY_DN58466_c0_g1	0.17	0.16	0.05	0.46	0.33	0.85		TRINITY_DN56853_c1_g1	7.36	1.33	1.01	0.69	0.9		TRINITY_DN45140_c0_g2	2.6	3.03	1.06	3.04	4.34	3.85		TRINITY_DN60814_c2_g2	10.8	13.42	13.32	6.4	3.88	5.74
TRINITY_DN61417_c1_g1	20.6	14.94	17.9	8.65	10.21	10.51		TRINITY_DN59295_c3_g1	0	0	0.13	0.08	0.21		TRINITY_DN60022_c2_g2	5.42	18.05	18.05	27.51	35.79	43.73		TRINITY_DN61425_c0_g1	15.43	15.28	16.34	26.72	20.43	27.53
TRINITY_DN52894_c0_g1	16.61	9.54	16.98	0.75	5.48	4.68		TRINITY_DN61076_c0_g2	0.26	0.39	0.11	0.08	0.11		TRINITY_DN58708_c5_g1	19.16	19.69	15.24	12.24	10.7	13.17		TRINITY_DN60924_c7_g4	2.33	0.16	0.32	12.89	4.69	3.89
TRINITY_DN57242_c8_g3	87.61	101.8	62.56	125.3	208.89	139.96		TRINITY_DN55009_c1_g1	1.37	1.33	0.47	0.79	0.53		TRINITY_DN59779_c10_g2	572.31	680.4	427.68	369.59	157.53	95.48		TRINITY_DN51362_c2_g1	30.48	29.36	34	56.55	41.81	52.44
TRINITY_DN63090_c0_g1	2.73	0.82	0.64	5.81	7.72	2.97		TRINITY_DN49861_c0_g1	3.03	0.14	0.11	0.13	0.13		TRINITY_DN56559_c6_g4	0	0	0.54	1.07	5.78	4.82		TRINITY_DN60420_c0_g1	30.05	36.3	36.02	67.25	49.17	59.08
TRINITY_DN166140_c0_g1	99.77	109.33	104.49	32.09	41.71	72.18		TRINITY_DN59255_c2_g2	12.9	13.26	6.53	6.49	10.63		TRINITY_DN54805_c2_g1	8.18	10.19	6.35	3.94	4.11	5.81		TRINITY_DN62195_c0_g1	37.25	40.94	45.55	70.41	62.9	63.07
TRINITY_DN58989_c0_g1	0.95	0.56	0.99	0.08	0.35	0.33		TRINITY_DN62639_c2_g7	0.09	0.08	0.36	0.61	0.65		TRINITY_DN52339_c0_g1	1.81	1.19	0.67	3.5	2.97	3.94		TRINITY_DN61949_c5_g2	46.67	49.07	66.4	107.54	77.95	91.58
TRINITY_DN52664_c0_g1	5.58	3.79	4.4	0.1	1.08	1.64		TRINITY_DN60058_c0_g1	1.55	1.97	3.66	3.53	4.09		TRINITY_DN56584_c0_g3	119.55	126.7	115.23	233.63	138.71	219.39		TRINITY_DN58072_c4_g2	9.87	9.63	9.56	19.85	11.68	18.86
TRINITY_DN53467_c0_g1	4.65	2.28	4.2	0.49	1.94	1.08		TRINITY_DN54323_c0_g1	0	0	12.05	6.07	6.27		TRINITY_DN168289_c0_g1	0	0	0	0.82	0.5	0.5		TRINITY_DN58621_c2_g1	28.09	24.72	25.77	37.41	33.08	41.96
TRINITY_DN164466_c0_g1	0	1.09	3.03	0	0	0		TRINITY_DN62854_c5_g1	7.24	15.1	45.54	37.54	15.22		TRINITY_DN58934_c0_g2	24.71	21.59	6.28	6.58	5.83	5.75		TRINITY_DN60022_c2_g2	8.96	0.38	0.71	32.2	30.93	40.24
TRINITY_DN56328_c2_g1	3.87	2.21	4.73	0.61	1.87	1.52		TRINITY_DN106825_c0_g1	4.09	1.35	0	0	0		TRINITY_DN61049_c1_g2	1112.61	1315.41	1611.91	749.78	1184.99	624.43		TRINITY_DN62314_c2_g1	20.72	19.82	19.18	34.38	24.61	27.82
TRINITY_DN57983_c0_g4	30.46	28.87	29.85	18.49	10.14	19.27		TRINITY_DN160508_c0_g1	0	0	0.16	0.1	0.34		TRINITY_DN62037_c0_g2	3.87	5.33	6.88	9.67	9.33	9.14		TRINITY_DN62975_c0_g1	16.57	16.04	16.3	11.93	11.55	12.09
TRINITY_DN57878_c4_g2	7.31	8.27	6.25	0.34	2.54	2.6		TRINITY_DN61320_c0_g2	9.04	9.32	19.6	15.57	18.84		TRINITY_DN45038_c0_g2	3.22	4.23	4.87	2.72	1.84	1.75		TRINITY_DN54491_c0_g1	11.11	7.94	10.42	16.86	16.65	19.41
TRINITY_DN53739_c0_g1	3.82	1.81	3.64	0.3	0.74	1.43		TRINITY_DN17459_c0_g1	0	0	0.11	0.36	0.18		TRINITY_DN40723_c0_g1	0	0	0	3.82	2.84	3.09		TRINITY_DN63331_c1_g1	7.49	7.27	7.23	12.37	10.21	11.27
TRINITY_DN40459_c0_g1	63.5	47.76	52.73	14.39	31.14	34.29		TRINITY_DN66837_c0_g1	0	0	0.06	0.06	0.08		TRINITY_DN47947_c0_g2	17.88	15.58	14.47	5.64	5.04	14.66		TRINITY_DN62872_c1_g1	65.05	54.55	76.09	110.91	85.44	121.27
TRINITY_DN37694_c0_g1	0.37	0.21	0.65	0.04	0.09	0		TRINITY_DN58955_c3_g2	0	0	0.17	0.22	0.18		TRINITY_DN53240_c0_g1	9.19	8.69	9.83	4.13	4.59	6.37		TRINITY_DN123501_c0_g1	0	0	0	16.52	16.5	26.87
TRINITY_DN58168_c2_g1	97.05	60.42	75.78	213.24	144.52	112.27		TRINITY_DN53666_c4_g1	0	0	5.44	4.46	3.85		TRINITY_DN58593_c0_g1	3.3	3.86	5.23	0.69	1.33	0.92		TRINITY_DN52633_c0_g2	21.91	33.06	25.43	10.9	6.22	5.99
TRINITY_DN51242_c0_g1	7.55	6.22	7.91	0.26	2.56	2.59		TRINITY_DN57096_c7_g2	0.15	0.41	1.92	2.75	0.93		TRINITY_DN58920_c0_g2	1.42	1.22	2.24	3.36	3.6	3.04		TRINITY_DN61766_c1_g4	3.17	1.42	2.67	7.67	5.68	7.57
TRINITY_DN61493_c0_g1	35.19	33.47	38.24	60.37	54.12	47.39		TRINITY_DN52856_c0_g1	0.6	0.29	0.15	0.07	0.19		TRINITY_DN61743_c1_g1	0.29	0.12	0.9	1.63	1.19	1.8		TRINITY_DN47210_c0_g1	7.55	6.5	7.04	11.96	9.67	11.4
TRINITY_DN63965_c3_g1	2.07	2.15	0.47	6.74	6.49	4.79		TRINITY_DN48689_c0_g1	1.57	0.52	0.29	0.2	0.29		TRINITY_DN61167_c0_g1	3.2	1.14	2.35	3.1	1.96	2.43		TRINITY_DN60523_c1_g1	2.86	2.09	1.53	5.87	4.26	5.5
TRINITY_DN9741_c0_g1	11.61	7.88	8.81	0.69	3.31	4.15		TRINITY_DN54427_c5_g2	0.25	1.24	3.56	7.56	4.46		TRINITY_DN60528_c1_g1	25.27	27.6	27.34	20.44	19.26	16.97		TRINITY_DN52800_c1_g1	100.07	99.59	87.67	53.36	49.97	45.75
TRINITY_DN120629_c0_g2	1.94	4.5	2.95	0	0.25	0.6		TRINITY_DN62329_c1_g5	0.51	0.33	2.74	5.78	1.78		TRINITY_DN61359_c0_g6	18.47	13.57	15.42	26.11	20.12	30.05		TRINITY_DN55877_c0_g2	98.2	106.9	99.71	62.96	67.55	63.02
TRINITY_DN57212_c1_g1	12.8	7.82	17.71	0.67	3.23	5.21		TRINITY_DN62913_c0_g3	2.06	2.16	0.67	0.69	0.44		TRINITY_DN59020_c3_g6	0	0	0	11.82	5.08	14.91		TRINITY_DN47348_c0_g1	1.41	1.05	1.21	2.87	2.12	2.42
TRINITY_DN42621_c0_g1	7.3	10.74	12.63	6.1	4.69	5.73		TRINITY_DN34229_c0_g1	5.46	10.65	0	0	0		TRINITY_DN61296_c2_g1	10.3	10.29	12.58	19.1	15.99	22.92		TRINITY_DN62036_c0_g1	13.28	10.21	9.67	9.56	10.14	9.09
TRINITY_DN60303_c4_g3	6.01	5.32	8.06	10.26	17.51	7.26		TRINITY_DN107341_c0_g1	0	0	0.17	0.35	0.29		TRINITY_DN59828_c1_g1	30.95	37.36	26.8	21.7	6.1	5.93		TRINITY_DN46176_c0_g1	10.52	9.73	11.42	16.91	13.91	17.01
TRINITY_DN89559_c0_g1	6.51	4.84	6.55	0.2	1.29	2.17		TRINITY_DN44817_c0_g1	0.17	0.34	0.03	0.06	0.03		TRINITY_DN41748_c0_g1	1.37	0	3.77	9.69	8.95	11.12		TRINITY_DN58577_c7_g1	13.19	13.76	14.53	34.38	22.57	24.16
TRINITY_DN58999_c0_g1	3.37	2.76	3.86	0.27	2.05	1.09		TRINITY_DN1018_c0_g1	0	0	0.19	0.1	0.16		TRINITY_DN60890_c0_g4	2.62	2.04	2.62	0.96	1.16	1.29		TRINITY_DN56007_c1_g1	9.32	8.91	9.66	14.04	12.25	13.53
TRINITY_DN59076_c0_g1	7.35	3.35	3.99	0.29	2.09	1.5		TRINITY_DN33863_c0_g1	11.98	17.33	42.66	105.96	43.05		TRINITY_DN57878_c4_g2	5.55	5.58	6.64	3.28	3.94	3.16		TRINITY_DN58906_c0_g2	10.34	9.65	9.26	4.38	5.41	4.7
TRINITY_DN46121_c0_g2	2.7	1.63	2.9	0.35	1.38	0.9		TRINITY_DN63037_c0_g1	14.8	11.73	21.9	22.71	20.9		TRINITY_DN59374_c0_g2	7.34	10.3	12.48	6.81	6.08	5.68		TRINITY_DN55835_c0_g1	10.19	9.65	11.48	17.3	15.54	15.38
TRINITY_DN58936_c0_g1	0.39	0.25	0.51	0.1	0.15	0.19		TRINITY_DN63568_c9_g2	204.35	132.08	126.84	170.41	175.16		TRINITY_DN45647_c0_g1	16.57	0.95	3.28	0.85	0.16	0.48		TRINITY_DN57157_c0_g2	2.62	3.41	2.55	7.29	5.53	7.92
TRINITY_DN42635_c0_g1	1.28	1.03	2.21	0.27	0.83	0.58		TRINITY_DN47095_c0_g2	0.6	0.12	0	0	0.05		TRINITY_DN48770_c0_g1	0	0	0.03	0.28	0.11	1.19		TRINITY_DN61999_c5_g3	85.36	80.94	82.57	129.78	154.15	194.57
TRINITY_DN61584_c2_g3	0.06	0.04	0.07	0.53	0.26	0.34		TRINITY_DN60501_c0_g1	3.2	4.21	11.94	19.1	17.85		TRINITY_DN63138_c4_g2	128.05	97.7	82.07	45.56	50.02	58.87		TRINITY_DN60680_c2_g1	9.26	7.56	6.25	14.93	12.77	16.95
TRINITY_DN51223_c0_g1	9.21	6.69	8.15	0.4	3.29	2.58		TRINITY_DN62594_c0_g2	0.08	0.11	0.31	0.34	0.35		TRINITY_DN57992_c0_g1	7.08	9.13	5.84	4.11	3.88	3.15		TRINITY_DN45419_c0_g2	16.13	13.07	14.01	26.72	19.38	27.13
TRINITY_DN63332_c1_g1	17.9	7.11	13.3	2.17	6.05	4.87		TRINITY_DN56031_c0_g1	3.09	0.73	0.18	0.13	1.84		TRINITY_DN60633_c3_g1	3.74	6.76	5.35	0	0	0		TRINITY_DN66762_c0_g1	22.82	18.81	24.02	43.57	31.31	40.26
TRINITY_DN62484_c0_g1	2.56	1.94	1.95	0.49	1.19	1.27		TRINITY_DN59858_c0_g1	24.05	29.96	19.69	20.05	14.85		TRINITY_DN61493_c0_g1	36.09	53.51	47.1	68.17	80.58	65.13		TRINITY_DN49464_c1_g1	592.5	674.32	558.69	365.12	380.74	365.6
TRINITY_DN20423_c0_g1	2.25	3.41	2.51	0	0.37	0		TRINITY_DN49500_c0_g1	0.28	0.1	0.02	0.06	0.02		TRINITY_DN56718_c8_g1	0.09	0.18	0.41	5.33	4.69	5.27		TRINITY_DN61456_c1_g8	8.02	5.88	8.94	2.62	3.15	2.93
TRINITY_DN159713_c0_g1	6.08	5.22	4.02	0.08	1.78	1.21		TRINITY_DN59294_c1_g1	6.66	7.64	3.86	5.13	3.24		TRINITY_DN4578_c0_g1	14.49	11.93	13.49	6.23	8.03	7.56		TRINITY_DN56302_c0_g2	17.19	13.29	12.08	6.85	5.03	6.4
TRINITY_DN59319_c2_g2	20.38	12.94	16.08	1.5	7.48	7.17		TRINITY_DN58280_c2_g2	0.01	0.01	0.07	0.15	0.15		TRINITY_DN61769_c2_g4	0.73	0.94	0.99	0.53	0.51	0.54		TRINITY_DN56801_c0_g1	0.73	1.38	0.9	7.18	2.7	2.61
TRINITY_DN60899_c2_g1	6.66	9.65	9.27	4.29	6.25	3.76		TRINITY_DN53175_c0_g1	0	0.01	0.16	0.35	0.07		TRINITY_DN62797_c0_g2	0.58	0.7	1.21	2.26	2.6	3.25		TRINITY_DN61885_c1_g1	6.7	6.99	10.08	17.79	17.76	24.76
TRINITY_DN7028_c0_g1	6.31	4.78	4.44	0.08	1.37	1.58		TRINITY_DN59454_c2_g1	8.64	7.46	0.67	4.06	0		TRINITY_DN55591_c0_g1	2.1	2.14	3.69	6.1	3.91	6.19		TRINITY_DN52151_c0_g1	5.3	4.54	5.08	8.14	7.59	7.18
TRINITY_DN45198_c0_g1	3.97	1.59	2.98	0	0.46	0.8		TRINITY_DN57294_c0_g1	0.11	1.58	0.08	0.13	0.08		TRINITY_DN59237_c0_g3	9.43	12.97	14.41	19.21	27.88	18.39		TRINITY_DN57749_c4_g1	76.56	50.22	82.85	172.71	130.18	104.41
TRINITY_DN58386_c0_g1	2	1.53	1.09	0.06	0.38	0.59		TRINITY_DN55984_c0_g2	0.06	0.13	0.42	1	0.64		TRINITY_DN63965_c4_g2	7.19	7.68	8.18	2.71	3.65	3.46		TRINITY_DN56010_c0_g1	31.11	32.49	30.79	20.77	19.34	19.27
TRINITY_DN48239_c0_g1	3.91	2.22	2.29	5.86	6.51	4.63		TRINITY_DN62394_c0_g2	0	0.12	0.73	1.21	0.69		TRINITY_DN24519_c0_g1	9.17	9.9	10.5	6.78	6.4	6.28		TRINITY_DN63266_c0_g1	41.66	25.87	31.56	79.34	72.9	69.73
TRINITY_DN61175_c0_g1	5.77	5.02	4.69	0.17	1.59	1.83		TRINITY_DN85238_c0_g1	0.85	1.76	10.51	16.64	5.11		TRINITY_DN61102_c6_g1	282.03	274.71	217.59	131.72	170.7	50.66		TRINITY_DN58358_c0_g1	36.61	39.72	36.11	23.88	23.04	23.61
TRINITY_DN63909_c24_g1	0.37	0.22	0.54	1.78	1.53	0.92		TRINITY_DN59788_c3_g1	1.96	1.39	2.82	4.35	4.05		TRINITY_DN58734_c5_g1	0	0	0	0.38	0.44	0.68		TRINITY_DN61990_c2_g1	21.78	25.21	24.39	4.99	1.72	5.65
TRINITY_DN51932_c0_g1	5.46	3.32	3.14	0.16	1.16	1.47		TRINITY_DN41713_c0_g1	0.02	0.02	0.31	0.18	0.09		TRINITY_DN58415_c0_g1	4.46	4.72	4.42	2.71	2.74	3.27		TRINITY_DN49087_c0_g1	28.56	36.22	41.46	76.33	62.28	111.2
TRINITY_DN40176_c0_g2	2.72	1.91	2.58	0.07	0.73	0.87		TRINITY_DN42979_c0_g1	4.63	6.81	3.1	3.73	1.78		TRINITY_DN56571_c8_g1	7.28	7.25	7.65	10.74	10.55	12.63		TRINITY_DN58367_c0_g1	9.27	6.88	7.99	16.29	9.78	15.74
TRINITY_DN38062_c0_g1	9.94	11.12	13.23	26.46	15.71	23.87		TRINITY_DN61923_c2_g1	15.69	24.19	40.49	35.1	39.23		TRINITY_DN62788_c0_g1	3.54	5.16	4.62	1.68	2.09	1.82		TRINITY_DN59296_c0_g1	1.98	1.69	2.1	4.13	3.1	3.43
TRINITY_DN55815_c0_g1	1.31	0.83	0.76	0.05	0.19	0.42		TRINITY_DN61628_c2_g1	39.22	110.99	34.94	38.75	41.65		TRINITY_DN56362_c1_g1	6.83	6.26	4.18	3.57	3.61	2.96		TRINITY_DN58731_c1_g1	30.35	25.99	33.93	48.53	42.7	47.34
TRINITY_DN60022_c2_g1	0.22	1.94	0.23	0.06	0	0.06		TRINITY_DN35084_c0_g1	18.7	12.17	10.11	9.33	8.44		TRINITY_DN56333_c1_g1	2.64	3.92	2.88	0.63	0.73	1.07		TRINITY_DN61897_c0_g2	1.51	1.31	1.54	2.93	2.54	2.84
TRINITY_DN57481_c1_g1	10.94	4.03	6.81	1.77	4.37	2.53		TRINITY_DN61877_c4_g4	17	6.06	3.62	4.45	4.1		TRINITY_DN63759_c6_g3	0.29	0.1	0.09	1.39	1.2	1.49		TRINITY_DN50656_c0_g1	16.05	11.74	11.36	13.91	11.05	10.33
TRINITY_DN38544_c0_g1	1.25	0.77	1.18	0.08	0.53	0.25		TRINITY_DN49377_c0_g1	0.1	0.28	1.43	1.04	1.02		TRINITY_DN50842_c0_g1	8.29	9.28	7.65	6.88	4.85	5.4		TRINITY_DN61129_c0_g3	41.45	33.53	40.86	23.42	16.17	20.67
TRINITY_DN56500_c0_g1	2.64	1.89	1.9	4.19	4.01	3.39		TRINITY_DN58168_c2_g1	27.77	20.56	114.92	199.18	48.63		TRINITY_DN59268_c0_g1	1.72	1.27	1.01	0.66	0.43	0.74		TRINITY_DN59092_c1_g1	7.6	8.6	7.49	15.16	12.5	13.6
TRINITY_DN157139_c0_g1	4.05	2.17	4.09	0.28	1.51	1.33		TRINITY_DN61855_c4_g1	16.93	31.06	11.34	14	8.97		TRINITY_DN60192_c1_g4	0.09	0.39	0.11	0.28	2.04	1.87		TRINITY_DN55279_c0_g1	9.89	9.26	10.95	14.02	14.66	14.71
TRINITY_DN59817_c2_g1	13.53	27.48	44.05	13.24	9.29	8.97		TRINITY_DN59795_c0_g1	0.52	1.33	3.5	4.42	3.96		TRINITY_DN64040_c2_g1	5.72	1.24	2.43	10.3	8.45	13.54		TRINITY_DN77557_c0_g1	0	0	0	7.05	6.72	6.28
TRINITY_DN63359_c9_g1	1.49	1.36	1.74	0.28	0.82	0.75		TRINITY_DN56626_c2_g4	0	0.37	2.47	2.11	2.2		TRINITY_DN54785_c0_g1	7.29	7.86	5.78	4.33	3.24	3.84		TRINITY_DN62956_c1_g1	9.81	13.5	10.89	6.53	6.41	5.32
TRINITY_DN27157_c0_g2	5.45	2.37	4.78	1.57	2.48	2.31		TRINITY_DN63901_c4_g1	58.89	35.91	236.83	204.6	156.63		TRINITY_DN49395_c0_g1	0.13	0.21	0.49	0.06	0.05	0.04		TRINITY_DN62028_c1_g1	39.46	41.74	41.22	64.89	56.07	65.45
TRINITY_DN43042_c0_g1	6.56	3.14	3.43	0	1.15	0.92		TRINITY_DN57623_c0_g1	6.32	5.05	3.03	3.11	3.76		TRINITY_DN58055_c3_g1	2.59	1.79	2.53	3.31	7.24	5.27		TRINITY_DN63203_c3_g1	3.88	4.77	7.74	19.82	16.72	17.71
TRINITY_DN55771_c2_g1	0.61	0.47	0.59	0.42	0.14	0.19		TRINITY_DN63641_c4_g3	0.21	0.79	0.09	0.13	0.06		TRINITY_DN29944_c0_g1	15.71	20.35	8.6	1.46	1.35	1.15		TRINITY_DN59988_c3_g2	41.16	38.26	43.36	60.43	48.73	52.05
TRINITY_DN58441_c2_g3	0.08	0.31	0.23	0	0.03	0		TRINITY_DN63235_c1_g1	0.26	0.09	0.8	0.97	1.6		TRINITY_DN58858_c3_g8	0.73	0.33	0.89	0	0	0		TRINITY_DN58883_c0_g1	22.46	20.74	19.97	10.95	13.52	10.95
TRINITY_DN64108_c9_g1	16.12	11.11	14.23	50.32	21.1	49.76		TRINITY_DN62859_c1_g2	14.88	4.59	4.39	4.32	5.07		TRINITY_DN30297_c0_g1	0.1	0.22	0.27	0	0.02	0		TRINITY_DN56798_c0_g1	4.2	2.38	4.18	10.1	11.67	14.56
TRINITY_DN55192_c0_g1	21.03	16.63	18.81	37.72	38.74	22.65		TRINITY_DN50920_c1_g1	0.04	0.2	1.03	0.69	0.64		TRINITY_DN52248_c0_g1	6.07	5.94	4.73	3.5	2.62	2.89		TRINITY_DN61684_c8_g5	0	0	0	4.17	2.84	3.58
TRINITY_DN44537_c0_g1	0.86	2.47	5.89	0	0	0		TRINITY_DN62830_c4_g1	44.28	36.93	161.39	161.59	176.11		TRINITY_DN63547_c3_g1	2.52	1.8	2.41	2.73	2.8	2.44		TRINITY_DN58835_c0_g1	15.24	9.36	14.29	26.01	21.77	31.54
TRINITY_DN50717_c1_g1	14	10.49	12.22	0.89	5.28	5.1		TRINITY_DN41522_c0_g1	2.19	0.43	0.19	0.3	0.05		TRINITY_DN53884_c0_g1	3.31	3.47	3.52	5.21	4.48	6.69		TRINITY_DN58342_c0_g2	145.16	127.26	112.28	206.13	181.55	212.35
TRINITY_DN57513_c0_g2	11.94	7.8	10.88	0.43	3.84	3.57		TRINITY_DN59126_c5_g1	22.5	37.54	21.96	16.54	15.69		TRINITY_DN59802_c3_g3	4.98	3.47	3.42	7.07	7.26	10.1		TRINITY_DN62053_c2_g1	7.78	6.95	9.74	17.29	14.03	15.06
TRINITY_DN63986_c3_g1	3.13	2.54	5.02	0.76	2.24	1.3		TRINITY_DN57831_c6_g1	21.35	23.3	13.66	15.78	15.57		TRINITY_DN13044_c0_g1	0.89	0	0.1	2.42	2.09	4.36		TRINITY_DN61055_c3_g1	23.69	22.29	20.98	41.39	30.52	36.15
TRINITY_DN42185_c0_g1	6.72	4.66	5.18	0.37	1.93	2.35		TRINITY_DN49944_c0_g1	0	0.02	0.19	0.36	0.14		TRINITY_DN55606_c0_g1	9.01	6.94	8.92	14.26	11.01	14.16		TRINITY_DN60236_c3_g1	101.84	116.34	101.23	40.48	59.87	40.72
TRINITY_DN50371_c0_g1	3.78	1.51	1.88	0.25	0.97	0.99		TRINITY_DN52455_c0_g1	0	0	0.29	0.12	0.39		TRINITY_DN48912_c0_g1	0.37	0.49	0.5	0	0	0		TRINITY_DN61743_c0_g1	11.08	11	12.13	15.91	18.39	18.8
TRINITY_DN56532_c0_g1	9.6	7.16	9.09	7.79	11.48	9.84		TRINITY_DN59863_c5_g2	0.71	1.27	3	3.19	3.52		TRINITY_DN54244_c0_g1	0.67	0.78	0.36	0.05	0.06	0		TRINITY_DN54838_c0_g3	17.46	14.62	19.28	27.96	24.81	25.66
TRINITY_DN61194_c0_g1	0.45	0.74	2.14	0.1	0.36	0.14		TRINITY_DN52931_c0_g1	18.44	6.69	3.83	4.84	4.06		TRINITY_DN53117_c0_g1	0	0	0	0.11	0.79	0.97		TRINITY_DN61947_c0_g1	66.01	69.4	71.73	122.84	88.39	124.36
TRINITY_DN55180_c0_g1	0.7	0.43	0.48	4.49	1.31	0.91		TRINITY_DN20455_c0_g1	0	0.08	0.68	0.61	0.52		TRINITY_DN59372_c6_g1	106.74	105.37	78.05	52.03	54.5	73.82		TRINITY_DN56653_c0_g1	24.37	25.76	28.02	16	13.99	15.81
TRINITY_DN44708_c0_g1	0.5	0.12	0.11	0.7	1.89	1.33		TRINITY_DN55087_c0_g1	19.71	9.68	21.97	15.09	18.09		TRINITY_DN55544_c1_g1	6.96	6.68	6.94	12.33	11.82	12.5		TRINITY_DN53925_c0_g6	5.51	4.51	5.16	8.09	7.15	7.81
TRINITY_DN56732_c0_g1	3422.65	1628.43	4078.65	2013.29	860.32	840.74		TRINITY_DN59886_c0_g2	0.29	0.49	1.71	1.56	1.24		TRINITY_DN57749_c4_g1	285.86	204.85	190.76	373.42	517.81	467.31		TRINITY_DN56415_c0_g1	4.28	3.59	3.71	9.3	6.91	8.08
TRINITY_DN59211_c0_g1	7.2	6.42	16.08	1.79	2.82	2.79		TRINITY_DN49561_c0_g1	0.27	1.88	0.21	0.07	0.21		TRINITY_DN51304_c2_g1	8.65	15.65	9.56	5.5	1.99	4.46		TRINITY_DN57399_c2_g1	43.77	55.32	61.78	29.1	32.03	31.96
TRINITY_DN51042_c0_g3	4.6	3.55	5.1	0.3	1.99	1.22		TRINITY_DN55163_c0_g1	0.13	0.16	1.83	0.8	0.49		TRINITY_DN62862_c0_g2	33.87	40.28	30.67	30.31	26.56	24.12		TRINITY_DN52143_c0_g6	2.82	3.03	3.11	0.77	0.96	0.56
TRINITY_DN36384_c0_g1	3.76	3.52	5.74	0.09	1.19	1.95		TRINITY_DN59269_c0_g1	0.12	0.12	0	0.02	0		TRINITY_DN61279_c0_g2	2.22	2.62	0.76	0.45	0.43	0.71		TRINITY_DN61055_c3_g2	7.42	7.66	7.5	13.48	12.47	13.24
TRINITY_DN57456_c4_g4	0.17	0.17	0.11	0.59	0.51	0.67		TRINITY_DN54888_c4_g3	1.51	5.91	0.84	1.05	1.35		TRINITY_DN63632_c1_g3	1.2	0.42	1.77	2.02	1.96	2.81		TRINITY_DN48993_c0_g2	35.37	29.2	40.31	62.35	50.45	60.13
TRINITY_DN63808_c0_g1	1.26	1.1	1.55	0.07	0.42	0.34		TRINITY_DN53057_c0_g1	0	0.02	0.2	0.13	0.23		TRINITY_DN52153_c0_g1	1.86	1.46	2.21	0	0.64	0.4		TRINITY_DN56037_c10_g1	75.68	65.19	81.81	128.13	97.37	109.46
TRINITY_DN52628_c0_g1	6.02	6.14	4.51	0.24	1.48	1.97		TRINITY_DN62939_c0_g1	0	0.05	0.4	0.23	0.26		TRINITY_DN53160_c0_g1	6.59	7.05	6.27	2.11	3.07	3.15		TRINITY_DN63740_c1_g1	0.45	0.55	0.66	1.53	1.66	1.18
TRINITY_DN53050_c3_g1	12.51	13.12	16.63	8.71	10.65	8.05		TRINITY_DN60049_c13_g2	3.9	0.16	0.17	0	0.06		TRINITY_DN58618_c0_g2	586.31	555.03	349.24	329.64	104.21	67.78		TRINITY_DN63516_c0_g1	194.72	194.07	317.59	622.45	736.41	726.39
TRINITY_DN46292_c1_g1	5.31	3.88	6.65	0.67	2.72	2.2		TRINITY_DN59679_c1_g10	0	0	0.84	6.02	3.54		TRINITY_DN56930_c0_g1	1.57	1.29	1.71	0.62	0.74	4.98		TRINITY_DN55694_c6_g7	0	0	0	2.9	1.7	1.65
TRINITY_DN63214_c1_g2	26.87	26.05	24.87	44.47	56.36	33.37		TRINITY_DN60343_c0_g2	0	0	0.48	1.46	0.29		TRINITY_DN37234_c1_g1	7.41	7.08	6.73	4.94	4.65	4.89		TRINITY_DN52857_c0_g1	49.38	50.76	46.61	92.54	76.06	71.58
TRINITY_DN44007_c0_g1	0.03	0	0	0.34	0.13	0.25		TRINITY_DN56906_c9_g1	0	0.01	0.15	0.13	0.08		TRINITY_DN53626_c0_g1	21.12	20.88	16.93	11.63	13.65	12.19		TRINITY_DN62474_c1_g1	1228.68	1481.29	1227.51	840.47	886	842.99
TRINITY_DN52256_c0_g1	14.38	10.93	19.92	20.52	26.8	22.36		TRINITY_DN63654_c10_g2	0	0	3.33	3.08	3		TRINITY_DN19278_c0_g1	44.05	43.32	29.51	25.19	23.71	21.54		TRINITY_DN57988_c1_g1	1.19	0.66	0.78	2.42	1.76	2.57
TRINITY_DN63471_c1_g1	7.92	7	6.5	0.32	2.85	1.98		TRINITY_DN43759_c0_g1	0.32	0.09	0.05	0.03	0.03		TRINITY_DN56250_c0_g1	5.31	6.28	5.4	3.3	3.85	3.76		TRINITY_DN62005_c0_g1	6.42	5.67	6.22	10.7	8.86	11.42
TRINITY_DN18313_c0_g1	1.96	0.9	1.96	0.09	0.51	0.62		TRINITY_DN73293_c0_g1	3.54	5.44	1.17	1.11	2.54		TRINITY_DN63939_c1_g1	1.76	1.08	2.37	3.14	3.05	3.03		TRINITY_DN28934_c1_g1	0	0	0	6.64	5.43	5.9
TRINITY_DN61800_c1_g6	41.8	25.1	38.71	46.36	83.76	55.58		TRINITY_DN55680_c4_g3	0.06	0.18	0.77	1.07	2.64		TRINITY_DN52290_c1_g1	15.97	12.82	11.95	2.89	7.56	3.51		TRINITY_DN62272_c0_g2	49.83	51.6	44.52	29.94	29.28	29.64
TRINITY_DN60327_c1_g1	30.43	19.31	24.48	1.51	12.55	9.48		TRINITY_DN36223_c0_g1	0	0	0.35	0.17	0.37		TRINITY_DN63620_c4_g1	0.26	0.15	0.12	1.08	0.47	1.38		TRINITY_DN158609_c0_g1	73.6	87.33	74.12	50.28	40.01	35.81
TRINITY_DN55931_c1_g5	1.75	0.19	0.25	0.07	0.05	0.13		TRINITY_DN43490_c0_g1	8.96	4.33	1.78	1.46	3.23		TRINITY_DN61353_c0_g1	16.45	19.11	15.72	12.86	13.22	13.41		TRINITY_DN54051_c0_g1	0.63	1.03	1.09	4.17	2.67	3.71
TRINITY_DN52599_c0_g1	9.49	7.06	10.87	1.91	3.61	5.51		TRINITY_DN63418_c1_g2	6.25	6.54	11.2	19.13	17.65		TRINITY_DN59243_c0_g1	0.5	0.93	1.57	0.92	0.18	0.54		TRINITY_DN56431_c3_g7	0	0	0	9.87	4.65	5.69
TRINITY_DN58348_c2_g2	6.51	0	6.42	18.22	25.02	11.57		TRINITY_DN57002_c0_g2	116.53	147.14	83.05	120.26	83.56		TRINITY_DN61691_c3_g2	0	0	0	0.3	0.5	0.81		TRINITY_DN56500_c0_g1	3.17	3.33	3.07	5.41	4.5	4.44
TRINITY_DN63608_c0_g2	7.09	3.76	5.03	0.7	2.29	2.41		TRINITY_DN34709_c0_g1	0.03	0.09	0.31	0.75	0.3		TRINITY_DN58408_c1_g1	2.33	2.46	1.43	4.85	4.16	4.99		TRINITY_DN61404_c1_g1	20.19	32.92	23.84	9.59	10.84	11.55
TRINITY_DN157897_c0_g1	3.01	1.42	2.79	0.19	0.98	0.63		TRINITY_DN59155_c0_g1	7332.93	9547.82	6663.89	6824.84	5558.05		TRINITY_DN63730_c0_g2	1.09	1.02	1.09	1.74	1.84	2.12		TRINITY_DN53348_c1_g1	5.63	4.17	4.19	9.76	7.89	7.07
TRINITY_DN36653_c0_g1	1.07	2.87	1.53	0	0	0		TRINITY_DN46229_c0_g1	1.82	1.53	11.2	14.61	7.24		TRINITY_DN57174_c13_g1	58.67	21.78	64.89	82.6	84	99.01		TRINITY_DN14262_c0_g1	14.03	16.99	16.3	5.87	6.02	3.81
TRINITY_DN51186_c0_g1	5.88	3.61	5.46	0.28	2.45	1.14		TRINITY_DN106007_c0_g1	0.34	0.14	0	0	0.04		TRINITY_DN61314_c10_g6	5.93	5.01	4.94	3.05	3.39	3.26		TRINITY_DN56071_c4_g2	42.8	30.93	26	6.58	11.93	11.36
TRINITY_DN35441_c0_g1	1.17	0.59	1.62	0	0.16	0		TRINITY_DN18238_c0_g1	0.19	0.08	0	0	0.02		TRINITY_DN53043_c0_g1	0.1	0.16	0.11	0	0	0.01		TRINITY_DN59568_c0_g1	306.6	358.79	284.46	149.33	181.37	165.03
TRINITY_DN58615_c7_g1	31.86	26.57	45.28	24.99	22.45	20.24		TRINITY_DN3117_c0_g1	0	0	1.12	0.86	2.68		TRINITY_DN62040_c0_g1	9.45	15.46	11.95	17.73	15.47	21.15		TRINITY_DN62286_c2_g1	43.86	29.19	42	70.02	64.29	105.57
TRINITY_DN54888_c4_g4	19.24	17.81	26.1	5.8	7.28	9.33		TRINITY_DN52210_c1_g3	1.29	0.67	0.43	0.16	0.49		TRINITY_DN48385_c1_g1	0.79	0.59	0.6	0.06	0.07	0		TRINITY_DN61989_c1_g1	15.41	15.66	15.79	10.52	8.75	8.57
TRINITY_DN50558_c0_g1	11.84	9.46	14.71	4.47	5.8	8.03		TRINITY_DN40940_c0_g1	0.65	0.18	0.13	0.04	0.07		TRINITY_DN63608_c0_g2	8.93	11.26	7.77	5.44	4.98	7.28		TRINITY_DN42548_c0_g1	23.34	23.58	21.62	10.9	10.71	9.99
TRINITY_DN63688_c0_g3	0.02	0.09	1.11	0.01	0.09	0.01		TRINITY_DN47123_c0_g1	0.25	0	1.92	3.08	1.84		TRINITY_DN28749_c0_g1	0	2.48	0.44	6.69	5.27	4.13		TRINITY_DN59717_c3_g1	21.38	26.2	24.24	11.93	11.51	13.18
TRINITY_DN62552_c0_g2	7.12	4	7.57	0.46	2.95	1.98		TRINITY_DN61716_c1_g1	7.95	12.24	21.1	19.36	17.72		TRINITY_DN58215_c0_g1	0.52	0.64	0.63	1.32	0.92	1.98		TRINITY_DN58980_c0_g1	11.31	9.18	9.2	16.89	14.2	15.83
TRINITY_DN72371_c0_g1	12.99	11.15	10.05	0.43	3.66	4.3		TRINITY_DN55117_c0_g1	2.2	4.51	1.7	1	1.55		TRINITY_DN58051_c6_g1	4.97	5.33	7.04	3.32	3.99	3.79		TRINITY_DN56706_c6_g1	13.99	12.51	14.35	19.46	19.25	21.33
TRINITY_DN40380_c1_g1	6.15	12.87	18.49	5.96	3.12	5.06		TRINITY_DN60077_c0_g1	21.56	34.42	42.87	47.2	53.13		TRINITY_DN57536_c3_g1	0	0.15	0.5	1.98	1.61	2.23		TRINITY_DN62433_c2_g2	0.55	0.86	0.72	2.64	1.88	1.97
TRINITY_DN60344_c0_g1	10.41	9.88	11.99	6.08	5.73	7.65		TRINITY_DN61010_c4_g2	0.19	0.12	1.46	0.65	0.69		TRINITY_DN45784_c0_g1	15.66	15.45	13.59	7.7	9.96	9.51		TRINITY_DN47041_c0_g1	2565.42	2786.37	2418.43	1545.06	1799.2	1720.1
TRINITY_DN60397_c1_g2	1.18	1.59	2.08	0.62	0.18	0.67		TRINITY_DN62432_c0_g1	0	0.04	0.34	0.22	0.25		TRINITY_DN56501_c0_g1	6.38	5.74	7.9	4.45	4.38	4.19		TRINITY_DN63183_c0_g4	6.71	6.78	7.79	12.3	11.12	10.18
TRINITY_DN62279_c0_g2	4.87	3.11	6.5	0.29	1.18	1.42		TRINITY_DN51851_c0_g3	0.28	0.14	1.68	1.23	1.66		TRINITY_DN55345_c11_g2	0.25	0.41	0	1.57	1.37	2.04		TRINITY_DN40869_c0_g1	1089.15	1326.2	1178.63	774.74	736.46	657.24
TRINITY_DN55846_c1_g2	3.61	1.9	2.45	0.25	1.35	1.01		TRINITY_DN40468_c0_g1	6.16	3.63	0	0	0		TRINITY_DN58847_c0_g2	3.59	3.14	4.15	5.24	5.35	6.71		TRINITY_DN60917_c0_g1	47.31	53.28	55.91	79.99	66.81	79.71
TRINITY_DN46720_c0_g1	2.88	2.24	3.58	1.54	1.87	2.02		TRINITY_DN62687_c0_g1	0.02	0.66	0.02	0.04	0.01		TRINITY_DN59909_c2_g1	0.56	0.24	0	0.04	35.47	11.21		TRINITY_DN63123_c3_g1	4.06	10.7	1.35	17.9	16.43	18.71
TRINITY_DN62817_c2_g1	1.55	0.47	1.34	1.87	2.81	2.73		TRINITY_DN63266_c0_g2	51.61	99.72	188.28	144.72	152.9		TRINITY_DN63690_c0_g1	0.51	0.22	0.2	0.04	0.12	0.04		TRINITY_DN55973_c0_g2	13.62	10.49	12.58	19.51	17.34	23.15
TRINITY_DN59384_c0_g1	2.95	1.15	2.23	0.17	0.74	0.92		TRINITY_DN56554_c4_g1	3.55	3.43	14.68	9.17	8.42		TRINITY_DN48926_c0_g1	3.06	3.72	2.74	1.9	1.38	1.85		TRINITY_DN60467_c2_g4	16.88	16.84	17.16	7.04	7.01	8.85
TRINITY_DN58289_c17_g2	2.13	2.11	4.76	6.82	8	13.15		TRINITY_DN59587_c0_g1	0.81	3.11	9.11	7.96	8.26		TRINITY_DN63537_c2_g1	1.87	6.35	5.89	9.44	10.05	15.45		TRINITY_DN59028_c1_g1	9.87	11.3	12.71	3.85	4.74	5.12
TRINITY_DN61336_c0_g1	36.48	24.7	20.68	54.97	50.2	47.19		TRINITY_DN58611_c1_g1	2.07	25.72	0	0	0		TRINITY_DN129587_c0_g1	0.34	0.41	0.31	0.87	1.71	2.33		TRINITY_DN48267_c0_g1	39.13	26.34	32.4	13.34	14.8	14.21
TRINITY_DN63749_c3_g3	0	0	0	7.82	0	4.57		TRINITY_DN23641_c0_g1	24.96	35.39	0	3.58	0		TRINITY_DN57345_c1_g3	15.23	11.77	11.98	8.54	7.54	8.53		TRINITY_DN58097_c0_g1	35.48	25.7	33.18	50.87	51.49	57.36
TRINITY_DN62912_c0_g1	4.34	2.59	3.93	0.67	1.94	1.75		TRINITY_DN10954_c0_g1	0.17	0.33	1.44	1.29	2.65		TRINITY_DN63591_c0_g1	4.39	4.27	7.34	3.09	3.04	3.23		TRINITY_DN61722_c0_g1	4.85	8.03	2.54	26.26	11.92	27.55
TRINITY_DN60008_c1_g1	51.18	26.55	57.1	69.7	61.83	45.06		TRINITY_DN57267_c0_g1	0.45	0.09	0.02	0.06	0.04		TRINITY_DN44135_c0_g1	5.34	7.08	5.16	3.13	2.69	4.45		TRINITY_DN53772_c0_g1	0	0.02	0	0.42	0.43	0.3
TRINITY_DN55781_c0_g1	3.91	2.6	4.52	1.61	2.2	3.41		TRINITY_DN59834_c0_g2	0.65	0.14	0.08	0.03	0.08		TRINITY_DN62603_c2_g1	1.33	1.53	1.77	2.99	2.37	2.86		TRINITY_DN57870_c0_g1	52.01	54.39	50.08	94.72	66.7	87.83
TRINITY_DN61352_c1_g2	10.82	7.61	8.83	3.48	6.73	5.43		TRINITY_DN60030_c0_g1	19.32	32.48	35.28	74.45	58.57		TRINITY_DN30927_c0_g1	0.65	1.58	0.72	0	0	0		TRINITY_DN63784_c0_g1	2.16	2.24	2.46	3.6	3.06	3.56
TRINITY_DN55237_c0_g1	1.51	0.66	0.35	2.92	5.85	1.65		TRINITY_DN159480_c0_g1	0	0	0.65	0.34	0.07		TRINITY_DN60266_c2_g1	2	1.86	1.7	0.94	0.71	0.36		TRINITY_DN51298_c0_g1	13.19	12.12	12.62	30.19	20.66	24.86
TRINITY_DN2962_c0_g1	4.26	3.79	4.59	0	0.68	1.42		TRINITY_DN42357_c0_g2	0.04	0.04	0.62	0.5	0.18		TRINITY_DN104253_c0_g1	12.67	14.53	9.28	6.44	6.35	9.17		TRINITY_DN55887_c0_g1	21.33	23.48	23.99	14.73	11.84	11.35
TRINITY_DN60515_c3_g1	3.62	2.41	2.4	1.02	1.93	1.5		TRINITY_DN61548_c3_g1	0.28	0.55	1.27	1.78	1.12		TRINITY_DN56258_c0_g1	2.84	3.55	2.92	2.18	1.53	1.43		TRINITY_DN64101_c8_g1	3.51	5.66	5.47	8.1	7.4	6.34
TRINITY_DN55922_c0_g1	16.89	9.98	11.89	0.63	4.66	5.15		TRINITY_DN29840_c0_g1	4.68	3.93	0	0.47	1.17		TRINITY_DN61447_c2_g2	3.63	5.31	3.95	3.96	2.54	1.54		TRINITY_DN60370_c3_g1	41.74	19.13	40.07	48.96	43.42	82.06
TRINITY_DN33506_c0_g1	39.26	17.93	36.01	0.44	7.93	11.82		TRINITY_DN58600_c4_g4	0.41	0.57	2.63	3.39	1.81		TRINITY_DN55979_c3_g2	6.51	5.61	7.82	4.55	2.98	4.6		TRINITY_DN56268_c2_g1	21.59	20.29	23.13	35.07	28.35	34.39
TRINITY_DN59525_c2_g1	51.45	62.1	62.72	30.47	35.5	44.26		TRINITY_DN33425_c0_g1	0	1.72	16.8	21.01	6.41		TRINITY_DN63299_c0_g2	0.18	0.34	0.48	1.23	1.2	0.74		TRINITY_DN60544_c2_g3	30.45	32.46	32.31	19.07	19.58	18.31
TRINITY_DN47282_c0_g1	5.39	3.59	4.47	0.22	1.78	1.65		TRINITY_DN62181_c46_g4	43.69	50.21	12.28	3.03	0		TRINITY_DN56253_c10_g1	0.32	0.96	1.07	1.55	3.71	2.93		TRINITY_DN58895_c0_g2	2040	2313.64	2094.79	1278.46	1338.74	1222.34
TRINITY_DN46649_c0_g1	1.61	1.18	1.86	0.17	0.37	0.86		TRINITY_DN7250_c0_g1	4.61	2.02	0.99	0.76	0.95		TRINITY_DN42802_c0_g1	0.05	0.07	0.07	0.3	0.15	0.21		TRINITY_DN55600_c0_g1	6984.26	7799.71	7040.17	4205.88	4610.14	4650.2
TRINITY_DN36426_c0_g1	6.98	4.95	4.48	11.58	15.48	6.99		TRINITY_DN69441_c0_g1	1.45	2.44	6.39	9.96	8.87		TRINITY_DN61922_c5_g1	2.17	2.02	1.83	3.64	3.51	4.21		TRINITY_DN60083_c0_g2	4.6	6.28	5.82	11.42	9.12	9.03
TRINITY_DN46926_c0_g1	0.64	0.34	0.79	0.07	0.21	0.28		TRINITY_DN57352_c8_g7	0.03	0	0.22	0.33	0.23		TRINITY_DN56434_c0_g1	1.33	1.49	1.66	2.38	2.29	2.34		TRINITY_DN59224_c0_g2	40.56	41.12	34.6	25.92	20.96	21.74
TRINITY_DN57986_c3_g1	603.15	564.39	355.68	338.82	294.93	274.2		TRINITY_DN47777_c0_g1	0	0	17.87	11.57	15.82		TRINITY_DN59950_c0_g3	0.2	0.15	0.18	0.59	0.3	0.67		TRINITY_DN60672_c4_g1	9.11	9.72	9.29	15.39	16.2	17.65
TRINITY_DN58724_c0_g1	7.47	4.73	7.46	0.43	2.65	2.71		TRINITY_DN48488_c0_g2	1.28	0.42	0.18	0.32	0.24		TRINITY_DN54494_c1_g1	6.56	12.67	5.37	26.4	12.13	18.56		TRINITY_DN51455_c0_g1	56.88	45.23	56.12	25.89	26.21	28.26
TRINITY_DN106121_c0_g1	4.7	2.21	2.78	0.09	1.38	0.71		TRINITY_DN17412_c0_g1	0	0.03	0.22	0.29	0.16		TRINITY_DN59204_c0_g1	0	0	0.06	0.25	0.3	0.45		TRINITY_DN49109_c0_g1	266.91	215.01	193.28	380.37	332.8	374.14
TRINITY_DN49322_c1_g1	3.65	4.48	2.99	6.55	14.99	8.33		TRINITY_DN53634_c1_g1	2.51	0.7	0.33	0.23	0.56		TRINITY_DN57127_c0_g1	0.17	0	0	0	106.21	7.53		TRINITY_DN49345_c0_g1	22.84	27.35	23	10.3	10.77	12.71
TRINITY_DN58417_c5_g1	3.97	3.87	5.35	3.13	3.42	3.53		TRINITY_DN62985_c2_g2	0	0	0.26	0.16	0.21		TRINITY_DN53664_c0_g1	3.87	5.36	4.64	7.03	7.51	9.05		TRINITY_DN58684_c0_g1	10.64	11.19	10.63	6.12	6.1	6.81
TRINITY_DN57776_c4_g1	6.86	6.91	4.78	16.11	11.06	8.16		TRINITY_DN57218_c1_g1	23.85	32.16	17.48	10.03	14.19		TRINITY_DN59873_c0_g1	3.03	3.11	2.26	1.97	0.93	1.68		TRINITY_DN51850_c0_g2	2.28	2.35	2.25	4.83	3.11	4.62
TRINITY_DN56779_c1_g2	2.79	0.03	0	0	0	0.02		TRINITY_DN59024_c5_g1	7.21	4.59	0.26	0.7	1.3		TRINITY_DN56190_c1_g1	3.81	4.65	3.42	2.04	1.85	3.15		TRINITY_DN55137_c0_g1	5.7	3.66	5.29	10.73	11.23	10.43
TRINITY_DN50924_c0_g4	19.92	13.45	17.75	0.93	6.68	6.81		TRINITY_DN77612_c0_g1	0.88	1.16	4.14	4.24	4.85		TRINITY_DN39398_c0_g1	14.24	8.41	5.99	4.54	5.05	3.36		TRINITY_DN58861_c4_g1	99.99	69.87	135.59	235.31	241.09	477.53
TRINITY_DN61606_c0_g2	15.45	11.21	11.65	1.45	5.55	5.71		TRINITY_DN30239_c0_g1	0.11	0	1.04	0.59	1.5		TRINITY_DN56389_c4_g1	13.4	9.11	10.34	6.07	6.6	7.21		TRINITY_DN63041_c1_g2	32.87	25.82	30.04	51.67	38.51	42.79
TRINITY_DN7140_c0_g1	3.21	2.59	3.62	6.42	6	4.66		TRINITY_DN61033_c1_g5	0	0.04	0.87	0.16	0.32		TRINITY_DN63211_c0_g3	0.35	0.22	0.44	1.43	0.75	0.76		TRINITY_DN54067_c0_g2	6.37	6.51	6.87	10.53	8.93	9.76
TRINITY_DN57140_c0_g2	9.25	3.65	2.73	13.92	8.73	27.74		TRINITY_DN55778_c0_g1	1.26	0.7	0.46	0.29	0.21		TRINITY_DN48320_c0_g1	2.16	2.91	2.51	1.44	1.16	2.06		TRINITY_DN60590_c1_g1	0.23	0.43	0.63	1.47	1.95	1.33
TRINITY_DN56480_c0_g1	3.72	2.89	2.78	0.23	1.84	1.44		TRINITY_DN14103_c0_g2	0.7	0.71	0.3	0.19	0.18		TRINITY_DN51745_c0_g1	2.45	2.43	2.44	1.03	1.27	1.51		TRINITY_DN61064_c0_g1	39.74	12.73	19.66	28.54	44.15	18.22
TRINITY_DN61374_c0_g1	4.45	3.23	3.25	0.17	1.92	1.78		TRINITY_DN43678_c0_g1	0	1.31	6.07	7.09	8.84		TRINITY_DN52503_c1_g1	0	0	0	1.2	63.87	4.01		TRINITY_DN49902_c1_g1	32.95	39.26	30.44	18.04	18.23	17.36
TRINITY_DN63740_c1_g1	0.2	0.28	0.68	1.44	0.56	2.52		TRINITY_DN31798_c0_g1	0.27	0.11	0.02	0.05	0.03		TRINITY_DN130500_c0_g1	1.97	1.74	1.69	4.14	4.63	5.96		TRINITY_DN62394_c0_g1	26.78	46.2	33.17	70.7	58.28	63.85
TRINITY_DN61941_c0_g1	0.2	0.19	0.22	0.8	0.39	0.37		TRINITY_DN60437_c7_g3	0.81	0.61	1.26	0.43	0.39		TRINITY_DN56545_c0_g1	3.87	3.02	3.48	2.49	1.91	1.78		TRINITY_DN63265_c0_g1	0.94	0.98	1.17	2.22	30.81	1.71
TRINITY_DN61266_c3_g2	2.53	1.93	3.26	0.4	0.9	1.32		TRINITY_DN35100_c0_g1	0.28	0.29	0.6	0.06	0.52		TRINITY_DN58482_c3_g2	5.69	3.92	6.71	9.92	8.19	11.13		TRINITY_DN31512_c0_g1	54.74	55.55	51.65	32.79	33.6	32.15
TRINITY_DN60894_c2_g2	7.46	5.06	13.86	3.58	2.46	4.7		TRINITY_DN51868_c0_g2	0	0	0.32	0.97	1.56		TRINITY_DN63369_c0_g1	0.66	0.35	0.75	1.23	0.73	1.23		TRINITY_DN55979_c3_g2	7.96	8.89	9.38	4.45	4.11	4.45
TRINITY_DN60476_c0_g2	0	0	0	0.16	0.07	0.17		TRINITY_DN28563_c0_g2	0	1.99	25.96	13.27	9.21		TRINITY_DN62751_c1_g3	73.56	88.32	77.82	54.5	64.61	44.81		TRINITY_DN57301_c7_g2	2141.13	2533.43	3131.96	4613.81	3778.31	4297.43
TRINITY_DN59765_c1_g1	19.93	12.93	17.88	1.04	7.51	5.99		TRINITY_DN53002_c0_g1	0.38	1.08	3.18	2.45	4		TRINITY_DN58680_c1_g2	1.63	1.11	1.63	0.86	0.91	0.69		TRINITY_DN52799_c0_g1	2.43	2.11	3.11	6.07	4.77	4.3
TRINITY_DN53606_c2_g2	0.29	0.35	0.96	0	0	0		TRINITY_DN42919_c0_g2	0.13	0.26	1	1.75	1.13		TRINITY_DN58037_c5_g8	1.02	1.39	1.11	0.39	0.71	0.49		TRINITY_DN57126_c2_g5	60.22	50.69	53.28	30.08	29.56	33.99
TRINITY_DN42391_c0_g1	179.83	124.7	387.48	119.16	100.76	62.5		TRINITY_DN49395_c0_g1	0.02	0.04	0.36	0.32	0.09		TRINITY_DN58076_c3_g1	6.65	7.99	1.42	18.43	7.73	6.19		TRINITY_DN57981_c0_g2	24.37	24.55	24.77	44.14	33.14	35.5
TRINITY_DN88641_c0_g1	8.94	6.51	7.65	0.46	3.71	1.47		TRINITY_DN52903_c0_g1	1.22	0.67	0.49	0.09	0.09		TRINITY_DN61090_c2_g1	0.32	0.38	0.49	0.71	0.63	0.84		TRINITY_DN62903_c0_g1	3.23	3.52	3.53	2.26	1.65	1.67
TRINITY_DN39055_c0_g1	35.88	24.7	28.64	1.53	10.65	12.33		TRINITY_DN58517_c6_g1	0.18	0.99	11	4.46	2.48		TRINITY_DN52091_c0_g1	24.01	22.6	16.44	15.09	15.14	10.88		TRINITY_DN52626_c0_g2	34.02	40.03	33.36	60.83	50	57.85
TRINITY_DN53653_c0_g1	8.07	3.54	22.33	40.4	19.75	14.04		TRINITY_DN61272_c7_g4	1.07	0.73	0.2	0	0		TRINITY_DN56865_c2_g1	18.37	30.5	53.29	0	0	0		TRINITY_DN62401_c0_g1	12.26	10.54	13.24	20.1	15.12	18.39
TRINITY_DN61548_c0_g1	0	0	0	3.13	3.4	4.18		TRINITY_DN60106_c1_g1	0.23	0.51	0	0	0		TRINITY_DN63312_c1_g1	1.1	1.28	1.44	2.53	1.88	3.57		TRINITY_DN50920_c1_g1	7.27	7.88	6.82	2.84	2.85	1.89
TRINITY_DN62322_c23_g1	1.4	0.53	0	3.72	5.36	6.52		TRINITY_DN61027_c9_g2	0.33	0.73	0	0	0		TRINITY_DN61049_c1_g3	1.41	1.72	0.81	0.22	0.63	0.33		TRINITY_DN60876_c2_g9	12.24	10.42	14.29	21.15	26.79	20.08
TRINITY_DN58237_c1_g1	43.37	83.65	185.16	29.15	58.21	39.88		TRINITY_DN24777_c0_g1	0	0	0.43	0.11	0.33		TRINITY_DN53315_c0_g1	13.15	15.23	10.29	8.21	8.26	9.09		TRINITY_DN5042_c0_g1	1743.96	1767.87	2487.78	4240.25	3731.64	5831.88
TRINITY_DN58557_c0_g1	34.73	21.56	65.43	48.84	65.14	17.46		TRINITY_DN50855_c0_g1	4.78	2.32	1.32	1.17	1.75		TRINITY_DN60645_c2_g3	9.94	9.7	3.08	19.32	18.99	19.35		TRINITY_DN57856_c0_g1	1.92	1	1.2	3.54	3.31	3.76
TRINITY_DN48993_c0_g2	24.92	15.47	13.64	30.04	66.33	29.21		TRINITY_DN64113_c26_g1	0	0	35.32	21.81	1.52		TRINITY_DN63466_c1_g2	5.51	7	5.68	4.05	3.05	3.05		TRINITY_DN61814_c0_g1	8.83	4.65	5.87	16.53	12.95	15.19
TRINITY_DN61837_c1_g2	43.69	33.27	48.36	54.95	84.24	70.28		TRINITY_DN60608_c0_g1	0.41	1.03	3.56	2.17	1.91		TRINITY_DN63502_c3_g10	0	0	0	0.95	1.11	2.58		TRINITY_DN62756_c2_g3	81.35	88.41	81.31	35.22	36.02	28.41
TRINITY_DN52790_c0_g1	8.33	6.18	7.3	0.48	3.22	3.03		TRINITY_DN59520_c2_g1	0.47	1.31	3.13	3.42	3.24		TRINITY_DN58385_c0_g1	6.67	7.68	7.89	4.33	5.61	4.97		TRINITY_DN62866_c0_g1	1.96	1.96	3.24	0.32	0.54	0.73
TRINITY_DN60834_c7_g1	3.04	1.72	2.6	0.09	1.05	0.78		TRINITY_DN58591_c0_g3	0.1	0.21	0.45	0.61	0.55		TRINITY_DN52319_c1_g1	20221.1	25127.2	25974	20931.1	12508.8	7425.04		TRINITY_DN55554_c1_g1	24.41	20.18	21.19	12.74	12.03	13.25
TRINITY_DN57352_c7_g3	0.07	0.17	0.53	1.11	1.25	0.92		TRINITY_DN30496_c0_g2	1.16	1.42	0	0	0		TRINITY_DN43197_c0_g1	4.77	6.17	3.02	1.93	2.42	2.79		TRINITY_DN63509_c2_g3	0	0	0	8.53	5.51	10.41
TRINITY_DN45165_c0_g1	0.07	0.07	0.02	0.29	0.17	0.22		TRINITY_DN55920_c0_g2	0.39	0	4.03	2.86	3.15		TRINITY_DN12092_c0_g1	0	0	0	2.23	0.2	2.72		TRINITY_DN61922_c7_g3	4.33	5.33	5.43	9.03	10.37	12.93
TRINITY_DN51681_c0_g1	110.43	142.2	128.47	87.45	74.92	88.25		TRINITY_DN50722_c0_g1	1.56	0.34	0.22	0.16	0.22		TRINITY_DN61272_c7_g4	0.99	1.29	0.81	2.06	4.11	3.96		TRINITY_DN60092_c0_g1	4.37	4.94	3.19	8.88	6.35	7.25
TRINITY_DN60297_c0_g1	7.07	2.97	4.99	1.75	3.13	3.31		TRINITY_DN61090_c1_g1	2.57	2.07	0.81	0.09	0.47		TRINITY_DN56118_c6_g5	0	0	0	1.69	0.3	1.32		TRINITY_DN63477_c0_g1	1.31	1.47	1.21	2.92	1.96	2.69
TRINITY_DN59090_c2_g2	0.61	0.27	0.36	1.14	1.39	0.82		TRINITY_DN28106_c0_g1	15.21	7.04	5.69	4.05	5.59		TRINITY_DN62972_c1_g1	2.26	2.72	6.17	2.26	5.36	9.13		TRINITY_DN63243_c2_g1	68.02	68.62	60.31	90.01	85.36	103.45
TRINITY_DN40157_c0_g2	2.61	1.93	2.28	0.12	0.69	1.06		TRINITY_DN53054_c0_g2	1.37	3.02	4.11	3.64	4.64		TRINITY_DN52183_c0_g1	4.01	6.02	4.48	2.83	2.22	2.39		TRINITY_DN122026_c0_g1	42.44	51.06	48.72	22.43	26.52	25.55
TRINITY_DN62399_c0_g1	1.31	0.59	0.77	0.23	0.56	0.37		TRINITY_DN43185_c0_g1	0.81	6.78	14.89	30.45	30.14		TRINITY_DN60423_c0_g4	0.17	0.14	0.23	0	0	0		TRINITY_DN62272_c0_g4	83.63	86.95	74.15	43.56	48.59	46.46
TRINITY_DN59802_c3_g3	6.28	0.52	1.5	7.01	11.54	2.35		TRINITY_DN57374_c34_g1	0	3.19	0	0	0.05		TRINITY_DN61804_c1_g1	0.19	0.32	0.17	0.75	0.46	0.66		TRINITY_DN49767_c1_g1	288.2	355.26	296.74	208.87	172.5	174.95
TRINITY_DN12963_c0_g1	0.69	0.86	1.29	0.33	0.43	0.47		TRINITY_DN32975_c0_g1	0.06	0.14	0.43	0.33	0.38		TRINITY_DN58277_c5_g7	2.53	2.33	1.48	0	0	0		TRINITY_DN57592_c0_g1	0.84	0.77	1.24	1.93	1.89	2.43
TRINITY_DN44634_c0_g1	0.67	0.7	0.47	2	1.03	1.98		TRINITY_DN48494_c0_g1	0	1	6.53	5.57	9.63		TRINITY_DN56957_c0_g1	5.28	5.82	5.13	3.59	3.44	3.55		TRINITY_DN64010_c2_g3	46.85	66.17	36.6	88	96.76	92.76
TRINITY_DN46660_c0_g1	5.7	3.19	5.61	0.76	2.48	2.06		TRINITY_DN56360_c0_g1	13.28	10.75	6.2	9.38	5.67		TRINITY_DN19639_c0_g1	2.72	2.8	1.69	1.12	1.14	1.55		TRINITY_DN63960_c1_g1	20.13	15.64	17.13	35.14	23.83	41.25
TRINITY_DN61644_c0_g1	13.63	4.6	7.23	1.7	5.06	3.44		TRINITY_DN29916_c0_g1	0.37	0.52	1.12	9.54	2.89		TRINITY_DN62398_c2_g1	7.4	5.91	4.27	2.93	3.11	2.89		TRINITY_DN54148_c0_g1	34.82	38.76	32.95	69.37	55.64	52.13
TRINITY_DN58641_c1_g1	5.99	3.51	5.4	0.34	1.86	2.15		TRINITY_DN158154_c0_g1	0	0	0.24	0.25	0.19		TRINITY_DN123501_c0_g1	0	0	5.88	10.26	21.91	20.99		TRINITY_DN53664_c0_g1	5.94	4.5	6.12	10.56	10.6	9.67
TRINITY_DN57718_c0_g1	2.02	1.89	1.17	0.26	0.72	0.61		TRINITY_DN52909_c1_g2	0	0	0.04	0.04	0.03		TRINITY_DN38457_c0_g1	4.91	5.13	2.88	2.17	2.08	2.71		TRINITY_DN58829_c0_g1	0	0	0	7.78	3.76	3.44
TRINITY_DN60496_c1_g1	5.32	5.4	4.56	9.67	11.64	6.88		TRINITY_DN60777_c0_g1	0	0	0.09	0.09	0.05		TRINITY_DN60208_c2_g4	13.39	9.44	8.38	4.06	3.75	2.48		TRINITY_DN61381_c1_g2	9.39	6.69	8.39	22.55	16.18	12.51
TRINITY_DN63679_c0_g1	4.81	1.93	2.49	3.54	4.7	2.73		TRINITY_DN129808_c0_g1	0.23	0.78	1.81	2.17	2.54		TRINITY_DN60441_c1_g2	4.15	5.27	3.48	2.5	1.53	3.19		TRINITY_DN54856_c0_g1	29.91	21.7	27.35	62.8	37.72	75.28
TRINITY_DN55029_c1_g1	45.96	46	54.28	75.38	75.6	89.92		TRINITY_DN52242_c0_g1	0.16	0.18	0	0	0.03		TRINITY_DN61344_c0_g1	0.77	0.71	0.65	1.52	1.25	1.21		TRINITY_DN55133_c4_g1	0.83	0.73	0.58	0	0	0
TRINITY_DN59935_c0_g1	2.89	2.04	2.81	0.05	0.91	0.63		TRINITY_DN60498_c0_g5	1.44	2.76	0.61	0.94	0.6		TRINITY_DN51425_c0_g1	3.37	1.7	1.51	1.09	0.57	0.47		TRINITY_DN61211_c0_g1	3.72	1.49	1.78	6.35	6.11	7.86
TRINITY_DN143093_c0_g1	7.9	7.27	6.68	0	1.74	2.07		TRINITY_DN126619_c0_g1	0.39	0.44	1.38	2.16	1.39		TRINITY_DN54938_c0_g2	18.47	21.5	15.4	10.71	13.04	13.23		TRINITY_DN58942_c5_g2	73.64	77.62	71.37	42.94	46.1	49.35
TRINITY_DN64058_c0_g1	0.69	1.73	4.43	0.03	0.24	0.22		TRINITY_DN65108_c0_g1	0.38	0.05	0.04	0.02	0.02		TRINITY_DN59882_c6_g1	2.13	2.12	3.05	3.74	3.75	4.41		TRINITY_DN36078_c0_g1	114.45	97.24	99.79	175.59	143.63	194.34
TRINITY_DN32860_c0_g1	2.36	1.44	2.2	0.7	1.18	1.17		TRINITY_DN59615_c0_g1	20.44	20.88	8.44	6.82	14.9		TRINITY_DN54391_c0_g1	0.2	0.19	0.14	0.35	0.77	0.41		TRINITY_DN59369_c0_g1	400.82	291.79	280.36	590.95	458.78	564.03
TRINITY_DN55096_c0_g1	0.34	0.25	0.22	0.85	0.77	0.68		TRINITY_DN59057_c0_g2	0.29	0.85	0.25	0.2	0.17		TRINITY_DN59500_c4_g1	1.19	0.93	0	2.41	2.9	0.86		TRINITY_DN55305_c0_g1	1.52	2	1.07	0.39	0.58	0.37
TRINITY_DN769_c0_g1	0.13	0.05	0.23	0.52	0.39	0.48		TRINITY_DN56074_c1_g1	6.14	2.71	29.66	13.88	17.23		TRINITY_DN63632_c1_g1	0.36	0.09	0.85	1.17	2.29	2.4		TRINITY_DN61727_c6_g2	6.03	7.04	10.23	15.24	13.46	14.61
TRINITY_DN62943_c0_g1	1.74	0.9	1.66	1.02	0.55	0.87		TRINITY_DN57195_c0_g3	0.62	3.96	0	0.34	0		TRINITY_DN63096_c0_g1	0.21	0.38	0.38	0.13	0.44	0.48		TRINITY_DN57203_c0_g1	10	9.26	10.79	5.91	6.28	6.32
TRINITY_DN62730_c1_g1	2.54	1.21	1.41	0.11	0.78	0.65		TRINITY_DN18233_c0_g1	0.02	0.07	0.22	0.23	0.36		TRINITY_DN61279_c0_g3	2.18	2.43	0.43	0.39	0.58	0.47		TRINITY_DN63184_c1_g3	32.39	38.49	31.42	41.67	47.78	69.56
TRINITY_DN57703_c0_g1	11.54	8.82	10.63	0.66	4.22	4.57		TRINITY_DN55428_c9_g1	32.81	19.33	10.19	0.62	2.61		TRINITY_DN63209_c3_g1	31.82	43.51	52.85	60.79	82.57	64.69		TRINITY_DN52177_c0_g1	3.11	25.21	3.16	27.44	4.25	15.79
TRINITY_DN28322_c0_g1	0.65	0.38	0.86	0.03	0.16	0.24		TRINITY_DN167813_c0_g1	3.32	1.45	0.88	0.6	0.72		TRINITY_DN64067_c2_g1	24.36	18	23.48	30.11	52.02	58.35		TRINITY_DN58901_c7_g1	9.66	9.48	10.74	5.45	4.5	4.29
TRINITY_DN14362_c0_g1	3.54	3.09	3.91	1.42	2.56	1.57		TRINITY_DN24620_c0_g1	27.31	9.5	2.94	4.53	5.12		TRINITY_DN53467_c0_g1	1.36	1.8	1.91	0.79	0.45	0.26		TRINITY_DN58283_c0_g1	37.8	27.69	28.99	42.94	38.32	45.58
TRINITY_DN53653_c1_g1	1.58	0.46	1.9	3.46	5.33	4.78		TRINITY_DN63978_c32_g1	1.08	0.58	0.12	0.36	0.12		TRINITY_DN56943_c0_g1	3.11	3.51	2.87	2.28	1.84	2.19		TRINITY_DN57481_c5_g2	18.84	15.34	16.81	23.17	22.59	27.6
TRINITY_DN59460_c0_g1	13.21	8.26	11.2	0.73	4.31	4.43		TRINITY_DN6109_c0_g1	0	0.68	5.52	2.82	3.14		TRINITY_DN56427_c7_g8	6.77	7.9	6.6	3.25	3.73	4.88		TRINITY_DN55134_c0_g1	25.39	24.12	21.53	13.01	13.53	12.5
TRINITY_DN59998_c1_g1	7.9	3.52	7.1	0.26	2.56	1.76		TRINITY_DN63228_c2_g3	7.93	15.99	2.96	0.61	2.21		TRINITY_DN58829_c0_g1	0	0	0	1.09	1.9	1.03		TRINITY_DN63679_c0_g1	14.09	15.77	12.96	24.18	18.44	25.82
TRINITY_DN49238_c0_g1	4.73	2.36	2.08	0.01	0.96	0.5		TRINITY_DN31824_c1_g1	0.53	0.17	0.08	0.08	0.14		TRINITY_DN50117_c0_g1	4.06	3.77	2.01	0.96	0.87	2.28		TRINITY_DN62640_c0_g1	30.22	33.81	33.59	28.9	21.01	21.98
TRINITY_DN63670_c57_g1	1.4	0	0	10.26	7.17	2.19		TRINITY_DN55634_c0_g1	2.78	6.63	0.83	2.35	1.58		TRINITY_DN59472_c0_g1	6.64	5.95	3.87	2.96	3.79	3.02		TRINITY_DN63352_c2_g1	88.18	85.64	72.55	165.79	89.27	132.98
TRINITY_DN62940_c8_g2	2.07	1.04	2.15	0.67	0.98	0.79		TRINITY_DN59885_c1_g2	0.21	0.1	0.72	1.62	0.8		TRINITY_DN57523_c1_g6	0	0	0	0.31	0.63	0.42		TRINITY_DN49257_c0_g2	31.89	26.84	32.59	63.18	41.27	50
TRINITY_DN20866_c0_g1	12.92	10.29	7.98	0	2.02	3.26		TRINITY_DN53566_c0_g1	13.79	1.97	2.33	1.01	1.3		TRINITY_DN27066_c0_g1	3.75	2.68	2.64	1.76	1.99	2.02		TRINITY_DN46471_c1_g1	0.49	0.57	0.22	2.26	2.04	3.59
TRINITY_DN59432_c2_g1	10.61	5.52	10.14	0.59	3.38	3.64		TRINITY_DN63670_c57_g1	0	0	5.91	2.6	2.28		TRINITY_DN47596_c0_g1	122.04	114.52	92.84	81.78	81.28	56.9		TRINITY_DN62527_c0_g1	3.58	5	4.56	2.16	2.65	1.98
TRINITY_DN61357_c0_g1	0.52	0.38	0.44	0.06	0.25	0.04		TRINITY_DN62617_c0_g1	0	0	0.74	0.42	0.19		TRINITY_DN59323_c0_g1	3.1	1.49	2.44	0.22	0.25	0.25		TRINITY_DN61670_c6_g1	14.93	13.74	13.83	24.95	24.06	25.94
TRINITY_DN62023_c2_g4	79.29	51.87	102.38	36.86	38.11	27.36		TRINITY_DN36884_c0_g1	0	0	0.92	3.3	2.15		TRINITY_DN54853_c0_g1	2.77	3.67	1.48	1.24	0.97	1.25		TRINITY_DN60704_c1_g1	26.59	23.51	28.44	49.61	34.72	44.7
TRINITY_DN60840_c0_g1	20.3	20.93	26.13	26.69	40.74	34.27		TRINITY_DN44633_c0_g1	20.11	8.77	5.98	6.31	6.47		TRINITY_DN62947_c3_g2	0.62	0.32	4.41	6.08	3.47	2.47		TRINITY_DN63121_c1_g1	218.63	147.49	205.98	334.04	316.01	280.15
TRINITY_DN45119_c0_g1	4.55	4.33	3.66	0.31	1.22	2.13		TRINITY_DN53225_c0_g1	0.08	0	0.17	2.2	3.15		TRINITY_DN63740_c1_g1	0.3	0.13	0.35	0.66	0.46	0.76		TRINITY_DN49725_c0_g1	130.2	133.82	117.8	78.43	84.83	80.73
TRINITY_DN61156_c4_g1	6.62	15.25	35.71	0	0	0		TRINITY_DN53035_c4_g1	0	0	11.28	42.15	12.58		TRINITY_DN59883_c8_g2	2.6	2.35	3.93	0.08	1.12	0.92		TRINITY_DN61523_c0_g1	3.3	3.18	3.48	1.96	1.62	1.74
TRINITY_DN58108_c1_g1	17.01	12.8	18.83	26.63	31.94	21.02		TRINITY_DN63720_c2_g3	0.05	2.42	0	0.1	0		TRINITY_DN41832_c0_g1	0.05	0	0	0.58	0.1	0.76		TRINITY_DN63680_c6_g2	35.48	32.25	34.93	50.85	38.93	46.83
TRINITY_DN61644_c1_g1	43.28	32.08	42.25	16.45	28.6	26.62		TRINITY_DN55205_c0_g1	0.02	0.03	0.18	0.15	0.13		TRINITY_DN56855_c4_g1	3.14	2.38	2.77	3.46	10.53	9.12		TRINITY_DN58149_c3_g2	7.4	7.23	7.82	15.2	12.28	12.73
TRINITY_DN10216_c0_g1	3.25	3.98	3.03	0.42	1.56	1.45		TRINITY_DN47895_c0_g1	0.14	0	1.21	5.74	0.75		TRINITY_DN56650_c0_g1	2.65	1.07	1.6	3.11	4.26	3.81		TRINITY_DN59759_c0_g1	14.94	15.72	14.76	24.04	21.15	18.13
TRINITY_DN143474_c0_g1	8.09	4.89	7.34	0.57	2.6	3.32		TRINITY_DN59133_c14_g1	1.68	10.45	1.62	3.32	2.93		TRINITY_DN12890_c0_g1	0.59	0.59	0.63	0	0	0		TRINITY_DN44358_c0_g1	26.05	25.2	19.79	63.45	46.84	64.62
TRINITY_DN60277_c4_g1	1.99	9.52	2.32	1.51	1.39	0.82		TRINITY_DN63395_c1_g2	0.51	1.13	3.02	2.62	1.65		TRINITY_DN47241_c1_g1	2.22	2.82	1.61	1.18	0.65	1.09		TRINITY_DN58582_c3_g1	82.85	81.32	90.59	117.73	117.67	138.41
TRINITY_DN58912_c5_g1	8.27	6.66	7.4	9.45	15.83	15.66		TRINITY_DN23537_c1_g1	0.36	0	3.11	2.38	2.92		TRINITY_DN55364_c0_g1	1.15	1.52	1.09	0.48	0.55	0.55		TRINITY_DN60303_c4_g3	9.98	5.03	6.41	11.35	9.37	11.92
TRINITY_DN63711_c1_g3	8.04	4.67	8.51	11.27	14.76	12.36		TRINITY_DN55457_c0_g1	0.12	0	1.11	2.09	0.82		TRINITY_DN63183_c0_g4	5.07	6.22	4.75	8.72	8.93	7.38		TRINITY_DN48924_c0_g1	1.49	1.41	1.28	3.29	4.08	3.41
TRINITY_DN61786_c1_g1	0	0	0	0.91	0	0.9		TRINITY_DN54978_c4_g5	0.11	0.21	0.04	0	0		TRINITY_DN53789_c0_g1	4.97	6.25	6.57	3.61	1.5	2.5		TRINITY_DN43522_c0_g1	408.02	435.11	395.96	245.11	254.55	260.7
TRINITY_DN50717_c0_g1	3.66	0.5	2.2	0	0.55	0.24		TRINITY_DN58821_c0_g1	0.29	2.09	5.97	7.37	6.39		TRINITY_DN63546_c2_g12	36.37	48.3	26.73	26.02	16.08	8.63		TRINITY_DN59541_c0_g1	5.32	4.19	4.1	10.11	7.55	10.62
TRINITY_DN60282_c0_g1	0.72	0.32	1.31	0.26	0.34	0.25		TRINITY_DN37547_c0_g1	0	2.26	11.62	14.3	9.57		TRINITY_DN58482_c4_g1	14.02	12.25	14.97	18.87	15.91	19.89		TRINITY_DN54634_c2_g1	41.48	57.1	58.12	16.16	23.95	27.46
TRINITY_DN1831_c0_g1	3.62	2.65	3.84	0	0.89	0.35		TRINITY_DN36697_c0_g1	4.33	6.79	16.99	16.92	14.11		TRINITY_DN52121_c0_g1	1.16	1.41	0.86	0.5	0.46	0.49		TRINITY_DN56852_c2_g2	52.85	62.51	55.37	102.67	83	78.08
TRINITY_DN50845_c0_g1	3.3	3.1	3.71	0.11	1.38	1.2		TRINITY_DN61853_c0_g1	0	0	2.21	0.9	2.48		TRINITY_DN26155_c0_g1	249.23	260.85	260.42	172.56	165.32	90.88		TRINITY_DN62219_c2_g1	177.4	194.36	215.58	255.39	291	299.97
TRINITY_DN36153_c1_g1	0.4	0	0	2.26	0.9	1.66		TRINITY_DN45246_c0_g1	0.54	0.15	0.04	0.09	0.04		TRINITY_DN55888_c0_g1	92.64	56.91	48.19	30.96	44.82	41.62		TRINITY_DN62013_c1_g1	2.35	1.94	2.25	5.07	6.82	4.24
TRINITY_DN37536_c0_g1	14.31	11.19	14.57	0.93	4.64	6.61		TRINITY_DN67692_c0_g1	0	0.07	0.29	0.27	0.58		TRINITY_DN51006_c0_g2	18.2	16.95	23.63	0	0	0		TRINITY_DN54115_c0_g1	6.1	5.83	6.03	3.5	3.41	3.11
TRINITY_DN60411_c0_g1	5.99	10.22	6.21	0.81	4.62	3.15		TRINITY_DN63679_c0_g1	2.86	4.76	15.52	18.4	9.46		TRINITY_DN23113_c0_g1	76.24	120.51	80.19	56.47	41.56	69.94		TRINITY_DN62334_c0_g1	18.49	12.7	15.9	29.17	19.99	24.81
TRINITY_DN61065_c1_g1	4.78	2.33	5.36	0.33	2.07	1.29		TRINITY_DN60988_c0_g1	24.76	44.08	62.23	56.99	64.5		TRINITY_DN37672_c1_g1	34.14	53.22	58.24	38.86	17.53	27.83		TRINITY_DN62474_c1_g5	905.22	1085.72	906.43	585.69	635.17	607.38
TRINITY_DN54682_c0_g1	21.82	11.18	17.53	24.36	75.2	28.6		TRINITY_DN84320_c0_g1	0.18	0.08	0.02	0.05	0.04		TRINITY_DN62345_c0_g1	5.27	4.4	3.43	2.7	3.04	1.83		TRINITY_DN62337_c1_g1	63.17	62.21	66.81	43.39	36.11	42.63
TRINITY_DN54163_c0_g1	11.37	3.95	2.78	0.18	2.09	1.13		TRINITY_DN62000_c0_g6	0	0	0.24	0.42	0.25		TRINITY_DN59243_c0_g3	0.67	0.55	1.69	1.67	2.87	1.96		TRINITY_DN57363_c1_g1	5.23	5.5	6.61	10.73	6.55	12.96
TRINITY_DN57708_c0_g1	26.66	14.23	28.37	4.11	14.43	11.38		TRINITY_DN53128_c0_g1	4.57	5.04	2.64	3.08	2.41		TRINITY_DN59006_c5_g9	0.67	1.85	1.86	0	0	0		TRINITY_DN54085_c0_g1	22.55	26.12	21.34	14.99	13.17	14.49
TRINITY_DN54922_c0_g1	5.99	4.26	5.96	0.45	2.9	2		TRINITY_DN19329_c0_g1	1.33	0.31	0.14	0.14	0.21		TRINITY_DN60943_c5_g4	6.04	8.43	9.41	36.87	46.81	53.26		TRINITY_DN59949_c0_g3	26.12	28.58	24.62	41.98	33.75	39.55
TRINITY_DN59706_c0_g1	18.71	20.21	13.17	11.57	11.46	9.81		TRINITY_DN57101_c1_g2	0.07	1.34	0.07	0	0.07		TRINITY_DN58804_c6_g5	0.11	0	0.45	4.4	0.64	0.92		TRINITY_DN56737_c2_g1	12.81	12.97	15.28	23.71	18.97	20.37
TRINITY_DN60382_c0_g1	0.06	0.22	0.2	0	0	0		TRINITY_DN47705_c0_g1	0	0.02	0.17	0.68	0.4		TRINITY_DN63698_c0_g1	1.29	0.76	1.39	2.4	2.42	3.84		TRINITY_DN54293_c1_g5	11.75	10.65	9.11	28.28	14.74	23.36
TRINITY_DN61901_c2_g1	0.71	0.59	0.72	1.65	1.43	2.48		TRINITY_DN42677_c0_g1	0.32	0.07	0.05	0.02	0.05		TRINITY_DN55717_c9_g8	2.69	2.54	3.79	4.81	6.51	6.1		TRINITY_DN62464_c0_g1	4.52	16.49	13.17	0	0	0
TRINITY_DN63003_c0_g2	6.23	4.34	6.95	14.01	10.87	7.24		TRINITY_DN60159_c2_g2	0.1	0.18	0.78	0.55	0.7		TRINITY_DN60505_c0_g1	3.79	4.07	3.27	2.47	2.02	3		TRINITY_DN57631_c0_g2	14.69	8.81	5.4	43.95	21.19	35.47
TRINITY_DN59819_c0_g1	3.22	1.28	4.12	0.15	1.44	0.28		TRINITY_DN56757_c194_g6	0	0.24	2.01	2.6	0.66		TRINITY_DN61014_c0_g2	3.32	1.01	0.59	1.3	1.07	1.39		TRINITY_DN59442_c0_g1	3.14	3.08	2.77	5.4	4.69	5.07
TRINITY_DN50924_c0_g3	3.47	3	3.91	0.13	1.16	1.43		TRINITY_DN52465_c0_g1	0	0.07	0.46	0.62	0.39		TRINITY_DN53874_c0_g1	1.64	1.83	2.82	0.94	0.68	1.01		TRINITY_DN63285_c0_g2	27.11	28.39	29.57	17.28	17.97	17.14
TRINITY_DN63546_c2_g4	0	0	0	0.92	2.87	0.98		TRINITY_DN163100_c0_g1	7.92	2.22	1.48	1.51	1.78		TRINITY_DN63625_c7_g1	0	0	0	1.79	2.93	2.8		TRINITY_DN62033_c0_g1	2.53	2.2	2.88	4.63	4.17	6.33
TRINITY_DN61855_c4_g1	9.51	12.24	14.51	25.35	20.12	12.79		TRINITY_DN10854_c0_g1	0.6	0.08	0.06	0.08	0.04		TRINITY_DN56213_c9_g6	8.5	10.04	8.26	7.42	4.8	4.95		TRINITY_DN59835_c5_g1	12.99	12.51	11.43	9.98	8.65	11.31
TRINITY_DN450_c0_g1	1.44	1.68	2.29	0.06	0.8	0.43		TRINITY_DN62526_c4_g1	0.09	0.73	0.42	0.39	0.39		TRINITY_DN53172_c0_g1	8.85	9.55	7.12	4.65	4.53	6.81		TRINITY_DN51150_c1_g3	10.31	10.45	12.79	17.16	16.94	15.71
TRINITY_DN57916_c0_g1	5.49	3.02	4.13	0.16	1.44	1.68		TRINITY_DN47753_c0_g1	0.29	0.97	3.05	2.5	2.71		TRINITY_DN62337_c0_g1	7.18	8.73	7.03	3.06	4.84	4.6		TRINITY_DN51745_c0_g1	5.97	4.86	7.87	2.63	1.95	2.64
TRINITY_DN52404_c0_g1	2.05	1.38	0.88	0.19	0.55	0.74		TRINITY_DN39007_c0_g1	1.65	0.28	0.18	0.21	0.27		TRINITY_DN46956_c0_g1	10.31	12.4	13.33	2.54	0.82	9.37		TRINITY_DN50789_c0_g1	34.63	38.01	31.39	21.06	21.49	19.98
TRINITY_DN81473_c0_g1	0	6.13	32.18	0	0	0		TRINITY_DN51933_c0_g1	11.03	6.05	2.22	4.38	3.86		TRINITY_DN93710_c0_g1	0	0	0	3.22	3.76	0.3		TRINITY_DN51097_c0_g2	10.52	10.65	12.22	16.49	16.99	16.35
TRINITY_DN61833_c0_g1	2.78	2.53	2.72	2.62	1.62	1.22		TRINITY_DN48418_c0_g1	1.37	1.67	0.51	0.17	0		TRINITY_DN57241_c0_g1	6.65	7.79	4.93	3.4	2.68	4.98		TRINITY_DN129355_c0_g1	0	0	0	8.12	2.95	6.06
TRINITY_DN57597_c4_g3	1.68	1.12	1.29	3.4	2.72	3.23		TRINITY_DN63759_c6_g3	0.09	0	0.29	3.53	1.29		TRINITY_DN43724_c0_g1	0	0	0.05	0.56	0.35	0.4		TRINITY_DN57838_c3_g1	13.78	10.61	10.92	20.32	23.38	22.23
TRINITY_DN54321_c3_g2	2.15	2.1	0.99	0.26	0.44	0.41		TRINITY_DN63620_c4_g1	4.94	6.37	1.97	1.18	3.5		TRINITY_DN57591_c0_g3	4.55	5.58	5.74	10.34	14.91	12.43		TRINITY_DN48895_c0_g1	7.86	7.85	9.01	14.17	11.62	12.99
TRINITY_DN55376_c1_g1	76.27	23.17	42.63	0.67	11.88	4.22		TRINITY_DN42754_c0_g1	0.77	0.73	0.13	0	0.13		TRINITY_DN59236_c0_g1	1.49	1.65	1.4	0.38	0.84	0.94		TRINITY_DN55578_c15_g8	0	0	0	3.79	1.88	3.16
TRINITY_DN40465_c0_g1	2.6	0	2.46	13.74	9.04	9.16		TRINITY_DN61836_c0_g1	8.26	16.18	37.71	33.41	20.13		TRINITY_DN148693_c0_g1	15.07	9.83	8.72	16.44	39.35	31.01		TRINITY_DN59372_c4_g1	149.86	122.72	122.72	270.65	186.81	205.44
TRINITY_DN105056_c0_g1	7.48	6.01	9.62	0.43	2.66	3.53		TRINITY_DN29212_c0_g1	3.03	0.96	0.46	0.47	0.6		TRINITY_DN50198_c0_g1	31.25	19.6	19.24	33.56	43.39	38.23		TRINITY_DN56620_c7_g2	13.9	12.24	9.9	2.57	1.2	4.5
TRINITY_DN58858_c3_g2	4.24	8.58	9.32	1.05	2.88	3.38		TRINITY_DN56500_c0_g1	7.16	13.71	23.51	22.54	17.58		TRINITY_DN63261_c1_g2	0.36	0.77	0.88	0.31	0.15	0.27		TRINITY_DN57146_c2_g2	12.75	13.52	12.84	21.61	17.81	20.47
TRINITY_DN62843_c0_g1	8.32	4.19	7.98	1.41	4.71	4.01		TRINITY_DN49795_c0_g1	0	0	0.82	0.3	0.12		TRINITY_DN47038_c0_g1	0.43	0.56	1.09	1.43	1.42	1.63		TRINITY_DN56087_c0_g1	0	0	0.23	3.49	14.45	4.46
TRINITY_DN58384_c3_g2	1.03	0.8	0.82	0.11	0.48	0.41		TRINITY_DN31035_c0_g1	15.16	11.63	3.95	5.4	2.31		TRINITY_DN58049_c2_g2	9.66	9.09	16.8	19.31	16.4	25.24		TRINITY_DN51130_c0_g1	15.19	17.4	14.7	9.43	7.7	8.84
TRINITY_DN57309_c2_g4	0.04	0.71	0.08	1.43	2.48	1.63		TRINITY_DN60459_c9_g2	23.89	17.61	3.37	1.78	3.23		TRINITY_DN59140_c0_g1	3.92	2.11	3.27	3.44	2.81	3.25		TRINITY_DN59034_c0_g1	11.03	9.39	10.18	16.86	14.22	14.43
TRINITY_DN63786_c0_g1	2.25	2.16	2.4	4.45	3.16	3.75		TRINITY_DN48598_c1_g1	0	0.05	0.21	0.74	0.31		TRINITY_DN61653_c3_g2	5.07	2.81	3.04	3.62	3.28	7.44		TRINITY_DN56054_c0_g1	24.26	26.21	28.34	43.77	33.92	36.86
TRINITY_DN120198_c0_g1	3.79	1.22	2.11	0.32	1.15	0.94		TRINITY_DN55358_c0_g2	0.03	0.09	0.26	0.37	0.37		TRINITY_DN62029_c0_g2	0.21	0.23	0.26	0.14	0.14	0.12		TRINITY_DN59302_c1_g1	9.83	11.14	10.67	16.62	14.22	16.17
TRINITY_DN58578_c0_g1	6.77	4.08	5.44	0.43	2.1	2.25		TRINITY_DN64106_c5_g1	8.03	2.4	1.89	1.83	2.87		TRINITY_DN57852_c0_g2	1.41	0	0.52	2.33	3.84	2.8		TRINITY_DN63419_c0_g1	8.71	8.58	11.03	8.91	7.38	7.86
TRINITY_DN57530_c0_g1	33.32	30.96	32.26	42.86	56.13	54.57		TRINITY_DN30180_c0_g1	0	0.08	0.81	0.37	0.64		TRINITY_DN60169_c0_g1	5.25	7.65	6.15	3.63	3.32	5.3		TRINITY_DN55654_c1_g1	5.87	6.6	8.26	3.5	3.44	2.85
TRINITY_DN57931_c4_g2	3.48	2.84	3.14	4.36	7.62	7.82		TRINITY_DN42914_c0_g1	1.88	1.36	0.6	0.47	0.15		TRINITY_DN60409_c4_g1	3.25	3.02	3.39	1.81	2.43	3.13		TRINITY_DN52823_c1_g1	52.38	24.65	27.12	115.23	59.28	96.18
TRINITY_DN51233_c0_g1	4.13	3.37	4.79	0.11	1.6	1.38		TRINITY_DN55987_c3_g1	199.89	157.79	121.66	112.51	51.92		TRINITY_DN61306_c1_g1	1.31	1.09	1.6	1.88	2.38	3.19		TRINITY_DN49048_c0_g1	42.83	32.95	33.93	15.59	19.41	21.41
TRINITY_DN103383_c0_g1	21.86	14.54	13.75	0.7	5.21	7.15		TRINITY_DN63123_c2_g1	728.58	816.42	618.13	352.03	734.4		TRINITY_DN45259_c0_g2	6.3	3.84	9.77	0.42	1.96	0.92		TRINITY_DN60857_c0_g1	598.86	700.86	551.03	996.3	849.58	869.64
TRINITY_DN91271_c0_g1	5.56	2.96	4.99	2.21	1.89	0.89		TRINITY_DN60793_c2_g4	0.54	1.31	3.76	3.84	4.14		TRINITY_DN61404_c1_g1	9.87	7.97	7.64	3.6	5.95	6.07		TRINITY_DN61454_c7_g2	15.25	13.51	14.45	23.88	19.19	19.79
TRINITY_DN43422_c1_g2	0	0	0	7.59	2.64	1.62		TRINITY_DN57548_c4_g2	0	0.07	0.65	0.46	0.25		TRINITY_DN62279_c0_g2	20.77	19.44	10.22	6.65	7.04	7.29		TRINITY_DN63474_c2_g3	107.6	110.62	190.89	187.38	311.1	203.04
TRINITY_DN7560_c0_g1	19.8	13.08	19.46	1.04	7.24	7.52		TRINITY_DN51679_c0_g1	0.91	4.09	0	0	0		TRINITY_DN57711_c1_g1	3.76	4.9	4.23	3.26	2.95	2.14		TRINITY_DN61059_c0_g1	12.74	15.44	12.72	7.91	8.79	6.78
TRINITY_DN6787_c0_g1	95.01	107.66	94.66	65.6	55.8	59.2		TRINITY_DN58040_c0_g2	4.61	4.46	1.03	1.09	1.61		TRINITY_DN42153_c0_g1	320.05	260.21	253.75	473.17	362.32	454.12		TRINITY_DN56904_c0_g1	42.34	38.89	48.31	85.62	55.92	69.88
TRINITY_DN63429_c1_g2	3.66	8.47	0.66	1.07	0.4	0.77		TRINITY_DN53683_c0_g1	0	0	2.18	2.74	2.38		TRINITY_DN54095_c2_g1	0	0.52	0	16.01	15.03	28.12		TRINITY_DN58049_c2_g2	9.43	8.54	9.31	18.07	11.46	17.4
TRINITY_DN56006_c0_g1	3.57	2.46	2.67	0.15	1.48	0.9		TRINITY_DN55996_c0_g1	2.02	2.58	5.43	8.62	4.49		TRINITY_DN54368_c1_g1	12.16	12.73	6.27	5.24	4.29	2.58		TRINITY_DN54399_c0_g1	2.91	0.9	0.81	8.15	9.04	6.88
TRINITY_DN61711_c0_g1	7	3.8	4.02	8.17	10.09	8.56		TRINITY_DN52632_c0_g1	0	0.04	0.25	0.18	0.21		TRINITY_DN59413_c2_g6	1.47	1.49	0.79	0.37	0.44	0.78		TRINITY_DN49978_c0_g1	38.45	43.09	39.35	27.09	23.97	22.85
TRINITY_DN48601_c0_g1	0.26	0.25	0.25	0.8	0.81	0.53		TRINITY_DN62901_c1_g1	0.03	0.09	0.58	0.4	0.27		TRINITY_DN62767_c8_g1	44.2	36.62	49.56	25.35	29.57	23.67		TRINITY_DN61727_c4_g1	1.07	1.02	0.98	2.08	1.58	2.44
TRINITY_DN63603_c1_g2	0.48	0.19	0	2.32	1.5	1.42		TRINITY_DN62743_c1_g2	2.96	3.59	2.83	2.9	2.44		TRINITY_DN101787_c0_g1	3.79	4.04	3.2	2.3	0.81	1.08		TRINITY_DN60066_c0_g1	3.89	3.84	3.44	5.97	5.07	5.85
TRINITY_DN61320_c0_g2	8.88	9.28	6.65	15.18	16.83	11.67		TRINITY_DN55065_c0_g1	2.78	0.48	0.39	0.26	0.46		TRINITY_DN46829_c0_g2	0.82	0.3	0.26	0.09	0.08	0.15		TRINITY_DN59883_c8_g2	3.25	3.52	5.27	0.58	0.42	0.9
TRINITY_DN59761_c6_g2	53.93	99.79	30.4	18.68	24.28	63		TRINITY_DN24254_c0_g1	7.69	22.08	2.9	0	0		TRINITY_DN59951_c3_g1	3.01	3.54	4.04	2.88	2.55	3.05		TRINITY_DN58060_c1_g1	52.63	43.18	43.19	63.04	73.2	72.33
TRINITY_DN59075_c0_g1	4.88	2.69	3.93	0.3	1.89	1.77		TRINITY_DN169026_c0_g1	15.1	4.9	2.29	1.56	0		TRINITY_DN81999_c0_g1	0	0	0	3.86	1.51	1.44		TRINITY_DN55336_c0_g1	10.95	14.61	11.36	29.36	18.16	24.78
TRINITY_DN61026_c0_g1	2.54	1.59	5.03	2.04	1.26	1.42		TRINITY_DN61710_c4_g2	0	0	0.02	0.1	0.05		TRINITY_DN60536_c1_g1	0.58	0.58	0.91	1.25	0.9	2.14		TRINITY_DN51140_c0_g1	4.41	7.08	4.79	16.76	12.44	17.13
TRINITY_DN54684_c0_g1	9.28	10.54	12.98	23.02	16.75	18.59		TRINITY_DN32640_c1_g2	3.97	4.17	20.33	23.1	17.29		TRINITY_DN52597_c0_g1	3.47	3.54	2.69	1.45	1.87	1.98		TRINITY_DN47727_c0_g1	0	0	0	5.7	2.21	3.89
TRINITY_DN30171_c0_g1	7.17	3.68	3.84	0	1.37	1.26		TRINITY_DN59476_c4_g1	0	0	0.6	8.59	27.87		TRINITY_DN60490_c0_g1	5.24	3.53	3.71	3.89	3.27	5.59		TRINITY_DN49450_c0_g2	51.36	36.79	22.09	97.96	92.17	81.14
TRINITY_DN56280_c5_g1	3.64	3.49	3.6	2.3	2.34	2.79		TRINITY_DN43767_c0_g1	12.08	19.08	1.46	5.34	6.69		TRINITY_DN55216_c8_g2	7.37	5.84	8.48	5.71	4.21	6.89		TRINITY_DN56442_c0_g1	3.9	4.24	5.85	12.24	8.82	8.11
TRINITY_DN61944_c0_g1	4.84	3.02	4.1	0.59	2.21	2		TRINITY_DN106595_c0_g1	0	0	0.3	0.15	0.52		TRINITY_DN53666_c3_g2	8.06	8	11.02	17.45	13.06	13.43		TRINITY_DN58219_c1_g1	50.75	37.3	45.5	62.86	62.63	74.72
TRINITY_DN57279_c1_g2	13.96	10.66	10.99	19.73	24.84	16.05		TRINITY_DN61865_c1_g1	9.19	12.15	16.72	19.71	14.3		TRINITY_DN48513_c0_g1	0.51	0.26	0.35	1.92	1.65	2.79		TRINITY_DN60281_c2_g5	7.64	9.58	7.95	12.69	11.68	11.73
TRINITY_DN53150_c2_g1	1.46	1.93	2.03	0.26	0.56	0.83		TRINITY_DN4713_c0_g1	0	0	0.09	0.42	0.19		TRINITY_DN61812_c1_g1	1.21	1.32	1.39	0.94	0.75	1		TRINITY_DN46282_c0_g1	49.25	52.24	58.69	100.01	70.92	85.87
TRINITY_DN59780_c0_g1	0.01	0	0.02	0.11	0.14	0.11		TRINITY_DN192_c0_g1	0.88	0.39	0.2	0.2	0.24		TRINITY_DN56588_c0_g2	0.71	0.62	0.59	0.34	0.31	0.39		TRINITY_DN58255_c0_g1	7.44	7.72	10.24	16.72	14.19	12.32
TRINITY_DN48283_c0_g1	135.05	130.92	109.21	85.76	66.29	60.85		TRINITY_DN57557_c5_g1	0.66	1.87	0.4	0.08	0.4		TRINITY_DN61662_c0_g3	4.01	4.96	5.52	2.74	1.05	0.39		TRINITY_DN52300_c0_g1	9.58	8.46	9.64	15.08	12.46	14.6
TRINITY_DN58562_c3_g1	31.69	13.33	35.55	0.78	8.03	4.88		TRINITY_DN54384_c0_g2	0	0	2.64	1.62	0.81		TRINITY_DN56605_c0_g4	0	0.38	1.02	2.35	3.5	3.6		TRINITY_DN57675_c0_g1	6.11	6.85	5.88	10.49	10.26	11.84
TRINITY_DN53353_c0_g1	2.15	1.45	1.69	0.08	0.67	0.72		TRINITY_DN51770_c0_g2	0.04	0.08	0.38	0.82	0.61		TRINITY_DN55230_c0_g1	5.19	5.54	5.29	9.22	8.11	8.22		TRINITY_DN63544_c0_g1	4.16	3.44	3.75	7.56	5.68	5.87
TRINITY_DN48656_c1_g1	83.69	81.97	114.53	14.92	44.17	55.32		TRINITY_DN60460_c4_g7	0.64	1.22	3.04	2.53	4.5		TRINITY_DN145785_c0_g1	0	0	0	0.84	0.97	0.95		TRINITY_DN63439_c0_g1	7.78	6.37	7.01	11.65	10.37	10.58
TRINITY_DN62252_c0_g1	6.69	9.33	3.94	3.13	4.52	3.47		TRINITY_DN61970_c1_g2	4.43	4.6	11.24	28.15	33.98		TRINITY_DN61766_c1_g3	2.8	5.23	3.49	8.89	11.39	11.55		TRINITY_DN64105_c1_g1	25.11	8.8	21.86	4.05	4.12	4.08
TRINITY_DN60971_c0_g1	5.07	5.36	3.5	7.9	9.55	9.39		TRINITY_DN62780_c0_g2	0.39	0.34	0.07	0.18	0.07		TRINITY_DN62471_c0_g1	6.46	5.11	6.55	7.88	9.89	11.57		TRINITY_DN58788_c0_g1	6.6	7.05	6.42	12.76	9	11.74
TRINITY_DN62477_c4_g2	0.29	0.09	0	0.62	0.94	1.51		TRINITY_DN15556_c0_g1	0.54	1.66	0.4	0.25	0.32		TRINITY_DN52237_c0_g1	4.98	4.01	8.62	12.83	11.9	9.79		TRINITY_DN62854_c5_g1	50.9	56.82	51.3	25.59	25.93	24.55
TRINITY_DN60761_c0_g2	31.12	40.88	19.49	11.2	16.11	21.05		TRINITY_DN63625_c9_g2	0	0	7.84	3.57	1.56		TRINITY_DN143365_c0_g1	0	0	0	2.98	1.31	3.31		TRINITY_DN16288_c0_g1	13.35	15.37	16.05	29.08	25.49	25.76
TRINITY_DN62123_c2_g2	100.18	31.34	186.86	48.62	16.38	9.04		TRINITY_DN62814_c6_g1	9.53	15.13	2.91	4.46	3.75		TRINITY_DN22113_c0_g1	0	0	0	0.28	0.24	0.29		TRINITY_DN48597_c0_g1	9.53	11.23	11.38	19.14	19.42	27.03
TRINITY_DN61814_c0_g5	0.62	0.54	0.69	0	0.21	0.14		TRINITY_DN57318_c2_g1	148.31	9.79	9.01	11.85	7.1		TRINITY_DN49283_c0_g1	0.32	0.51	0.6	0.06	0	0		TRINITY_DN62151_c2_g1	30.59	24.51	35.91	37.44	42.19	45.73
TRINITY_DN8257_c0_g1	24.37	18.02	20.21	1.25	9.2	9		TRINITY_DN75589_c0_g1	3.23	4.69	0.3	0	1.17		TRINITY_DN58965_c2_g1	11.02	0.89	2.4	6	4.02	4.76		TRINITY_DN61490_c0_g3	4.82	4.75	6.12	8.56	8.04	8.67
TRINITY_DN45628_c0_g2	5.92	3.02	5.25	0.29	2.08	1.92		TRINITY_DN55642_c0_g1	0.7	0.18	0.08	0.06	0.17		TRINITY_DN58348_c2_g2	44.75	41.33	45.08	10.48	24.31	0		TRINITY_DN54161_c0_g1	7.28	6.51	7.27	11.14	9.89	9.94
TRINITY_DN61954_c0_g1	66.54	85.89	134.45	62.27	68.74	49.9		TRINITY_DN108049_c0_g1	0.11	0.05	0	0	0		TRINITY_DN55110_c0_g1	0.13	0.14	0.13	0	0	0.03		TRINITY_DN63077_c1_g3	3.55	2.78	3.34	6.69	5.23	7.31
TRINITY_DN58935_c3_g1	2.57	1.74	2.4	0.17	1.1	0.95		TRINITY_DN50266_c0_g2	0.94	0.45	0	0	0		TRINITY_DN59742_c0_g1	24.67	26.7	21.14	11.72	19.91	18.98		TRINITY_DN53029_c0_g1	10.56	11.05	10.65	6.62	6.12	5.86
TRINITY_DN59225_c0_g1	6.78	4.39	3.84	0.34	2.59	1.78		TRINITY_DN64097_c3_g4	30.37	41.38	76.08	185.7	74.43		TRINITY_DN61691_c2_g2	0.62	2.03	0	6.42	12.36	5.75		TRINITY_DN61415_c0_g1	36.31	39.05	43.45	70.14	59.27	49.87
TRINITY_DN59111_c0_g2	0.98	1.91	0.74	0.16	0.7	0.31		TRINITY_DN39687_c0_g1	0	0	0.78	0.14	0.21		TRINITY_DN63391_c5_g1	0.58	0	0	0.24	144.83	0.22		TRINITY_DN61187_c1_g1	1.25	3.15	1.1	2.25	3.02	3.1
TRINITY_DN58349_c0_g2	18.9	19.35	19.48	17.01	20.51	17.84		TRINITY_DN25706_c0_g1	0	0	2.1	0.86	0.41		TRINITY_DN46600_c0_g1	27.53	25.7	20.61	15.88	22.45	15.09		TRINITY_DN56726_c0_g1	8.6	12.98	10.67	5.95	3.89	4.34
TRINITY_DN146080_c0_g1	6.87	6.23	7.78	0.49	3.37	2.86		TRINITY_DN24353_c0_g1	0	0	0.44	0.13	0.29		TRINITY_DN57662_c3_g1	0.06	0	0.16	0.67	0.76	0.53		TRINITY_DN48729_c0_g2	38.3	39.86	39.26	25.84	25.93	21.73
TRINITY_DN57097_c0_g1	0.12	0.11	0.15	0.43	0.27	0.39		TRINITY_DN47700_c0_g1	36.69	21.33	28.56	28.24	30.16		TRINITY_DN62076_c8_g1	14.71	18.79	9.76	9.99	1.58	4.08		TRINITY_DN57715_c3_g2	2.87	2.86	2.54	4.96	5.29	4.61
TRINITY_DN55728_c2_g3	2.78	1.82	0.48	7.02	3.86	9.66		TRINITY_DN62957_c1_g1	139.56	138.23	82.66	83.53	71.84		TRINITY_DN28070_c0_g1	6	2.6	11.42	14.59	30.38	23.38		TRINITY_DN52685_c0_g1	10.83	13.34	14.33	3.29	4.95	4.8
TRINITY_DN54938_c0_g2	13.49	10.05	12.76	0.75	4.32	6.04		TRINITY_DN50986_c1_g2	2.44	2.93	17.12	20.05	4.69		TRINITY_DN52153_c0_g2	4.14	6.1	5.46	16.5	11.69	13.34		TRINITY_DN60415_c0_g8	20.6	18.06	23.15	35.09	26.84	28.8
TRINITY_DN56468_c0_g1	7.35	4.14	8.72	1.67	4.26	3.98		TRINITY_DN58334_c0_g1	0.05	0.05	0.4	0.16	0.33		TRINITY_DN54312_c0_g1	4.67	5.82	4.38	2.8	2.57	3.63		TRINITY_DN64110_c4_g1	2.27	0.45	1.09	8.91	5.94	7.25
TRINITY_DN63616_c0_g1	4.47	1.98	2.66	0.16	1.14	1.06		TRINITY_DN57326_c1_g1	0.14	0.65	0.12	0.05	0.1		TRINITY_DN63414_c0_g1	0.67	0.57	1.28	14.12	0.88	1.2		TRINITY_DN61039_c3_g2	1.41	6.95	1.5	9.24	5.87	3.92
TRINITY_DN61222_c1_g1	56.95	62.77	83.66	53.54	43.59	41.72		TRINITY_DN48499_c1_g1	1.28	0.43	3.13	5.39	2.46		TRINITY_DN59775_c0_g1	24.05	15.33	20.05	71.53	63.28	81.75		TRINITY_DN57584_c0_g1	3.59	4.79	4.76	9.11	7.98	7.13
TRINITY_DN60031_c0_g1	8.4	6.07	7.41	3.5	5.48	5.13		TRINITY_DN53919_c0_g1	0	0	0.19	0.04	0.07		TRINITY_DN60725_c8_g4	0	0.76	0.91	1.8	5.76	4.81		TRINITY_DN55932_c0_g1	95.25	102.99	109.19	93.79	80.72	72.5
TRINITY_DN63675_c0_g2	1.83	1.04	1.6	3.14	2.72	2.06		TRINITY_DN55849_c0_g1	0.59	0.71	0.16	0	0.14		TRINITY_DN42956_c0_g1	45.06	15.43	10.36	5.1	4.82	4.36		TRINITY_DN54944_c5_g1	4.49	2.46	1.97	8.84	6.24	9.3
TRINITY_DN60392_c1_g3	120.58	140.27	67.14	211.04	338.27	177.17		TRINITY_DN55313_c0_g2	0.08	0.42	1.21	2.6	1.29		TRINITY_DN56189_c8_g1	5.7	5.95	3.7	3.32	1.38	2.09		TRINITY_DN52339_c0_g1	0.72	1.3	0.58	4.3	3.68	2.68
TRINITY_DN51754_c0_g1	20.41	14.16	17.39	1	7.46	7.13		TRINITY_DN138562_c0_g1	0.15	0.09	0.6	0.56	0.56		TRINITY_DN32817_c0_g1	1.39	0.16	2.64	4.61	5.18	6.19		TRINITY_DN47509_c0_g1	1.18	0.19	0.09	5.45	5.89	5.74
TRINITY_DN46319_c0_g1	2.94	2.73	4.32	7.29	6.55	4.27		TRINITY_DN60825_c2_g4	0.68	0.24	0.19	0.06	0.1		TRINITY_DN53712_c0_g1	6.85	8.14	5.65	3.78	3.19	5.8		TRINITY_DN58942_c5_g1	11.72	11.16	13.04	16.95	17.77	17.7
TRINITY_DN61587_c0_g1	4.25	2.07	2.27	0.44	2.12	2.15		TRINITY_DN61333_c0_g1	1.88	2.89	5.49	9.75	9.95		TRINITY_DN63509_c2_g3	0	0	3	8.2	5.23	10.97		TRINITY_DN30555_c1_g2	39.04	31.04	42.1	61.45	50.93	64.72
TRINITY_DN56021_c0_g1	0.54	0.37	1.14	1.8	1.59	1.55		TRINITY_DN12825_c0_g1	4.65	0.8	0.3	0.1	0.8		TRINITY_DN59677_c1_g1	1.74	1.58	1.92	2.69	2.32	3.67		TRINITY_DN52265_c0_g1	18.39	15.49	15.38	9.3	9.4	9.18
TRINITY_DN4960_c0_g1	5.02	3.33	3.32	0.15	1.78	1.24		TRINITY_DN63670_c39_g1	22.97	46.6	114.07	129.91	75.62		TRINITY_DN58574_c1_g1	1.39	0.83	0.65	0.25	0.23	0.23		TRINITY_DN56342_c0_g1	210.58	238.17	236.33	347.86	269.59	401.23
TRINITY_DN61257_c4_g2	3.45	0.11	0.1	1.41	7.11	10.26		TRINITY_DN87940_c0_g1	0.82	0.1	0	0	0		TRINITY_DN49665_c0_g1	27.6	29.73	22.74	18.84	15.36	18.67		TRINITY_DN48352_c0_g2	6.4	9.28	7.97	2.1	2.55	3.27
TRINITY_DN58860_c1_g1	1481.82	1911.11	1618.37	1073.33	665.3	1219.84		TRINITY_DN41246_c0_g1	0.79	1.03	4.27	3.49	3.27		TRINITY_DN47078_c0_g1	0.92	0.17	0.37	0	0	0.06		TRINITY_DN60565_c0_g1	6.96	5.78	6.06	11.15	10.65	10.57
TRINITY_DN62434_c0_g1	0.48	0.46	0.49	0.16	0.26	0.32		TRINITY_DN60362_c4_g1	0.53	0.58	0.68	0.84	1.1		TRINITY_DN44722_c0_g1	5.02	3.43	5.6	13.29	6.62	6.75		TRINITY_DN116833_c0_g1	0	0	0	16.25	6.47	6.9
TRINITY_DN58582_c3_g2	5.08	1.55	2.98	0.17	0.8	1.64		TRINITY_DN60959_c1_g2	88.58	64.78	61.51	54.58	52.08		TRINITY_DN38684_c1_g1	0.64	2.01	3.59	0	0	0		TRINITY_DN36091_c0_g3	0.98	0.84	0.75	2.4	1.67	2.08
TRINITY_DN57824_c0_g1	0	0	0.04	0.47	0.16	0.19		TRINITY_DN51190_c0_g2	0	0	17.94	35.85	37.19		TRINITY_DN426_c0_g1	1.56	0.65	1.16	6.02	4.35	4.81		TRINITY_DN47640_c0_g1	21.55	17.6	20.88	34.27	29.46	41.47
TRINITY_DN58320_c0_g2	0.73	0.58	0.89	0.37	0.26	0.38		TRINITY_DN55983_c2_g1	10.61	82.26	0	6.4	4.94		TRINITY_DN52132_c0_g3	1.85	1.56	2	0.84	0.54	0.77		TRINITY_DN25918_c0_g1	145.99	156.75	182.41	55.81	78.76	76.73
TRINITY_DN62079_c4_g2	0.61	0.29	0.89	3.02	1.75	2.45		TRINITY_DN59647_c0_g3	32.81	26.71	20.43	22.56	24.42		TRINITY_DN62244_c2_g1	36.63	33.37	39.79	65.12	94.06	61.98		TRINITY_DN54321_c3_g1	5.4	5.17	8.53	12.48	8.62	9.92
TRINITY_DN55966_c0_g1	2.17	5.29	4.28	1.5	2.07	1.02		TRINITY_DN60701_c2_g1	0	0	0.03	0.01	0.03		TRINITY_DN62845_c3_g2	1.8	1.2	4.66	2.81	2.24	3.72		TRINITY_DN63565_c0_g1	6.47	7.38	7.95	9.6	21.55	28.32
TRINITY_DN63749_c4_g1	4.6	4.33	2.38	7.89	6	18.94		TRINITY_DN7204_c1_g1	0	0	10.14	4.15	6.93		TRINITY_DN57024_c2_g1	16.64	14.83	11.77	10.3	8.43	7.43		TRINITY_DN61737_c4_g1	25.35	23.44	23.62	17.34	13.19	15.85
TRINITY_DN56757_c182_g1	0.81	0.76	1.55	0.3	0.75	0.23		TRINITY_DN38337_c0_g1	3.83	0.42	0.23	0.48	0.39		TRINITY_DN30815_c0_g1	1.37	2.61	1.28	0	0	0.24		TRINITY_DN47059_c0_g1	4.33	3.77	3.42	6.92	6.15	6.05
TRINITY_DN39784_c0_g3	0.1	0.39	0.09	0.05	0	0		TRINITY_DN53031_c1_g1	0.07	0.04	0.21	0.36	0.27		TRINITY_DN58611_c4_g1	3.04	2.76	1.68	3.62	4.21	6.19		TRINITY_DN58416_c0_g1	11.01	9.24	13.23	23.12	17.52	18.86
TRINITY_DN54211_c1_g1	236.21	238.21	189.98	163.57	118.76	151.58		TRINITY_DN16288_c0_g1	8.15	5.44	2.61	3.43	3.87		TRINITY_DN52697_c0_g1	0.04	0.15	1.26	0	0.04	0		TRINITY_DN51075_c0_g2	12.97	11.51	13.02	25.13	17	20.32
TRINITY_DN19278_c0_g1	28.23	19.36	23.46	0.81	6.33	10.68		TRINITY_DN46010_c1_g3	2.09	0	11.61	24.6	9.8		TRINITY_DN63581_c0_g1	0.3	0.3	0.37	1.21	0.84	0.64		TRINITY_DN60614_c1_g1	1.48	1.12	1.4	3.09	2.19	2.62
TRINITY_DN57061_c1_g1	2.78	1.38	2.48	0.03	0.55	1.12		TRINITY_DN34438_c1_g1	0	0.88	4.33	4.44	4.03		TRINITY_DN55856_c0_g1	8.14	9.31	7.64	6.4	3.98	4.26		TRINITY_DN57301_c7_g1	15.01	9.75	13.11	37.01	39.26	25.88
TRINITY_DN55647_c0_g2	0.61	0.61	1.03	0.03	0.3	0.25		TRINITY_DN25322_c0_g1	4.94	1.31	0.48	0.98	0.7		TRINITY_DN54133_c0_g1	2.68	2.33	4.14	4.02	5.65	5.07		TRINITY_DN56308_c0_g1	59.86	73.94	39.23	132.27	130.93	134.79
TRINITY_DN47797_c0_g1	11.47	7.3	8.28	0.43	4.27	3.11		TRINITY_DN56110_c0_g1	7	7.06	3.55	5.14	5.46		TRINITY_DN54288_c0_g1	0.1	0.13	0.04	0.69	0.11	1.09		TRINITY_DN53970_c2_g1	14.96	20.5	11.52	34.51	53.83	48.42
TRINITY_DN88109_c0_g1	1.73	1.08	1.44	0	0.48	0.32		TRINITY_DN43003_c0_g1	0	0.12	0.73	0.68	0.47		TRINITY_DN60716_c3_g1	0.37	0.63	0.8	0.18	0	0.14		TRINITY_DN55578_c15_g11	5.42	5.17	4.6	2.26	1.88	2.3
TRINITY_DN101828_c0_g1	89.31	58.68	87.74	5.69	34.14	36.61		TRINITY_DN56483_c0_g1	0.02	1.5	0.04	0.02	0.38		TRINITY_DN37789_c0_g1	2.25	3.76	3.25	1.26	1.22	1.68		TRINITY_DN55912_c0_g1	85.51	68.84	94.77	190.98	158.06	228.17
TRINITY_DN62315_c3_g4	29.89	51.76	8.91	86.21	72.8	194.35		TRINITY_DN48844_c2_g1	7.54	1.94	1.13	0.9	1.89		TRINITY_DN60281_c2_g1	4.86	3.4	3.44	2.28	2.49	1.77		TRINITY_DN45360_c0_g1	9.94	7.21	8.54	31.02	15.23	20
TRINITY_DN52308_c0_g1	7.88	4.62	7.3	2.15	4.5	4.46		TRINITY_DN43754_c0_g1	0.47	1.23	4.08	2.91	2.58		TRINITY_DN60859_c2_g1	3.42	4.13	4.64	9.94	9.21	19.86		TRINITY_DN60807_c0_g1	414.13	483.97	394.38	252.43	289	267.36
TRINITY_DN47738_c0_g1	1.58	3.97	3.47	0.02	3.96	0.33		TRINITY_DN56279_c0_g1	0.6	9.16	0.33	0.55	1.18		TRINITY_DN57983_c0_g4	0.24	0.19	0.1	0.07	0.05	0.02		TRINITY_DN58091_c2_g1	0.94	0.98	1.08	2.29	2.3	2.25
TRINITY_DN57844_c0_g1	15.79	12.56	6.07	26.93	24.1	33.08		TRINITY_DN55418_c0_g1	80.45	73.41	54.71	51.38	70.7		TRINITY_DN57569_c0_g1	2.86	3.65	2.24	1.19	1.09	2.26		TRINITY_DN58019_c11_g2	3.14	1.63	2.12	7.37	6.98	6.61
TRINITY_DN61995_c0_g1	214.9	152.1	191.42	309.61	239.51	283.33		TRINITY_DN46769_c0_g1	1.65	0.22	0.18	0.13	0.17		TRINITY_DN55951_c0_g3	8.53	10.37	6.06	4.51	4.97	6.3		TRINITY_DN64112_c3_g1	49.96	48.57	60.29	78.84	69.84	95.15
TRINITY_DN59216_c1_g1	6.56	4.95	5.97	0.25	2.43	2.08		TRINITY_DN47750_c0_g1	1.1	0.44	0.21	0.3	0.11		TRINITY_DN61257_c4_g1	7.57	6.62	6.26	3.99	5.58	4.22		TRINITY_DN168289_c0_g1	0	0	0	1.48	1.28	0.85
TRINITY_DN57951_c2_g1	3.35	3.93	6.21	11.92	6.42	6.44		TRINITY_DN49232_c0_g1	0.52	0.15	0.03	0.06	0.11		TRINITY_DN47480_c0_g1	4.42	2.17	0.78	0.39	0.22	0.22		TRINITY_DN59390_c1_g1	18.14	15.5	16.1	29.34	37.69	19.66
TRINITY_DN56482_c4_g1	135.61	91.76	146.5	209.52	242.62	156.74		TRINITY_DN45362_c0_g1	3.24	4.98	1.73	2.04	2.72		TRINITY_DN43474_c0_g1	0.24	0.16	0.22	0.62	0.83	0.83		TRINITY_DN61265_c0_g1	16.87	17.81	18.06	11.64	9.36	9.1
TRINITY_DN45114_c0_g1	7.49	5.16	7.16	0.3	2.94	2.5		TRINITY_DN58851_c0_g1	2.19	0.24	0.41	0.47	0.45		TRINITY_DN50740_c0_g1	0.15	0.29	0.49	1.25	0.87	1.22		TRINITY_DN62827_c0_g1	3.33	2.58	4.73	6.86	6.59	5.49
TRINITY_DN59832_c3_g1	1.21	1.38	1.28	7.74	5.74	3.82		TRINITY_DN52340_c0_g1	2.8	4.67	8.61	7.74	8.32		TRINITY_DN51770_c0_g1	0.21	0.22	0.79	2.72	2.03	3.06		TRINITY_DN52835_c0_g1	36.83	51.56	35.79	21.35	21.81	21.86
TRINITY_DN54545_c0_g1	6.42	6.14	6.39	0.42	2.87	3.14		TRINITY_DN43885_c0_g2	10.32	15.83	7.96	10.54	6.25		TRINITY_DN52788_c0_g1	11.39	13.52	10.63	7.78	6.67	9.2		TRINITY_DN58098_c3_g1	7.7	7.81	6.64	12.14	13.04	11.41
TRINITY_DN56389_c4_g1	9.48	10.7	10.32	7.64	5.12	5.43		TRINITY_DN56411_c0_g1	0.27	0.03	0.17	0.29	0.19		TRINITY_DN39384_c0_g1	9.36	6.02	11.21	11.6	19.49	15.35		TRINITY_DN61272_c6_g4	7.2	7.13	7.9	13.26	10.73	11.32
TRINITY_DN49213_c0_g1	157.13	54.14	129.02	4.07	30.54	43.26		TRINITY_DN60413_c1_g1	1.94	3	7.61	13.38	16.37		TRINITY_DN129355_c0_g1	0	0	0	1.6	1.6	1.03		TRINITY_DN60497_c0_g5	6.24	6.31	5.42	10.62	8.46	10.59
TRINITY_DN53105_c0_g1	12.16	11.13	10.78	0.97	3.82	6.49		TRINITY_DN51379_c0_g1	1.73	2.26	5.45	4.27	3.58		TRINITY_DN61801_c0_g1	42.9	52.55	36.1	28.62	22.96	39.1		TRINITY_DN48193_c0_g1	10.04	6.45	8.8	3.56	2.62	1.37
TRINITY_DN45444_c0_g3	0.04	0.04	0.06	0.19	0.2	0.21		TRINITY_DN48405_c0_g1	5.59	1.94	1.28	1.52	1.44		TRINITY_DN56042_c0_g1	1.47	1.71	1.82	4.47	2	4.4		TRINITY_DN62242_c1_g1	6.86	7.14	9.41	27.49	15.7	16.51
TRINITY_DN55669_c2_g1	1.08	0.64	0.81	0.05	0.19	0.43		TRINITY_DN50711_c1_g1	6.31	3.8	5.16	4.92	2.53		TRINITY_DN57297_c2_g6	1.05	1.97	2.58	3.19	7.58	6.86		TRINITY_DN58396_c1_g1	209.04	206.32	208.87	117.26	125.87	114.67
TRINITY_DN55502_c0_g1	28.03	15.52	22.23	1.32	11.94	8.04		TRINITY_DN47300_c0_g1	0	0	1.04	0.61	0.05		TRINITY_DN50419_c0_g1	16.75	20.5	13.47	9.78	7.04	15.2		TRINITY_DN62549_c0_g1	0.99	1.22	1.68	3.06	3	3.08
TRINITY_DN41033_c0_g1	9.92	5.41	9.83	1.48	7.52	5.82		TRINITY_DN31925_c0_g2	0.2	0.08	0.02	0.04	0.04		TRINITY_DN51237_c0_g1	1.05	0.39	0.47	0.2	0	0.12		TRINITY_DN55495_c5_g2	3.89	4.46	5.35	0.7	1.15	1.73
TRINITY_DN62835_c0_g1	1.46	1.44	1.33	0.52	0.82	0.89		TRINITY_DN52537_c0_g2	1.75	0.08	0.11	0.07	0.17		TRINITY_DN57977_c1_g1	5.9	5.51	5.5	6.72	9.24	15.3		TRINITY_DN62319_c1_g3	3.02	4	3.59	7.27	5.11	5.99
TRINITY_DN6520_c0_g1	0.33	1.52	1.4	3.97	5.61	4.25		TRINITY_DN60864_c3_g3	1948.94	2649.43	1589.22	2442.13	1731.06		TRINITY_DN60036_c0_g2	24.39	23.59	15.8	10.79	8.24	19.9		TRINITY_DN59339_c0_g1	1.15	1.17	1.94	3.42	4.27	3.24
TRINITY_DN7175_c0_g1	1.29	1.79	1.84	0.29	0.83	0.94		TRINITY_DN59220_c1_g1	1.14	1.02	1.88	2.13	3.06		TRINITY_DN54378_c0_g2	0.48	0	0.45	0	15.59	2.82		TRINITY_DN62894_c7_g1	7.09	5.35	6.73	13.47	10.77	14.17
TRINITY_DN61034_c0_g6	0	0	0	0.25	1.14	0.4		TRINITY_DN59906_c0_g2	0.25	0.58	1.34	1.38	1.62		TRINITY_DN40176_c0_g2	1.34	1.38	1.02	0.29	0.52	0.77		TRINITY_DN57966_c0_g1	8.58	9.05	4.22	20.17	17.4	11.68
TRINITY_DN43903_c0_g1	7.08	5.07	2.92	16.75	11.76	11.4		TRINITY_DN45292_c0_g1	0.66	0.35	0.2	0.1	0.15		TRINITY_DN56981_c1_g1	142.81	121.83	94.74	212.34	175.42	191.61		TRINITY_DN62972_c0_g1	5.32	5.14	3.63	1.97	1.16	0.67
TRINITY_DN45580_c0_g1	2.23	2.54	0	15.19	17.47	11.28		TRINITY_DN50519_c0_g1	2.79	1.86	0.98	1	1.33		TRINITY_DN57387_c1_g1	2.32	2.98	4.41	7.01	5.05	4.63		TRINITY_DN60215_c5_g3	0	0	0	1.61	1.56	0.83
TRINITY_DN57551_c1_g3	9.34	5.63	10.65	0.41	3.47	3.22		TRINITY_DN38099_c0_g1	10.31	36.99	0	0	0		TRINITY_DN53986_c0_g2	1.32	0	0.35	5.16	1.61	3.06		TRINITY_DN48568_c0_g1	8.65	8.8	7.43	17.75	11.69	16.73
TRINITY_DN58854_c1_g1	7.12	5.65	6.76	3.25	5.21	4.54		TRINITY_DN58499_c0_g5	0.63	0.36	0	0	0		TRINITY_DN60247_c2_g2	5.74	7.69	4.78	3.76	4.38	2.63		TRINITY_DN58308_c6_g1	17.26	10.25	10.62	22.09	22.32	29.44
TRINITY_DN56431_c3_g4	2.52	2.88	6.92	0	0.88	0		TRINITY_DN62654_c0_g3	0.99	3.92	13.98	7.81	8.27		TRINITY_DN56913_c4_g1	1.46	2.01	1.36	0.88	0.56	1.22		TRINITY_DN56370_c4_g2	6.09	2.8	5.38	0.92	1.53	0.9
TRINITY_DN41806_c0_g1	3	0.97	0.64	5.6	7.15	2.88		TRINITY_DN57971_c4_g2	0.3	0.31	0.66	1.46	1.39		TRINITY_DN52738_c0_g1	1.29	1.82	2.02	3.02	2.62	3.18		TRINITY_DN51551_c0_g1	19.04	17.76	17.3	11.3	10.25	11.58
TRINITY_DN59903_c0_g1	59.61	38.95	208.61	15.19	12.67	35.41		TRINITY_DN60113_c1_g7	1.91	0.31	0	0	0		TRINITY_DN60356_c2_g1	1.42	3.28	1.31	0.32	0.38	0.18		TRINITY_DN38666_c0_g1	87.38	109.4	174.63	399.19	301.45	640.98
TRINITY_DN56153_c5_g1	1.78	0.7	1.91	0.62	0.63	0.61		TRINITY_DN63579_c0_g3	0.38	0.52	0.75	0.7	1.32		TRINITY_DN35286_c0_g2	0	0	0	2.68	3.94	5.83		TRINITY_DN62146_c0_g1	18.23	30.2	24.84	9.4	11.57	11.77
TRINITY_DN60125_c0_g1	3.35	2.19	2.82	1.37	1.71	1.82		TRINITY_DN45720_c1_g1	5.42	2.63	0.97	1.98	0.93		TRINITY_DN54066_c0_g1	13.86	14.88	11.4	16.79	23.3	22.54		TRINITY_DN63537_c2_g1	3.65	1.95	4.06	7.31	7.73	8.92
TRINITY_DN25769_c0_g1	18.28	11.19	16.68	0.84	6.52	6.65		TRINITY_DN46010_c1_g1	37.11	22.21	14.35	11.87	14.26		TRINITY_DN2088_c0_g1	0	0	0	1.23	2.29	1.1		TRINITY_DN58239_c1_g3	17.63	17.16	16.64	10.85	9.89	10.7
TRINITY_DN55647_c0_g1	2.09	0.98	1.71	0	0.22	0.6		TRINITY_DN30853_c0_g1	14.42	7	4.52	5.68	6.16		TRINITY_DN47620_c0_g1	1.93	1.94	3.52	4.41	6.97	4.77		TRINITY_DN56011_c0_g1	11.64	9.35	12.59	17.57	14.37	17.9
TRINITY_DN24519_c0_g1	9.36	4.36	8.3	0.41	3.07	3.01		TRINITY_DN157193_c0_g1	3.09	0.37	0.41	0.18	0.36		TRINITY_DN50275_c1_g2	4.61	4.32	3.06	0.97	2.1	0.83		TRINITY_DN59592_c2_g1	2.78	3.53	2.38	5.72	5.77	5.85
TRINITY_DN15809_c1_g1	1.72	1.3	1.58	0	0.44	0.41		TRINITY_DN66693_c0_g1	9.69	4.56	3.22	3.5	3.05		TRINITY_DN37187_c1_g1	118.32	130.23	123.82	79.57	100.53	45.46		TRINITY_DN50535_c0_g1	25.38	29.52	25.98	24.88	26.59	23.4
TRINITY_DN58677_c2_g1	46.95	30.74	46.87	6.66	19.91	22.19		TRINITY_DN44767_c0_g1	0	0	1.19	1.21	1.12		TRINITY_DN57416_c0_g3	3.39	1.41	1.94	4.53	3.21	2.04		TRINITY_DN58507_c0_g1	9.75	0.47	0.61	1.32	1.14	1.92
TRINITY_DN51861_c0_g1	22.01	12.31	16.26	0.71	7.41	6.85		TRINITY_DN56954_c0_g2	0	0.04	0.22	0.14	0.16		TRINITY_DN55657_c0_g1	0.56	0.24	0.36	1.23	1.15	1.03		TRINITY_DN62654_c0_g1	14.26	10.22	15.89	17.96	17.84	18.82
TRINITY_DN56228_c2_g1	0.53	1.21	0.7	0.25	0.37	0.2		TRINITY_DN87067_c0_g1	0	0	0.75	1.53	1.41		TRINITY_DN54049_c5_g1	0.9	1.35	0.66	0.36	0.23	0.12		TRINITY_DN62175_c1_g1	1.4	2.84	1.38	4.52	5.16	5.02
TRINITY_DN52132_c0_g3	7.72	4.94	5.18	0.1	1.9	2.19		TRINITY_DN6404_c0_g1	0.58	0.27	0	0.08	0.08		TRINITY_DN62096_c0_g2	1.46	1.44	1.19	0.75	0.82	0.6		TRINITY_DN55965_c0_g2	1.3	2.45	1.58	0.92	0.8	1.01
TRINITY_DN47241_c1_g1	6.53	2.97	5.55	0.36	1.51	1.82		TRINITY_DN46555_c0_g1	0	0.04	0.22	0.15	0.26		TRINITY_DN61547_c0_g3	3.21	2.16	3.24	1.2	1.23	1.53		TRINITY_DN61333_c2_g4	10.22	12.57	10.24	5.11	5.39	5.18
TRINITY_DN56754_c2_g4	0	0.08	0	1.57	0	1.17		TRINITY_DN55225_c1_g1	61.78	63.13	34.45	57.61	31.03		TRINITY_DN57717_c1_g1	4.05	4.28	2.64	2.12	1.65	2.75		TRINITY_DN12092_c0_g1	0	0	0	9.17	1.33	8.85
TRINITY_DN51822_c0_g1	12.03	8.11	11.94	0.22	3.08	4.07		TRINITY_DN160581_c0_g1	0	0	1.73	0.89	1.62		TRINITY_DN61311_c1_g1	2.47	4.53	3.09	4.73	5.91	11.89		TRINITY_DN56936_c0_g1	10.37	11.96	10.89	7.13	5.82	8.15
TRINITY_DN38844_c0_g1	2.72	9.55	18.53	0.28	0	0.08		TRINITY_DN31530_c0_g1	0.02	0.02	0.15	0.16	0.11		TRINITY_DN61280_c1_g1	2.78	2.71	4.18	4.02	6.83	5.35		TRINITY_DN50296_c0_g1	57.09	60.98	48.23	31.42	32.75	32.07
TRINITY_DN57074_c1_g1	0.38	0.76	0.92	0.29	0.17	0.34		TRINITY_DN50260_c0_g1	8.12	1.75	0.97	0.99	1.62		TRINITY_DN61379_c2_g2	1.66	3.23	3.54	3.95	5.74	4.4		TRINITY_DN55082_c9_g1	31.81	30.96	27.24	3.26	0.9	7.08
TRINITY_DN57047_c1_g3	7.6	8.93	4.62	1.37	4.69	0.6		TRINITY_DN24538_c0_g2	0	0	0.15	0.15	0.07		TRINITY_DN58378_c0_g2	0	0	0	0.19	0.29	0.11		TRINITY_DN59457_c3_g1	33.16	57.52	49.03	89.96	91.41	103.87
TRINITY_DN46443_c0_g2	1.3	1.51	1.38	0	0.28	0.54		TRINITY_DN53644_c0_g2	0.02	0.03	0.17	0.13	0.13		TRINITY_DN60961_c6_g1	3.59	3.11	3.53	4.91	5.48	6.87		TRINITY_DN63877_c4_g1	12.44	7.61	8.79	18.08	23.03	18.55
TRINITY_DN63339_c0_g1	0.2	0.23	0.64	2.46	1.66	1.53		TRINITY_DN64097_c2_g2	15.6	26.42	41.35	148.74	53.96		TRINITY_DN40500_c0_g1	0.03	0.15	1.3	0	0.06	0		TRINITY_DN57142_c1_g1	3.68	3.86	3.07	8.04	5.76	6.07
TRINITY_DN60503_c0_g2	30.29	27.67	39.62	28.63	16.45	18.71		TRINITY_DN62711_c4_g1	9.71	5.67	1.94	3.63	4.26		TRINITY_DN63215_c0_g1	0.04	0.02	0.05	0.17	0.11	0.14		TRINITY_DN57699_c1_g3	44.05	81.12	53.89	4.21	9.27	13.98
TRINITY_DN60598_c2_g1	5.74	2.72	4.72	0.13	1.29	1.83		TRINITY_DN58979_c8_g2	0.7	0	3.1	7.64	2.37		TRINITY_DN52554_c0_g1	2.46	3.7	2.63	1.99	1.78	1.75		TRINITY_DN61882_c0_g1	1.73	2.05	2.3	3.68	3.27	3.71
TRINITY_DN38764_c0_g1	1.99	1.52	0.69	0	0	0		TRINITY_DN58957_c0_g1	36.61	51.14	26.93	38.3	17.25		TRINITY_DN37900_c0_g1	1.49	2.21	2.1	0	0.6	0.47		TRINITY_DN59721_c1_g3	10.45	5.71	4.77	8.74	14.6	9.77
TRINITY_DN63231_c0_g1	6.8	4.11	4.61	8.33	14.95	7.49		TRINITY_DN126586_c0_g1	5.76	3.71	0	0	1.19		TRINITY_DN57309_c0_g1	11.85	10.27	11.39	7.64	7.96	6.79		TRINITY_DN158195_c0_g1	0	0	0	1.07	0.87	0.97
TRINITY_DN35817_c0_g2	0.74	1.06	1.14	0.06	0.34	0.48		TRINITY_DN26768_c0_g1	0.08	0	0.75	0.34	0.75		TRINITY_DN38025_c1_g2	0.78	1.2	1.08	0	0	0		TRINITY_DN61628_c2_g1	16.12	16.18	17.19	31.14	20.81	22.81
TRINITY_DN62752_c0_g1	1.34	0.32	1.68	3.16	2.27	1.84		TRINITY_DN55091_c0_g1	2.26	7.43	15.31	16.21	12.04		TRINITY_DN55728_c2_g2	5.37	4.91	5.27	1.9	2.07	3.59		TRINITY_DN57104_c0_g1	3.9	3.43	4.72	7.77	5.95	9.87
TRINITY_DN49757_c0_g1	0	0	0	0.14	0.21	0.2		TRINITY_DN55058_c0_g1	12.27	18.12	37.09	29.23	67.85		TRINITY_DN53892_c0_g2	4.78	0.81	2.43	0.82	0.89	0.77		TRINITY_DN62360_c0_g1	1.53	1.52	1.9	3.58	2.38	3.02
TRINITY_DN47085_c0_g1	4.01	3.44	4.84	0.73	2.07	2.11		TRINITY_DN49005_c0_g1	72.28	35.44	28.12	34.21	30.23		TRINITY_DN53142_c11_g1	10.55	6.71	5.66	24.65	8.1	7.42		TRINITY_DN64092_c3_g1	21.3	30.98	20.94	10.14	10.1	11.97
TRINITY_DN62039_c1_g1	0.58	1.19	3.91	0.63	0.34	0.46		TRINITY_DN128782_c0_g1	0.11	0.2	0.56	1.38	1.01		TRINITY_DN61439_c0_g3	0.15	0.03	0.12	0.21	0.33	0.45		TRINITY_DN57374_c55_g1	0.82	1.25	1.39	4.18	2.73	4.09
TRINITY_DN54796_c0_g1	3.12	1.79	4.01	0.1	1.47	1.07		TRINITY_DN56898_c0_g1	0.34	0.34	0.81	0.66	0.51		TRINITY_DN62852_c0_g2	2.89	3.7	2.74	1.29	1.32	2.84		TRINITY_DN59423_c2_g1	2.32	1.78	2.78	4.97	4.29	3.85
TRINITY_DN57818_c4_g1	50.97	46.99	66.55	103.14	95.29	76.11		TRINITY_DN58985_c0_g1	2.08	2.7	30.07	117.2	16.74		TRINITY_DN63350_c4_g1	33.87	47.59	41.82	103.94	23.34	47.08		TRINITY_DN60584_c0_g1	8.53	9.26	8.88	4.78	5.67	4.49
TRINITY_DN26314_c0_g1	34.38	24.83	27.19	2.72	13.5	15.21		TRINITY_DN47405_c2_g1	3.27	4.4	1.2	0.62	1.1		TRINITY_DN61847_c1_g1	7.08	5.93	6.32	4.64	5.39	5.3		TRINITY_DN53788_c0_g1	42.81	47.7	39.28	27.87	25.3	28.1
TRINITY_DN62944_c0_g1	1.5	0.58	1.79	4.27	3.19	2.03		TRINITY_DN29646_c0_g1	0.95	9.3	29.99	28.82	29.08		TRINITY_DN62243_c3_g5	1.72	2.19	2.43	1.07	1.31	1.17		TRINITY_DN12732_c0_g1	2.66	2.98	2.37	0.9	0.93	0.82
TRINITY_DN61409_c5_g1	4.9	2.93	4.65	0.25	2.16	1.52		TRINITY_DN58976_c4_g5	0	0.15	0.65	1.34	0.96		TRINITY_DN53916_c0_g1	1.24	1.03	1.34	3.07	1.79	2.19		TRINITY_DN60287_c9_g1	26.02	40.82	36.92	9.17	11.72	8.43
TRINITY_DN63272_c0_g1	4.88	3.13	4.92	0.15	1.74	1.61		TRINITY_DN58877_c8_g1	0	0.67	2.93	6	3.98		TRINITY_DN61158_c0_g1	0.37	0.35	0.54	0.78	0.8	0.72		TRINITY_DN61498_c1_g6	25.5	29.12	22.94	13.15	13.76	12.28
TRINITY_DN48885_c0_g1	14.5	7.74	8.05	0.65	11.99	13.62		TRINITY_DN36556_c0_g1	0	0.03	0.12	0.24	0.18		TRINITY_DN59906_c0_g4	3.41	2.94	2.94	2.55	1.76	2.07		TRINITY_DN63458_c11_g4	0	2.39	0	32.5	20.44	24.9
TRINITY_DN47091_c1_g1	8.43	5.19	5.95	0.28	2.77	2.53		TRINITY_DN41595_c0_g1	50.13	27.53	15.34	15.4	26.57		TRINITY_DN58626_c0_g1	0.53	0.6	0.74	1.21	1.03	1.13		TRINITY_DN56704_c1_g1	30.88	28.65	24.4	64.88	38.26	60.37
TRINITY_DN60444_c1_g1	17.18	13.77	14	19.48	32.18	21.36		TRINITY_DN53556_c1_g1	2.45	0.79	0.64	0.49	0.32		TRINITY_DN10748_c0_g1	8.93	9.05	8.93	4.16	1.08	1.53		TRINITY_DN57714_c0_g1	22.99	18.94	12.03	56.59	30.37	38.81
TRINITY_DN64008_c2_g1	2.44	1.17	1.35	0.5	1.29	0.86		TRINITY_DN59519_c1_g2	0.13	0.18	0.65	0.56	0.49		TRINITY_DN62525_c0_g1	0.39	0.55	0.84	0.36	0.14	0.18		TRINITY_DN55705_c1_g1	12.38	18.6	20.18	44.35	25.92	35.11
TRINITY_DN59510_c0_g1	17.04	10.33	14.81	0.57	5.97	5.57		TRINITY_DN53499_c0_g1	0	0.48	1.86	2.17	3.32		TRINITY_DN64001_c20_g2	26.38	52.34	48.51	27.29	23.94	14.49		TRINITY_DN57102_c0_g1	51.87	49.7	48.88	28.29	34.72	33.62
TRINITY_DN58186_c3_g2	0.72	0.19	0.41	0.04	0.22	0.13		TRINITY_DN13276_c0_g1	0.55	0.21	0.13	0.03	0.11		TRINITY_DN21804_c0_g1	0	0	0	0.4	0.26	0.33		TRINITY_DN61767_c4_g1	18.92	11.75	23.21	13.16	12.2	18.93
TRINITY_DN44135_c0_g1	9.58	7.14	7.73	0.27	3.06	3.14		TRINITY_DN59993_c1_g1	0.25	0.33	0	0	0		TRINITY_DN63123_c3_g1	2.13	6.82	12.09	20.12	9.39	17.98		TRINITY_DN56081_c3_g1	14.19	14.2	12.6	28.78	21.8	21.67
TRINITY_DN34246_c0_g1	0.81	0.49	0.85	0.15	0.18	0.32		TRINITY_DN56828_c0_g1	0.23	0.15	0.07	0.05	0.02		TRINITY_DN57228_c1_g2	10.67	8.85	14.14	19.51	16.78	13.01		TRINITY_DN53617_c0_g1	39.95	36.55	45.52	61.04	50.76	66.23
TRINITY_DN48072_c0_g1	0.4	0.56	0.38	0.06	0.18	0		TRINITY_DN23762_c0_g1	10	3.54	40.16	58.07	17.81		TRINITY_DN17879_c0_g2	102.99	163.52	207.61	175.17	684.3	485.83		TRINITY_DN62877_c0_g3	7.42	7.03	5.45	11.55	7.99	10.27
TRINITY_DN43784_c0_g1	3.65	2.68	3.65	0.08	1.28	1.2		TRINITY_DN21568_c0_g1	3.97	0.89	0.49	0.71	0.79		TRINITY_DN58866_c4_g4	3.43	5.48	4.77	2.82	1.62	1.03		TRINITY_DN55345_c14_g1	13.73	18.19	17.93	8.49	8.09	6.26
TRINITY_DN50794_c0_g1	0.54	1.31	0.21	3.02	1.64	3.71		TRINITY_DN52375_c0_g1	0.16	2.81	0.1	0.18	0.02		TRINITY_DN53820_c0_g1	0.05	0.14	0.04	0.29	0.82	0.46		TRINITY_DN56335_c2_g1	21.05	19.9	20.35	9.65	11.88	9.32
TRINITY_DN46129_c0_g1	7.62	4.01	6.95	0.35	1.96	3.09		TRINITY_DN50457_c0_g1	6505.59	4367.24	3125.45	3537.62	3583.11		TRINITY_DN60525_c0_g1	0	0	0	0.55	0.8	1.1		TRINITY_DN17371_c0_g1	224.19	293.27	238.23	175.28	139.04	136.58
TRINITY_DN54343_c0_g1	8.86	5.21	8.1	3.3	5.45	4.7		TRINITY_DN62489_c0_g1	0.05	0.29	0.49	0.22	0.2		TRINITY_DN53672_c1_g1	1.21	1.36	1.04	0.42	0.7	0.16		TRINITY_DN62976_c3_g1	53.26	53.99	85.19	48.02	22.02	38.62
TRINITY_DN57490_c5_g1	119.26	118.92	148.75	101.11	283.11	271.04		TRINITY_DN56433_c0_g1	5.87	4.6	0.81	4.74	1.11		TRINITY_DN56664_c1_g1	0.28	0.17	0.18	0.35	1.28	0.66		TRINITY_DN59346_c1_g1	2.65	1.12	1.48	7.22	5.61	4.21
TRINITY_DN11800_c0_g1	8.05	9.82	7.19	0.94	3.11	4.83		TRINITY_DN61092_c1_g2	34.4	40.81	80.05	189.93	82.12		TRINITY_DN522_c0_g1	2.66	2.88	2.38	1.94	0.99	1.43		TRINITY_DN54133_c0_g1	1.56	1.39	1.57	2.46	2.16	2.11
TRINITY_DN40476_c0_g4	21.57	31.98	47.06	15.85	21.5	20.78		TRINITY_DN58186_c2_g1	0	0	0.13	0.2	0.47		TRINITY_DN55724_c2_g1	2.89	4.65	3.09	4.43	1.8	1.7		TRINITY_DN62932_c1_g1	3.45	3.75	3.95	5.24	4.51	5.82
TRINITY_DN47830_c0_g1	4.8	3.43	4.89	1.99	2.82	3.19		TRINITY_DN33132_c0_g1	0	0	2.57	1.76	6.16		TRINITY_DN53449_c0_g1	0	0	0	0.03	0.81	0.06		TRINITY_DN45544_c0_g1	17.62	18.19	21.77	9.41	9.84	8.03
TRINITY_DN47815_c0_g1	2.06	1.18	2.21	0	1.05	0.4		TRINITY_DN59172_c0_g4	0.06	0.03	0.3	0.31	0.19		TRINITY_DN59201_c0_g1	0.32	0.31	0.39	0.26	0.17	0.08		TRINITY_DN58261_c0_g1	11.39	12.19	10.47	7.13	6.38	6.86
TRINITY_DN63886_c14_g1	97.8	46.19	79.1	142.48	176.49	233.41		TRINITY_DN57591_c0_g3	29.04	24.8	6.26	13.97	14.97		TRINITY_DN59028_c1_g1	5.43	3.17	3.55	2.49	1.37	2.52		TRINITY_DN56919_c3_g1	0.99	0.53	0.56	1.43	1.47	1.61
TRINITY_DN30121_c0_g1	1.26	1.18	1.27	0	0.44	0.2		TRINITY_DN54980_c1_g3	0.3	0.85	0	0	0		TRINITY_DN25191_c0_g1	4.72	5.22	0	9.31	54.48	83.64		TRINITY_DN59421_c0_g1	1783.58	2194.91	1770.8	1128.35	613.9	1151.61
TRINITY_DN57430_c0_g2	0.45	0.2	0.13	0	0.08	0.02		TRINITY_DN44679_c0_g1	0	0	0.83	0.85	0.09		TRINITY_DN60711_c0_g1	0.06	0.04	0.1	0.36	0.09	0.66		TRINITY_DN60083_c0_g1	176.7	170.05	161.93	424.98	273.68	377.43
TRINITY_DN63297_c5_g1	1.62	0.95	0.59	0.08	0.61	0.24		TRINITY_DN59640_c4_g1	0	0	0.2	0.03	0.29		TRINITY_DN50483_c0_g1	14.38	28.35	29.81	55.54	25.51	73.2		TRINITY_DN58857_c1_g1	7.19	7.51	8.27	10.97	14.58	16.79
TRINITY_DN49116_c0_g1	5.23	4.06	3.56	0.1	1.31	1.72		TRINITY_DN54091_c4_g2	0.26	0.59	1.29	1.28	1.03		TRINITY_DN52844_c0_g1	0.09	0.06	0.07	0.11	0.33	0.54		TRINITY_DN60421_c2_g2	8.92	10.17	10.35	18.75	16.34	16.75
TRINITY_DN49308_c0_g1	13.47	10.07	13.96	0.45	5.51	4.79		TRINITY_DN8151_c0_g1	0	0	0.14	0.42	0.21		TRINITY_DN55904_c1_g2	13.56	15.94	12.43	26.27	15.08	25.47		TRINITY_DN55640_c0_g1	11.78	10.44	9.72	6	5.77	5.72
TRINITY_DN55162_c2_g1	48.03	69.13	60.79	51.51	46.47	50.83		TRINITY_DN58742_c2_g1	7.52	7.5	5.7	5.22	2.95		TRINITY_DN64051_c5_g1	0.15	0.16	1.55	0.74	0.51	0.53		TRINITY_DN57342_c0_g1	15.37	17.97	18.17	10.61	9.72	11.41
TRINITY_DN56885_c2_g1	0	0.66	0	4.88	1.59	1.25		TRINITY_DN48394_c0_g1	1.96	1.02	0.48	0.85	0.4		TRINITY_DN57776_c4_g1	5.22	4.6	2.96	7.92	4.5	5.3		TRINITY_DN58308_c3_g2	139.2	174.28	158.52	101.69	94.28	92.73
TRINITY_DN55235_c0_g1	9.28	6.6	7.92	0.47	3.16	3.96		TRINITY_DN53318_c0_g1	0	0	0.06	0.98	0.64		TRINITY_DN116833_c0_g1	0	0	7.22	15.87	11.27	19.42		TRINITY_DN47272_c0_g1	749.49	963.19	748.22	437.13	359.92	352.32
TRINITY_DN54293_c1_g2	0.14	0	0.15	1.78	0.54	0.8		TRINITY_DN50459_c0_g1	0	0	0.41	0.83	0.27		TRINITY_DN140692_c0_g1	5.08	5.81	4.85	2.95	2.06	3.52		TRINITY_DN139405_c0_g1	10.91	9.13	11.75	2.17	2.37	1
TRINITY_DN56537_c1_g4	2.97	1.4	2.41	4.42	4.05	5.12		TRINITY_DN50235_c0_g1	2.53	2.06	8.79	7.75	6.65		TRINITY_DN57931_c4_g6	0.43	1.16	0.66	0	0	0		TRINITY_DN40826_c0_g1	1.28	1.22	1.42	2.38	2.01	2.36
TRINITY_DN50263_c0_g1	0.26	0.21	0.18	0.01	0.07	0.03		TRINITY_DN55946_c0_g1	15.38	8.53	2.03	8.7	3.54		TRINITY_DN61256_c0_g1	0.33	0.21	0.23	0.09	0.04	0.1		TRINITY_DN62237_c0_g1	25.63	2.31	2.62	5.96	4.1	12.42
TRINITY_DN61837_c1_g1	30.05	36.26	34.09	44.42	72.54	62.94		TRINITY_DN59733_c0_g2	0.6	3.29	0	0	0.41		TRINITY_DN59694_c1_g1	1.77	1.2	0.67	0.54	0.53	0.44		TRINITY_DN58731_c1_g3	9.08	7.58	9.76	13.49	12.99	13.36
TRINITY_DN52933_c0_g1	131.52	118.69	155.67	10.33	58.79	60.66		TRINITY_DN64067_c2_g1	8.38	25.24	56.58	60.29	42.08		TRINITY_DN48745_c0_g1	5.94	7.7	5.38	10	10.85	9.23		TRINITY_DN57363_c1_g2	26.7	26.62	25.71	19.03	13.84	18.46
TRINITY_DN59352_c0_g1	12.74	8.24	10.91	0.75	4.84	4.73		TRINITY_DN63269_c1_g5	0	0	2.71	1.33	15.13		TRINITY_DN58150_c1_g4	0	0	0	2.04	0.8	3.41		TRINITY_DN57376_c7_g1	0.61	0.76	0.71	1.55	1.22	1.39
TRINITY_DN40112_c0_g1	0.05	0.77	2.28	0.17	0	0		TRINITY_DN61097_c4_g4	15.66	18.14	32.52	31.96	51.38		TRINITY_DN61722_c0_g1	2.94	2.13	3.58	2.59	6.34	9		TRINITY_DN58646_c6_g1	73.39	41.37	67.65	99.52	100.45	99.17
TRINITY_DN52924_c0_g1	5.52	3.72	2.91	0.24	1.22	2.05		TRINITY_DN60101_c1_g1	0.36	0.96	2.49	1.92	1.66		TRINITY_DN62351_c2_g5	0	0	0	3.88	3.04	0.95		TRINITY_DN58795_c5_g1	1.09	1.37	1.01	3.15	3	2.96
TRINITY_DN59996_c0_g1	5.35	2.88	2.67	0.11	1.3	1.37		TRINITY_DN48471_c0_g1	14.18	2.89	0.6	2.46	1.68		TRINITY_DN55354_c2_g1	13.44	10.92	13.6	2.68	9.7	4.95		TRINITY_DN61996_c1_g2	3.88	3.97	4.78	5.19	5.52	6.5
TRINITY_DN54687_c0_g1	58.39	56.62	57.45	19.13	36.35	37.62		TRINITY_DN59244_c2_g3	161.89	154.35	125.11	116.86	119.94		TRINITY_DN56289_c0_g1	3.35	2.04	3.15	1.3	125.54	6.53		TRINITY_DN45169_c0_g1	3.98	2.7	3.06	0.43	1.04	0.9
TRINITY_DN56594_c0_g2	6.87	4.14	4.45	1.2	2.82	3.24		TRINITY_DN27103_c0_g1	31.35	20.66	10.98	16.11	13.48		TRINITY_DN63254_c1_g1	2.11	3.11	2.95	4.74	8.82	1.53		TRINITY_DN55846_c1_g2	0.17	0.02	0	1.3	0.56	0.64
TRINITY_DN49722_c0_g1	43.04	36.25	34.03	52.73	72.67	57.3		TRINITY_DN58881_c3_g2	0	0	0.13	0.64	0.19		TRINITY_DN60778_c1_g1	0.27	0.29	1.12	0.99	0.49	0.83		TRINITY_DN59973_c0_g1	9.32	12.87	11.83	6.69	6.14	6.83
TRINITY_DN57911_c0_g2	0.03	0.06	0.06	0.28	0.08	0.88		TRINITY_DN56717_c17_g2	0	0	0.34	0.62	1.29		TRINITY_DN63937_c0_g1	0.26	0.53	0.29	0	0.05	0		TRINITY_DN58196_c0_g1	26.23	26.38	29.37	20.37	19.93	17.42
TRINITY_DN55951_c0_g3	25.48	16.01	19.39	0.54	7.65	8.07		TRINITY_DN52918_c0_g1	1.38	0.35	0.25	0.25	0.25		TRINITY_DN48405_c1_g1	8.97	11	11.06	6.79	2.82	1.63		TRINITY_DN51843_c0_g1	9.72	12.94	8.84	3.07	1.6	2.07
TRINITY_DN63673_c1_g1	1.65	0.83	1.26	0.57	1.07	0.88		TRINITY_DN57658_c0_g3	0	0	0.43	0.12	0.3		TRINITY_DN58179_c1_g1	2.23	3.01	2.41	0.47	1.42	0.72		TRINITY_DN56642_c0_g1	2.35	1.59	1.61	3.41	3.75	3.42
TRINITY_DN61073_c9_g3	9.2	5.61	10.5	3.71	4.65	3.09		TRINITY_DN53580_c1_g1	11807.7	9488.34	8675.41	7904.77	7096.72		TRINITY_DN61282_c1_g1	2.17	2.38	2.64	1.08	1.82	1.4		TRINITY_DN56370_c4_g3	1.71	0.74	0.89	4.47	4.03	3.06
TRINITY_DN59705_c4_g1	1	0.41	0.39	1.07	1.15	1.28		TRINITY_DN50642_c0_g1	0	0	0.16	0.47	0.09		TRINITY_DN59794_c2_g3	2.98	3.61	3.78	1.42	1.04	1.49		TRINITY_DN51859_c0_g1	1.12	1.67	1.21	4.54	3.5	2.87
TRINITY_DN42881_c0_g1	39.64	27.42	36.48	2.1	14.19	16.69		TRINITY_DN60893_c1_g3	0	0	0.16	0.48	0.13		TRINITY_DN43493_c0_g1	12.88	1.98	29.16	36.31	24.48	22.44		TRINITY_DN55832_c3_g1	8.27	7.32	8.75	19.27	11.2	14.91
TRINITY_DN50924_c0_g1	4.77	2.75	2.92	0.11	1.31	1.41		TRINITY_DN57638_c4_g1	0	0	2.09	0.07	0.11		TRINITY_DN56709_c1_g3	5	3.85	4.04	6.99	7	7.13		TRINITY_DN62608_c6_g1	6.87	8.5	9.66	13.95	10.59	12.86
TRINITY_DN52406_c0_g2	14.62	14.05	17.94	12.93	10.81	6.19		TRINITY_DN55326_c0_g1	0	0	0.37	0.11	0.08		TRINITY_DN58090_c0_g3	2.92	5.53	3.53	3.12	0.4	0.98		TRINITY_DN62504_c0_g1	0.62	0.6	0.59	1.1	1.15	1.12
TRINITY_DN26807_c0_g1	0.02	0.04	0.04	1.35	0.15	0.05		TRINITY_DN52168_c0_g1	0	0	0.25	0.31	0.26		TRINITY_DN54510_c2_g1	0.2	0	1.67	1.3	49.88	1.55		TRINITY_DN60419_c0_g1	3.18	5.51	4.93	14.23	6.48	10.93
TRINITY_DN63166_c0_g3	4.25	2.57	3.59	0.85	1.58	2.39		TRINITY_DN48060_c0_g1	0.22	0.13	0	0	0		TRINITY_DN56184_c0_g1	4.44	5.35	3.64	2.67	2.51	3.37		TRINITY_DN64104_c51_g3	5.21	4.98	6.22	8.48	2.78	3.48
TRINITY_DN52183_c0_g1	7.28	3.54	5.36	0.05	2	1.54		TRINITY_DN60009_c0_g1	0.02	0.07	0.16	0.2	0.3		TRINITY_DN132598_c0_g1	48.21	51.05	43.2	36.4	32.33	25.01		TRINITY_DN60546_c4_g1	8.89	11.29	10.29	17.06	4.77	24.46
TRINITY_DN56118_c7_g3	0	0	0	1.39	2.42	5.19		TRINITY_DN56396_c0_g1	0.49	0.09	0.07	0.04	0.02		TRINITY_DN59832_c2_g1	2.19	1.62	3.21	3.41	4.05	3.89		TRINITY_DN61295_c0_g1	3.36	5.65	3.15	6.8	5.55	6.57
TRINITY_DN43931_c0_g2	38.97	29.1	33.88	1.71	14.42	14.87		TRINITY_DN56458_c0_g2	0.07	0	0.41	1.41	0.28		TRINITY_DN57411_c2_g1	3.72	3.43	3.7	9.12	3.21	6.64		TRINITY_DN48405_c1_g1	20.84	23.87	32.41	6.89	3.13	0.31
TRINITY_DN59807_c0_g1	1.08	0.84	1.79	0.6	0.73	0.99		TRINITY_DN62894_c13_g1	123.34	125.93	102.29	111.49	82.74		TRINITY_DN62459_c2_g2	6.8	7.22	7.44	3.77	4.32	4.86		TRINITY_DN57665_c7_g1	27.56	23.75	27	56.32	34.33	41.9
TRINITY_DN57669_c0_g2	8.82	6.7	6.79	0.41	3.05	3.48		TRINITY_DN140491_c0_g1	0.07	0.06	0.41	0.42	0.42		TRINITY_DN49919_c0_g2	1.98	1.97	2.03	3.42	3.59	3.63		TRINITY_DN60215_c5_g1	16.43	25.46	20.19	14.3	11.72	7.73
TRINITY_DN61086_c3_g1	13.06	3.57	7.13	10.91	2.33	8.17		TRINITY_DN46172_c0_g1	37.11	17.2	59.51	133.5	98.28		TRINITY_DN57894_c1_g1	10.05	6.32	8.08	12.77	16.91	18.19		TRINITY_DN63547_c3_g1	0.5	0.67	0.46	1.89	1.35	1.39
TRINITY_DN37053_c0_g1	6.58	3.81	5.07	0.27	2.17	2.25		TRINITY_DN52259_c0_g1	0.91	0.68	2.68	2.94	2.75		TRINITY_DN64110_c4_g1	0.72	1.34	0.75	3.16	2.56	2.32		TRINITY_DN53142_c11_g1	2.97	3.64	14.86	17.46	5.75	18.54
TRINITY_DN45175_c0_g1	27.85	17.83	27.66	1.53	11.71	10.58		TRINITY_DN62570_c1_g3	0	0	0.12	0.97	0.95		TRINITY_DN127412_c0_g1	0.13	0.07	0.05	0.32	0.23	0.44		TRINITY_DN60344_c1_g6	85.94	88.73	83.11	47.36	61.08	54.44
TRINITY_DN50419_c0_g1	16.72	11.43	11.91	0.41	4	5.65		TRINITY_DN43609_c0_g1	0.25	0.09	0.09	0.01	0.03		TRINITY_DN57544_c0_g1	7.06	9.62	7.3	5.07	6.54	3.81		TRINITY_DN62433_c2_g3	0.37	0.33	0.1	1.08	0.88	0.66
TRINITY_DN53147_c1_g1	53.75	70.99	106.82	27.58	55.16	46.96		TRINITY_DN55013_c0_g2	0.82	0.51	3.13	1.38	4.1		TRINITY_DN59891_c1_g1	4.41	3.56	8.31	8.45	15.09	16.72		TRINITY_DN52552_c1_g1	21.83	22.51	18.58	13.94	11.8	12.5
TRINITY_DN63252_c6_g4	68.42	100.04	183.72	55.23	36.51	58.7		TRINITY_DN120827_c0_g1	2.46	0.52	0.33	0.26	0.6		TRINITY_DN37661_c0_g1	4.9	5.85	8.7	12	18.07	10.51		TRINITY_DN31161_c0_g1	0.65	0.61	0.79	6.61	4.35	3.82
TRINITY_DN60959_c1_g1	131.41	231.09	207.27	127.72	54.16	117.67		TRINITY_DN60653_c3_g2	2.23	6.13	8.37	6.24	5.02		TRINITY_DN173000_c0_g1	0.36	5.02	1.71	0	0	0		TRINITY_DN64037_c36_g4	14.66	24.15	20.48	35.98	39.66	36.84
TRINITY_DN57025_c0_g1	20.44	12.77	18.36	0.97	7.41	7.83		TRINITY_DN40874_c0_g1	0	1.62	10.53	7.19	10.58		TRINITY_DN60355_c0_g1	1.97	2.74	2.22	2.98	4.23	4.77		TRINITY_DN57189_c0_g1	9.86	10.51	10.39	7.45	6.07	6.13
TRINITY_DN62811_c0_g1	0.82	0.63	0.67	0.05	0.32	0.34		TRINITY_DN62304_c1_g1	0.22	0.35	0.08	0	0.04		TRINITY_DN158855_c0_g1	0.51	0.66	0.39	0.14	0.12	0.12		TRINITY_DN48607_c0_g1	38.26	50.99	36.04	19.99	22.63	20.57
TRINITY_DN36820_c0_g1	0.54	0.18	0.67	0	0	0.09		TRINITY_DN46678_c0_g2	0	0.09	0.62	0.74	0.41		TRINITY_DN44636_c1_g1	1.51	0	2.82	6.07	8.78	7.73		TRINITY_DN55742_c0_g1	0.28	0.41	0.28	1.34	1.65	1.2
TRINITY_DN41832_c0_g1	65.54	42.39	62.14	3.22	23.66	26.25		TRINITY_DN55218_c0_g1	1.12	0.23	0.22	0.2	0.16		TRINITY_DN38534_c1_g1	5.27	4.32	3.03	2.07	2.03	3.17		TRINITY_DN56038_c2_g1	7.6	8.71	9.39	4.95	4.92	3.67
TRINITY_DN59165_c0_g2	11.35	0.79	7.84	10.38	0	0.05		TRINITY_DN60041_c1_g1	127.93	73.08	53.11	56.95	78.28		TRINITY_DN56370_c4_g3	0.88	2.28	1.64	3.43	4.32	2.81		TRINITY_DN61933_c0_g1	3.91	2.37	2.53	4.5	4.53	4.87
TRINITY_DN60878_c0_g1	12.01	8.06	12.25	4.31	7.23	7.44		TRINITY_DN60460_c4_g3	0	0.05	0.24	4.51	0.54		TRINITY_DN61584_c2_g3	0.04	0.24	0.4	0	0	0		TRINITY_DN60472_c3_g2	18.11	20.72	23.24	16.73	16.71	18.27
TRINITY_DN58577_c4_g1	81.23	55.58	125.56	220.25	169.2	110.28		TRINITY_DN36139_c0_g1	36.67	35.43	21.79	31.42	28.68		TRINITY_DN62901_c1_g1	1.7	1.59	2.29	3.1	2.95	5.43		TRINITY_DN61743_c1_g1	0.31	0.91	0.66	2.15	1.51	3.23
TRINITY_DN43470_c0_g1	81.78	42.41	52.31	91.07	119.53	96.15		TRINITY_DN59033_c5_g1	0	0	0.25	1.8	3.4		TRINITY_DN50418_c1_g1	14.15	15.15	10.2	6.64	4.57	10.81		TRINITY_DN63624_c0_g2	1.21	1.59	0.79	0.45	0.4	0.2
TRINITY_DN48297_c0_g1	0.08	0	0	0.54	0.82	0.19		TRINITY_DN28313_c0_g1	2.05	0.22	0.08	0.09	0.34		TRINITY_DN47422_c0_g1	0.37	0.07	0.12	0	0	0		TRINITY_DN59357_c1_g2	51.81	54.64	70.21	114.16	80.82	80.02
TRINITY_DN50711_c1_g1	8.8	9.67	3.66	2.49	3.35	0.54		TRINITY_DN111953_c0_g1	0.18	2.62	0	0	0		TRINITY_DN62164_c0_g1	0.46	0.7	0.41	0.25	0.12	0.24		TRINITY_DN50953_c0_g1	183.88	171.82	166.52	91.74	107.36	104.55
TRINITY_DN44348_c0_g1	14.25	10.67	9.15	0.21	3.57	4.22		TRINITY_DN59576_c0_g1	1.49	0.95	0.75	0.2	0.73		TRINITY_DN64110_c35_g1	4.46	3.74	3.27	2.41	0.67	1.92		TRINITY_DN44879_c0_g1	27.26	22.27	31.42	10.99	10.87	4.22
TRINITY_DN42301_c0_g1	30.24	28.22	31.04	1.34	11.45	13.55		TRINITY_DN62864_c1_g1	4.7	15.73	35.73	20.04	29.88		TRINITY_DN51850_c0_g1	12.08	11.32	10.18	7.43	7.79	6.89		TRINITY_DN60082_c0_g1	0	0.02	0	0.17	1.06	0.62
TRINITY_DN57623_c0_g1	3.87	6.66	3.66	2.66	2.74	2.44		TRINITY_DN62041_c0_g3	0	0.04	0.42	0.19	0.24		TRINITY_DN53977_c1_g1	0.15	0.12	0.07	0.34	0.27	1.04		TRINITY_DN61291_c0_g1	3.52	4.55	2.7	5.34	6.33	8.66
TRINITY_DN47410_c0_g1	4.57	4.37	4.22	0.51	1.79	2.67		TRINITY_DN62357_c1_g2	5.95	14.12	12.62	18.31	17.69		TRINITY_DN61392_c4_g1	4.02	3.09	4.46	3.45	1.8	2.14		TRINITY_DN45140_c0_g2	3.7	4.17	4.57	6.7	5.92	3.98
TRINITY_DN48309_c0_g1	0.92	0.53	0.47	0.02	0.29	0.19		TRINITY_DN63481_c2_g1	1.42	2.6	0.37	0	0.35		TRINITY_DN58185_c5_g4	0.84	0	0.38	2.03	1.76	3.16		TRINITY_DN62306_c0_g1	23.54	14.37	14.37	29.71	29.24	29.4
TRINITY_DN53024_c0_g2	17.03	10.56	15.86	1	6.95	6.57		TRINITY_DN62388_c0_g1	9.17	26.03	7.25	4.78	6		TRINITY_DN61784_c0_g2	4.31	4.94	2.8	2.41	2.06	3.28		TRINITY_DN63922_c1_g1	0.1	0.11	0.06	6.19	0.25	10.32
TRINITY_DN47063_c0_g1	8.94	6.47	11.41	4.86	6.44	6.16		TRINITY_DN142241_c0_g1	0.69	0.48	0.06	0.24	0.18		TRINITY_DN61828_c0_g3	0.67	0.5	0.95	0.3	0.04	0.17		TRINITY_DN62091_c7_g1	13.27	14.92	12.98	10.61	7.74	9.65
TRINITY_DN55512_c0_g1	0.41	1.01	0.36	2.03	1.89	1.01		TRINITY_DN169021_c0_g1	4.28	28.85	4.82	2.47	3.18		TRINITY_DN63775_c0_g1	0.81	0.75	1.15	0.54	0.66	0.42		TRINITY_DN59479_c0_g1	56.24	48.97	56.61	26.26	11.5	22.96
TRINITY_DN55108_c0_g2	30.02	36.81	40.84	28.69	23.15	23.52		TRINITY_DN57350_c0_g2	0.64	1.62	3.48	2.85	3.22		TRINITY_DN56179_c1_g1	1.04	3.73	1.53	1.98	5.37	2.38		TRINITY_DN56368_c0_g1	30.79	40.79	36.93	54.03	54.86	53.44
TRINITY_DN61644_c1_g2	17.37	15.79	14.34	9.52	11.24	11.39		TRINITY_DN63682_c1_g2	1.39	1.95	0.07	0.74	0.07		TRINITY_DN71939_c0_g1	2.87	1.29	1.64	3.91	3.66	4.57		TRINITY_DN54066_c0_g1	10.53	10.3	11.32	25.28	13.55	19.84
TRINITY_DN54118_c0_g1	4.29	2.73	4.24	6.47	7.32	6.12		TRINITY_DN61433_c0_g2	0.35	0.99	2.13	3.1	2.45		TRINITY_DN56059_c3_g1	40.58	30.56	13.61	0	2.34	8.13		TRINITY_DN60004_c0_g1	5.54	5.64	5.66	13.26	7.46	9.22
TRINITY_DN47078_c0_g2	2.77	2.2	4.65	1.24	1.57	0.18		TRINITY_DN57486_c0_g2	0.18	0.14	0.83	0.54	0.54		TRINITY_DN63855_c17_g1	0	0	0	28.65	112.8	1.89		TRINITY_DN54479_c2_g1	11.77	9.92	8.94	17.77	17.04	35.75
TRINITY_DN52112_c0_g1	2.67	1.41	1.29	3.69	5.97	3.43		TRINITY_DN60152_c0_g1	0.54	1.06	8.72	2.38	3.12		TRINITY_DN52051_c0_g5	0.84	0.92	1.3	1.6	1.96	3.3		TRINITY_DN54755_c0_g1	9.86	10.99	13.47	20.44	15.28	17.82
TRINITY_DN56040_c0_g2	3.66	1.21	1.39	7.33	7.66	2.72		TRINITY_DN58966_c1_g1	0	0	0.26	0.39	0.51		TRINITY_DN55579_c0_g1	0.31	0.32	0.29	0.83	0.57	0.71		TRINITY_DN55606_c0_g1	4.8	4.06	3.31	8.42	7.01	7.17
TRINITY_DN91618_c0_g1	20.21	12.1	17.03	1.08	7.74	7.37		TRINITY_DN51825_c0_g1	0.15	0.07	0.61	0.78	0.54		TRINITY_DN63391_c5_g2	0	0	0.08	0.33	0.97	1.13		TRINITY_DN55708_c5_g1	6.57	5.04	6.1	1.51	0.65	1.59
TRINITY_DN55170_c0_g1	4.2	5.06	7.52	7.9	9.18	12.81		TRINITY_DN58824_c0_g1	0.06	0.12	0.64	0.39	0.45		TRINITY_DN62187_c0_g1	0.71	0.89	0.69	0.12	0.12	0.38		TRINITY_DN42979_c0_g1	2.02	2.18	0.74	5.35	2.9	5.8
TRINITY_DN50138_c0_g1	3.79	2.81	3.79	0.13	1.33	1.53		TRINITY_DN59969_c6_g1	0.03	0.16	0.25	0.81	0.87		TRINITY_DN57656_c3_g1	0.62	1.01	0.44	2.72	2.68	2.13		TRINITY_DN63633_c1_g1	4.98	4.22	4.57	7.87	8.22	7.07
TRINITY_DN38675_c0_g1	0	0	0	0.12	0.15	0.17		TRINITY_DN60441_c1_g3	0.3	0.79	2.54	1.4	1.37		TRINITY_DN65963_c1_g1	0	0.86	0	3.7	6.11	6.42		TRINITY_DN63911_c1_g1	180.37	189.66	182.25	391.61	276.6	258.23
TRINITY_DN25956_c0_g1	7.95	1.07	9.39	0.93	1.23	0.99		TRINITY_DN61103_c0_g1	0	0	0.17	0.35	0.26		TRINITY_DN54690_c4_g2	0.07	0	0	0.57	2.55	1.02		TRINITY_DN60948_c2_g1	9.79	12.5	20.24	31.48	27.63	24.82
TRINITY_DN83051_c0_g1	6.23	4.69	7.21	0.33	2.3	2.97		TRINITY_DN59117_c4_g4	7.11	4.08	0	1.27	1.02		TRINITY_DN60455_c0_g2	0.15	0.21	0.24	0.06	0.07	0.07		TRINITY_DN63030_c2_g1	0.21	0.39	0.13	2.04	1.41	1.95
TRINITY_DN53298_c0_g1	9.58	6.37	11.34	0.47	3.55	4.06		TRINITY_DN55232_c0_g1	2.7	0.54	0.47	0.48	0.48		TRINITY_DN47675_c0_g1	7.14	6.28	6.16	4.76	4.17	4.39		TRINITY_DN60924_c7_g2	9.68	10.44	9.87	30.53	20.38	18.49
TRINITY_DN40380_c0_g1	9.75	16.22	17.02	9.67	6.35	8.19		TRINITY_DN38275_c0_g1	0	0	0.06	0.09	0.04		TRINITY_DN60395_c0_g1	10.22	12.43	9.06	5.65	5.17	9.51		TRINITY_DN42073_c0_g1	7.81	6.99	6.96	12.57	14.73	13.19
TRINITY_DN63235_c2_g3	0.18	0.05	0.29	0	0	0		TRINITY_DN63216_c1_g1	0	0	0.08	0.12	0.05		TRINITY_DN54923_c1_g1	0.38	0.35	0.89	0.83	0.61	2.96		TRINITY_DN59808_c0_g1	177.27	197.98	144.13	101.24	98.2	118.77
TRINITY_DN50949_c0_g1	0.17	0.05	0.15	0.62	1.55	0.15		TRINITY_DN37612_c0_g1	0	0	0.18	0.21	0.03		TRINITY_DN160508_c0_g1	1.16	0.99	1.67	3.03	2.39	1.96		TRINITY_DN59671_c0_g1	0.41	0.63	0.59	1.4	0.87	1.67
TRINITY_DN55234_c0_g1	0.72	0.92	1.05	0.26	0.48	0.17		TRINITY_DN48966_c0_g1	0	0	0.26	0.26	0.03		TRINITY_DN60080_c1_g1	57.51	31.71	19.92	54.85	72.13	82.1		TRINITY_DN60343_c1_g1	0.32	0.72	0.46	2.05	1.33	1.37
TRINITY_DN48265_c0_g1	12.35	7.13	11.98	0.12	3.21	3.96		TRINITY_DN16405_c0_g1	0	0	0.36	0.28	0.18		TRINITY_DN56482_c3_g1	9.8	9.86	4.95	4.51	7.49	5.84		TRINITY_DN64090_c2_g1	1.86	2.63	2.02	0.97	0.72	1.2
TRINITY_DN56316_c0_g1	15.05	7.96	42.2	18.17	3.73	10.99		TRINITY_DN59423_c0_g1	0	0	1.43	1.1	0.68		TRINITY_DN62275_c2_g1	0.88	1.32	1.51	0.98	0.94	0.84		TRINITY_DN60970_c0_g1	1.68	0.88	1.7	2.29	3.42	2.26
TRINITY_DN56237_c0_g3	4.34	3.26	5.36	13.29	6.78	5.78		TRINITY_DN61653_c3_g3	0	0	2.26	1.74	1.04		TRINITY_DN61170_c1_g1	5.58	4.96	4.7	4.3	2.72	3.44		TRINITY_DN29540_c0_g1	20.25	21.92	18.94	12.98	11.45	12.44
TRINITY_DN31791_c0_g1	11.79	7.25	11.47	0.66	3.62	5.35		TRINITY_DN50965_c0_g1	0	0.07	0.32	0.22	0.45		TRINITY_DN50743_c0_g1	0.06	0.05	1.41	0	0	0		TRINITY_DN60301_c1_g2	3.68	3.78	3.93	5.39	4.99	5.91
TRINITY_DN46901_c0_g1	3.44	3.01	2.87	0.16	1.31	1.45		TRINITY_DN2457_c0_g1	1.69	1.71	4.47	7.13	7.27		TRINITY_DN63470_c13_g1	1332.63	2385.36	482.71	472.41	777.98	620.02		TRINITY_DN55195_c0_g1	57.48	62.54	52.44	41.6	34.13	37.53
TRINITY_DN54554_c1_g1	13.42	8.15	12.93	0.62	4.99	5.03		TRINITY_DN59466_c0_g1	268.51	151.1	131.67	130.89	151.01		TRINITY_DN58669_c1_g4	17.12	11.55	15.41	18.69	14.71	17.42		TRINITY_DN62244_c2_g1	12.19	11.03	26.74	80.92	48.74	78.37
TRINITY_DN51068_c0_g1	12.21	7.78	11.93	0.41	4.94	3.83		TRINITY_DN56545_c0_g1	9.21	8.44	4.56	6.56	2.4		TRINITY_DN46279_c0_g1	0.38	0.17	0.22	0.02	0	0		TRINITY_DN59834_c1_g1	19.5	18.54	19.23	13.3	11.14	13.34
TRINITY_DN57028_c0_g1	7.36	4.84	5.73	0.23	2.67	2.28		TRINITY_DN47673_c0_g1	0.87	0.56	0.27	0.32	0.8		TRINITY_DN17491_c0_g1	1.28	1.33	0.71	0.58	0.45	0.58		TRINITY_DN53510_c0_g1	194.57	163.71	164.97	275.88	247.63	312.61
TRINITY_DN109284_c0_g1	4.15	4.42	9.16	1.61	2.3	1.72		TRINITY_DN55119_c0_g1	11.29	6.86	6.17	4.16	4.76		TRINITY_DN64055_c0_g1	0.55	0.9	0.85	0.19	0.52	0.48		TRINITY_DN157971_c0_g1	0	0	0	4.8	3.78	2.28
TRINITY_DN28166_c0_g1	0.73	1.57	2.55	0	0.58	0		TRINITY_DN44915_c0_g1	0.89	0.14	0.15	0.1	0.05		TRINITY_DN56854_c0_g1	1.63	1.06	0.88	0.56	0.4	0.65		TRINITY_DN45368_c0_g1	3.55	3.15	3.35	6.38	4.46	6.59
TRINITY_DN24229_c0_g1	13.71	6.91	9.57	0.29	4.02	3.58		TRINITY_DN62428_c0_g3	1.48	1.84	0	0.41	0		TRINITY_DN55472_c2_g1	2.07	3.93	3.97	6.13	6.45	5.01		TRINITY_DN59107_c0_g2	0.38	0.75	0.44	1.8	1.42	1.21
TRINITY_DN17769_c0_g1	33.37	20.89	29.55	1.61	11.15	13.7		TRINITY_DN62210_c11_g6	0	0.05	0.73	0.19	0.37		TRINITY_DN50479_c0_g1	4796.87	8698.49	1886.7	1943.63	2916.26	2392.38		TRINITY_DN59623_c0_g1	9.13	11.52	10.2	17.42	13.46	15.35
TRINITY_DN57649_c0_g1	3.65	1.4	2.62	0.1	1.47	1.15		TRINITY_DN47187_c0_g1	0.1	0.25	1.59	0.78	0.94		TRINITY_DN61247_c2_g2	0.73	0.56	1.31	2.18	2.49	3.44		TRINITY_DN59466_c0_g1	2.04	4.01	6.4	4.53	5.23	4.87
TRINITY_DN49277_c0_g1	1.11	1.21	0.99	0.06	0.42	0.43		TRINITY_DN48485_c0_g1	0.02	0.36	0	0.02	0.02		TRINITY_DN59066_c3_g4	1.33	0.84	1.42	1.81	2.98	2.5		TRINITY_DN62207_c0_g2	15.49	16.97	15.81	10.3	8.6	9.59
TRINITY_DN60768_c0_g2	0	0	0	0.14	0.21	0.15		TRINITY_DN30144_c0_g1	0.12	0.14	0.03	0	0		TRINITY_DN56118_c6_g4	0	0	2.53	3.08	5.91	6.47		TRINITY_DN55794_c1_g3	4.2	4.08	3.6	6.5	5.57	5.63
TRINITY_DN63304_c1_g5	0	0	0	0.06	0.09	0.06		TRINITY_DN47416_c0_g1	0.98	0.2	0.09	0.13	0.18		TRINITY_DN61911_c1_g2	0.81	0.81	1.26	1.38	1.46	1.83		TRINITY_DN59360_c0_g1	0.49	0.54	0.39	1.01	4.26	2.14
TRINITY_DN63075_c0_g1	1.22	0.82	1.52	1.28	1.55	0.56		TRINITY_DN46030_c0_g1	0	0.15	0.85	0.87	1		TRINITY_DN58137_c3_g1	1.66	0.52	0.47	0	0	0.13		TRINITY_DN32985_c0_g1	1.34	1.56	1.6	0.18	0.26	0.25
TRINITY_DN55370_c3_g4	2.09	1.35	1.93	0.01	0.82	0.42		TRINITY_DN57180_c0_g1	78.63	46.61	35.62	44.01	21.45		TRINITY_DN55987_c3_g1	8.16	5.56	3.24	11.44	9.18	11.63		TRINITY_DN63175_c0_g1	5.48	6.13	4.68	7.9	6.02	6.74
TRINITY_DN40846_c0_g1	3.06	1.68	1.94	0.96	1.6	1.31		TRINITY_DN39516_c0_g1	0.43	2.37	0.15	0.47	0.15		TRINITY_DN57597_c3_g1	3.06	2.84	5.27	6.31	5.12	7.85		TRINITY_DN60379_c0_g1	10.4	4.28	4.49	2.33	2.01	2.92
TRINITY_DN57072_c0_g2	2.09	1.71	3.4	3.52	3.95	3.05		TRINITY_DN46700_c0_g1	1.44	0.73	0.49	0.4	0.54		TRINITY_DN56079_c0_g2	7.09	8.96	13.76	19.94	18.17	15.26		TRINITY_DN39348_c0_g1	15.56	17.82	14.14	28.86	22.16	41.54
TRINITY_DN57346_c0_g1	2.96	2.07	2.4	0.14	0.77	1.35		TRINITY_DN123542_c0_g1	0.12	0.16	0.02	0.05	0.03		TRINITY_DN52741_c0_g1	2.79	3.78	2.17	1.34	1.64	1.87		TRINITY_DN62968_c3_g1	3.87	3.15	3.18	5.46	6.04	5.72
TRINITY_DN58508_c0_g1	11.16	7.07	9.61	0.8	3.59	4.66		TRINITY_DN54489_c2_g3	12.6	17.5	33.87	27.7	27.35		TRINITY_DN54121_c5_g5	12.17	11.89	16.62	17.42	19.83	27.25		TRINITY_DN60277_c4_g1	30.52	35.36	37.99	44.79	52.52	53.41
TRINITY_DN30339_c0_g1	2.36	2.29	1.91	0.16	1.02	0.87		TRINITY_DN62178_c0_g3	3.27	7.01	8.97	11	10.66		TRINITY_DN62683_c0_g1	0.16	0.15	0.24	0.43	0.43	0.89		TRINITY_DN56434_c0_g1	1.49	1.22	1.55	2.44	1.97	2.65
TRINITY_DN62851_c4_g1	3.42	2.85	2.77	3.94	7.19	6.39		TRINITY_DN141045_c0_g1	0.11	0.08	0.02	0	0		TRINITY_DN53049_c0_g1	0.72	0	0.68	0.67	45.56	0.74		TRINITY_DN58072_c5_g1	4.38	3.56	3.07	6.89	6.72	5.95
TRINITY_DN51624_c0_g1	11.75	8.54	13.71	6.08	8.5	8.78		TRINITY_DN59862_c3_g1	0	0	0.22	0.04	0.37		TRINITY_DN58979_c8_g1	1.86	2.19	2.14	3.49	2.97	5.74		TRINITY_DN59705_c4_g2	2.2	2.28	2.72	1.18	0.95	0.84
TRINITY_DN162280_c0_g1	0.42	0.1	0.55	0	0	0		TRINITY_DN60413_c3_g4	17.1	1.65	15.29	0.94	6.49		TRINITY_DN56097_c0_g1	5.94	5.92	3.87	2.03	2.09	5		TRINITY_DN56389_c3_g1	5.5	4.37	4.43	6.78	6.44	7.36
TRINITY_DN104627_c0_g1	6.43	3.97	5.11	0.2	2.18	2.09		TRINITY_DN34672_c1_g1	0	0	1.56	13.82	8.11		TRINITY_DN62297_c0_g3	3.77	1.51	4.01	6.38	7.67	4.67		TRINITY_DN38866_c0_g1	21.73	24.8	22.06	13.91	15.17	14.43
TRINITY_DN59701_c0_g1	4.77	1.8	3.22	1.79	2.1	1.31		TRINITY_DN63139_c0_g2	0	0.13	0.44	0.83	0.73		TRINITY_DN48004_c0_g1	2.19	2.51	1.82	1.45	0.92	1.59		TRINITY_DN52188_c0_g1	8.05	8.53	8.21	13.54	10.41	11.44
TRINITY_DN63854_c0_g1	0.93	0.34	0.31	0.05	0.75	0.19		TRINITY_DN51115_c1_g1	7.91	16.24	42.43	29.9	31.7		TRINITY_DN7140_c0_g1	2.37	1.72	1.61	1.37	0.82	1.05		TRINITY_DN60287_c10_g2	3.98	10.27	4.94	1.2	1.51	0.65
TRINITY_DN55646_c0_g1	0.62	0.5	0.69	0	0.12	0.24		TRINITY_DN59156_c5_g1	4.87	0	21.96	49.93	31.84		TRINITY_DN92510_c0_g1	2.57	3	1.06	0.82	0.54	0.4		TRINITY_DN61629_c0_g1	1.49	2.08	2.5	4.42	3.49	4.87
TRINITY_DN42086_c0_g1	7.33	14.57	21.42	3.55	0	0		TRINITY_DN62149_c0_g2	0	0.04	0.14	0.17	0.38		TRINITY_DN63260_c0_g1	0.58	0.67	4.21	2.55	1.56	2.15		TRINITY_DN12593_c0_g1	2.88	3.95	4.58	9.3	9.42	7.57
TRINITY_DN37234_c1_g1	5.86	4.41	4.92	0.4	2.24	2.73		TRINITY_DN53163_c0_g1	1.11	1.37	4.51	7.38	3.16		TRINITY_DN54289_c0_g1	0.82	1.14	1.19	0.48	0.47	0.3		TRINITY_DN56559_c6_g4	0	0	0	6.33	1.83	2.24
TRINITY_DN60151_c1_g1	1.3	2.26	3.31	1.08	1.24	0.84		TRINITY_DN52911_c0_g1	0.18	0.09	0.47	2	0.85		TRINITY_DN99400_c0_g1	1.86	3.64	2.35	0.62	0.89	0.7		TRINITY_DN57118_c0_g1	7.23	5.59	6.43	15.54	9.49	10.14
TRINITY_DN45545_c0_g1	8.55	5.26	6.63	0.48	2.84	3.49		TRINITY_DN18445_c0_g1	0.54	1.31	0.32	0.08	0.33		TRINITY_DN59679_c1_g5	0.03	0.28	0.37	0.88	1.21	0.58		TRINITY_DN58056_c0_g4	11.29	8.18	8.83	19.98	13.29	15.72
TRINITY_DN55708_c11_g1	2.92	2.19	2.21	0.14	1.25	1.16		TRINITY_DN58574_c1_g5	0.08	1.07	0.1	0.11	0.11		TRINITY_DN60051_c0_g1	0.77	2.03	1.95	0.25	0.57	0.79		TRINITY_DN60633_c7_g1	9.63	7.9	7.85	11.19	8.28	11.34
TRINITY_DN56800_c1_g3	16.74	5.7	6.79	6.01	1.77	1.67		TRINITY_DN62862_c0_g2	14.28	20.53	22.72	33.4	28.53		TRINITY_DN60964_c0_g2	0.17	0.34	0.18	0.52	0.42	0.52		TRINITY_DN51189_c0_g1	673.85	793.58	849.76	1305.29	1084.45	1269.4
TRINITY_DN59790_c0_g2	0.68	0	0	3.41	2.24	2.29		TRINITY_DN60725_c8_g3	2.01	1.5	0.94	0.97	1		TRINITY_DN63855_c18_g1	2.64	0	6.52	0	61.24	14.05		TRINITY_DN62696_c0_g1	55.97	54.45	54.75	74.18	58.29	78.73
TRINITY_DN53350_c0_g9	267.18	247.52	248.83	237.98	111.76	192.19		TRINITY_DN57427_c0_g3	4.2	6.28	7.7	10.11	13.64		TRINITY_DN53472_c0_g1	2.35	2.78	2.05	0.87	1.02	1.76		TRINITY_DN60841_c0_g1	3.36	3.51	4.1	6.45	5.29	5.7
TRINITY_DN54058_c0_g2	8.45	3.1	4.43	0.28	3.33	1.4		TRINITY_DN61051_c0_g2	0.04	0.06	0.18	0.13	0.2		TRINITY_DN60956_c5_g1	3.85	4.31	9.38	22.33	32.1	23.2		TRINITY_DN61498_c1_g3	90.89	138.11	65.91	87.3	18.81	57.2
TRINITY_DN52364_c1_g1	14.56	8.12	12.06	0.59	5.79	5.12		TRINITY_DN1327_c0_g1	0.17	0.24	0.63	0.5	0.76		TRINITY_DN54130_c0_g1	10.68	12.83	8.42	6.31	6.2	7.64		TRINITY_DN62976_c2_g1	57.67	99.57	53.8	9.35	16.41	11.07
TRINITY_DN52897_c0_g2	2.3	1.9	2.35	0	0.81	0.61		TRINITY_DN53646_c1_g1	5.01	3.85	2.06	1.95	2.61		TRINITY_DN63389_c3_g3	117.34	93.39	78.11	9.78	52.11	61.06		TRINITY_DN61384_c0_g1	67.84	81.62	65.28	43.54	50.13	43.02
TRINITY_DN61812_c1_g1	3.41	1.79	2.97	0.22	1.24	1.4		TRINITY_DN58240_c0_g1	0.03	0.08	0.48	0.29	0.14		TRINITY_DN60759_c5_g3	1.36	2.41	1.84	1.17	0.9	0.98		TRINITY_DN54643_c0_g1	3.46	2.3	1.85	6.77	5.46	4.08
TRINITY_DN58982_c2_g1	0.63	0.12	0.12	1.22	1.4	1.76		TRINITY_DN25310_c0_g1	31.61	20.78	15.05	19.57	17.16		TRINITY_DN54003_c0_g1	4.57	5.88	4.52	3.38	3.92	2.85		TRINITY_DN57219_c0_g1	7.61	8.4	7.59	5.24	4.09	3.18
TRINITY_DN61363_c0_g1	3.21	2.21	3.15	1.37	2.17	1.74		TRINITY_DN62228_c0_g1	0.76	0.14	2.32	2.86	1.2		TRINITY_DN62635_c1_g1	1.07	0.98	2.01	2.07	2.2	2.61		TRINITY_DN58798_c2_g1	27.16	17.56	19.15	39.02	30.94	44.59
TRINITY_DN56718_c1_g1	0.77	0	302.02	0	0	0		TRINITY_DN59949_c0_g3	6.09	14.2	24.52	21.1	21.07		TRINITY_DN52522_c0_g1	0.7	0.45	0.49	0.34	0.19	0.59		TRINITY_DN58378_c0_g2	0	0	0	0.42	0.45	0.47
TRINITY_DN51713_c0_g1	1.51	0.84	1.4	0.13	0.74	0.42		TRINITY_DN21801_c0_g1	0.04	0.03	0.31	0.27	0.16		TRINITY_DN58877_c9_g2	0.34	0.34	0.52	0.73	0.58	0.76		TRINITY_DN62184_c1_g1	3.61	1.38	2.37	1.31	2.93	3.19
TRINITY_DN61990_c2_g3	9.14	5.54	8.51	0.64	3.5	4.23		TRINITY_DN59442_c0_g1	0.18	0.22	0.4	0.74	0.7		TRINITY_DN62939_c2_g1	1.4	3.49	1.29	0.18	0.42	0.41		TRINITY_DN62595_c0_g1	17.5	19.88	16.58	26.56	20.75	26.63
TRINITY_DN59319_c1_g1	29.59	18.21	23.44	8.59	14.8	30		TRINITY_DN60067_c1_g2	0	0.41	1.37	1.77	2.11		TRINITY_DN31532_c0_g1	10.95	18.08	11.07	5.99	4.04	6.27		TRINITY_DN56944_c0_g1	0.83	1.55	2.17	0	0	0
TRINITY_DN56190_c1_g1	8.17	4.17	6.67	0.17	2.67	2.1		TRINITY_DN56885_c2_g1	0	0.63	3.72	4.99	1.35		TRINITY_DN63551_c1_g1	2.33	2.32	2.72	1.15	1.69	1.95		TRINITY_DN59109_c0_g1	2.25	0.45	0.38	1.32	0.83	4.46
TRINITY_DN54874_c3_g1	1.52	1.25	2.72	0.77	1.19	0.69		TRINITY_DN67716_c0_g1	1.28	0.77	0.37	0.25	0.37		TRINITY_DN61439_c0_g5	0	0	0.03	0.38	0.09	0.12		TRINITY_DN63249_c0_g1	0.31	0.34	0.45	0.74	0.75	0.73
TRINITY_DN52037_c1_g1	504.7	410.33	391.21	477.03	855.83	695.7		TRINITY_DN55032_c0_g1	1.3	6.05	1.24	1.38	1.42		TRINITY_DN39725_c0_g1	2.02	1.47	4.51	5.69	17.88	11.05		TRINITY_DN57532_c0_g1	6.37	4.35	6.41	11.24	8.33	8.25
TRINITY_DN53666_c3_g2	10.58	10.87	20.2	6.43	10.82	4.25		TRINITY_DN50836_c2_g1	0	0.05	0.41	0.37	0.16		TRINITY_DN56691_c0_g3	0.11	8.66	0.5	1.15	0.52	1.01		TRINITY_DN55122_c1_g1	16.07	16.02	15.18	8.54	7.59	9.4
TRINITY_DN59540_c0_g1	16.25	8.71	14.2	0.62	6.57	4.67		TRINITY_DN58974_c0_g3	0	0.23	3.53	2.84	1.4		TRINITY_DN53535_c2_g4	2.16	2.13	1.84	3.2	3.02	3.81		TRINITY_DN62991_c1_g1	11.56	7.76	6.4	2.38	2.29	4.02
TRINITY_DN61293_c4_g1	8.82	5.13	0.05	0.05	0.02	0.03		TRINITY_DN56664_c1_g2	0.29	0.03	0.02	0.03	0.02		TRINITY_DN63311_c6_g1	5.47	5.56	5.19	4.04	2.73	3.55		TRINITY_DN62060_c1_g1	8.49	7.29	8.53	11.75	9.66	14.27
TRINITY_DN56223_c8_g5	0.45	0.46	0.57	0.07	0.06	0.15		TRINITY_DN56666_c8_g4	0.22	1.12	4.5	2.28	2.64		TRINITY_DN57126_c1_g1	5.46	7.04	4.88	9.43	11.93	11.15		TRINITY_DN61831_c2_g1	10.91	18.16	6.42	36.32	24.69	36.85
TRINITY_DN58157_c0_g1	12.84	5.99	9.88	0.22	5.62	4.13		TRINITY_DN59006_c5_g1	21.58	19.03	6.01	4.8	12.39		TRINITY_DN58548_c0_g1	1.32	1.8	1.32	1.14	0.89	0.94		TRINITY_DN36761_c0_g1	9.83	10.11	8.65	4.81	4.81	5.18
TRINITY_DN63201_c4_g2	1.55	0.62	1.4	0.09	0.62	0.46		TRINITY_DN13436_c0_g1	0	0	8.67	1.48	8.8		TRINITY_DN58931_c0_g1	0.58	0.68	0.94	1.6	1.74	1.04		TRINITY_DN62635_c1_g1	1.23	1.21	0.95	2.25	1.7	2.53
TRINITY_DN58209_c0_g1	3.21	2.15	3.14	0.08	0.96	1.23		TRINITY_DN1469_c0_g1	12.83	65.05	0	10.8	1.15		TRINITY_DN37064_c0_g1	0.1	0.18	0.07	0	0	0		TRINITY_DN56356_c0_g1	2.9	3.49	2.52	4.47	4.59	6.21
TRINITY_DN61539_c1_g1	67.16	45.5	60.66	2.59	24.34	24.32		TRINITY_DN62950_c1_g1	0.19	0.71	1.3	1.63	1.63		TRINITY_DN54482_c0_g3	1.05	1.44	2.5	0.24	0.95	0.34		TRINITY_DN61575_c0_g1	7.5	6.17	6.96	4.12	3.99	4.98
TRINITY_DN61056_c3_g1	20.61	31.7	28.52	17.23	17.56	18.18		TRINITY_DN63749_c3_g5	21.2	27.8	12.14	18.03	7.96		TRINITY_DN50622_c0_g1	0.13	0	0	0.92	0.8	0.65		TRINITY_DN61050_c0_g3	0.32	0.29	0.27	0.65	0.51	0.61
TRINITY_DN40815_c1_g1	15.26	10.56	13.81	0.66	4.97	6.55		TRINITY_DN61708_c0_g1	0.09	0.2	0.44	0.58	0.45		TRINITY_DN63749_c4_g1	11.74	13.79	6.1	5.3	6.58	7.33		TRINITY_DN64025_c12_g1	0.16	0	0	2.87	1.14	2.7
TRINITY_DN51608_c2_g1	3.97	2.82	3.77	1.57	2.68	2.49		TRINITY_DN55962_c0_g1	1.23	0.47	0.27	0.39	0.18		TRINITY_DN23713_c0_g1	0.02	0	0	0.08	0.1	0.14		TRINITY_DN61930_c1_g1	568.86	680.82	593.81	353.62	539.39	390.31
TRINITY_DN64102_c20_g1	0.27	0.32	1.19	0	0	0		TRINITY_DN52596_c0_g1	0.04	0.07	0.34	9.4	0.23		TRINITY_DN140027_c0_g1	0	0	0.06	0.23	0.17	0.37		TRINITY_DN50508_c0_g1	0	0	0	0.57	0.29	0.28
TRINITY_DN47234_c0_g1	3.43	3.66	4.42	1.69	1.44	2.7		TRINITY_DN48652_c0_g1	3.91	5.26	11.25	8.84	8.26		TRINITY_DN49211_c0_g1	1.37	2.31	1.64	0.98	0.87	0.78		TRINITY_DN58612_c0_g5	568.47	683.76	705.34	422.51	462.55	341.38
TRINITY_DN19503_c0_g1	12.15	7.65	7.94	0.47	4.05	4.07		TRINITY_DN34067_c0_g1	1.25	0.31	0.23	0.29	0.23		TRINITY_DN36917_c0_g1	3.05	3.55	2.33	6.14	3.58	5.87		TRINITY_DN167423_c0_g1	0	0	0	7.52	5.5	10.17
TRINITY_DN52572_c1_g2	0.06	0.09	0.08	0	0.01	0.01		TRINITY_DN59925_c0_g2	0.64	1.88	4.59	3.48	5.09		TRINITY_DN58400_c3_g3	20.31	22.45	12.25	9.14	7	16.49		TRINITY_DN124799_c0_g1	0.73	0.61	1.27	0	0	0
TRINITY_DN56723_c0_g1	0.22	0.14	0.14	0.19	0.72	0.52		TRINITY_DN22756_c0_g1	0.02	0.02	0.19	0.12	0.08		TRINITY_DN50000_c1_g2	3.75	4.82	2.61	2.17	2.03	2.74		TRINITY_DN56333_c1_g1	3.51	3.83	2.57	0	0.4	0.39
TRINITY_DN56792_c0_g1	7.24	5.48	7.94	1.18	3.47	4.5		TRINITY_DN45385_c0_g1	2.76	2.23	9.13	8.73	9.49		TRINITY_DN53290_c0_g1	4.31	4.25	11.16	11.7	9.39	14.42		TRINITY_DN56753_c1_g1	7.93	5.39	7.54	10.39	10.06	10.14
TRINITY_DN58484_c0_g1	7.35	5.02	4.11	0.19	2.25	2.17		TRINITY_DN52884_c0_g1	0.48	2.75	8.47	3.18	9.34		TRINITY_DN64109_c12_g5	0.78	0.9	0.81	0.2	0	0		TRINITY_DN56075_c0_g2	12.69	12.04	12.59	23.52	19.83	21.36
TRINITY_DN61784_c0_g2	20.61	11.79	13.44	3.2	6.87	5.93		TRINITY_DN57019_c0_g1	3.02	0.61	0.38	0.77	0.46		TRINITY_DN60386_c2_g1	1.25	0.97	1.65	1.68	2.28	3.13		TRINITY_DN59624_c0_g1	11.3	7.5	8.17	12.13	13.52	14.69
TRINITY_DN50710_c0_g1	5.77	4.29	5.28	0.18	1.97	3.67		TRINITY_DN43050_c0_g1	0.12	12.2	0.22	0.13	0.78		TRINITY_DN51495_c0_g1	0.17	0.27	0.11	1.8	0.22	0.64		TRINITY_DN54196_c0_g1	24.86	37.57	30.11	53.55	54.03	46.91
TRINITY_DN57430_c0_g4	0.97	0.89	0.57	0	0.15	0.26		TRINITY_DN48052_c0_g1	3.54	7.08	10.63	9.61	10.12		TRINITY_DN52509_c0_g1	0.79	0.08	0.36	0	0	0		TRINITY_DN62474_c1_g3	100.93	138.49	106.34	68.8	71.04	72.37
TRINITY_DN58992_c0_g1	3.04	1.46	2.26	0.08	0.85	0.96		TRINITY_DN59640_c4_g6	0	1.47	6.36	19.54	5.5		TRINITY_DN59230_c4_g1	1.45	1.2	0.73	0	0.14	0.27		TRINITY_DN57351_c0_g1	10.01	11.32	10.65	6.18	6.96	6
TRINITY_DN32683_c0_g1	12.61	9.2	12.51	0.54	4.48	5.44		TRINITY_DN49231_c2_g1	0.2	0.19	0.83	0.76	1.27		TRINITY_DN46471_c1_g1	0.05	0.05	0	0.26	0.4	0.43		TRINITY_DN63780_c0_g2	1.42	1.29	1.34	0.59	0.51	0.51
TRINITY_DN60236_c3_g1	14.09	13.48	12.61	9.14	8.35	9.89		TRINITY_DN48604_c1_g2	39.36	41.37	10.79	0	0		TRINITY_DN52364_c1_g1	7.08	7.58	5.98	4.12	3.1	6.46		TRINITY_DN62594_c0_g2	0.18	0.37	0.24	0.02	0.05	0.02
TRINITY_DN55239_c0_g1	0	0	0	0.03	0.24	0.12		TRINITY_DN59640_c4_g3	3.97	9.54	17.3	17.37	12.74		TRINITY_DN54427_c4_g1	2.15	0.74	2.67	4.95	5.65	8.98		TRINITY_DN61344_c0_g1	0.4	0.47	0.63	1.37	1.45	0.93
TRINITY_DN46075_c0_g1	3.92	2.31	4.48	0.16	1.48	1.54		TRINITY_DN63516_c0_g1	180.14	61.24	49.33	54.42	93.38		TRINITY_DN159307_c0_g1	4.24	5.61	19.62	19.94	27.63	23.11		TRINITY_DN50558_c0_g1	30.63	34.45	31.19	20.17	20.6	19.04
TRINITY_DN94060_c0_g1	0.17	0.2	0.33	0	0	0.05		TRINITY_DN24466_c0_g1	0	0.19	1.07	0.57	1.6		TRINITY_DN39440_c0_g1	0.85	0.96	0.77	0.33	0	0.27		TRINITY_DN64012_c4_g2	5.78	7.36	5.62	2.14	1.81	2.8
TRINITY_DN55236_c7_g1	12.29	6.86	9.87	0.16	2.62	4.04		TRINITY_DN54134_c0_g1	0.22	0.31	0.16	0.06	0.11		TRINITY_DN60324_c12_g12	7.1	9.37	10.33	13.77	19.94	20.47		TRINITY_DN58822_c0_g1	12.88	10.35	9.39	13.31	10.61	10.31
TRINITY_DN41741_c0_g1	1.3	0.97	0.65	0	0.16	0.3		TRINITY_DN25221_c0_g1	0.83	2.5	4.43	7.64	5.14		TRINITY_DN58866_c4_g2	3.64	4.38	5.84	7.57	5.7	5.4		TRINITY_DN56244_c2_g3	26.83	34.01	31.53	22.47	17.74	19.02
TRINITY_DN60183_c0_g1	1.55	0.96	2.2	3.28	2.38	2.01		TRINITY_DN41424_c0_g1	1.61	2.02	0.56	0.38	1.13		TRINITY_DN54427_c5_g2	2.58	1.88	6.49	0.71	0.28	1.33		TRINITY_DN57281_c1_g1	0	0	0	1.73	0.7	1.8
TRINITY_DN48912_c0_g1	8.17	5.32	7.06	0.43	3.32	3.03		TRINITY_DN59706_c0_g1	66.81	36.98	38.56	21.83	32.69		TRINITY_DN24229_c0_g1	1.99	2.75	2.12	1.02	1.19	1.98		TRINITY_DN60722_c0_g1	1.64	1.3	3.61	11.99	8.49	6.82
TRINITY_DN55660_c0_g1	5.7	4.49	5.97	0.15	2.6	1.71		TRINITY_DN53656_c0_g1	0	0.02	0.12	0.08	0.08		TRINITY_DN49997_c0_g1	0.04	0.04	0.07	0.2	0.21	0.23		TRINITY_DN59816_c1_g1	17.11	10.21	16.15	28.05	21.85	27.46
TRINITY_DN56116_c1_g2	0.2	0.47	0.21	0.83	1.24	1.67		TRINITY_DN56426_c1_g5	4.92	0.41	0.27	0.74	0.36		TRINITY_DN59256_c0_g1	0	0.04	0.4	0.26	2.55	0.5		TRINITY_DN43878_c0_g1	12.51	9.26	8.65	4.94	8.7	5.6
TRINITY_DN62432_c0_g1	1.37	1.71	2.26	0.29	0.61	1.19		TRINITY_DN14556_c0_g1	1.44	1.91	0.32	0.73	0.95		TRINITY_DN54654_c0_g1	0.76	1.22	0.64	0.42	0.34	0.52		TRINITY_DN56571_c8_g1	5.58	4.23	5.25	8.42	7.41	7.46
TRINITY_DN39968_c0_g1	3182.14	2451.71	747.48	909.3	94.1	478.28		TRINITY_DN59709_c0_g1	28.02	10.72	13.32	8.24	9.85		TRINITY_DN55959_c0_g1	2.15	1.77	2.42	3.46	3.03	12.02		TRINITY_DN48546_c0_g1	28.02	31.18	31.07	18.64	19.5	16.03
TRINITY_DN62125_c1_g1	2.22	3.16	6.87	2.57	1.74	1.15		TRINITY_DN139747_c0_g1	0	0	6.68	60.52	27.66		TRINITY_DN61103_c2_g2	0.79	0.85	1.54	0.4	0.36	0.17		TRINITY_DN63361_c0_g1	1.16	1	1.01	2.15	1.62	1.96
TRINITY_DN63025_c1_g3	3.89	1.9	2.74	5.88	4.23	5.35		TRINITY_DN60041_c1_g3	132.23	69.38	58.46	56.29	75.29		TRINITY_DN3464_c1_g1	1.91	7.38	4.61	0	0	0		TRINITY_DN61314_c10_g13	6.28	2.7	5.63	11.23	14.52	13.82
TRINITY_DN40405_c0_g1	5.03	3.05	3.96	0	1.73	0.6		TRINITY_DN39110_c0_g1	0	0	0.11	0.08	0.12		TRINITY_DN55836_c0_g1	0.11	0.07	0.25	0.64	0.28	0.43		TRINITY_DN57140_c0_g2	3.34	4.72	2.83	13.4	7.25	8.87
TRINITY_DN57256_c1_g1	6.09	4.62	5.44	0.63	2.75	3.15		TRINITY_DN48093_c0_g1	0.31	1.48	3.43	3.67	3.69		TRINITY_DN55107_c1_g2	6.1	3.6	4.24	5.98	8.43	10.13		TRINITY_DN63328_c1_g2	13.26	13.52	12.94	8.22	8.82	7.99
TRINITY_DN55679_c0_g1	9.99	5.76	7.97	0.48	2.95	4.1		TRINITY_DN57882_c4_g2	0	0	0.79	0.16	1.75		TRINITY_DN63808_c0_g1	0.48	0.75	0.4	0.43	0.24	0.43		TRINITY_DN58605_c2_g1	41.7	40.39	43.13	22.83	23.32	22.56
TRINITY_DN15722_c0_g1	4.85	5.47	5	0.58	1.74	2.68		TRINITY_DN106255_c0_g1	0	0	0.06	0.06	0.04		TRINITY_DN57607_c2_g1	1.09	1.91	2.24	5.3	1.59	3.56		TRINITY_DN52237_c0_g1	41.95	46.49	46.95	30.22	29.66	31.95
TRINITY_DN59778_c1_g1	11.62	8.61	8.61	17.3	20.49	11.21		TRINITY_DN51048_c0_g1	0	0	9.64	8.75	5.74		TRINITY_DN50480_c0_g1	1.27	1.33	1.17	0.73	0.41	0.92		TRINITY_DN63914_c3_g1	0.26	1.23	0.49	2.62	1.79	1.71
TRINITY_DN55908_c0_g3	2.96	1.39	2.35	0	0.94	0.44		TRINITY_DN60472_c3_g2	0	0	0.03	0.03	0.12		TRINITY_DN125391_c0_g1	0.16	0.06	0.05	0	0	0		TRINITY_DN46504_c0_g1	40.34	51.45	41.44	30.02	25.83	27.59
TRINITY_DN63736_c0_g2	2.98	2.57	2.31	0.23	1.28	1.32		TRINITY_DN63629_c1_g1	7.92	17.46	18.61	22.88	13.47		TRINITY_DN4131_c0_g1	0.75	1.04	0.47	2.53	3.48	3.62		TRINITY_DN44370_c0_g1	35.02	42.33	32.72	21.41	19.77	13.9
TRINITY_DN125457_c0_g1	10.7	8.21	7.58	0.18	3.09	3.52		TRINITY_DN60586_c3_g3	0	0	0.19	0.2	0.03		TRINITY_DN57567_c1_g1	7.33	1.49	2.41	1.27	0.31	0		TRINITY_DN43191_c0_g2	12.64	13.25	11.68	9.13	7.07	6.74
TRINITY_DN53898_c0_g1	4.88	2.7	5.01	1.54	3.18	2.08		TRINITY_DN61180_c0_g5	7.91	4.08	1.44	0	1.34		TRINITY_DN46311_c0_g1	0	0	0.38	1.04	2.06	0.53		TRINITY_DN62405_c0_g1	9.35	10.9	10.64	4.82	7.82	6.55
TRINITY_DN7114_c0_g1	6.02	3.59	5.62	0.47	2.35	2.81		TRINITY_DN50105_c0_g1	6.22	4.23	0	0	0		TRINITY_DN58544_c8_g2	0.21	0	0.24	1.03	0.8	0.48		TRINITY_DN60479_c0_g1	3.51	3.97	4.64	2.75	2.41	2.19
TRINITY_DN51237_c0_g1	4.67	3.37	4.52	0.45	1.94	2.38		TRINITY_DN84190_c0_g1	0.08	0.07	0	0	0		TRINITY_DN60785_c2_g1	34.38	54.64	52.35	86.31	50.65	83.43		TRINITY_DN60397_c1_g2	2.47	1.96	1.93	0.75	0.3	0.53
TRINITY_DN60825_c1_g1	0.86	0.91	2.52	6.72	2.04	5.75		TRINITY_DN59802_c1_g1	0	0	0.31	0.58	0.06		TRINITY_DN61662_c0_g2	1.1	1.35	0.85	2.11	1.93	3.05		TRINITY_DN37794_c0_g1	23.5	26.51	23.03	16.2	14.95	15.35
TRINITY_DN55801_c5_g1	1.29	1.48	2.33	1	1.47	0.78		TRINITY_DN4654_c0_g1	0	0.13	0.52	0.69	0.6		TRINITY_DN48532_c0_g1	5.2	6.92	6.1	15.17	5.66	13.3		TRINITY_DN61655_c0_g2	11.48	8.11	15.43	29.2	21.23	16.46
TRINITY_DN57420_c0_g1	1.06	1.25	0.91	0.51	0.57	0.16		TRINITY_DN31940_c0_g1	2.11	2.03	0.53	0.54	1.42		TRINITY_DN59101_c5_g2	0.63	0.52	0.91	1.14	1.63	1.41		TRINITY_DN60730_c0_g1	3.03	2.83	4.63	3.07	3.77	3.28
TRINITY_DN63843_c5_g1	8.69	6.42	9.89	4.87	5.37	6.17		TRINITY_DN59197_c5_g1	1.92	3.65	6.79	7.73	7		TRINITY_DN56153_c5_g1	0.49	1.05	1.53	1.62	2.13	2.76		TRINITY_DN60730_c0_g3	2.44	3.75	3.63	1.31	1.39	1.79
TRINITY_DN62524_c2_g1	0.21	0.14	0.07	0.38	0.65	0.29		TRINITY_DN54822_c0_g1	0.4	0.18	0.07	0.08	0.15		TRINITY_DN58536_c2_g1	0.15	0.09	0.14	0.3	0.69	22.34		TRINITY_DN60979_c0_g1	8.68	9.06	8.1	5.47	4.56	3.92
TRINITY_DN61734_c0_g3	2.12	5.04	5.81	1.43	1.25	2.28		TRINITY_DN29584_c0_g1	113.39	156.7	62.21	126.14	83.06		TRINITY_DN47614_c0_g1	0	0	0.61	2.63	3.91	4.2		TRINITY_DN56226_c1_g1	614.26	683.27	537.34	1443.93	862.7	1337.02
TRINITY_DN54614_c0_g1	3.49	2.76	3.33	0.48	1.32	1.88		TRINITY_DN59011_c0_g1	2.2	6.04	0.8	1.97	4.05		TRINITY_DN61831_c2_g1	23.33	12.67	22.87	38.95	26.07	41.54		TRINITY_DN55708_c6_g1	98.63	116.47	91.07	174.31	132.75	206.3
TRINITY_DN57679_c2_g3	9.09	5.56	7.93	0.18	2.6	2.99		TRINITY_DN161769_c0_g1	0.26	0.14	0.07	0.07	0.07		TRINITY_DN63016_c0_g1	0.8	0.72	1.37	1.51	2.16	2.24		TRINITY_DN54169_c0_g1	14.52	17.7	15.39	10.93	7.91	9.46
TRINITY_DN54753_c0_g1	6.69	3.36	4.34	0.09	1.52	1.91		TRINITY_DN48476_c0_g1	1.84	0.53	0.27	0.36	0.58		TRINITY_DN44767_c0_g1	5.16	14.02	16.95	4.64	3.19	5.69		TRINITY_DN62524_c2_g1	0.3	0.25	0.28	0.94	1.12	0.62
TRINITY_DN55944_c1_g1	39.77	30.14	39.89	2.16	14.02	18.91		TRINITY_DN55107_c1_g1	1.54	25.01	25.83	31.07	32.35		TRINITY_DN63957_c5_g2	0.95	0.65	0.93	1.07	1.36	3.45		TRINITY_DN61804_c1_g1	0.09	0.03	0.11	0.69	0.32	0.69
TRINITY_DN52867_c0_g1	0.04	0.02	0.04	0.15	0.13	0.06		TRINITY_DN59436_c6_g11	1.19	1.06	0	0	0.2		TRINITY_DN62629_c1_g5	3.51	2.35	3.54	9.04	8.43	6.93		TRINITY_DN57776_c3_g1	2.57	2.21	2.43	4.01	3.89	4.64
TRINITY_DN7523_c0_g1	4.58	2.09	2.48	4.49	13.97	5.78		TRINITY_DN62914_c11_g1	5.26	4.36	10.66	27.92	28.16		TRINITY_DN57423_c3_g1	0.33	1.5	0.6	0.3	29.78	2.69		TRINITY_DN57021_c1_g1	13.19	15.42	9.96	5.47	5.79	5.95
TRINITY_DN24346_c0_g1	7.14	5.88	6.44	0.15	2.97	2.1		TRINITY_DN22088_c0_g1	0.08	0.07	0.39	0.37	0.23		TRINITY_DN49150_c0_g1	6.53	6.38	5.08	3.74	3.48	4.88		TRINITY_DN55230_c0_g1	3.1	2.31	2.21	6.47	5.4	4.3
TRINITY_DN105174_c0_g1	3.96	3.9	4.54	0.72	2.52	1.66		TRINITY_DN48720_c0_g1	0.63	0.07	0.04	0.08	0.04		TRINITY_DN63764_c2_g3	2.79	2.43	2.46	1.75	1.16	1.31		TRINITY_DN59153_c0_g1	5.17	4.11	6.33	8.79	7.21	9.5
TRINITY_DN49366_c0_g1	11.93	8.73	9.11	0.34	3.77	4.05		TRINITY_DN64084_c12_g1	0.74	0.35	0	0.13	0		TRINITY_DN64094_c0_g1	0.06	0.04	0.04	0.08	0.15	0.09		TRINITY_DN48126_c0_g1	9.6	11.31	12.4	16.63	15.49	17.54
TRINITY_DN52366_c0_g1	14.65	10.22	12.51	0.44	4.65	5.57		TRINITY_DN53039_c1_g1	10.55	7.5	6	2.87	4.17		TRINITY_DN53613_c0_g1	0.78	1.18	1.15	1.79	1.97	1.71		TRINITY_DN60528_c1_g1	37.65	36.71	36.97	30.48	20.96	26.39
TRINITY_DN58079_c0_g1	5.81	2.97	5.27	0.38	2.63	1.78		TRINITY_DN61197_c1_g3	0	0.05	0.21	0.55	0.22		TRINITY_DN46214_c0_g1	0.18	0.1	0.14	0.66	0.3	0.46		TRINITY_DN59898_c2_g1	7.8	9.32	7.96	5.6	5.47	4.99
TRINITY_DN59442_c1_g3	0	0	0	0.11	0.2	0.29		TRINITY_DN45649_c0_g1	2.59	2.03	0.12	0.89	0.61		TRINITY_DN54207_c3_g1	2.84	1.9	2.28	2.25	2.77	2.52		TRINITY_DN40643_c1_g2	0	1.69	0	14.45	7.04	6.47
TRINITY_DN50086_c0_g1	11.51	9.82	8.2	13.54	26.24	14.52		TRINITY_DN66792_c0_g1	3.75	6.56	14.17	14.78	12.16		TRINITY_DN58513_c0_g1	2.67	3.4	2.55	1.56	1.43	2.44		TRINITY_DN52071_c0_g1	3.83	4.36	4.98	8.32	7.54	6.57
TRINITY_DN45826_c0_g1	1.95	3.12	3	1.31	0.93	0.62		TRINITY_DN57224_c0_g3	0	0.21	0.8	1.06	0.8		TRINITY_DN54792_c0_g1	0.1	0.13	0.11	0.46	0.18	0.26		TRINITY_DN63976_c6_g2	32.3	28.68	41.94	29.31	50.73	52.52
TRINITY_DN59853_c0_g2	14.84	9.14	13.67	0.82	5.53	6.34		TRINITY_DN57748_c0_g1	48.18	34.07	31.98	28.89	31.11		TRINITY_DN58705_c0_g2	1.58	2.86	2.91	1.34	1.65	1.39		TRINITY_DN35614_c0_g1	6.11	5.12	5.17	1.41	1.38	1.78
TRINITY_DN61676_c0_g2	19.34	11.44	9.8	28.31	34.42	20.14		TRINITY_DN81473_c0_g1	0.65	6.62	0	0	0		TRINITY_DN58405_c2_g5	3.25	6.93	5.71	3.19	3.19	2.55		TRINITY_DN52068_c1_g1	4.72	3.81	4.38	7.16	5.15	6.95
TRINITY_DN63457_c0_g3	0.23	0.96	0.13	0.03	0.12	0		TRINITY_DN57300_c0_g1	0.1	0.98	0	0	0		TRINITY_DN63834_c4_g1	0	0	0.03	0.13	0.08	0.15		TRINITY_DN53236_c0_g1	6.34	5.11	5.7	11.68	6.99	9.29
TRINITY_DN59851_c1_g1	1.96	2.09	1.79	0.34	1.02	1.2		TRINITY_DN61804_c1_g1	0.01	0.69	0.04	0.45	0.02		TRINITY_DN55689_c0_g1	1.97	3.44	1.05	2.75	5.34	5.41		TRINITY_DN36663_c0_g1	31.78	36.7	29.2	22.19	21.27	18.46
TRINITY_DN51888_c0_g1	1.63	0.98	1.76	0	0.45	0.4		TRINITY_DN25071_c0_g1	0.34	0.45	0.18	0.24	0.09		TRINITY_DN59833_c1_g1	4.88	2.19	2.31	1.57	2.22	2.16		TRINITY_DN38878_c0_g1	26.96	23.86	31.89	41.72	36.85	44.49
TRINITY_DN60337_c0_g1	0.58	0.36	0.87	0.34	0.21	0.32		TRINITY_DN57317_c11_g1	40.54	22.2	129.77	86.62	97.3		TRINITY_DN21541_c0_g1	4.94	0	0	18.74	9.95	11.07		TRINITY_DN34998_c0_g1	4.65	4.6	3.8	2.3	1.89	2.28
TRINITY_DN123643_c0_g1	11.51	7.27	8.84	0.63	4.83	3.96		TRINITY_DN53573_c1_g1	0.27	0.2	1.89	0.58	1.04		TRINITY_DN55578_c15_g11	4.52	5.51	4.16	2.85	3.24	3.25		TRINITY_DN61875_c0_g3	5.8	5.36	6.82	8.45	8.8	8.81
TRINITY_DN60221_c0_g1	7.99	4.97	5.33	0.24	2.78	2.39		TRINITY_DN50579_c2_g4	6.11	5.22	13.97	15.68	22.31		TRINITY_DN63367_c0_g1	0	0	3.18	8.15	18.79	39.19		TRINITY_DN62783_c2_g1	12.3	15.17	12.43	7.72	7.99	7.96
TRINITY_DN64131_c0_g1	7.59	7.26	8.58	12.36	13.15	12.4		TRINITY_DN59486_c0_g1	0.38	0.07	0.06	0.04	0.07		TRINITY_DN51886_c0_g2	0.56	0.51	0	0	0	0		TRINITY_DN64100_c26_g1	89.49	115.13	103.51	57.71	54.02	61.18
TRINITY_DN63285_c0_g2	11.45	12.61	14.49	10.31	8.4	7.59		TRINITY_DN61591_c0_g1	5.17	6.97	2.88	4.8	2.13		TRINITY_DN62409_c1_g1	1.49	2.21	3.55	5.31	3.13	4.68		TRINITY_DN61631_c1_g2	237.38	146.15	190.58	334.23	268.7	317.09
TRINITY_DN57750_c0_g1	16.96	11.61	10.58	21.17	20.89	23.61		TRINITY_DN52452_c0_g1	3.94	0.62	0.72	0.22	0.21		TRINITY_DN55216_c8_g4	8.67	12.49	12.09	3.24	4.45	4.15		TRINITY_DN63953_c0_g1	2.54	1.49	2.03	6.66	2.48	2.8
TRINITY_DN35696_c0_g1	22.74	15.39	23.3	0.95	8.3	9.5		TRINITY_DN36809_c0_g1	6.43	7.78	12.3	12.91	17.12		TRINITY_DN48342_c1_g1	25.75	24.8	18.83	13.33	15.63	16.26		TRINITY_DN46729_c0_g1	3.41	3.7	4.08	8.21	4.26	7.02
TRINITY_DN7919_c0_g1	0.1	0.06	0.06	0.5	0.52	0.24		TRINITY_DN43204_c0_g1	39.09	17.84	14.85	34.15	11.05		TRINITY_DN52184_c2_g2	111	122.26	124.91	94.56	91.08	55.1		TRINITY_DN57871_c1_g2	6.05	4.73	5.7	3.37	2.34	3.28
TRINITY_DN56112_c0_g1	2.78	1.89	2.31	1.34	1.04	1.55		TRINITY_DN53238_c0_g1	1.93	2.45	0.87	1.25	1.02		TRINITY_DN57481_c4_g1	2.07	2.08	3.31	4.78	3.79	3.67		TRINITY_DN52169_c0_g3	4.41	3.24	4.46	7.07	5.55	5.99
TRINITY_DN24258_c0_g2	0	0	0.54	1.51	2.22	4.31		TRINITY_DN55056_c10_g1	0.85	3.57	8.97	5.14	26.85		TRINITY_DN54952_c2_g1	2.24	10.61	2.2	0.16	0.45	0.09		TRINITY_DN62872_c0_g1	8.72	5.43	10.18	14.76	16.39	18
TRINITY_DN56514_c0_g1	8.01	4.47	6.02	0.23	2.3	2.54		TRINITY_DN55953_c4_g1	0.99	0.26	0.2	0	0.05		TRINITY_DN54984_c0_g3	0.13	0.35	0.6	0.02	0.13	0.03		TRINITY_DN55888_c0_g1	20.34	33.39	22.77	15.04	12.28	8.9
TRINITY_DN63914_c3_g1	0.81	0.37	1.33	0.71	1.63	2.32		TRINITY_DN55737_c0_g1	0.98	0.19	0.16	0.15	0.21		TRINITY_DN62731_c1_g1	3.57	4.42	3.71	2.3	1.55	3.17		TRINITY_DN159307_c0_g1	12.67	13.52	10.92	22.97	24.74	31.83
TRINITY_DN43197_c0_g1	5.5	3.49	4.46	0.12	1.69	1.86		TRINITY_DN15824_c0_g1	0.47	0.11	0.07	0	0.05		TRINITY_DN61761_c0_g1	0.14	0.12	0.51	0.58	0.34	0.38		TRINITY_DN57712_c7_g4	2.25	2.22	1.65	0.36	0.39	0.75
TRINITY_DN48606_c0_g1	15.65	10.82	14.84	0.95	6.71	6.5		TRINITY_DN42399_c0_g1	1.05	1.19	13.92	5.85	3.15		TRINITY_DN60363_c0_g2	0	0	0.23	0.91	2.11	1.53		TRINITY_DN62795_c0_g1	29.97	24.69	26.51	16.71	18.86	15.03
TRINITY_DN31910_c0_g1	19.3	13.56	21.18	0.72	6.4	8.39		TRINITY_DN48654_c0_g1	0.39	0.08	0.06	0	0.11		TRINITY_DN51002_c0_g1	0.58	0.23	0.56	2.45	0.9	2.65		TRINITY_DN59243_c0_g3	0.99	0.35	1.13	2.86	2.68	1.88
TRINITY_DN59031_c2_g1	26.85	15.32	27.44	44.62	53.65	34.19		TRINITY_DN39932_c1_g1	20.75	11.44	0.8	6.53	5.03		TRINITY_DN56876_c8_g6	0.93	0.64	0.43	0	0	0		TRINITY_DN55852_c2_g2	0	0	0.33	1.38	1.36	1.98
TRINITY_DN57073_c4_g7	0.16	0.05	0.22	0.55	0.6	0.46		TRINITY_DN43873_c0_g1	1.8	0.41	0.38	0.31	0.15		TRINITY_DN46856_c0_g1	5.35	8.34	7.7	1.51	0.56	2.7		TRINITY_DN168293_c0_g1	0	0	0	12.27	11.56	6.66
TRINITY_DN57717_c1_g1	34.76	20.9	30.07	1.4	13.69	11.85		TRINITY_DN42119_c0_g1	1.3	0.11	0.18	0.03	0.09		TRINITY_DN62067_c5_g2	2.47	1.68	2.4	1.23	0.73	0.94		TRINITY_DN60210_c0_g1	52.65	38.05	30.98	24.23	20.92	27.84
TRINITY_DN4981_c0_g1	14.51	9.23	13.59	0.65	4.93	6.1		TRINITY_DN45182_c0_g2	8.48	20.31	44.71	39.1	23.16		TRINITY_DN63720_c2_g1	0	0.5	0.07	3.62	4.24	0.78		TRINITY_DN54391_c0_g1	0.04	0.1	0.07	0.46	0.28	0.66
TRINITY_DN50774_c0_g1	4.81	3.49	3.49	6.64	7.37	7.02		TRINITY_DN61644_c1_g2	28.81	27.72	16.65	18.64	26.22		TRINITY_DN39712_c0_g1	0	0	0	0.5	0.4	0.57		TRINITY_DN58237_c1_g1	10.95	8.49	13.27	15.86	13.04	20.44
TRINITY_DN62868_c0_g2	4.96	7.56	6.38	4.36	2.63	4.15		TRINITY_DN55381_c6_g3	15.57	17.52	7.15	12.68	13.83		TRINITY_DN63197_c9_g2	0	0	0	6.02	3.85	0.35		TRINITY_DN53136_c0_g1	16.93	15.11	15.1	7.7	9.06	9.6
TRINITY_DN57363_c1_g2	13.74	12.33	21.4	7.86	12.92	9.9		TRINITY_DN75146_c0_g1	0	0	0.07	0.4	0.33		TRINITY_DN63723_c7_g1	3847	7139.68	1556.46	1629.2	2480.54	2177.24		TRINITY_DN58786_c1_g1	12.71	12.4	9.27	17.67	14.27	19.95
TRINITY_DN59242_c0_g1	7.04	5.6	6.66	0.35	3.19	3.55		TRINITY_DN43552_c2_g1	15.08	7.71	6.14	2.32	5.16		TRINITY_DN55061_c1_g1	1.11	1.49	1.84	2.76	2.8	3.65		TRINITY_DN63369_c0_g1	0.14	0.26	0.42	0.6	0.56	0.7
TRINITY_DN45172_c0_g1	7.06	4.46	6.01	0.5	2.52	3.28		TRINITY_DN51184_c0_g1	1.35	0.91	0.63	0.59	0.61		TRINITY_DN52351_c0_g1	0.76	0.76	2.19	2.27	2.77	4.68		TRINITY_DN29343_c0_g1	7.93	8.8	6.12	1.26	3.08	2.27
TRINITY_DN28208_c0_g1	20.66	9.18	20.46	0.55	6.71	6.52		TRINITY_DN94413_c0_g1	0.49	0	1.31	4.02	4.03		TRINITY_DN44352_c0_g1	4.05	4.79	3.34	2.1	2.05	3.5		TRINITY_DN51345_c0_g1	143.29	148.1	130.14	86.38	103.68	85.68
TRINITY_DN123542_c0_g1	0	0	0.02	0.11	0.12	0.09		TRINITY_DN63981_c2_g1	2.37	4.94	0	0	0		TRINITY_DN55705_c1_g1	31.02	22.49	17.27	38.07	39.24	32.44		TRINITY_DN56554_c4_g1	6.97	8.17	8.57	13.81	10.73	13.83
TRINITY_DN34938_c0_g1	3.31	2.06	3.43	0.06	1.03	1.21		TRINITY_DN57761_c2_g1	0.75	0.8	0.28	0.19	0.42		TRINITY_DN61018_c0_g1	1.1	1.06	1.03	0.7	0.65	0.7		TRINITY_DN61817_c3_g1	1.24	1.39	3.6	6.32	5.88	4.59
TRINITY_DN53098_c0_g1	4.2	4.13	4.68	0.25	1.74	2.03		TRINITY_DN53550_c0_g1	7.94	10.26	7.02	6.8	5.8		TRINITY_DN44838_c0_g1	0	0.1	0	0.42	1.61	0.31		TRINITY_DN63343_c1_g1	83.74	76.88	52.62	119.21	98.45	147.23
TRINITY_DN9364_c0_g1	13.21	5.6	10.27	0.29	3.91	3.59		TRINITY_DN54471_c1_g4	0.1	0.2	0.65	0.78	0.87		TRINITY_DN57951_c1_g2	0.39	0.24	0.29	0.55	0.81	0.86		TRINITY_DN50236_c0_g1	9.87	12.4	12.68	8.32	6.87	5.69
TRINITY_DN30965_c0_g1	2.93	1.86	1.5	0.68	0.63	1.05		TRINITY_DN47326_c0_g1	2.35	0.39	0.35	0.45	0.36		TRINITY_DN60399_c0_g1	1.02	0.57	0.95	1.08	1.75	1.79		TRINITY_DN62600_c0_g1	117.02	157.25	152.85	223.96	160.3	166.51
TRINITY_DN43552_c2_g1	1.72	2.55	1.75	0.11	1.04	0.37		TRINITY_DN48996_c0_g1	0.08	0.23	1.31	0.63	0.45		TRINITY_DN48604_c1_g2	535.49	89.37	321.5	397.73	985.95	1453.9		TRINITY_DN59016_c0_g1	22.01	25.67	22.79	35.06	26.82	41.88
TRINITY_DN53943_c0_g1	3.04	2.42	3.14	9.25	4.33	5.41		TRINITY_DN50856_c0_g3	11.59	6.63	5.4	3.55	4.14		TRINITY_DN60764_c1_g1	4.14	4.96	3.86	2.5	2.26	3.55		TRINITY_DN55364_c0_g1	6.09	6.74	6.18	3.81	2.45	2.34
TRINITY_DN17491_c0_g1	7.08	6.18	6.38	0.35	2.53	3.41		TRINITY_DN68092_c0_g1	0	0	0.14	0.18	0.03		TRINITY_DN50530_c0_g1	0	0	0	0.45	1.04	0.68		TRINITY_DN61912_c0_g1	12.13	15.66	13.37	8.72	8.88	8.53
TRINITY_DN55607_c1_g1	711.97	1070.2	1008.75	656.41	242.18	534.23		TRINITY_DN56707_c1_g2	0.6	0	7.99	8.87	1.22		TRINITY_DN29131_c0_g1	5.05	3.94	2.07	14.16	7.19	17.72		TRINITY_DN17503_c0_g1	26.2	18.93	26.98	43	28.53	42.55
TRINITY_DN59191_c0_g2	9.37	7.03	6.94	13.37	11.67	12.26		TRINITY_DN46894_c0_g1	0.82	0.68	2.29	1.92	1.4		TRINITY_DN62565_c3_g2	2.11	1.17	2.04	8.02	5.92	18.24		TRINITY_DN37927_c0_g1	2.8	2.23	2.8	4.71	3.86	4.36
TRINITY_DN57971_c4_g1	1.28	2.42	1.82	0.82	1.22	1.04		TRINITY_DN63935_c0_g1	1.49	1.08	0.61	0.84	0.58		TRINITY_DN61548_c3_g1	2.09	2.18	1.93	1.49	0.22	0.57		TRINITY_DN43714_c0_g1	13.73	11.17	13.35	6.86	8.13	5.08
TRINITY_DN60251_c2_g3	7.57	4.73	7.32	13.04	11.08	12.07		TRINITY_DN59670_c2_g3	0.12	1.11	0.78	1.21	1.09		TRINITY_DN63304_c1_g5	0	0	0	0.02	0.02	0.75		TRINITY_DN63143_c1_g2	22.75	27.65	23.42	17.77	13.08	15.18
TRINITY_DN56640_c0_g1	22.03	17.55	24.56	35.82	41.36	25.46		TRINITY_DN60852_c0_g1	5.24	12.7	13.82	18	13.65		TRINITY_DN53728_c2_g1	2.97	6.44	0.33	2.01	79.26	8.31		TRINITY_DN63393_c1_g3	99.74	45.95	67.04	140.18	78.05	86.98
TRINITY_DN10427_c0_g1	3.54	4.25	3.37	7.4	5.82	6.5		TRINITY_DN56992_c1_g3	16.29	9.15	3.69	7.55	4.87		TRINITY_DN60903_c0_g2	0.43	0.32	0.39	0.1	0	0		TRINITY_DN55017_c0_g1	12.97	16.54	12.62	9.24	7.62	7.49
TRINITY_DN55709_c0_g1	0.12	0.14	0.1	0.55	0.36	0.35		TRINITY_DN51276_c3_g1	0.22	0.07	0.38	1.3	1.66		TRINITY_DN58981_c0_g1	0.76	0.62	1.25	0	0	0.16		TRINITY_DN63266_c0_g2	215.14	142.04	190.47	279.01	233.22	295.01
TRINITY_DN50078_c0_g1	0.1	0.26	0.08	0.55	0.52	0.48		TRINITY_DN47835_c0_g1	17.99	5.03	3.76	5.64	3.86		TRINITY_DN59679_c3_g1	1.04	1.05	0.71	0.24	0	0		TRINITY_DN23016_c0_g1	4.32	3.03	4.09	8.27	5.26	7.41
TRINITY_DN52898_c0_g1	5.05	2.88	2.68	0.26	1.94	1.31		TRINITY_DN63691_c0_g1	57.54	37.45	34.93	36.94	34.67		TRINITY_DN29199_c0_g1	0.13	0.4	0.08	0	0	0		TRINITY_DN54494_c1_g1	2.55	5.32	4.2	6.78	14.25	5.82
TRINITY_DN66461_c0_g1	7.54	4.22	5.77	0.18	2.35	2.34		TRINITY_DN51176_c0_g1	0.42	0.08	0	0.06	0		TRINITY_DN57105_c0_g1	1.99	2.29	1.65	0.82	0.99	1.65		TRINITY_DN50007_c0_g1	0.16	0.92	0.45	6.75	4.9	3.21
TRINITY_DN58894_c3_g1	1.87	0.49	1.64	0.97	0.96	2.45		TRINITY_DN63768_c16_g5	0.2	0.65	2.69	1.8	1.14		TRINITY_DN48007_c0_g1	0	0.12	0.03	0.37	0.27	0.3		TRINITY_DN51554_c0_g1	2.12	1.95	2.72	3.95	3.28	3.39
TRINITY_DN53696_c0_g1	3.99	2.37	2.7	0.07	1.13	1.2		TRINITY_DN59791_c0_g1	0.37	0.24	0.91	1.88	0.81		TRINITY_DN59225_c0_g1	1.86	2.47	1.6	1.22	0.56	1.65		TRINITY_DN64022_c2_g1	21.92	18.04	17.46	13.3	12.99	11.92
TRINITY_DN56346_c0_g1	1.3	1.21	1.32	0.33	0.68	0.78		TRINITY_DN59528_c1_g1	0	0.02	0.12	0.49	0.13		TRINITY_DN49846_c0_g1	22.42	14.24	12.28	8.34	6.71	6.9		TRINITY_DN60776_c0_g1	10.18	10.17	7.58	14.36	13.69	13.44
TRINITY_DN4689_c0_g1	0.21	0.05	0.09	0.5	0.46	0.54		TRINITY_DN59010_c0_g1	0	0.32	0.65	2.25	0.62		TRINITY_DN61539_c1_g1	1.85	1.87	1.38	0.85	0.64	1.3		TRINITY_DN50468_c0_g2	9.44	6.67	9.49	12.85	11.26	14.56
TRINITY_DN43263_c0_g1	8.03	6.24	8.19	0.11	2.7	2.88		TRINITY_DN48047_c1_g2	8.56	5.26	4.45	2.45	2.68		TRINITY_DN54793_c0_g1	0.19	0.2	0.54	0	0	0.08		TRINITY_DN64069_c3_g1	29.83	22.37	14.71	26.94	32.61	23.08
TRINITY_DN52625_c0_g1	85.03	49.79	64.46	3.3	28.15	30.52		TRINITY_DN51170_c1_g4	6.8	11.58	12.91	23.74	24.66		TRINITY_DN61569_c4_g1	3.33	0.14	1.85	0	0.05	0.15		TRINITY_DN88491_c0_g1	39.12	45.06	40.12	22	25.34	27.47
TRINITY_DN63175_c0_g1	6.67	4.12	4.46	12.67	6.8	8.98		TRINITY_DN61117_c2_g1	0.16	0.46	0.58	2.2	1.36		TRINITY_DN62074_c1_g4	0.09	0.16	0.15	0	0	0		TRINITY_DN42904_c0_g1	4.76	5.4	0	28.93	29.93	29.02
TRINITY_DN55675_c0_g1	2.06	0.38	3.66	0.81	0.6	0.26		TRINITY_DN61961_c6_g5	4.57	3.94	4.58	4.29	3.63		TRINITY_DN49204_c0_g3	3.64	0	4.29	0	0	0		TRINITY_DN61111_c0_g1	14.3	10.99	6.14	17.97	12.46	12.32
TRINITY_DN58343_c0_g1	13.24	10.58	13.21	0.71	5.44	6.07		TRINITY_DN57967_c4_g1	0	0	1.23	4.42	1.13		TRINITY_DN60360_c6_g1	61.08	46.09	37.16	30.78	41.34	28.37		TRINITY_DN63863_c5_g1	48.36	69.23	92.63	49.51	39.88	41.18
TRINITY_DN56855_c3_g3	2.88	2.01	1.96	3.81	4.59	4.2		TRINITY_DN63749_c3_g3	0	0	0.42	1.51	0.41		TRINITY_DN56639_c6_g2	2.37	2.32	1.37	0.99	1.03	1.33		TRINITY_DN59535_c1_g2	66.64	77.45	64.69	43.11	50.23	37.88
TRINITY_DN59195_c0_g1	29.45	35.91	61.48	35.33	18.12	14.19		TRINITY_DN53892_c0_g2	0.95	3.06	0.88	0.95	0.73		TRINITY_DN55414_c6_g6	9.06	6.3	9	11.25	9.87	13.8		TRINITY_DN53758_c0_g1	30.69	27.99	19.63	42.03	46.97	42.61
TRINITY_DN57374_c55_g1	0.42	0.85	0.83	0.44	1.44	2.89		TRINITY_DN26514_c0_g1	0	0	2.04	7.51	0.38		TRINITY_DN56420_c2_g1	2.09	0.66	2.09	2.29	4.54	4.19		TRINITY_DN41020_c0_g1	21.12	7.97	45.31	0	0	0
TRINITY_DN57066_c3_g2	9.49	7.92	8.48	3.74	7.31	5.7		TRINITY_DN61456_c1_g9	0.8	0.31	0.13	0.16	0.27		TRINITY_DN63086_c2_g2	107.22	95.9	73.83	217.91	179.12	348.98		TRINITY_DN57816_c0_g1	0.65	0.45	0.31	1.11	1.35	1.18
TRINITY_DN46980_c0_g1	2.64	1.55	2.08	0.09	0.67	1.09		TRINITY_DN49847_c0_g2	4.34	1.23	0.67	0.82	1.36		TRINITY_DN49644_c1_g1	2.37	3.93	2.32	13.71	6.22	3.41		TRINITY_DN46513_c0_g1	5.99	6.89	5.6	8.79	11.24	9.44
TRINITY_DN57790_c3_g1	4.96	6.06	25.4	12.78	11.61	9.36		TRINITY_DN107919_c0_g1	0.05	0.18	0.56	0.47	0.58		TRINITY_DN42904_c0_g1	4.03	3.6	3.89	11.5	18.93	9.06		TRINITY_DN47038_c0_g1	0.68	1.12	1.16	1.39	1.26	1.62
TRINITY_DN51216_c0_g1	26.47	16.87	22.78	0.78	8.86	9.53		TRINITY_DN57392_c1_g1	0	1.17	3.07	0.26	1.87		TRINITY_DN54717_c0_g2	0.01	0.01	0	0.08	0.09	0.13		TRINITY_DN60959_c1_g2	10.5	10.8	12.14	16.32	13.23	14.76
TRINITY_DN59099_c2_g1	5.24	3.28	4.72	0.19	1.65	2.1		TRINITY_DN56368_c0_g1	96.68	31.4	36.43	15.41	30.45		TRINITY_DN56994_c2_g2	0.7	1.38	1.26	2.2	2.31	2.07		TRINITY_DN63503_c5_g3	14.43	24.88	14.55	7.22	11.58	18.07
TRINITY_DN52237_c0_g1	18.85	20.71	21.35	39.46	30.99	28.04		TRINITY_DN59321_c0_g1	0.65	0.61	0.95	0.39	0.26		TRINITY_DN54496_c1_g1	0.7	0.76	1.76	0.66	48.29	1.65		TRINITY_DN58408_c1_g1	3.48	2.09	1.74	6.6	4.96	6.33
TRINITY_DN59694_c1_g1	0.07	0.04	1.56	0.35	0.18	0.25		TRINITY_DN46879_c2_g1	2.17	1.48	4.92	6.59	7.35		TRINITY_DN56240_c2_g2	0.11	0.6	0.18	0.93	0.59	1.22		TRINITY_DN44357_c0_g1	3949.97	4131.74	2729.1	1960.36	2236.45	2487.28
TRINITY_DN58089_c1_g1	5.58	3.44	4.88	0.74	1.96	2.36		TRINITY_DN55869_c2_g2	0	0	0.28	0.28	0.68		TRINITY_DN61833_c0_g1	1.26	1.11	0.62	0.36	0.23	0.42		TRINITY_DN54609_c0_g1	0.04	0	0.03	0.86	1.65	0.14
TRINITY_DN54502_c0_g1	4.1	3.75	4.68	0.33	1.97	2.01		TRINITY_DN55535_c0_g3	0	0	0.13	0.14	0.34		TRINITY_DN6952_c0_g1	0	0	0	0.11	0.04	0.1		TRINITY_DN59036_c0_g2	1.33	2.03	3.18	5.39	4.24	4.51
TRINITY_DN42274_c0_g1	2.19	1.57	1.47	0.21	0.96	0.88		TRINITY_DN158605_c0_g1	0	0	1.72	0.44	0.42		TRINITY_DN57256_c1_g1	1	1.28	1.11	0.45	0.77	0.72		TRINITY_DN14937_c0_g1	6.85	6.67	6.04	12.45	9.84	11.59
TRINITY_DN52578_c0_g1	0.64	0.64	2.74	43.85	0.69	3.26		TRINITY_DN27572_c0_g1	0.21	0.07	0	0.03	0.04		TRINITY_DN54097_c5_g1	1.84	1.03	1.05	0.92	0.2	0.51		TRINITY_DN63316_c0_g1	1.77	1.43	1.63	2.38	2.96	3.06
TRINITY_DN60742_c1_g2	3279.04	3571.54	2388.33	1703.6	2254.21	2161.46		TRINITY_DN57271_c0_g1	0.88	0.15	0.08	0	0.07		TRINITY_DN51276_c3_g1	0.95	2.04	0.26	0.26	0.08	0.3		TRINITY_DN49304_c0_g1	4.33	5.49	5.24	0.8	2.12	1.89
TRINITY_DN45614_c1_g1	4.85	2	3.89	0.4	2.32	0.7		TRINITY_DN56118_c4_g1	0	0	13.75	34.58	11.38		TRINITY_DN63359_c9_g1	1.01	1.28	0.69	0.55	0.46	0.56		TRINITY_DN50025_c0_g1	7.76	6.56	7.55	11.48	9.02	10.22
TRINITY_DN57105_c0_g2	8.14	4.01	6.36	0.16	1.74	2.86		TRINITY_DN62893_c0_g3	0	0	5.8	14.8	4.88		TRINITY_DN53024_c0_g2	6.67	7.6	5.59	3.92	3.76	5.56		TRINITY_DN61381_c1_g6	1.11	1.22	1.5	2.9	2.49	3.28
TRINITY_DN51455_c0_g1	0.97	1.57	3.92	4.32	9.76	4.9		TRINITY_DN60329_c6_g1	0.95	0.35	2.78	2.12	2.69		TRINITY_DN62976_c3_g1	71.65	75.84	43.11	34.23	35.83	22.04		TRINITY_DN60806_c0_g2	7.05	4.09	4.5	1.91	2.32	2.38
TRINITY_DN53172_c0_g1	21.04	13.52	16.83	0.75	6.57	8.3		TRINITY_DN56189_c8_g1	0.85	0.29	0	0.16	0		TRINITY_DN795_c0_g1	0.11	0.04	0.09	0.18	0.24	0.33		TRINITY_DN43476_c0_g1	251.53	186.37	248.08	12.54	35.54	69.68
TRINITY_DN54159_c0_g1	14.38	19.15	13.16	9.95	10.65	10.86		TRINITY_DN61684_c7_g1	4.57	3.64	1.56	2.62	2.41		TRINITY_DN52006_c0_g1	1.71	1.87	1.52	0.63	1.06	1.17		TRINITY_DN62146_c0_g2	4.26	3.48	3.56	7.63	6.14	7.47
TRINITY_DN63840_c4_g1	5.36	1.5	4.08	19.16	2.4	10.37		TRINITY_DN55968_c0_g1	2.32	0.37	0.11	0.24	0.37		TRINITY_DN63960_c1_g5	0.68	0.74	0.51	0.21	0.39	0.05		TRINITY_DN54278_c0_g1	15.83	20.21	16.49	9.9	11.34	11.87
TRINITY_DN62465_c2_g2	0.2	0.16	0.36	2.93	0.46	0.68		TRINITY_DN51387_c0_g1	195.31	357.74	405.5	767.38	581.02		TRINITY_DN23645_c0_g1	5	8.11	8.9	13.55	16.32	11.12		TRINITY_DN53926_c0_g1	13.23	14.12	15.83	8.78	8.49	7.95
TRINITY_DN21441_c0_g1	0.5	0.38	1.08	0.27	0.19	0.22		TRINITY_DN59427_c0_g1	32.09	27.07	25.06	23.64	16.77		TRINITY_DN58824_c4_g5	0.69	1.56	1.17	2.28	2.69	2.07		TRINITY_DN48717_c0_g1	2.99	3.28	5.62	0.49	1.28	1.09
TRINITY_DN83851_c0_g1	0.02	0	0.02	0.19	0.06	0.07		TRINITY_DN168293_c0_g1	0	73.9	0	0	0		TRINITY_DN62565_c2_g2	6.69	8.62	12.59	15.42	11.74	18.53		TRINITY_DN63174_c1_g1	4.58	6.19	5.25	9.48	6.76	8.41
TRINITY_DN56801_c0_g1	4.9	3.4	2.39	0.14	1.54	1.46		TRINITY_DN47917_c0_g1	0	0	0.13	0.05	0.05		TRINITY_DN62677_c0_g3	1.25	2.79	0	7.19	15.55	10.17		TRINITY_DN59705_c4_g1	1.33	1.11	1.1	2.11	2.03	2.15
TRINITY_DN5246_c0_g1	15.09	11.99	12.44	0.26	6.2	4.54		TRINITY_DN49713_c0_g1	0.2	0.27	0.05	0	0.05		TRINITY_DN51028_c0_g1	4.47	0	21.62	35.63	33.62	62		TRINITY_DN59220_c1_g2	0	0	0	1.31	1.44	0.52
TRINITY_DN55061_c0_g1	2.34	2.3	7.85	0.43	0.27	1.97		TRINITY_DN43861_c0_g1	0.42	1.1	4.55	1.7	2.88		TRINITY_DN63723_c8_g1	2468.72	5500.16	1234.44	1163.48	1896.8	1283.89		TRINITY_DN59076_c0_g1	0.61	0.5	0.58	1.72	2.27	1.05
TRINITY_DN57425_c0_g1	1.83	7.2	3.76	1.82	0.06	0.22		TRINITY_DN63852_c36_g3	8.33	7.76	4.22	2.6	2.28		TRINITY_DN61771_c1_g1	8.93	2.4	3.71	9.89	6.12	14.3		TRINITY_DN55228_c5_g1	16.65	25.94	19.02	45.16	33.52	29.8
TRINITY_DN58441_c2_g4	0.94	1.27	2.5	0.3	0.65	0.88		TRINITY_DN44279_c0_g1	2.57	4.73	0.23	0.41	2.24		TRINITY_DN57073_c4_g5	5.84	12.96	5.65	14.48	34.18	27.29		TRINITY_DN57828_c1_g1	25.57	30.33	20.17	17.13	12.97	12.38
TRINITY_DN139077_c0_g1	10.62	7.22	9.89	0.33	3.98	3.86		TRINITY_DN50680_c0_g1	1.8	1.15	0.43	0.47	1.03		TRINITY_DN59911_c3_g3	1021.48	877.13	658.76	508.83	762.3	460.29		TRINITY_DN59332_c0_g1	0.04	0.07	0	1.14	1.6	0.57
TRINITY_DN63546_c2_g8	0.53	0	59.34	0	0	0		TRINITY_DN58982_c2_g1	0.54	0.88	1.76	1.7	2.96		TRINITY_DN62754_c5_g1	0.19	0.24	0.4	0.45	0.62	0.61		TRINITY_DN59708_c0_g1	1.28	1.16	1.33	2.06	1.72	2.25
TRINITY_DN63793_c8_g4	11.65	13.61	7.68	10.96	48.06	29.51		TRINITY_DN50752_c0_g1	0.07	0	0.36	0.41	0.3		TRINITY_DN60976_c4_g1	0	0	0	1.49	0.87	2.89		TRINITY_DN61980_c1_g1	2.26	3.07	1.71	5.62	4.44	5.65
TRINITY_DN60327_c0_g1	35.66	31.16	36.58	2.5	14.82	17.07		TRINITY_DN63547_c2_g1	0	0	0.12	0.13	0.7		TRINITY_DN62062_c0_g1	0.24	0.19	2.51	0.77	0.49	1.95		TRINITY_DN58417_c4_g4	172.26	180.75	209.46	121.5	134.14	110.89
TRINITY_DN55993_c0_g1	7.69	5.11	5.62	2.57	4.47	4.48		TRINITY_DN162648_c0_g1	1.08	0.18	0.2	0.07	0.07		TRINITY_DN48609_c0_g1	2.66	6.18	1.99	11.25	5.87	6.29		TRINITY_DN59873_c0_g1	6.75	11.96	9.06	4.53	3.84	1.67
TRINITY_DN64761_c1_g1	1.72	2.42	0.9	4.08	4.51	3.96		TRINITY_DN59833_c1_g1	3.03	0	0.07	0.07	0.06		TRINITY_DN59922_c0_g1	4.82	3.35	37.82	12.61	20.77	14.09		TRINITY_DN63418_c1_g1	354.92	210.65	301.64	456.62	384.01	436.87
TRINITY_DN49966_c0_g1	3.1	2.09	0.91	17.98	5	2.39		TRINITY_DN38779_c0_g1	1.49	0.2	0.19	0.23	0.23		TRINITY_DN55346_c0_g1	2.37	2.56	2.63	3.69	4.63	5.15		TRINITY_DN55403_c0_g1	1.54	2.23	1.24	3.72	3.78	3.38
TRINITY_DN49119_c0_g1	4.7	3.66	5.37	0.25	2.26	2.09		TRINITY_DN61382_c7_g1	0	0	0.59	4.8	2.17		TRINITY_DN59845_c0_g1	1.12	1.81	1.43	1.01	0.8	1.15		TRINITY_DN58893_c3_g2	0.93	1.15	1.32	2.54	1.91	1.84
TRINITY_DN40521_c0_g1	1.26	0.88	0.36	0.14	0.26	0.23		TRINITY_DN49936_c0_g2	0	0	0.11	0.82	0.43		TRINITY_DN59638_c0_g1	0.88	0.35	0.59	0.96	0.75	0.74		TRINITY_DN56044_c0_g3	10.08	9.38	10.49	18.1	11.65	15.68
TRINITY_DN57572_c2_g2	248.01	383.41	216.19	267.32	135.04	138.22		TRINITY_DN52830_c0_g1	3.28	1.24	0.84	1.03	1.15		TRINITY_DN56722_c2_g2	8.77	9.94	13.21	21.52	14.61	27.45		TRINITY_DN62782_c0_g1	1.79	1.8	1.32	3.69	1.94	2.97
TRINITY_DN56402_c0_g3	5.25	4.36	7.18	0.15	2.32	2.21		TRINITY_DN589_c0_g1	0	0.02	0.11	0.09	0.13		TRINITY_DN58055_c1_g1	1.23	4.45	0.76	0.47	1.08	0.27		TRINITY_DN58417_c4_g2	0.41	0.15	0.22	1.1	1.1	1.17
TRINITY_DN58276_c0_g1	38.2	29.94	30.41	1.26	11.64	14.26		TRINITY_DN5244_c0_g1	0.61	0.59	0.28	0.39	0.18		TRINITY_DN48444_c0_g1	1.01	1.74	0.98	0.4	0.51	1		TRINITY_DN55996_c0_g1	0.45	0.41	0.3	1.32	0.95	0.87
TRINITY_DN59413_c2_g6	4.35	3.98	4.52	0.32	2.64	1.7		TRINITY_DN59523_c1_g1	34.24	14.14	1.55	5.96	10.96		TRINITY_DN56431_c3_g7	0	0	0	0.45	1.05	1.77		TRINITY_DN52914_c0_g1	2.56	2.14	1.86	3.98	3.22	4
TRINITY_DN59209_c1_g2	298.64	589.43	179.21	108.63	167.4	196.47		TRINITY_DN52319_c1_g1	31414.5	52535.1	30669.5	24915.8	30826.7		TRINITY_DN63977_c52_g1	3.1	2.65	1.73	0.79	1.06	2.03		TRINITY_DN63354_c3_g2	12.29	17.33	14.87	10.62	19.92	7.91
TRINITY_DN61693_c0_g1	3.42	1.99	2.65	0.2	1.18	1.16		TRINITY_DN57804_c1_g3	0.86	5.59	19.31	29.41	7.02		TRINITY_DN40433_c0_g2	7.34	8.58	5.51	4.25	3.05	5.66		TRINITY_DN54572_c0_g1	39.52	29.29	39.51	66.93	42.24	54.74
TRINITY_DN63515_c0_g1	4.41	2.15	3.73	0.4	1.7	2.01		TRINITY_DN163775_c0_g1	2.4	7.95	1.3	2.65	1.23		TRINITY_DN62283_c1_g8	0.02	0.05	0.06	0.29	0.12	0.28		TRINITY_DN59969_c6_g1	4.62	3.75	4.2	8.09	5.49	7.06
TRINITY_DN58489_c0_g1	16.43	9.92	14.71	0.31	4.59	5.29		TRINITY_DN53247_c2_g1	3.78	2.21	1.2	1.02	1.95		TRINITY_DN124067_c0_g1	0.4	0.32	0.47	0.11	0.23	0.14		TRINITY_DN60583_c1_g2	5.36	4.33	4.33	6.95	5.53	7.47
TRINITY_DN46511_c0_g1	0.67	1.14	0.77	2.77	1.99	1.37		TRINITY_DN59636_c0_g1	512.15	261.88	226.97	218.5	295.81		TRINITY_DN59577_c0_g1	2.46	3.47	2.78	1.92	1.54	2.53		TRINITY_DN62339_c0_g2	0.95	0.91	1.01	2.15	1.51	1.84
TRINITY_DN54312_c0_g1	12.99	11.78	15.84	0.85	5.54	7.3		TRINITY_DN62009_c1_g1	0	0	0.51	0.52	2.96		TRINITY_DN41725_c0_g1	0.36	0.21	0.26	0	0	0		TRINITY_DN60966_c0_g1	6.9	5.44	5.93	3.13	2.52	4.21
TRINITY_DN56779_c0_g1	4.24	2.39	3.08	0.11	1.45	1.29		TRINITY_DN60956_c5_g1	0	2.04	13.26	76.85	3.76		TRINITY_DN36009_c0_g1	1.21	1.59	0.85	0	0	0		TRINITY_DN59598_c0_g1	6.63	13.15	16.56	5.39	4.76	4.39
TRINITY_DN61975_c1_g1	2.05	1.05	1.45	0.88	0.94	0.91		TRINITY_DN60861_c3_g2	12.2	10.21	6.88	9.63	19.22		TRINITY_DN62457_c5_g6	0	0	0	1.85	2.17	2.04		TRINITY_DN56658_c0_g1	1.46	0.81	1.12	2.26	1.77	2.12
TRINITY_DN37182_c0_g1	2.61	2.72	2.59	0	0.61	1.06		TRINITY_DN56426_c1_g6	9.07	0.5	0.83	0.99	0.69		TRINITY_DN55718_c0_g1	3.77	3.32	3.13	2.79	1.84	2.09		TRINITY_DN37756_c0_g2	2.06	1.79	1.9	2.81	4.66	4.15
TRINITY_DN48637_c0_g1	7.54	4.6	6.4	4.27	3.3	3.95		TRINITY_DN62924_c1_g1	20.73	14.05	13.13	7.85	8.32		TRINITY_DN55345_c14_g1	5.65	3.28	6.33	3.56	2.24	2.84		TRINITY_DN63260_c0_g1	2.18	4.06	2.81	2.47	0.69	2.07
TRINITY_DN33819_c0_g1	13.21	7.76	4.89	9.73	30.42	28.89		TRINITY_DN63686_c0_g3	0.51	1.4	2.68	3.47	2.5		TRINITY_DN55375_c1_g3	1.89	1.6	0.54	0.98	0.45	0.18		TRINITY_DN5777_c0_g1	1.98	0	0	26.17	20.53	20.17
TRINITY_DN56364_c0_g1	8.19	6.3	9.36	0.21	3.3	3.24		TRINITY_DN61034_c0_g3	0	0	0.16	1.14	0.63		TRINITY_DN60049_c14_g1	0.04	0.07	0.17	0.5	0.19	0.68		TRINITY_DN57181_c0_g2	9.84	7.9	7.63	3.71	3.67	5.13
TRINITY_DN62869_c36_g4	0.75	0.58	1.07	0	0	0		TRINITY_DN61017_c10_g2	0.45	2.34	0.29	0.67	0.24		TRINITY_DN53689_c1_g1	95.9	58.66	89.35	161.77	104.02	149.17		TRINITY_DN45606_c0_g1	5.77	6.35	6.86	2.47	2.41	2.29
TRINITY_DN101847_c0_g1	15.93	9.2	11.5	0.44	4.7	5.45		TRINITY_DN56754_c2_g1	2.16	2.01	0.93	1.4	1.38		TRINITY_DN55437_c0_g1	1.42	1.54	1.05	1	0.51	0.66		TRINITY_DN56206_c0_g1	5.26	2.51	3.16	10.73	5.1	9.39
TRINITY_DN52722_c0_g1	7.78	5.45	6.77	0.21	2.49	2.49		TRINITY_DN54437_c1_g1	13712.1	15673.4	11584.9	12462.5	10959.7		TRINITY_DN57399_c2_g2	3.12	2.52	3.76	2.16	1.55	2.11		TRINITY_DN53801_c0_g1	0.29	0.26	0.15	0.59	0.86	0.71
TRINITY_DN61714_c0_g1	46.4	34.78	44.2	1.92	22.56	18.72		TRINITY_DN55994_c0_g1	0	0	0.06	0.25	0.06		TRINITY_DN54115_c1_g1	0.45	0.26	0.62	0.12	0.13	0.19		TRINITY_DN53660_c0_g1	5.93	5.73	6.25	3.88	3.42	3.69
TRINITY_DN60825_c2_g2	28.74	17.14	25.08	1.24	11.07	10.66		TRINITY_DN59224_c0_g1	0	0	0.21	0.43	0.21		TRINITY_DN56844_c0_g1	0.1	0.12	0.23	0.28	0.42	0.83		TRINITY_DN53140_c3_g1	0	0	0	0.77	0.27	0.39
TRINITY_DN55537_c0_g2	3.96	5.51	6.79	2.15	3.18	3.22		TRINITY_DN42295_c0_g1	10.83	7.05	5.78	6.51	5.86		TRINITY_DN64064_c12_g1	9.72	24.59	9.38	6	10.7	5.49		TRINITY_DN59452_c5_g6	8.66	15.72	15.88	5.98	6.89	6.63
TRINITY_DN54626_c0_g1	47.63	36.72	58.69	85.48	61.47	108		TRINITY_DN61007_c0_g3	54.37	91.02	147.8	131.14	114.21		TRINITY_DN54947_c0_g1	0.12	0.21	0.17	0	0	0.03		TRINITY_DN58544_c9_g3	0.39	0.3	0.41	2.35	1.14	1.52
TRINITY_DN61330_c1_g1	0	0	6.01	49.5	11.51	8.76		TRINITY_DN48463_c0_g1	104.42	170.29	94.21	157.19	86.22		TRINITY_DN58133_c0_g1	3.69	3.65	3.24	2.75	2.76	3.65		TRINITY_DN55216_c8_g2	5.73	3.36	2.49	3.75	3	3.12
TRINITY_DN58064_c3_g1	6.44	3.75	4.74	0.12	1.78	2.05		TRINITY_DN47934_c0_g1	0	0	0.83	0.12	0.12		TRINITY_DN51866_c0_g1	3.82	5.12	2.57	2.21	1.74	2.04		TRINITY_DN56702_c1_g3	1.92	3.23	3	0.53	0.9	0.67
TRINITY_DN61263_c1_g1	1.57	2.06	1.8	1.04	0.66	0.26		TRINITY_DN58470_c0_g1	2.08	0.99	0.14	0.35	0.82		TRINITY_DN56604_c0_g1	0.9	1.02	0.79	1.96	1.69	1.44		TRINITY_DN58752_c0_g1	0.82	0.76	0.78	1.71	1.64	1.6
TRINITY_DN57244_c2_g1	0.71	0.91	4.02	0.6	0.66	0.58		TRINITY_DN49680_c0_g1	0.71	1.93	0.35	0.7	0.69		TRINITY_DN64109_c12_g1	4.39	2.9	4.45	1.59	1.63	3.72		TRINITY_DN61680_c1_g3	0.41	0.45	0.37	0.77	0.64	0.97
TRINITY_DN42064_c0_g1	6.43	3.91	4.59	0.44	2.14	2.82		TRINITY_DN17753_c0_g1	9.42	3.32	0.92	1.41	3.47		TRINITY_DN52704_c0_g1	0	0	0	0.16	0.47	0.24		TRINITY_DN63691_c1_g2	8.06	4.84	8.4	20.49	12.61	11.73
TRINITY_DN55882_c2_g2	0.06	0.1	0.05	0.16	0.09	0.83		TRINITY_DN59699_c0_g3	2.41	1.14	0.47	0.97	0.87		TRINITY_DN52691_c1_g1	0.88	0.94	1.04	0.44	0.57	0.81		TRINITY_DN61679_c4_g7	5.08	4.8	6.06	10.14	8.18	8.38
TRINITY_DN49998_c0_g1	0.66	0.08	0.14	0	0	0		TRINITY_DN53115_c1_g1	1.44	0.53	0.33	0.34	0.34		TRINITY_DN53772_c0_g1	0.18	0.02	0.09	0.43	0.17	0.68		TRINITY_DN59341_c0_g1	0.93	0.87	1.12	0.5	0.4	0.39
TRINITY_DN51256_c0_g1	3.75	5.09	5.27	9.9	8.51	7.65		TRINITY_DN53793_c1_g1	1.46	0.31	0.24	0.32	0.29		TRINITY_DN57005_c2_g1	8.71	11.22	10.58	7.05	8.47	5.29		TRINITY_DN56389_c6_g3	32.32	22.42	21.14	46.76	38.37	39.31
TRINITY_DN61284_c0_g2	87.67	52.64	66.81	3.25	34.92	27.55		TRINITY_DN60731_c0_g2	240.55	609.91	802.75	965.66	886.08		TRINITY_DN54027_c0_g1	0	0.03	0.03	0.08	0.26	0.32		TRINITY_DN50764_c0_g2	15.86	10.64	9.05	30.41	21.4	25.54
TRINITY_DN49257_c0_g2	16.19	9.53	18.53	24.17	20.26	37.04		TRINITY_DN53941_c2_g1	0	0.06	2.47	1.26	0.38		TRINITY_DN47894_c0_g1	0.24	0.35	0.19	0.09	0.03	0.07		TRINITY_DN61326_c2_g1	40.27	49.06	43.34	55.45	54.26	71.97
TRINITY_DN48382_c0_g1	4.85	1.69	2.03	0	0.89	0.89		TRINITY_DN62639_c2_g2	0	0.16	0.82	0.53	0.7		TRINITY_DN63691_c1_g1	1.11	7.6	7	16.1	5.4	22.44		TRINITY_DN63386_c5_g2	16.7	14.45	14.43	27.64	17.24	25.09
TRINITY_DN54679_c0_g1	85.27	73.58	74.23	1.9	34.06	37.63		TRINITY_DN63369_c1_g1	0	0.2	1.32	1.57	0.64		TRINITY_DN57301_c6_g1	2.81	2.42	2.41	1.54	1.35	1.73		TRINITY_DN56400_c0_g2	4.34	6.25	7.07	13.01	13.19	9.37
TRINITY_DN40639_c0_g1	14.83	1.75	9.75	3.04	1.01	1.63		TRINITY_DN60677_c9_g2	0.62	0.91	2.35	3.09	4.45		TRINITY_DN40599_c0_g1	10.29	8.58	6.86	6.15	5.3	3.82		TRINITY_DN60536_c1_g1	0.16	0.3	0.29	0.69	0.42	0.75
TRINITY_DN43595_c0_g1	13.44	8.91	14.84	0.37	3.62	6.12		TRINITY_DN53137_c1_g1	1.18	0.2	0.09	0.18	0.22		TRINITY_DN54644_c0_g1	0	0.06	0	0.07	0.2	0.15		TRINITY_DN59114_c0_g1	3.67	3.46	4.14	7.3	5.42	6.06
TRINITY_DN62749_c1_g1	1.65	1.02	1.3	0.07	0.61	0.5		TRINITY_DN62676_c5_g3	0.85	1.76	8.88	7.17	4.26		TRINITY_DN54588_c0_g1	0.89	1.42	0.65	4.71	1.5	1.52		TRINITY_DN55497_c0_g1	8.9	13.68	9.81	4.32	6.09	5.07
TRINITY_DN57800_c6_g1	1.2	1.02	1.22	1.85	4.81	2.66		TRINITY_DN15321_c0_g2	0	0	1.99	8.13	10.2		TRINITY_DN60260_c1_g3	0.15	0.15	0.19	0.51	0.4	0.55		TRINITY_DN56932_c0_g1	13.44	13.58	13.3	25.86	17.62	17.52
TRINITY_DN55437_c0_g1	4.3	1.65	2.03	0.19	1.42	0.96		TRINITY_DN63518_c4_g1	0.62	0.37	0.11	0.23	0.23		TRINITY_DN60369_c2_g1	1.95	2.67	2.19	0.94	1.35	1.07		TRINITY_DN60437_c11_g2	18.91	52.8	50.29	4.41	4.84	0
TRINITY_DN62140_c1_g1	13.12	8.32	8.5	3.32	4.77	7.65		TRINITY_DN30826_c0_g1	0	0.04	0.15	0.45	0.25		TRINITY_DN60408_c3_g2	0.26	0.42	0.57	1.32	1.13	0.91		TRINITY_DN58501_c3_g1	2.68	7.69	3.49	23.81	18.52	13.93
TRINITY_DN55250_c0_g1	5	2.99	4.94	0.15	2.02	1.69		TRINITY_DN85597_c0_g1	6.31	3.81	1.63	2.77	2.92		TRINITY_DN55299_c0_g1	6.35	10.06	10.37	8.43	17.98	17.02		TRINITY_DN5619_c0_g1	88.46	95.64	79.73	50.24	57.78	44.02
TRINITY_DN62875_c1_g1	142.23	106.96	171.74	116.96	100.38	71.67		TRINITY_DN51478_c0_g1	0	0	0.85	0.03	0.16		TRINITY_DN55082_c9_g1	27.46	32.41	25.58	14.66	17.28	4.55		TRINITY_DN56503_c0_g1	3.87	2.69	2.98	4.51	4.36	5.28
TRINITY_DN42897_c0_g1	0.97	0.1	0.53	1.13	1.92	3.44		TRINITY_DN45447_c0_g1	1.62	0.04	0.13	0.04	0.09		TRINITY_DN50112_c0_g1	0.8	0.85	1.72	1.85	1.56	2.5		TRINITY_DN36412_c1_g1	6.07	0.75	5.82	0	0	0
TRINITY_DN59057_c0_g2	0.18	0.07	0.53	0.03	0.1	0.06		TRINITY_DN56477_c0_g1	0.11	0.15	0.47	0.96	0.28		TRINITY_DN64021_c1_g1	0.49	0.47	0.68	0.43	0.27	0.3		TRINITY_DN37661_c0_g1	4.1	4.94	2.08	18.47	7.84	14.41
TRINITY_DN6122_c0_g1	4.05	2.44	4.35	0.1	1.33	1.64		TRINITY_DN59843_c1_g1	0.54	0.6	0.25	0	0		TRINITY_DN60849_c5_g1	0.24	0	0	52.4	1.26	1.22		TRINITY_DN63407_c0_g1	5.67	5.55	6.8	9.84	9.05	9.39
TRINITY_DN57062_c0_g1	44.5	30.92	47.35	1.7	18.23	18.22		TRINITY_DN52390_c1_g1	0.41	1	0.26	0.17	0.26		TRINITY_DN57202_c6_g1	11.57	7.97	14.8	22.44	20.61	39.2		TRINITY_DN54755_c0_g2	7.04	8.34	8.93	13.25	11.26	12.27
TRINITY_DN57011_c6_g1	2.2	1.5	2.41	1.35	0.99	1.19		TRINITY_DN154_c0_g1	0	0	2.1	1.43	0.33		TRINITY_DN63352_c2_g6	1.31	0.93	0.41	6.06	4.74	2.69		TRINITY_DN54186_c1_g1	2.19	1.67	2.01	1.26	0.72	1.15
TRINITY_DN62507_c1_g1	32.45	19.55	22.74	0.47	10.12	9.02		TRINITY_DN60460_c4_g4	0.77	1.74	2.81	2.93	3.14		TRINITY_DN58244_c0_g1	0.44	0.65	0.61	0.28	0.27	0.37		TRINITY_DN57309_c2_g4	0.16	0.88	0.73	4.14	1.56	3.24
TRINITY_DN60527_c1_g3	0.15	0.05	0.12	0	0.02	0		TRINITY_DN52370_c0_g1	0.99	0.33	0.27	0.17	0.27		TRINITY_DN57775_c0_g2	0	0.03	0.02	0.19	0.32	0.05		TRINITY_DN60018_c0_g1	2.21	2.75	2.39	4.08	2.96	3.85
TRINITY_DN160373_c0_g1	0	0	0	0.14	0.07	0.15		TRINITY_DN63738_c0_g1	0.21	0.41	0.05	0.02	0.18		TRINITY_DN60796_c0_g1	1039.36	2802.74	611.77	513.84	976.93	572.46		TRINITY_DN63273_c1_g2	6.86	9.09	6.47	4.57	3.82	4.41
TRINITY_DN61801_c0_g1	93.5	61.55	87.22	4.15	37.8	37.07		TRINITY_DN63081_c0_g1	11.53	5.59	0.41	2.45	1.38		TRINITY_DN59355_c7_g4	1.62	0	6.98	4.58	14.39	30.57		TRINITY_DN59969_c7_g2	2.27	1.64	2.68	0.79	0.68	2.29
TRINITY_DN63355_c0_g2	5.85	5.01	7.14	0.25	2.55	2.79		TRINITY_DN10372_c0_g1	14.01	32.35	55.48	47.08	48.24		TRINITY_DN64028_c1_g2	0.07	0.1	0.02	0.33	0.1	0.18		TRINITY_DN58734_c5_g1	0	0	0	0.84	0.28	1.4
TRINITY_DN57646_c0_g1	5.06	2.85	4.82	0.17	2.02	1.68									TRINITY_DN57548_c5_g1	1	1.82	0.14	1.23	2.21	1.94		TRINITY_DN60607_c3_g1	0.11	0	0.59	4.58	3.2	4.22
TRINITY_DN60833_c0_g1	37.06	60.15	47.01	24.56	19.95	41.52									TRINITY_DN43095_c0_g1	1.83	2.27	3.67	4.3	4.41	5.11		TRINITY_DN56098_c0_g2	0.23	0	0	0.81	0.22	0.56
TRINITY_DN63887_c0_g2	0.39	1.87	1.19	0.49	0.18	0.2									TRINITY_DN63155_c2_g1	0.78	0.76	1.31	2.25	2.07	1.15		TRINITY_DN61486_c1_g1	7.77	7.35	9.7	11.27	10.25	11.18
TRINITY_DN61669_c0_g2	1.36	0.28	0.76	0.02	0.61	0.64									TRINITY_DN57939_c12_g1	2.59	1.3	2.12	1.02	0.56	1.06		TRINITY_DN55429_c0_g2	31.11	33.8	27.76	17.4	19.76	19.88
TRINITY_DN57377_c8_g2	0	1.27	1.82	0	0	0									TRINITY_DN55932_c0_g2	2.99	4.77	6.46	8.57	6.83	7.74		TRINITY_DN54834_c0_g1	2.51	2.34	2.14	3.47	4.15	4.32
TRINITY_DN60003_c1_g1	2.53	1.43	2.22	0.16	1.05	0.99									TRINITY_DN32155_c0_g1	0.17	0.11	0.05	0	0	0		TRINITY_DN52097_c0_g1	7.53	8.2	9.68	10.56	14.7	16.94
TRINITY_DN57063_c0_g1	1.23	1.02	1.2	0.22	0.64	0.58									TRINITY_DN47081_c0_g2	8.42	15.75	7.08	8.01	5.11	3.98		TRINITY_DN56874_c0_g1	6.62	9.31	8.89	16.15	12.03	13.04
TRINITY_DN36965_c0_g1	6.06	4.01	3.8	0.13	2.22	1.51									TRINITY_DN12056_c0_g1	5.71	7.39	3.14	2.42	2.17	4.72		TRINITY_DN56141_c0_g1	7.55	4.11	3.75	12.67	9.89	8.81
TRINITY_DN43842_c0_g1	10.07	6.75	8.01	0.4	4.33	3.18									TRINITY_DN48088_c0_g1	8.89	11.22	16.08	9.26	4.1	3.97		TRINITY_DN56757_c195_g1	29.52	29.36	32.65	56.84	38.92	47.76
TRINITY_DN59802_c1_g1	0	0	0	0.32	0.05	0.29									TRINITY_DN58979_c8_g3	4.15	4.56	4.81	3.42	3.93	3.29		TRINITY_DN53184_c0_g1	3.22	1.46	1.67	6.46	4.54	4.56
TRINITY_DN55835_c0_g1	14.6	17.02	12.12	10	4.06	1.13									TRINITY_DN57141_c1_g2	0.25	0.29	0.18	0.1	0.06	0.07		TRINITY_DN43144_c0_g1	32.77	36.51	28.49	21.5	20.05	21.05
TRINITY_DN45898_c0_g1	6.01	6.12	2.75	3.57	41.39	16.5									TRINITY_DN62055_c2_g1	10.16	9.49	10.21	9.43	20.36	19.47		TRINITY_DN62385_c1_g1	0.99	1.41	1.14	0.68	0.76	0.95
TRINITY_DN63043_c0_g2	0.26	0.17	0.42	0.49	0.64	0.69									TRINITY_DN55472_c9_g2	2.11	2.64	2.07	1.73	0.85	1.69		TRINITY_DN59744_c0_g1	0.03	0.04	0.01	0.14	0.11	0.12
TRINITY_DN101818_c0_g1	3.09	0.71	0.7	4.76	6.59	2.75									TRINITY_DN59891_c1_g2	0.24	0.11	0.54	0.71	1.97	1.12		TRINITY_DN59320_c0_g2	35.18	38.74	39.54	17.98	26.69	23.73
TRINITY_DN57291_c0_g1	0.06	0	0.85	0.42	0.4	0.31									TRINITY_DN60590_c2_g1	7.6	2.38	2.05	6.78	3.25	5.79		TRINITY_DN63738_c0_g1	2.63	4.34	5.82	1.67	2.58	1.78
TRINITY_DN60964_c0_g1	15.82	8.95	22.07	1	6.62	5.94									TRINITY_DN63853_c6_g1	8.93	8.69	15.44	14.2	19.56	20.48		TRINITY_DN58003_c1_g1	3.59	3.96	4.12	6.72	8.82	6.04
TRINITY_DN53438_c0_g1	2.14	2.3	2.34	0.44	0.87	1.65									TRINITY_DN57301_c7_g1	1.52	0.32	1.42	3.95	5.29	2.87		TRINITY_DN25403_c0_g1	13.42	17.09	13.16	8.27	8.47	7.92
TRINITY_DN67598_c0_g1	13.2	7.76	9.39	0.47	4.74	4.38									TRINITY_DN62309_c2_g9	2.55	3.44	2.74	0.64	1.45	2.3		TRINITY_DN57471_c0_g1	26.92	35.8	27.6	19.14	18.31	20.29
TRINITY_DN51179_c0_g1	0.04	0	0	0.41	0.04	0.39									TRINITY_DN60584_c0_g1	0.01	0	0	0.11	0.09	0.06		TRINITY_DN60426_c1_g4	0.49	2.2	0.45	19.01	4.33	24.22
TRINITY_DN61622_c0_g1	8.51	5	8.6	3.18	3.04	4.35									TRINITY_DN139455_c0_g1	2.49	1.97	2.3	2.45	9.12	6.91		TRINITY_DN62894_c6_g1	7.11	7.38	8.31	12.93	11.62	13.92
TRINITY_DN44228_c0_g1	8.99	6.2	9.04	0.32	3.19	3.77									TRINITY_DN57713_c5_g8	0.22	0.19	0.08	0.78	0.29	0.55		TRINITY_DN50877_c0_g1	16.77	25.47	31.87	13.51	12.94	11
TRINITY_DN51765_c0_g1	8.73	7.91	7.66	0.05	3.32	2.35									TRINITY_DN35696_c0_g1	2.49	3.92	2.19	1.31	1.03	2.27		TRINITY_DN111451_c0_g1	1.05	0.62	0.61	3.58	2.45	2.55
TRINITY_DN44309_c0_g1	29.06	22.21	24.13	1.08	10.8	10.83									TRINITY_DN63304_c1_g3	0.45	0	0.21	0.66	1.37	0.78		TRINITY_DN61783_c1_g2	24.91	16.75	20.42	11.2	11.77	8.25
TRINITY_DN58046_c0_g1	0.92	0.49	12.92	0.01	0.23	0.37									TRINITY_DN45401_c0_g2	5.34	1.88	3.69	0.61	1.23	1.89		TRINITY_DN57711_c1_g1	5.14	4.42	5.83	3.27	1.31	2.03
TRINITY_DN49369_c0_g1	2.54	2.03	2.81	0.18	1.76	0.71									TRINITY_DN48165_c0_g1	5.7	4.35	5.48	12.12	6.55	8.6		TRINITY_DN53278_c0_g1	0.13	0.12	0.14	2.81	2.94	0.61
TRINITY_DN57679_c2_g2	2.67	2.22	2.29	0.11	1.01	1.06									TRINITY_DN61374_c0_g1	1.24	1.94	1.07	0.65	0.41	1.19		TRINITY_DN61863_c1_g1	15.33	14.65	14.91	6.41	9.14	8.12
TRINITY_DN51520_c0_g1	1.12	2.35	1.3	9.79	4.83	2.11									TRINITY_DN64069_c1_g1	0	0	0	3.01	5.32	1.63		TRINITY_DN51717_c0_g1	10.28	10.42	5.75	55.83	12.17	38.27
TRINITY_DN55384_c0_g1	5.42	2.08	4.31	0.18	1.49	1.84									TRINITY_DN167423_c0_g1	1.14	0.62	1.09	1.07	6.9	11.13		TRINITY_DN57125_c0_g2	0.27	0.19	0.42	0.86	0.71	0.74
TRINITY_DN48851_c1_g1	0.29	0.13	0.34	0.06	0.11	0.08									TRINITY_DN5292_c0_g1	0.23	0.27	0.21	0.78	0.89	0.52		TRINITY_DN46557_c0_g1	13.63	13.17	11.81	8.09	7.94	8.36
TRINITY_DN51708_c0_g1	13.55	6.87	8.99	10.52	21.93	40.16									TRINITY_DN63819_c0_g1	1.01	0.54	0.42	1.87	2.65	2.18		TRINITY_DN58292_c4_g2	6.33	6.77	7.2	11.08	8.95	12.06
TRINITY_DN60983_c0_g1	9.05	4.42	9.14	0.49	3.99	2.86									TRINITY_DN59172_c0_g4	0.06	0.09	0.13	0.37	0.33	0.35		TRINITY_DN51986_c1_g1	12.74	13.58	14.67	7.88	6.43	8.41
TRINITY_DN12612_c0_g1	0.93	0.53	0.87	0.08	0.54	0.11									TRINITY_DN38348_c1_g2	0	0	0.32	0.47	1.09	1.08		TRINITY_DN55602_c1_g2	0.88	0.44	1.11	3.34	1.48	2.6
TRINITY_DN57318_c4_g2	0.95	0.56	0.51	0.02	0.22	0.52									TRINITY_DN57430_c0_g1	0.06	0.08	0.13	0	0.02	0.04		TRINITY_DN32086_c0_g1	1.27	0.87	0.64	2.81	1.63	2.51
TRINITY_DN18191_c0_g1	1.5	0.75	0.44	0	0.33	0.21									TRINITY_DN42295_c0_g1	2.46	2.31	2.36	1.87	1.31	1.69		TRINITY_DN60653_c3_g2	6.18	5.09	7.62	7.59	7.78	6.37
TRINITY_DN32076_c0_g1	6.15	6.55	4.59	0.34	3.22	2.2									TRINITY_DN60670_c3_g1	0.79	0.99	0.81	0.09	0.31	0.1		TRINITY_DN158413_c0_g1	0	0	0	6.4	2.16	9.03
TRINITY_DN58123_c0_g2	6.08	4.46	5.12	0.35	2.53	3.26									TRINITY_DN48507_c0_g1	1.17	0	0.35	0	0	0.07		TRINITY_DN57757_c1_g2	7.59	7.67	6.31	2.8	5.01	2.76
TRINITY_DN60742_c1_g7	311.18	365.07	202.46	132.7	201.42	152.26									TRINITY_DN60722_c0_g1	1.1	0.8	1.2	1.3	1.49	1.7		TRINITY_DN55651_c0_g1	6.99	4.51	5.1	12.82	10	6.22
TRINITY_DN57560_c12_g1	10.2	11.43	12.55	8.26	6.31	7.61									TRINITY_DN37609_c0_g1	1.28	1.76	2.55	2.71	3.08	3.4		TRINITY_DN61825_c3_g2	1.14	1.23	2.74	2.45	1.91	3.37
TRINITY_DN34293_c0_g1	4	2.24	3.6	6.37	6.85	4.24									TRINITY_DN64050_c2_g1	0.31	0.15	0.25	0.71	0.24	0.8		TRINITY_DN61429_c0_g1	0.78	0.75	0.54	1.51	1.21	1.28
TRINITY_DN8918_c0_g1	7.87	4.26	7.24	0.43	3	3.28									TRINITY_DN63711_c1_g1	0.47	0	0	1.5	2.72	0.41		TRINITY_DN60749_c0_g1	10.13	7.92	10.51	5.36	6.07	6.15
TRINITY_DN38708_c0_g1	7.2	5.03	4.56	0.18	2.62	2.01									TRINITY_DN63834_c5_g2	5.28	0.82	25.42	3.82	8.62	10.11		TRINITY_DN45781_c0_g1	3.19	2.91	2.79	4.5	3.52	5.01
TRINITY_DN61298_c1_g1	0	0.07	0.08	0.56	0.24	0.5									TRINITY_DN3720_c0_g1	4.7	3.85	2.76	0.91	1.85	0.76		TRINITY_DN58907_c3_g1	2.75	2.14	2.22	1.13	1.1	1.31
TRINITY_DN54446_c0_g1	22.51	16.2	20.53	1.33	9.41	10.3									TRINITY_DN60474_c2_g4	0	0.04	0.1	0.2	0.17	0.2		TRINITY_DN62457_c5_g4	16.43	11.83	16.65	11.95	8.81	9.75
TRINITY_DN62805_c0_g1	2.6	1.8	2.54	0.42	1.48	1.31									TRINITY_DN45063_c0_g1	0.06	0.03	0.01	0.13	0.2	0.13		TRINITY_DN63859_c0_g2	1.53	1.48	1.39	2.57	2.59	2.6
TRINITY_DN34628_c0_g1	1.11	2.32	2.84	0.6	0	0.71									TRINITY_DN54475_c0_g1	1.27	1.56	1.26	0.81	0.59	0.67		TRINITY_DN61503_c1_g2	35.19	42.26	27.22	63.5	56.62	57.5
TRINITY_DN18458_c0_g1	5.41	4.46	4.73	0.25	2.05	2.48									TRINITY_DN51598_c0_g1	5.65	5.26	4.8	10.59	7.3	7.06		TRINITY_DN63711_c1_g4	6.49	7.51	7.63	11.53	11.6	9.44
TRINITY_DN57218_c1_g2	2480.35	3078.94	2180.57	1713.1	1447.05	1872.51									TRINITY_DN62029_c0_g3	0.41	0.5	0.45	0.33	0.18	0.19		TRINITY_DN57300_c0_g1	1.23	0	0	3.29	5.39	6.76
TRINITY_DN58078_c0_g2	1.17	2.89	1.49	1.04	0.75	0.74									TRINITY_DN57242_c7_g1	1.61	1.56	1.75	2.19	2.33	3.28		TRINITY_DN58037_c5_g8	2.52	2.68	3.05	1.86	1.5	1.32
TRINITY_DN34574_c0_g1	2.43	1.53	2.52	0.1	0.77	1.15									TRINITY_DN50647_c0_g1	8.77	7.09	4.03	11.71	11.3	14.5		TRINITY_DN55343_c0_g2	91.76	58.16	76.99	44.88	49.95	62.04
TRINITY_DN62767_c12_g1	0.37	0.34	0.53	0.11	0.23	0.03									TRINITY_DN56987_c0_g1	0.91	1.34	1.26	1.8	1.36	1.61		TRINITY_DN62894_c11_g1	2.87	2.77	2.61	6.13	3.43	5.56
TRINITY_DN57575_c0_g1	1.5	1.16	1.77	0.04	0.69	0.67									TRINITY_DN55060_c1_g2	12.37	16.24	9.9	29.54	28.3	13.49		TRINITY_DN63332_c0_g1	0.31	0.27	0.31	1.34	0.45	1.26
TRINITY_DN3298_c0_g1	0.57	2.8	0.88	0	0.08	0.37									TRINITY_DN44128_c0_g1	1.5	1.59	2.1	3.04	2.49	2.63		TRINITY_DN58361_c0_g1	26.9	24.75	23.15	19.69	14.82	12.65
TRINITY_DN49460_c0_g1	0.02	0	0	0.05	0.07	0.16									TRINITY_DN57733_c1_g4	3.5	4.51	5.07	2.91	1.52	2.51		TRINITY_DN52406_c0_g2	4.71	6.2	4.45	8.91	7.34	8.77
TRINITY_DN106295_c0_g1	0.67	0.46	0.56	0	0.21	0.19									TRINITY_DN61779_c1_g2	3.98	2.11	2.12	0.31	0	0		TRINITY_DN60394_c0_g2	1.29	1.18	1.12	2.06	2.03	2.67
TRINITY_DN60061_c0_g1	1.55	1.54	1.17	2.33	2.99	3.28									TRINITY_DN56634_c1_g1	0.45	0.16	0.3	0.59	0.42	44.48		TRINITY_DN54388_c0_g1	1.82	2.73	2.11	3.77	2.67	2.92
TRINITY_DN55598_c0_g1	5.69	4.07	6.24	0.37	2.28	3.1									TRINITY_DN59794_c2_g2	0.82	1.11	2	1.86	4.15	4.92		TRINITY_DN56168_c1_g2	1.26	1.03	0.67	0.11	0.2	0.06
TRINITY_DN46075_c1_g1	0	0	0	0.09	0.08	0.02									TRINITY_DN47791_c0_g1	9.27	8.89	18.56	20.55	17.49	18.25		TRINITY_DN62565_c2_g2	3.55	2.85	3.21	5.82	6.25	7.89
TRINITY_DN12318_c0_g1	0	0	0	0.26	0.24	0.06									TRINITY_DN48107_c0_g1	0.27	0	0.26	0.76	5.87	0.56		TRINITY_DN63711_c1_g1	0	0	0	1.49	1.96	3.63
TRINITY_DN62183_c5_g1	0.48	0.58	0.46	0.97	1.22	1									TRINITY_DN59341_c0_g1	1.01	1.07	0.86	0.8	0.55	0.5		TRINITY_DN31722_c0_g1	12.71	15.71	13.63	8.42	8.16	9.22
TRINITY_DN63596_c4_g1	0	8.44	3.95	37.32	25.36	19.23									TRINITY_DN52077_c0_g1	0.56	0.6	0.13	0	0	0		TRINITY_DN57068_c0_g1	1.72	1.46	1.65	1.66	1.56	1.41
TRINITY_DN16674_c0_g1	13.01	9.55	12.01	0.54	4.76	5.68									TRINITY_DN56317_c0_g1	1.03	1.3	0.65	2.24	1.56	2.4		TRINITY_DN57546_c0_g1	4.87	5.2	4.65	6.79	7.76	7.27
TRINITY_DN51801_c0_g1	2.91	2.82	1.5	6.27	5.96	4.16									TRINITY_DN57034_c0_g1	1.38	1.95	1.55	0.99	0.52	1.52		TRINITY_DN57948_c0_g1	2.3	2.01	3.53	0.98	0.95	1.31
TRINITY_DN50606_c0_g1	56.92	44.7	57.57	2.49	24.87	23.99									TRINITY_DN12967_c0_g1	0.19	0.23	0.37	0.43	0.43	0.67		TRINITY_DN56105_c0_g1	8.56	6.48	10.12	26.61	26.49	32
TRINITY_DN50627_c0_g1	14.09	8.14	5.04	0.39	1.58	4.78									TRINITY_DN55627_c8_g1	9.17	11.26	8.92	17.35	15.74	28.35		TRINITY_DN63569_c2_g5	0.37	0.1	0.26	1.94	0.66	0.89
TRINITY_DN56225_c0_g1	35.94	55.39	104.79	45.74	17.84	27.77									TRINITY_DN37914_c0_g1	1.68	1.57	1.78	0.47	0.14	0.8		TRINITY_DN59423_c4_g1	1.27	1.25	1.38	4.31	2.03	3.49
TRINITY_DN51147_c1_g1	0.09	0	0.1	0.35	0.47	0.38									TRINITY_DN47125_c0_g1	2.75	0.71	1.27	0	0.55	0		TRINITY_DN57527_c0_g3	1.64	1.92	2.18	1	0.34	0.67
TRINITY_DN44861_c0_g2	12.2	4.09	3.26	1.07	1.23	1.14									TRINITY_DN42096_c0_g2	9.03	6.3	5.24	10.08	0	0		TRINITY_DN57536_c3_g1	0.96	0	0.15	3.61	3.89	3.04
TRINITY_DN59277_c4_g1	0	0.58	0	1.88	2.26	2.13									TRINITY_DN54660_c0_g1	5.67	5.88	4.76	5.96	2.8	3.47		TRINITY_DN54531_c0_g1	0.55	1.25	0.43	0.15	0.07	0.09
TRINITY_DN62930_c2_g1	24.42	21.08	25.73	14.55	19.53	18.65									TRINITY_DN43737_c1_g1	8	7.32	5.25	2.81	2.01	4.37		TRINITY_DN57820_c0_g1	10.23	10.63	12.01	19.84	12.34	15.98
TRINITY_DN48926_c0_g1	4.81	2.88	5.25	0.47	2.24	2.37									TRINITY_DN43382_c1_g1	1.69	1.48	1.03	0.51	0.47	0.12		TRINITY_DN57299_c1_g4	22.14	45.31	35.47	80.39	71.78	72.05
TRINITY_DN54805_c2_g1	26.86	17.8	25.27	1.14	10.15	11.31									TRINITY_DN60834_c9_g1	0.7	0.73	0.65	3.73	0.98	2.96		TRINITY_DN59317_c0_g4	1.18	1.42	1.21	2.16	2.39	2.01
TRINITY_DN58858_c0_g1	0.44	0.54	0.81	0.19	0.25	0.23									TRINITY_DN51459_c0_g1	0.72	0	1.16	2.44	1.62	2.31		TRINITY_DN62862_c0_g2	41.46	33.25	43.7	32.86	28.72	25.47
TRINITY_DN42730_c0_g1	12.53	6.04	14.42	16.88	21.78	17.92									TRINITY_DN59699_c0_g3	0.37	0.56	0.42	0.08	0.14	0.09		TRINITY_DN60864_c3_g1	6.56	5.06	4.94	3.7	1.21	1.03
TRINITY_DN29287_c0_g1	14.62	9.13	14.7	1.54	7.56	6.98									TRINITY_DN53676_c0_g1	0.08	0.27	0.56	0.07	0.04	0.09		TRINITY_DN61436_c0_g1	12.66	8.15	9.76	22.06	14.11	9.12
TRINITY_DN58668_c2_g2	2.81	1.98	3.13	1.78	1.52	1.81									TRINITY_DN48347_c0_g1	0.62	0.68	0.14	1.48	1.65	0.55		TRINITY_DN52794_c0_g1	46.09	44.59	38.9	34.55	27.02	23.51
TRINITY_DN48912_c0_g2	6.56	5.49	6.29	0.24	1.92	3.05									TRINITY_DN61452_c1_g1	3.06	6.45	4.84	3.69	2.77	3.17		TRINITY_DN63634_c1_g1	1.06	1.56	0.54	3.14	2.85	3.21
TRINITY_DN59603_c0_g1	0.49	0.27	0.6	0.63	0.81	1.54									TRINITY_DN56026_c0_g1	2.3	0.54	1.47	7.11	3.18	2.92		TRINITY_DN59426_c3_g1	1.56	1.29	1.44	5.29	3.3	3.86
TRINITY_DN51880_c0_g1	3.47	2.99	3.03	0.06	1.22	1.38									TRINITY_DN59037_c0_g1	2.22	2.55	1.63	1.07	1.04	1.89		TRINITY_DN37017_c0_g1	11.29	12.61	8.91	21.48	22.28	22.54
TRINITY_DN57476_c0_g1	1.19	0.82	0.96	0.58	0.45	0.66									TRINITY_DN55679_c0_g1	1.93	1.58	1.23	0.85	0.63	1.08		TRINITY_DN55925_c2_g1	1.46	1.5	1.4	2.63	2.63	3.44
TRINITY_DN58283_c0_g2	9.17	4.87	8.75	0.34	2.69	3.54									TRINITY_DN45037_c0_g1	0.97	1.24	1.13	0.4	0.37	0.27		TRINITY_DN54153_c0_g1	3.05	2.92	2.56	5.27	4.76	5.98
TRINITY_DN62151_c2_g3	8.22	6.73	11.16	0.1	6.01	2.14									TRINITY_DN43338_c1_g1	0	0	0.06	0.31	0.07	0.14		TRINITY_DN42499_c0_g1	6.9	5.38	7.33	11.03	9.81	10.46
TRINITY_DN56523_c2_g3	1.54	2.5	2.4	0.69	1.49	0.74									TRINITY_DN57113_c0_g1	2.33	2.6	1.46	1.45	1.37	0.95		TRINITY_DN63063_c3_g1	1.9	2.23	2.41	5.13	3.42	3.82
TRINITY_DN60876_c2_g7	0	0	2.27	4.15	9.02	4.5									TRINITY_DN49716_c0_g1	1.11	0.16	0.75	0.1	0	0		TRINITY_DN57341_c1_g1	276.27	257.17	236.35	496.03	435.13	402.44
TRINITY_DN48570_c0_g1	27.43	17.93	23.46	0.66	9.16	9.62									TRINITY_DN64426_c0_g1	0.49	0.52	0	6.32	3.18	1		TRINITY_DN56110_c0_g1	2.91	4	3.36	4.84	4.2	4.97
TRINITY_DN65094_c0_g1	2.33	2.27	1.6	0.64	1.19	0.79									TRINITY_DN56789_c0_g1	0.53	1.18	0.93	0.51	0.44	0.53		TRINITY_DN63469_c12_g1	5.94	4.32	7.28	9.94	12.51	16.83
TRINITY_DN158438_c0_g1	0.46	0.55	0.57	0.14	0.13	0									TRINITY_DN49185_c0_g1	2.44	3.15	1.87	1.06	0.81	1.41		TRINITY_DN47977_c0_g2	9.78	6.72	9.33	13.01	11.19	13.11
TRINITY_DN61687_c1_g2	2.82	1.5	3.25	0.38	1.36	2									TRINITY_DN57117_c0_g2	0.3	0.3	0.09	0.46	0.7	0.68		TRINITY_DN60332_c0_g1	0.57	0.38	0.39	0.83	1.1	1.29
TRINITY_DN159120_c0_g1	3.51	3.32	2.48	0	0.81	1.31									TRINITY_DN52314_c3_g1	0.24	0.34	0.24	0.56	0.62	0.38		TRINITY_DN55767_c1_g4	0.79	0.61	0.65	1.41	0.97	1.1
TRINITY_DN47046_c1_g1	4.5	2.79	1.48	0.11	1.06	1.28									TRINITY_DN60737_c2_g1	7.22	8.27	6.93	11.48	14.96	9.95		TRINITY_DN62884_c0_g2	9.62	8.33	11.31	17.33	11.77	14.04
TRINITY_DN60169_c0_g1	9.54	6.6	9.34	0.2	3.83	3.27									TRINITY_DN16274_c0_g1	0	0	0	0.18	0.21	0.34		TRINITY_DN61184_c6_g5	0	0	0	0.16	0.49	0.37
TRINITY_DN63252_c5_g1	9.47	12.03	22.92	3.81	0	4.98									TRINITY_DN59834_c1_g1	0.9	1.28	0.93	2.15	1.57	2.04		TRINITY_DN28567_c0_g2	14.14	17.58	13.9	9.91	8.63	9.16
TRINITY_DN64111_c1_g1	1.18	0.42	5.83	3.45	2.85	2.54									TRINITY_DN52937_c2_g1	0.18	0.44	0.66	0	0	0		TRINITY_DN50909_c0_g1	2.5	2.52	2.9	4.57	3.75	3.68
TRINITY_DN54680_c0_g1	12.73	7.87	10.14	0.36	4.85	3.99									TRINITY_DN54975_c1_g1	579.29	648.33	952.23	113.25	556.69	298.99		TRINITY_DN57780_c0_g1	3.06	2.37	2.74	1.64	1.23	1.55
TRINITY_DN41546_c0_g1	3.47	1.19	2.79	0.09	0.98	0.95									TRINITY_DN57879_c2_g5	0.92	0.91	1.58	2.21	1.8	1.67		TRINITY_DN59563_c1_g1	3.15	3.19	2.85	4.15	4.14	4.63
TRINITY_DN58937_c0_g1	1.05	3.65	3.86	42.77	1.59	7.77									TRINITY_DN62991_c1_g4	0.31	0.16	0.5	1.83	0.57	1.12		TRINITY_DN59691_c0_g1	3.31	4.81	1.89	2.6	2.6	3.08
TRINITY_DN63091_c3_g2	10.36	11.14	15.1	29.67	17.94	11.77									TRINITY_DN5777_c0_g1	5.1	1.9	3.31	22.94	15.46	12.2		TRINITY_DN57301_c2_g1	4.72	3.7	10.13	21.72	20.07	19.74
TRINITY_DN58556_c0_g1	1.96	1.22	1.83	0.1	0.73	0.87									TRINITY_DN51323_c0_g1	0.55	0.68	0.84	0.3	0.41	0.41		TRINITY_DN62952_c7_g2	17.36	17.79	34.31	13.9	7.9	19.68
TRINITY_DN36441_c0_g1	0.16	0.27	0.14	0.52	0.19	2.91									TRINITY_DN50433_c0_g1	2.63	4.07	3.25	0.8	1.61	0.89		TRINITY_DN60530_c0_g2	12.28	11.28	12.95	5.78	4.41	8.26
TRINITY_DN63482_c0_g2	2.95	1.12	3.63	4.38	12.01	7.8									TRINITY_DN60437_c10_g3	0	0	0	1.82	0.43	2.43		TRINITY_DN58832_c0_g1	2.36	3.58	1.07	7.44	3.07	3.6
TRINITY_DN48913_c0_g1	44.6	26.75	42.76	2.13	18.72	16.3									TRINITY_DN57389_c8_g1	0.06	0.08	0.24	0.3	0.26	0.51		TRINITY_DN60829_c0_g2	0.66	0.6	0.53	1.37	1.1	0.91
TRINITY_DN60356_c3_g3	2.91	2.72	1.98	1.7	1.12	1.21									TRINITY_DN54331_c0_g1	4.38	5.85	4.11	2.84	3.51	2.65		TRINITY_DN54017_c1_g1	1.25	1.15	2.2	2.92	4.03	3.43
TRINITY_DN49669_c1_g1	0.45	0	0	1.26	1.43	1.18									TRINITY_DN55922_c0_g1	4.3	6.04	2.91	2.11	1.29	3.97		TRINITY_DN48616_c0_g1	0.08	0.1	0.08	0.44	0.36	0.18
TRINITY_DN52734_c0_g1	0.09	0.06	0.03	0	0.01	0									TRINITY_DN60199_c0_g1	0.66	0.66	0.66	0.37	0.43	0.45		TRINITY_DN150344_c0_g1	26.12	10.11	20.52	17.68	4.35	16.18
TRINITY_DN160100_c0_g1	6.95	3.42	5.78	0.33	2.24	2.77									TRINITY_DN61041_c0_g1	0.2	0.28	0.35	0.59	0.6	0.45		TRINITY_DN61087_c1_g1	3.47	2.3	3.22	5.66	5.07	4.09
TRINITY_DN145219_c0_g1	3.31	3.28	3.35	0.26	1.43	1.76									TRINITY_DN49666_c0_g1	1.14	1.5	1.8	0.65	0.84	0.96		TRINITY_DN63020_c0_g1	0.36	0.07	0.5	0.99	1.46	0.98
TRINITY_DN50164_c0_g1	0.75	0.83	0.68	0	0.07	0.32									TRINITY_DN52245_c0_g1	1.53	2.48	1.78	0.76	1.04	1.14		TRINITY_DN55795_c1_g2	1.2	1.01	1.23	2.24	1.37	2.31
TRINITY_DN62242_c1_g3	0.98	21.85	0.26	1	0	0									TRINITY_DN67880_c0_g1	0	0	0	0.11	0.05	0.1		TRINITY_DN63603_c2_g6	8.16	5.89	6.94	2.93	1.64	3.44
TRINITY_DN46369_c0_g1	0.36	0.18	0.35	0.09	0.02	0.12									TRINITY_DN58509_c10_g1	2.05	2.12	3.38	0.63	0.48	0.94		TRINITY_DN58964_c0_g1	1.74	2.08	1.73	3.2	2.09	2.91
TRINITY_DN1126_c0_g1	0.31	0.37	0.84	0	0	0									TRINITY_DN63274_c3_g3	0.74	0.29	0.38	0.13	0.2	0.18		TRINITY_DN56162_c0_g1	1.48	3.54	0.77	0	0.05	0.63
TRINITY_DN54346_c0_g1	13.96	9.52	13.46	0.46	4.95	5.8									TRINITY_DN62705_c8_g2	0.73	1.6	4.9	10.32	7.3	11.23		TRINITY_DN50483_c0_g1	10.37	5	16.07	40.82	27.97	20.05
TRINITY_DN47940_c0_g1	3.76	3.32	4.37	0.23	1.78	1.96									TRINITY_DN54434_c0_g1	0.85	1.13	1.41	0.64	0.57	0.46		TRINITY_DN1666_c0_g1	15.66	18.1	17.07	11.3	11.28	9.01
TRINITY_DN35108_c0_g1	0.33	0.79	0.36	0.9	0.75	5.63									TRINITY_DN56051_c0_g1	0.76	0.79	0.74	0.53	0.4	0.42		TRINITY_DN58753_c0_g1	7.99	16.43	6.12	1.82	5.9	3.91
TRINITY_DN63906_c0_g3	0.65	0.17	0.33	0.07	0.24	0.12									TRINITY_DN149728_c0_g1	0	0.03	0	0.12	0.1	0.18		TRINITY_DN84738_c0_g1	4.88	4.37	4.27	7.47	6.93	9.52
TRINITY_DN46349_c0_g1	0	0.12	0	1.37	0.1	1.01									TRINITY_DN51526_c0_g1	1.43	1.01	0.7	0.21	0.24	0.61		TRINITY_DN52697_c0_g1	0.05	0	0	1.48	1.64	0.04
TRINITY_DN63081_c0_g1	1.06	1.67	3.29	0.75	0.73	1.27									TRINITY_DN31606_c0_g1	0.63	2.32	2.04	0.16	0.23	0.61		TRINITY_DN59089_c5_g1	1.08	1.28	3.32	2.79	1.94	1.77
TRINITY_DN49325_c0_g1	9.65	7.89	8.06	3.57	5.5	6.6									TRINITY_DN60564_c2_g3	0.66	1.28	0.53	0.39	0.32	0.24		TRINITY_DN60575_c1_g4	1.52	0.52	2.02	4.52	5.02	5.92
TRINITY_DN63846_c0_g1	5.12	7.25	1.35	0	0	0									TRINITY_DN62903_c0_g1	0.56	1	0.9	0.52	0.38	0.43		TRINITY_DN62200_c3_g4	2.02	0	0	23.87	25.14	14.4
TRINITY_DN53775_c0_g1	20.34	14.57	19.38	0.44	8.01	6.7									TRINITY_DN62125_c1_g1	1.29	0.52	0.83	1.86	1.35	3.45		TRINITY_DN57879_c2_g1	271.65	262.67	260.79	649.55	305.45	391.38
TRINITY_DN59735_c0_g1	3.57	2.5	3.81	7.57	7.44	7.24									TRINITY_DN43233_c1_g2	0.95	2	0.59	0	0	0		TRINITY_DN61914_c0_g2	1.94	2.38	2.49	1.31	1.28	1.2
TRINITY_DN29646_c0_g1	20.88	8.29	5.81	22.76	28.1	29.86									TRINITY_DN50958_c0_g1	2.41	3.84	1.71	6.33	4.44	4.57		TRINITY_DN63203_c3_g4	0.06	0	0.06	0.65	1.33	0.43
TRINITY_DN46521_c0_g1	1.61	1.36	2.4	0.92	1.1	0.8									TRINITY_DN64019_c9_g2	0.33	6.64	0	0	51.35	20		TRINITY_DN60698_c1_g4	2.52	2.41	2.21	3.77	3.46	3.83
TRINITY_DN60318_c0_g1	268.76	191.86	255.27	13.24	107.19	118.85									TRINITY_DN61838_c2_g1	0.66	0.55	0.4	1.6	0.91	1.08		TRINITY_DN59009_c0_g3	2.07	1.99	1.96	4.77	3.66	4.67
TRINITY_DN60036_c0_g1	307.73	191.71	255.03	10.47	115.44	103.65									TRINITY_DN47092_c0_g1	14.59	15.38	15.54	13.65	11.77	12.2		TRINITY_DN45406_c0_g1	11.68	17.09	15.05	1.92	6.27	4.99
TRINITY_DN38410_c0_g1	0.22	1.26	0.92	0	0	0									TRINITY_DN21737_c0_g1	1.94	1.41	8.04	0	0	0.66		TRINITY_DN60781_c3_g2	6.13	8.49	8.47	10.19	11.6	11.46
TRINITY_DN59998_c1_g2	2.18	1.46	2.34	0	0.88	0.17									TRINITY_DN50623_c0_g1	8.2	7.78	7.33	6.06	5.17	3.48		TRINITY_DN63886_c13_g2	114.23	183.49	206.4	35.41	77.3	132.09
TRINITY_DN55739_c0_g1	5.12	4.14	6.01	0.31	2.61	2.4									TRINITY_DN58090_c0_g5	0.2	0.28	0.09	0	0.03	0.05		TRINITY_DN29512_c0_g1	2.77	5.49	7.45	3.21	6.04	2.84
TRINITY_DN71511_c0_g1	13.82	8.96	14.93	0.7	6.45	5.39									TRINITY_DN59372_c6_g2	30.23	46.08	23.63	15.96	14.5	28.09		TRINITY_DN63975_c4_g1	3.46	1.86	1.78	3.79	2.29	4.07
TRINITY_DN57816_c0_g1	13.06	6	10.49	0.4	4.36	4.21									TRINITY_DN11800_c0_g1	6.85	7.86	4.37	3.31	3.71	4.47		TRINITY_DN57895_c0_g1	6.92	4.59	4.14	12.81	22.46	12.73
TRINITY_DN63546_c1_g1	3.6	2.27	3.42	0.27	1.56	1.69									TRINITY_DN39516_c0_g1	0.85	0.29	0.65	1.16	2.52	2.63		TRINITY_DN47295_c0_g1	6.55	4.19	6.51	1.92	2.06	2.79
TRINITY_DN4504_c0_g1	7.67	8.39	11.05	6.24	6.26	6.15									TRINITY_DN51464_c0_g1	0.77	2.48	0.96	0.16	0.09	0.45		TRINITY_DN50661_c0_g2	0.63	0.7	0.67	3.54	1.94	2.33
TRINITY_DN56296_c1_g1	19.02	11.23	16.47	0.98	7.79	7.58									TRINITY_DN64107_c19_g1	0.81	1.68	4.89	5.23	4.94	3.88		TRINITY_DN63287_c10_g1	82.4	105.29	74.43	52.45	55.69	51.33
TRINITY_DN48529_c0_g1	8.63	7.86	6.75	3.21	1.72	3.64									TRINITY_DN4440_c0_g1	0.9	1.39	0.63	0.4	0.48	0.64		TRINITY_DN61987_c2_g1	2.62	2.93	3.3	1.36	0.9	0.87
TRINITY_DN58074_c1_g1	1.43	0.94	1.23	2.37	5.12	1.53									TRINITY_DN64102_c22_g2	6.49	12.51	7.62	10.25	17.56	19.89		TRINITY_DN62454_c1_g1	0.61	0.77	1.75	1.98	1.41	2.16
TRINITY_DN59615_c0_g2	0.36	0.1	0.13	0.69	0.59	0.36									TRINITY_DN57688_c0_g1	0.07	0.18	0.22	0.22	0.14	2.06		TRINITY_DN61407_c3_g1	5.98	7.34	6.24	12.62	11.68	11.1
TRINITY_DN55704_c0_g1	2.21	3.65	1.14	0.75	1.77	1.25									TRINITY_DN35462_c0_g1	0	0	0	0.02	0.09	0.14		TRINITY_DN60577_c0_g2	1.77	1.69	2.71	3.65	2.63	3.85
TRINITY_DN57871_c1_g2	2.09	1.71	3.11	1.39	1.08	1.56									TRINITY_DN63920_c0_g1	0.07	0.21	0.4	0.2	0.62	0.13		TRINITY_DN61894_c1_g1	2.64	2.79	1.88	3.93	4.12	4.2
TRINITY_DN50655_c0_g1	0.18	0.15	0.16	0.06	0.04	0.04									TRINITY_DN61185_c4_g1	2.11	3.5	5.09	13.04	7.1	20.39		TRINITY_DN63546_c2_g12	53.02	44.69	62.72	27.1	33.75	16.57
TRINITY_DN47849_c0_g1	0.16	0.07	0.08	0.02	0.02	0.03									TRINITY_DN3024_c0_g1	0	0	0	0.53	1.23	0.4		TRINITY_DN61699_c0_g1	1.91	1.53	2.24	3.28	4.16	3.51
TRINITY_DN56380_c0_g1	1.46	0.94	1.27	0.68	0.89	0.61									TRINITY_DN55843_c0_g1	0.13	0.04	0.03	0.24	0.18	0.29		TRINITY_DN49078_c0_g1	54.77	38.58	53.71	63.18	63.74	83.42
TRINITY_DN46581_c1_g2	0.51	0.04	0.49	0	0.07	0.09									TRINITY_DN62856_c1_g1	0.41	0.14	0.67	0.64	0.1	0.16		TRINITY_DN57896_c2_g1	8.12	7.89	8.14	13.68	12.39	9.25
TRINITY_DN56064_c0_g1	2.02	1.13	1.33	0.12	0.7	0.78									TRINITY_DN43495_c0_g1	4.45	4.75	6.1	9.85	7.6	8.31		TRINITY_DN55456_c4_g3	9.52	9.22	10.39	5.19	3.96	5.91
TRINITY_DN53315_c0_g1	4.88	2.63	5.71	0.27	1.8	2.3									TRINITY_DN48433_c0_g1	0.15	0.11	0.09	0.71	0.45	0.23		TRINITY_DN36241_c0_g1	15.46	13.79	13.02	9.17	9.34	8.21
TRINITY_DN52779_c0_g1	2.56	1.59	1.15	0.95	0.83	0.98									TRINITY_DN59133_c10_g1	0.25	0.24	0.28	0.11	0.16	0.13		TRINITY_DN61167_c0_g1	0.99	1.06	0.71	2.1	2.09	2.1
TRINITY_DN44534_c0_g1	13.08	6.73	6.89	0.55	3.21	4.46									TRINITY_DN50018_c0_g1	0.35	0.49	1.02	2.02	1.45	1.37		TRINITY_DN131624_c0_g1	0	0	0	7.58	2.18	3
TRINITY_DN51245_c0_g1	0.01	0	0.01	0.02	0.05	0.04									TRINITY_DN56629_c5_g2	3.94	7.14	4.63	2.06	3.4	1.64		TRINITY_DN60378_c0_g1	30.92	21.63	35.86	43.78	49.76	43.03
TRINITY_DN50571_c0_g1	0.77	0.94	1.57	0.47	0.49	0.28									TRINITY_DN55948_c0_g1	0.03	0.03	0.12	0.14	0.2	0.21		TRINITY_DN57411_c2_g1	3.81	4.42	4.35	3	9.77	5.71
TRINITY_DN48713_c0_g1	6.6	3.07	5.95	0.24	2.3	2.35									TRINITY_DN58016_c1_g2	0	0	0	4	0.47	0.89		TRINITY_DN56532_c0_g2	1.23	0.36	0.66	2.66	3.02	1.97
TRINITY_DN31437_c0_g1	4.48	1.96	3.59	0.1	1.5	1.31									TRINITY_DN41221_c0_g2	1.99	2.34	3.83	1.9	0.46	0.23		TRINITY_DN52907_c2_g1	22.42	20.59	13.67	8.86	10.88	11.08
TRINITY_DN57999_c0_g2	0.07	0.13	0.08	0.36	0.22	0.72									TRINITY_DN60793_c2_g4	4.08	5.39	5.83	2.25	2.04	1.96		TRINITY_DN62595_c0_g2	0.02	0.08	0.02	0.23	0.19	0.37
TRINITY_DN57058_c1_g1	2.59	2.98	2.02	8.66	4.45	3.84									TRINITY_DN47834_c0_g2	0.85	0.13	0.85	0.08	0.14	0.23		TRINITY_DN60060_c0_g1	6.78	5.1	5.04	10.49	7.79	8.19
TRINITY_DN52973_c0_g2	3.23	2.15	5.03	0.38	1.67	1.93									TRINITY_DN45757_c0_g1	4.65	2.99	4.24	7.07	7.28	11.03		TRINITY_DN56966_c0_g1	0.25	0.25	0.34	0.74	0.94	0.81
TRINITY_DN1469_c0_g1	0	9.83	9.16	0	0	0									TRINITY_DN52875_c0_g1	0.25	0.07	0.39	0.48	0.88	0.81		TRINITY_DN57181_c0_g1	4.77	3.71	3.15	1.88	2.23	2
TRINITY_DN57884_c0_g1	2.26	0.7	1.06	1.59	3.47	6.11									TRINITY_DN57471_c0_g1	1.62	1.1	1.26	2.05	2.13	2.09		TRINITY_DN60746_c1_g2	2.99	2.37	2.39	4.14	3.48	4.51
TRINITY_DN57616_c2_g1	6.32	7.74	11.45	0.9	3.96	2.87									TRINITY_DN57027_c0_g1	0	0.04	0	0.02	0.09	0.23		TRINITY_DN59625_c6_g2	6.01	5.97	9.19	4.2	3.09	2.01
TRINITY_DN52044_c0_g1	3.88	0.33	1.15	8.81	8.45	7.31									TRINITY_DN60894_c1_g1	0.27	0.26	0.23	0.93	2.05	0.59		TRINITY_DN55345_c11_g2	0.29	0	0	2.65	1.14	1.1
TRINITY_DN40986_c0_g1	0.89	1.94	1.66	0.93	0.56	0.73									TRINITY_DN29644_c0_g1	11.31	14.68	10.26	7.85	8.83	5.69		TRINITY_DN61390_c0_g2	5.09	5.13	4.61	18.23	10.97	8.15
TRINITY_DN61401_c0_g1	1.04	0.83	1.05	0.22	0.48	0.7									TRINITY_DN54325_c0_g1	0.58	0.46	0.51	1.18	0.72	0.8		TRINITY_DN53117_c0_g2	0.89	0.73	1.53	6.27	4.77	2.15
TRINITY_DN54923_c1_g1	236.19	170.61	210.03	8.78	91.23	93.04									TRINITY_DN57481_c5_g6	0.29	0.26	0.67	1.01	0.66	0.69		TRINITY_DN61375_c0_g1	3.41	2.97	3.35	5.68	3.74	4.55
TRINITY_DN51050_c1_g1	6.93	5.53	7.08	0.16	1.67	3.55									TRINITY_DN62990_c1_g3	28.6	17.35	10.08	8.7	2.94	3.95		TRINITY_DN30531_c0_g1	27.23	24.93	20.49	17.61	15.01	13.89
TRINITY_DN56651_c0_g1	0	0	0.04	0.16	0.08	0.27									TRINITY_DN51893_c0_g1	13.26	20.85	13.74	24.35	25.25	24.63		TRINITY_DN59090_c3_g4	4.81	3.32	3.54	7.38	7.48	7.01
TRINITY_DN47084_c0_g1	13.82	11.98	9.76	0.41	5.17	5.13									TRINITY_DN53896_c0_g2	0	0	0	0.22	0.68	0.08		TRINITY_DN47462_c1_g1	25.89	24.48	15.12	41.37	41.52	48.62
TRINITY_DN52844_c0_g1	57.68	37.08	45.87	1.51	19.67	19.77									TRINITY_DN48725_c0_g1	0.49	2.33	0	9.43	6.36	1		TRINITY_DN54857_c0_g2	0.87	0.77	0.9	2.24	1.25	1.57
TRINITY_DN23391_c0_g1	6.82	6.5	7.08	0.24	3.33	2.79									TRINITY_DN59264_c0_g1	0.26	0.1	0.27	0.3	0.46	0.54		TRINITY_DN43791_c0_g1	17.46	23.22	21.18	13.76	13.23	11.77
TRINITY_DN63740_c0_g2	2.93	1.93	3.03	5.75	2.96	7.48									TRINITY_DN58915_c2_g2	21.68	16.71	22.86	25.93	33.62	27.28		TRINITY_DN59020_c3_g6	0	0	0	11.18	12.3	9.43
TRINITY_DN41731_c0_g1	19.46	8.22	12.85	1.13	6.58	6.37									TRINITY_DN49223_c0_g1	0.42	0.1	0.09	0.46	0.66	0.86		TRINITY_DN54207_c3_g1	2.3	4.74	1.3	1.74	4.15	2.93
TRINITY_DN57285_c0_g1	5.14	4.47	4.08	10.74	9.49	4.04									TRINITY_DN63355_c0_g1	0.36	0.38	0.35	0.65	0.53	0.55		TRINITY_DN48047_c1_g2	4.57	4.48	4.17	11.31	9.41	9.04
TRINITY_DN71437_c0_g1	0	0	0	0.08	0.06	0.05									TRINITY_DN56333_c1_g2	0.69	1.25	1.02	0.24	0.13	0.71		TRINITY_DN35916_c0_g1	11.63	14.73	11.02	22.9	14.42	26.53
TRINITY_DN34362_c0_g1	0.59	0.34	0.65	0.2	0.25	0.28									TRINITY_DN58042_c7_g1	5.63	6.06	5.04	4.13	1.15	2.42		TRINITY_DN59315_c3_g1	6.34	7.81	6.72	4.06	4.5	4.18
TRINITY_DN47310_c0_g1	0.15	0.18	0.32	0.62	0.43	4.34									TRINITY_DN1214_c0_g1	0	0.09	0.08	0	0	0		TRINITY_DN87666_c0_g1	9.44	24.66	17.84	5.91	5.38	3.87
TRINITY_DN4578_c0_g1	10.56	6.88	8.91	0.25	3.45	4.01									TRINITY_DN40318_c0_g1	5.01	7.08	5.15	3.6	3.84	4.32		TRINITY_DN60206_c0_g1	6.08	6.26	5.79	1.98	1.08	1.32
TRINITY_DN36978_c0_g1	0	0	0	0.02	0.04	0.04									TRINITY_DN7278_c0_g1	0.2	0.26	0.06	0	0	0.03		TRINITY_DN51520_c0_g1	4.59	4.53	3.17	13.2	6.74	11.36
TRINITY_DN62114_c0_g1	2.81	1.32	3.35	5.94	1.51	1.3									TRINITY_DN58019_c11_g2	1.32	2.48	3.5	6.09	5.75	6.52		TRINITY_DN50433_c0_g1	12.46	7.94	8.33	2.84	3.58	2.73
TRINITY_DN140692_c0_g1	9.78	4.62	7.65	0.21	3.37	2.79									TRINITY_DN19232_c0_g1	10.52	10.48	9.13	5.76	7.78	6.76		TRINITY_DN47902_c0_g1	5.13	5.17	6.01	2.85	1.33	2.24
TRINITY_DN63567_c11_g2	3.26	0.42	0.64	1.41	1.21	1.23									TRINITY_DN42858_c0_g1	28.67	42.07	207.74	274.77	173.27	190.31		TRINITY_DN62535_c1_g1	1.37	1.23	1.06	2.7	2.16	2.54
TRINITY_DN48033_c0_g1	0.13	0	0.14	0.55	0.25	2.36									TRINITY_DN43693_c1_g1	1.67	9.31	17.97	0	0	0		TRINITY_DN23509_c0_g1	0	0.66	0	4.79	2.49	1.73
TRINITY_DN54471_c1_g4	0.52	0.52	0.28	1.11	0.51	5.96									TRINITY_DN54452_c0_g1	1.34	1.74	0.55	1.08	1.39	0.56		TRINITY_DN54062_c0_g1	0.15	0.23	0.13	2.07	0.59	0.76
TRINITY_DN50132_c0_g1	3.63	2.59	4.68	0.15	1.88	1.46									TRINITY_DN54912_c0_g1	0.32	0.24	0.51	0.07	0.06	0.12		TRINITY_DN53957_c5_g1	57.28	57.47	38.82	47.72	40.82	27.07
TRINITY_DN54805_c1_g1	25.99	13.08	22.68	1.27	8.36	11.05									TRINITY_DN63923_c7_g1	0.54	0.72	1.32	2.23	1.43	2.11		TRINITY_DN59891_c1_g1	6.77	4.28	6.6	16.59	12.58	18.23
TRINITY_DN60190_c0_g1	0.04	0.04	0.07	0.13	0.13	3.45									TRINITY_DN60531_c0_g1	8.39	3.5	0.83	1.01	4.06	5.69		TRINITY_DN57120_c0_g1	10.7	11.81	11.56	19.32	12.92	17.18
TRINITY_DN58376_c1_g1	2.04	0.65	0.82	0.4	0.8	0.98									TRINITY_DN51304_c2_g2	2.02	1.42	4.1	3.72	7.98	10.39		TRINITY_DN54374_c0_g1	18.49	21.13	17.17	13.62	10.17	10.9
TRINITY_DN58689_c0_g1	7.22	4.53	5.53	0.34	3.32	2.82									TRINITY_DN55236_c7_g2	0	0.06	0.05	0.64	0.36	0.12		TRINITY_DN52401_c0_g1	13.4	13.86	10.95	11.07	7.97	9.52
TRINITY_DN59645_c6_g2	12.76	12.83	6.62	19.41	17.6	24.87									TRINITY_DN56750_c0_g2	0.9	0.96	2.38	2.12	2.49	2.89		TRINITY_DN48642_c0_g2	1.21	1.59	1.22	2.89	2.87	4.02
TRINITY_DN43527_c0_g1	1.69	12.28	1.79	38.78	18.77	19.06									TRINITY_DN15108_c0_g1	5.78	5.14	2.71	2.72	2.64	3.27		TRINITY_DN53080_c0_g1	0.19	0.12	0.27	3.53	1.53	0.42
TRINITY_DN60049_c10_g1	2.95	3.19	2.46	1.88	2.14	1.32									TRINITY_DN27312_c0_g1	8.93	6.05	12.98	2.45	15.83	9.03		TRINITY_DN59231_c0_g1	0.44	0.43	0.16	3.11	1.11	0.72
TRINITY_DN50235_c0_g1	4.71	3.7	3.71	9.41	10.45	5.73									TRINITY_DN25353_c0_g1	0	0	2.58	10.55	1.98	5.14		TRINITY_DN59619_c1_g3	173.81	156.83	109.23	251.77	180.64	253.52
TRINITY_DN61049_c1_g2	541.41	387.44	648.01	505.87	475.91	296.1									TRINITY_DN53746_c0_g1	0.09	0.02	0.02	9.08	10.88	14.13		TRINITY_DN58238_c1_g2	7.41	5.02	5.35	10.89	8.49	10.81
TRINITY_DN60959_c0_g1	0.31	0.4	0.37	0.12	0.22	0.2									TRINITY_DN56829_c6_g1	2.51	1.9	1.42	0.92	0.84	1.05		TRINITY_DN58564_c0_g1	0.07	0.19	0.33	0.38	0.21	0.51
TRINITY_DN61275_c1_g1	3.37	2.42	4.4	5.89	3.6	3.98									TRINITY_DN62524_c1_g2	0.09	0.09	0.12	0.32	0.37	0.6		TRINITY_DN51037_c0_g1	12.05	14.31	12.51	5.3	7.83	6.75
TRINITY_DN52765_c1_g2	22.95	15.72	15.68	0.82	7.75	8.9									TRINITY_DN63885_c11_g2	6.66	12.45	16.19	8.19	5.75	1.93		TRINITY_DN50831_c0_g2	3.66	5.76	3.29	7.24	6.11	5.94
TRINITY_DN42662_c0_g1	12.54	7.17	12.17	0.61	4.28	5.5									TRINITY_DN61534_c0_g1	8.39	6.33	9.08	32.37	28.45	28.54		TRINITY_DN53818_c1_g1	3.33	3.36	3.86	2.04	2.28	2.05
TRINITY_DN62456_c0_g1	2.28	1.86	1.67	0.1	0.76	1.08									TRINITY_DN58417_c4_g2	0.35	0.24	0.82	1.09	0.71	1.7		TRINITY_DN46751_c0_g1	2.8	2.98	3.82	5.38	4.58	5.77
TRINITY_DN58594_c2_g1	0	0	0.09	0.68	0.39	0.18									TRINITY_DN58014_c0_g1	1.83	5.6	1.76	5.18	14.27	9.31		TRINITY_DN24586_c0_g1	63.92	76.69	68.62	54.55	42.29	37.22
TRINITY_DN55454_c0_g1	43	31.15	34.61	2.28	20.1	19.37									TRINITY_DN59024_c0_g2	2.97	1.39	2.03	0	0.77	0.98		TRINITY_DN55578_c15_g5	0.59	0.68	0.65	1.46	1.73	1.64
TRINITY_DN57725_c5_g1	3.54	3.6	3.12	2	2.29	2.43									TRINITY_DN61330_c3_g3	3.47	2.62	2.31	1.22	1.56	1.35		TRINITY_DN32002_c0_g1	3.99	7.43	4.93	2.47	1.94	2.49
TRINITY_DN52170_c0_g1	8.8	6.66	10.06	0.3	3.72	3.38									TRINITY_DN52898_c0_g1	1.21	0.99	1.12	0.57	0.27	0.88		TRINITY_DN63835_c1_g2	4.43	6.91	8.98	5.87	7.89	13.19
TRINITY_DN58824_c1_g1	1.23	0	0.7	3.32	2.08	2.72									TRINITY_DN56370_c4_g2	3.77	1.95	4.38	2.42	1.08	2.02		TRINITY_DN61941_c0_g1	2	1.64	1.64	3.13	2.13	2.64
TRINITY_DN51545_c0_g1	3.76	2.26	1.81	0.31	0.74	1.65									TRINITY_DN14520_c0_g1	24.15	26.35	21.01	18.58	3.24	5.99		TRINITY_DN58734_c7_g1	0	0	0.06	0.18	0.54	0.35
TRINITY_DN58561_c0_g1	0.38	0.07	0.43	0.04	0.08	0.13									TRINITY_DN60015_c0_g1	0.32	0.21	0.58	0.1	0.05	0		TRINITY_DN56876_c4_g1	23.63	39.75	49.85	11.19	3.52	1.73
TRINITY_DN59603_c0_g3	0.37	0	0.09	0.59	0.59	1.46									TRINITY_DN63654_c10_g2	4.52	3.29	5.77	0.71	0.58	0		TRINITY_DN58715_c0_g1	12.21	8.46	8.92	6.65	6.2	6.91
TRINITY_DN991_c0_g1	0	0	0	0	1.05	0.17									TRINITY_DN28095_c0_g1	0.22	0.11	0.2	0	0	0		TRINITY_DN52785_c0_g1	0.05	0	0.04	0.66	0.24	0.73
TRINITY_DN59960_c1_g2	25.43	23.94	63.59	28.14	15.5	14.02									TRINITY_DN28813_c0_g1	2.29	1.4	3.35	0.78	1.04	0.24		TRINITY_DN53898_c0_g1	10.33	13.47	11.02	7.13	7.29	7.15
TRINITY_DN52819_c0_g1	669.18	566.81	672.18	31.01	280.49	306.59									TRINITY_DN59352_c0_g1	4.58	1.74	1.77	2.58	1.51	1.79		TRINITY_DN61408_c0_g1	3.48	3.1	3.55	2.69	1.79	1.91
TRINITY_DN58281_c1_g3	0.83	3.92	8.79	0	0	1.33									TRINITY_DN60067_c1_g2	0	0	0	0.48	0.09	0.36		TRINITY_DN47376_c0_g1	1.58	0.73	0.7	2.83	3.33	2.72
TRINITY_DN45049_c0_g1	2.89	1.53	1.33	0.13	1.07	0.74									TRINITY_DN55892_c0_g2	0.03	0.3	0.06	0	0	0		TRINITY_DN58621_c3_g1	1.92	1.59	2.9	4.17	3.52	3.33
TRINITY_DN172615_c0_g1	11.64	10.26	10.9	0.69	4.6	5.15									TRINITY_DN59736_c0_g1	0.29	0.4	0.63	0.13	0.14	0.16		TRINITY_DN56546_c6_g1	3.01	2.55	2.83	4.74	3.38	4.51
TRINITY_DN58044_c0_g1	3.02	3.73	2.77	5.16	5.03	6.8									TRINITY_DN44760_c0_g1	3.81	3.89	2.91	1.79	2.05	2.27		TRINITY_DN59679_c1_g8	28.36	138.33	53.51	272.05	223.31	330.02
TRINITY_DN54788_c0_g1	2.37	1.08	3	0	0.41	0									TRINITY_DN89202_c0_g1	0	0.06	0.05	0.42	0.06	0.72		TRINITY_DN63203_c3_g8	8.24	10.64	7.48	0.65	1.43	0
TRINITY_DN63061_c3_g3	31.44	23.29	28.86	1.32	11.65	13.27									TRINITY_DN48817_c0_g2	1.84	0.06	0.22	2.84	1.35	3.85		TRINITY_DN32113_c0_g1	46.35	19.86	8.67	17.27	9.4	7.34
TRINITY_DN54231_c1_g1	0.36	0.43	1.57	3.3	1.74	2.72									TRINITY_DN58608_c0_g1	1.47	1.31	0.64	0.44	0.57	0.93		TRINITY_DN50457_c0_g1	80.29	87.02	65.75	182.87	158.84	175.34
TRINITY_DN60722_c0_g1	18.64	19.26	15.19	19.72	30.59	24.74									TRINITY_DN37315_c0_g1	1.59	3.74	2.46	1.07	1.72	0.86		TRINITY_DN63781_c2_g1	1.2	1.51	1.45	9.71	2.15	2.23
TRINITY_DN22587_c0_g1	2.25	2.36	2.48	0	1.06	0.66									TRINITY_DN61415_c0_g2	0.04	0	0.03	0.1	0.19	0.42		TRINITY_DN12692_c0_g1	7.12	6.32	8.41	4.98	4.77	3.65
TRINITY_DN59372_c6_g3	584.15	470.31	520.84	29.07	183.71	270.87									TRINITY_DN59996_c0_g1	0.34	0.25	0.43	0.09	0.18	0.26		TRINITY_DN52738_c0_g1	1.35	0.64	1.66	3.45	1.97	3.31
TRINITY_DN59480_c1_g5	0.29	0.35	0.21	0	0	0									TRINITY_DN54554_c1_g1	6.78	10.24	4.37	7.2	3.2	5.21		TRINITY_DN59566_c5_g4	8.73	8.15	9.94	16.31	10.55	11.97
TRINITY_DN62140_c1_g2	1.25	1.08	1.07	0.49	0.75	0.82									TRINITY_DN56876_c4_g1	21.8	6.48	23.87	6.97	3.29	0		TRINITY_DN32107_c0_g2	5.15	5.32	6.05	7.58	9.35	7.46
TRINITY_DN59067_c1_g2	4.9	3.27	5.66	0.28	1.84	2.59									TRINITY_DN56956_c0_g1	1.88	1.77	3.33	3.3	4.05	3.82		TRINITY_DN56869_c1_g1	1.56	1.6	1.62	3.26	2.62	2.37
TRINITY_DN52104_c0_g1	0.66	3.75	7.85	0.84	0.86	0.26									TRINITY_DN55819_c0_g1	0.07	0	0.1	0.36	0.11	0.6		TRINITY_DN61097_c4_g4	2.95	4.12	2.41	5.75	4.18	5.47
TRINITY_DN59538_c4_g2	0.43	0.55	0.45	0.19	0.35	0.14									TRINITY_DN61065_c1_g1	1.86	1.17	1.94	1.15	1.23	0.97		TRINITY_DN64090_c2_g2	1.83	1.45	1.32	1.48	0.92	0.87
TRINITY_DN56789_c0_g1	2.43	0.92	1.43	0.05	0.67	0.65									TRINITY_DN60608_c1_g1	5.22	6.4	5.8	5.87	6.51	9.47		TRINITY_DN57876_c3_g1	2.8	1.69	3.56	6.67	5.34	5.62
TRINITY_DN59907_c1_g1	3.6	2.4	3.94	0.37	1.46	1.85									TRINITY_DN59625_c6_g2	3.58	3.85	3.01	3.31	1.18	1.47		TRINITY_DN56042_c0_g1	0.5	0.19	0.17	1.82	1.39	1.11
TRINITY_DN54829_c0_g1	7.78	4.65	5.5	0.12	2.27	2.48									TRINITY_DN55298_c5_g2	1.08	1.22	0.94	0.76	0.1	0.29		TRINITY_DN149061_c0_g1	39.32	29.64	26.9	82.96	61.34	62.72
TRINITY_DN40876_c0_g1	16.03	16.18	11.74	19.13	35.15	24.17									TRINITY_DN59744_c0_g1	0.03	0.06	0.1	0.17	0.11	0.14		TRINITY_DN53823_c0_g3	1.65	1.29	1.37	2	1.99	2.48
TRINITY_DN52706_c1_g2	380.69	341.17	359.4	346.4	244.73	209.89									TRINITY_DN64028_c1_g3	0.04	0.08	0.05	0.3	0.18	0.16		TRINITY_DN52494_c0_g1	2.48	2.97	3.22	5.34	7.41	5.62
TRINITY_DN55757_c0_g1	0.16	0.17	0.04	0	0.02	0.02									TRINITY_DN63664_c23_g1	1.88	1.25	1.42	1.41	0.81	1.78		TRINITY_DN54975_c2_g1	7.8	5.32	6.17	19.67	9.7	9.63
TRINITY_DN55442_c0_g1	19.7	12.15	15.5	0.53	6.74	6.94									TRINITY_DN54874_c3_g1	1.58	1.41	2.13	1.13	0.87	1.01		TRINITY_DN57837_c0_g1	3.31	5.52	4.78	1.67	1.6	2.13
TRINITY_DN40128_c0_g1	2.67	1.52	3.06	3.03	7.83	4.42									TRINITY_DN12321_c0_g1	0.39	0.43	0.44	0.04	0.15	0.1		TRINITY_DN57821_c3_g4	0.13	0.04	0.01	0.6	0.34	0.24
TRINITY_DN57664_c0_g1	3.09	1.83	2.93	1.14	2.21	1.25									TRINITY_DN55515_c0_g1	1.83	2.29	2.24	4.09	2.58	3.81		TRINITY_DN59365_c0_g1	0.95	0	0.43	3.54	3.61	5.65
TRINITY_DN61467_c0_g1	0.12	0.11	0.12	0.21	0.24	0.29									TRINITY_DN54547_c0_g1	0.18	0.06	0.15	0	0.09	0		TRINITY_DN61643_c0_g1	2.21	1.63	2.15	3.57	2.28	3.14
TRINITY_DN57448_c0_g1	11.78	6.76	11.99	0.16	3.45	4.08									TRINITY_DN44370_c0_g1	7.68	8.33	7.8	6.33	5.71	3.5		TRINITY_DN48932_c0_g1	1.69	1.73	1.92	2.59	2.84	2.89
TRINITY_DN18985_c0_g1	0.12	0.21	0.38	0	0.03	0.09									TRINITY_DN39625_c0_g1	0.31	0.35	0.52	0.1	0.2	0.16		TRINITY_DN36112_c0_g1	0.74	0.53	0.42	1.37	0.77	1.63
TRINITY_DN54707_c1_g1	2.79	6.39	5.33	3.2	1.36	1.95									TRINITY_DN51385_c1_g1	55.9	27.27	19.65	71.63	79.37	88.7		TRINITY_DN57505_c0_g1	5.82	5.6	6.72	4.35	4.25	3.49
TRINITY_DN37242_c0_g1	2.34	0.3	0	6.53	7.54	1.12									TRINITY_DN39996_c0_g1	0.19	0.26	0.51	0.12	0.08	0.08		TRINITY_DN60763_c0_g1	291.95	265.18	384.68	480.75	440.07	413.75
TRINITY_DN63778_c1_g1	23.32	13.34	4.05	4.76	1.5	1.49									TRINITY_DN62924_c1_g1	18.35	13.26	6.98	24.38	14.81	29.21		TRINITY_DN61662_c0_g1	3.64	3.85	5.58	7.29	4.75	5.12
TRINITY_DN56022_c0_g1	87.18	119.32	93.32	252.91	152.84	134.78									TRINITY_DN60779_c1_g1	0.36	0.22	0.22	0.58	0.69	0.5		TRINITY_DN61011_c1_g1	5.78	7.38	5.61	11.13	7.39	9.05
TRINITY_DN42314_c0_g1	6	3.32	5.07	0.11	2.19	1.64									TRINITY_DN60738_c3_g3	3.78	3.04	2.47	2.11	1.39	2.29		TRINITY_DN63146_c0_g1	1.47	0.98	1.58	1.75	2.25	2.44
TRINITY_DN63043_c0_g1	0.58	0.45	0.68	0.98	1.18	1.1									TRINITY_DN61488_c1_g1	2.24	3.28	2.15	1.95	3.01	1.33		TRINITY_DN48059_c0_g4	11.77	10.26	9.35	17.16	12.21	16.75
TRINITY_DN31203_c0_g2	6.81	4.84	4.66	0.21	2.7	2.26									TRINITY_DN1432_c0_g1	0	0	0	0.11	0.08	0.2		TRINITY_DN58824_c2_g1	1.47	2.87	3.17	0	0.4	0.39
TRINITY_DN53804_c0_g1	0.29	0.14	0.37	0.1	0	0.03									TRINITY_DN55384_c0_g1	0.67	0.7	0.64	0.15	0.2	0.57		TRINITY_DN51481_c0_g1	0.38	0.24	0.12	4.85	3.45	0.5
TRINITY_DN55388_c4_g1	13.13	8.86	13.43	13.65	17.77	15.94									TRINITY_DN58772_c2_g1	5.6	3.89	7.44	3.28	4.13	1.23		TRINITY_DN58671_c0_g2	16.31	34.91	33.89	17.41	9.13	11.35
TRINITY_DN45135_c0_g1	0	0	0.03	0.09	0.13	0.24									TRINITY_DN59117_c4_g1	165.3	177.11	316.66	158.17	125.5	134.28		TRINITY_DN53104_c0_g1	3.34	2.66	5.73	6.3	7.98	6.83
TRINITY_DN60964_c0_g2	54.87	30.26	49.18	2.01	22.01	19.09									TRINITY_DN6352_c0_g1	1	1.05	1.25	1.54	6.11	5.15		TRINITY_DN32817_c0_g1	0.47	0.58	0.99	3.02	3.42	2.92
TRINITY_DN63665_c1_g2	1.56	1.13	2.19	2.76	2.75	2.25									TRINITY_DN62269_c5_g5	2.92	3	2.35	1.01	2.16	0.86		TRINITY_DN7103_c0_g1	1.49	1.43	1.68	2.43	2.26	2.02
TRINITY_DN48604_c1_g1	0	3.21	3	13.75	16.12	12.62									TRINITY_DN56370_c6_g1	28.81	24.28	21.92	19.55	14.31	13.05		TRINITY_DN53128_c0_g1	4.57	9.33	6.63	3.74	2.55	2.5
TRINITY_DN55961_c0_g1	0.04	0.03	0.09	0.13	0.06	0.58									TRINITY_DN56368_c0_g1	18.22	11.39	24.76	20.42	29.52	34.56		TRINITY_DN61555_c2_g1	0.26	0.64	0.3	0.68	1.93	0.87
TRINITY_DN34927_c0_g1	1.32	0.75	0.7	1.94	7.35	4.84									TRINITY_DN61918_c3_g5	0.99	0.16	0.32	2.26	0.53	1.78		TRINITY_DN59735_c0_g1	3.26	5.33	2.84	4.19	5.19	5.47
TRINITY_DN61527_c1_g3	12.76	6.26	9.13	0.46	4.42	4.1									TRINITY_DN58185_c5_g8	3.01	2.44	2.59	0.98	1.14	0.22		TRINITY_DN107167_c0_g1	1.74	4.73	3.96	0.48	0.35	0.85
TRINITY_DN83882_c0_g1	0.31	0.19	0.3	0	0.08	0.04									TRINITY_DN58343_c0_g1	1.32	1.1	0.59	0.29	0.24	0.79		TRINITY_DN52557_c1_g1	37.28	31.25	31.58	17.32	18.86	22.32
TRINITY_DN60708_c4_g1	0	0	8.71	0	0	0									TRINITY_DN59969_c7_g4	0.25	0.88	1.4	0.09	0	0.39		TRINITY_DN45738_c0_g1	0	0	0	0.24	0.51	0.49
TRINITY_DN57472_c1_g2	2.14	1.35	2.77	0.54	0.27	1.12									TRINITY_DN56053_c0_g1	1.16	0.85	1.05	1.74	1.68	1.61		TRINITY_DN59595_c0_g2	0.69	0.52	0.71	1.16	0.79	1.29
TRINITY_DN143502_c0_g1	17.18	10.73	13.33	0.74	6.9	6.04									TRINITY_DN58096_c0_g1	2.95	1.49	2.89	3.32	2.57	3.75		TRINITY_DN36743_c0_g2	8.31	9.64	10.4	15.14	10.75	15.4
TRINITY_DN58444_c0_g1	0.66	0.44	0.66	0.17	0.4	0.34									TRINITY_DN54150_c0_g1	0.08	0.04	0.19	0	0.02	0		TRINITY_DN57501_c1_g1	0.48	0.51	0.6	1.45	0.8	1.01
TRINITY_DN60239_c8_g1	116.15	90.55	54.87	319.42	323.37	62.82									TRINITY_DN58327_c0_g1	0.19	0.06	0.11	3.17	0.21	0.67		TRINITY_DN53613_c0_g1	2.63	3.59	2.64	5.41	3.79	6.97
TRINITY_DN62561_c0_g1	8.39	4.9	7.47	0.32	3.48	3.03									TRINITY_DN62795_c1_g1	0.15	0.21	0.54	0.03	0.05	0		TRINITY_DN57528_c2_g1	46.72	33.72	52.54	82.15	62.73	59.39
TRINITY_DN56607_c5_g2	65.37	56.88	57.29	2.61	27.23	27.78									TRINITY_DN158747_c0_g1	5.52	1.97	1.79	1.45	1.11	1.47		TRINITY_DN53905_c0_g1	5.99	7.12	6.39	12.94	7	10.3
TRINITY_DN82829_c0_g1	1.12	0.7	1.14	0.03	0.45	0.44									TRINITY_DN58698_c0_g1	1.62	1.77	3.53	4.8	3.7	3.33		TRINITY_DN61151_c2_g2	2.07	3.35	3.14	1.67	1.97	3.56
TRINITY_DN53123_c0_g3	3.71	3.67	3.13	0.12	1.33	1.76									TRINITY_DN63688_c0_g4	0.46	0.42	1.12	1.6	1.43	1.26		TRINITY_DN61168_c1_g2	5.25	3.96	3.83	6.81	7.27	8.39
TRINITY_DN50585_c0_g1	17.05	9.92	15.77	0.9	6.68	7.4									TRINITY_DN12838_c0_g1	0.54	0.6	1.3	1.5	1.6	1.3		TRINITY_DN58124_c0_g1	2.89	4.39	3.37	1.25	0.95	2.15
TRINITY_DN52817_c0_g2	0.23	0.24	0.19	0.1	0.05	0.11									TRINITY_DN57719_c0_g1	1.38	1.16	1.16	0.81	0.92	0.67		TRINITY_DN62756_c2_g1	9.97	11.57	10.58	8.3	8.05	8.06
TRINITY_DN64094_c0_g1	0.22	0.09	0.29	1.33	0.36	0.23									TRINITY_DN45222_c0_g1	2.05	3.36	2.52	1.26	1.1	0.36		TRINITY_DN61877_c4_g4	5.85	5.45	9.9	2.72	3.17	3.14
TRINITY_DN56857_c0_g1	4	3.52	1.87	3.55	8.87	9.84									TRINITY_DN24709_c0_g1	0.17	0	0.08	1.29	0.09	0.69		TRINITY_DN29129_c0_g1	7.81	6.31	7.65	2.17	0	0.29
TRINITY_DN61781_c3_g1	18.67	11.68	17.33	0.82	7.04	8.09									TRINITY_DN55907_c0_g1	0.14	0.12	0.04	0.01	0.01	0.03		TRINITY_DN62210_c11_g3	90.29	90.29	97.14	32.67	38.54	50.53
TRINITY_DN60926_c0_g2	38.42	21.96	36.8	1.35	11.94	16.05									TRINITY_DN58400_c1_g1	36.28	38.88	33.47	29.84	24.95	20.48		TRINITY_DN63210_c0_g1	1.27	0.83	0.62	1.78	1.26	1.42
TRINITY_DN15520_c0_g1	4.88	3.02	5.6	0.18	2.1	2									TRINITY_DN47899_c0_g1	0	0.3	0.53	0.79	4.03	2.06		TRINITY_DN46906_c1_g1	3.09	2.52	2.44	11.87	4.57	9.52
TRINITY_DN54501_c0_g1	1.06	1.13	1.31	1.85	1.34	9.53									TRINITY_DN61525_c3_g1	0.83	3.49	2.59	8.95	2.68	8.32		TRINITY_DN53889_c0_g1	0.38	0.72	1.29	1.18	5.81	3.01
TRINITY_DN60586_c4_g1	0	0	7.92	0	0	0									TRINITY_DN62277_c1_g1	0.36	0.36	0.32	0.06	0.17	0.1		TRINITY_DN57475_c0_g3	1.36	1.3	1.46	3.42	2.26	2.46
TRINITY_DN57808_c0_g1	1.42	0.8	0.9	0.57	0.62	0.22									TRINITY_DN17788_c0_g1	9.72	9.95	5.99	3.64	3.9	8.55		TRINITY_DN58040_c0_g9	17.4	11.04	10.84	29.88	20	21.3
TRINITY_DN58470_c0_g1	3.44	5.8	5.21	0.44	2.71	0.12									TRINITY_DN59916_c0_g2	9.66	12.12	14.03	13.32	0.74	3.08		TRINITY_DN58076_c3_g1	11.84	30.18	27.14	20.96	76.67	35.94
TRINITY_DN63096_c0_g1	0.37	0.56	0.7	0.36	0.28	0.28									TRINITY_DN62300_c3_g1	0.9	1.07	1.23	1.81	1.8	1.95		TRINITY_DN59677_c1_g1	3.32	3.59	3.42	4.95	7.73	4.68
TRINITY_DN45355_c1_g1	11.6	8.82	11.01	0.22	4.02	4.49									TRINITY_DN46392_c0_g1	3.92	3.16	2.73	2.34	0.99	0.56		TRINITY_DN53124_c0_g1	0.55	0.4	0.58	8.95	5.43	0.48
TRINITY_DN43573_c0_g1	38.09	39.16	19.87	42.82	70.61	82.18									TRINITY_DN45119_c0_g1	2.32	2.02	1.54	1.54	0.62	0.63		TRINITY_DN60829_c0_g1	1.25	1.18	1.22	1.64	2.89	2.21
TRINITY_DN53474_c1_g2	9.69	10.6	5.94	4.44	4.4	3.35									TRINITY_DN63745_c5_g2	11.05	8.83	6.62	3.81	0	0		TRINITY_DN63780_c0_g1	1.08	1.01	1.15	0.72	0.47	0.39
TRINITY_DN59395_c0_g1	1.62	0.81	0.84	0.05	0.5	0.48									TRINITY_DN59679_c1_g8	188.69	0	327.06	197.45	657.14	970.68		TRINITY_DN62640_c1_g1	102.33	101.38	77.82	49.71	53.82	29.63
TRINITY_DN57295_c0_g1	4.13	2.35	3.26	0.05	1.17	1.31									TRINITY_DN58270_c3_g4	4.55	4.49	4.8	3.29	1.97	2.07		TRINITY_DN1126_c0_g1	0	0	0	1.23	1.72	1.89
TRINITY_DN145785_c0_g1	0	0	12.58	0	0	0									TRINITY_DN50593_c0_g1	0	0	0.01	0.07	0.01	0.1		TRINITY_DN60936_c0_g2	3.23	3.94	4.34	7.89	4.28	7.35
TRINITY_DN35692_c0_g1	3.46	2.79	3.07	3.86	5.63	6.25									TRINITY_DN83909_c0_g1	0.15	0.02	0.03	0	0	0		TRINITY_DN55216_c8_g3	4.72	2.82	2.88	4.07	4.76	4.13
TRINITY_DN55560_c0_g1	2.28	1.51	2.44	0.08	1.06	0.86									TRINITY_DN51516_c0_g1	2.97	2.15	1.56	1.03	0.77	1.45		TRINITY_DN93710_c0_g1	0	0	0	2.22	3.81	2.04
TRINITY_DN60837_c0_g1	0.86	0.41	1.01	0.38	0.4	0.42									TRINITY_DN61272_c7_g5	5.74	2.88	8.08	9.13	8.86	5.17		TRINITY_DN59389_c0_g1	2.3	1.84	1.65	2.25	1.97	2.07
TRINITY_DN48052_c0_g1	0.51	0.24	0.45	0.77	0.97	0.46									TRINITY_DN57729_c1_g1	1.6	2.23	2.29	4.24	2.17	1.89		TRINITY_DN56409_c0_g1	0.52	0.5	0.33	1.24	1.5	0.92
TRINITY_DN58432_c0_g1	1.74	2.02	2.51	1.5	1.25	1.33									TRINITY_DN58501_c3_g1	20.49	12.52	22.91	33.54	32.06	27.24		TRINITY_DN61044_c2_g2	5.4	4.26	7.53	8.72	4.92	6.97
TRINITY_DN56641_c0_g1	8.95	5.1	8.21	0.34	3.41	3.48									TRINITY_DN52369_c0_g1	0.04	0.08	0.24	0.03	2.89	0.12		TRINITY_DN41748_c0_g1	0.88	1.16	0.65	3.77	4.09	3.29
TRINITY_DN63759_c0_g1	0.54	0	0.78	0	0	0									TRINITY_DN104115_c0_g1	0	0	0	0.06	0.07	0.22		TRINITY_DN144207_c0_g1	1.18	0.98	0.96	3.63	2.87	3.67
TRINITY_DN54802_c0_g1	0.93	1.08	0.67	1.33	1.72	1.6									TRINITY_DN57906_c0_g1	0	0	0	0.06	0.07	0.15		TRINITY_DN60401_c6_g2	3.37	2.77	3.56	5.09	4.5	4.51
TRINITY_DN55886_c0_g1	2.55	1.67	2.26	0.05	0.75	1.07									TRINITY_DN59454_c2_g1	1.6	10.09	2.93	0	0	0		TRINITY_DN53304_c0_g1	1.08	0.72	0.51	2.78	1.86	2.6
TRINITY_DN13226_c0_g1	1.59	0.67	1.63	0.4	0.37	0.53									TRINITY_DN54604_c0_g1	0.08	0.26	1.11	0	0	0		TRINITY_DN57864_c2_g1	0	0	0.05	0.56	0.28	0.69
TRINITY_DN56532_c0_g2	1.56	0.97	3.2	0.25	0.89	0.94									TRINITY_DN33143_c0_g1	0	0	0.03	0.28	0.21	0.04		TRINITY_DN52165_c0_g1	0	0	9.64	81.54	22.19	71.06
TRINITY_DN58978_c3_g1	0	0	0	0.21	0.38	0.07									TRINITY_DN41411_c0_g1	0.32	0.14	0.85	1.11	1.08	1.15		TRINITY_DN58934_c0_g2	11.25	9.07	10.35	4.59	7.66	3.36
TRINITY_DN12141_c0_g1	41.54	28.56	75.94	21.67	24.66	8.96									TRINITY_DN63201_c3_g1	1.6	0.96	1.34	0.58	0.66	0.46		TRINITY_DN59133_c10_g1	3.45	2.52	3.08	2.2	0.96	1.1
TRINITY_DN4542_c0_g1	20.62	13.41	16.05	0.85	8.59	7.47									TRINITY_DN58198_c3_g1	0.59	0.75	0.13	0	0	0		TRINITY_DN58698_c1_g2	6.12	5.35	4.62	10.8	6.69	8.58
TRINITY_DN42166_c0_g1	9.19	5.06	8.67	0.03	3.27	2.31									TRINITY_DN28779_c0_g1	2.16	2.21	1.38	1.06	0.18	0.17		TRINITY_DN56792_c0_g1	8.26	13.67	7.95	0.93	3.52	3.29
TRINITY_DN56148_c4_g1	1.6	2.09	1.44	0.37	1.07	1.05									TRINITY_DN40496_c0_g1	2.08	4.95	1.89	1.23	1.41	1.7		TRINITY_DN62660_c0_g1	28.31	25.55	11.78	63.97	57.75	36.83
TRINITY_DN57912_c0_g1	3.13	1.91	2.76	0.06	1.16	1.02									TRINITY_DN52464_c0_g1	4.29	7.42	6.98	4.52	2.63	3.15		TRINITY_DN56981_c1_g1	119.73	128.04	115.16	184.87	227.92	165.96
TRINITY_DN61703_c0_g2	26.97	34.88	27.34	25.63	17.61	18.56									TRINITY_DN50006_c1_g1	1.77	2.13	1.72	0.5	1.04	0.69		TRINITY_DN61531_c0_g1	0.81	0.77	0.59	1.53	0.91	1.58
TRINITY_DN50000_c1_g2	37.65	21.88	29.68	1.34	14.8	13.03									TRINITY_DN31087_c0_g1	0.73	0.94	0.7	0.21	0.21	0.32		TRINITY_DN27195_c0_g1	58.07	19.17	59.69	49.56	71.85	15.31
TRINITY_DN33466_c0_g1	0	0	0	20.87	0	1.22									TRINITY_DN50579_c2_g2	4.15	1.15	1	14.79	9.31	6.34		TRINITY_DN11145_c0_g1	6.65	7.56	6.96	10.11	8.8	11.73
TRINITY_DN60008_c1_g2	0.62	0.74	1.17	2	1.64	1.36									TRINITY_DN41383_c0_g1	1.32	0.85	0.69	3.34	1.67	1.94		TRINITY_DN53338_c0_g1	3.1	1.69	3.07	6.42	3.81	4.45
TRINITY_DN42754_c0_g1	0	0.39	1.76	0	0	0									TRINITY_DN57481_c3_g1	1.58	1.71	1.35	2.81	2.92	2.3		TRINITY_DN57004_c1_g1	34.93	28.47	38.02	71.04	47.75	50.33
TRINITY_DN123925_c0_g1	0	0.03	0	0.04	0.06	0.23									TRINITY_DN42051_c0_g1	1.75	1.83	1.98	1.35	1.06	0.66		TRINITY_DN53806_c0_g2	9.07	3.7	6.78	11.7	11.78	15.39
TRINITY_DN161592_c0_g1	3.03	0.87	1.9	0.14	0.67	1.03									TRINITY_DN49563_c0_g1	0.63	0.14	1.31	0.7	1.18	0		TRINITY_DN57333_c0_g1	2.51	2.34	3.44	4.52	4.68	3.39
TRINITY_DN12417_c0_g1	5.81	4.18	5.49	0.12	1.85	2.53									TRINITY_DN61465_c2_g4	0.19	0.53	0.37	0.08	0.23	0.06		TRINITY_DN57458_c0_g1	13.25	19.28	12.67	9.68	5.48	9.01
TRINITY_DN46675_c0_g1	4.03	2.61	2.11	0.81	1.32	1.73									TRINITY_DN49508_c0_g1	3.66	4.78	4.42	3.27	3.15	1.63		TRINITY_DN51504_c0_g1	0.99	0.92	1.54	3.44	3.62	2.93
TRINITY_DN75567_c0_g1	35.61	31.37	19.12	38.38	130.55	41.62									TRINITY_DN55441_c0_g1	0.45	0.27	0.3	0.1	0.03	0.15		TRINITY_DN58527_c3_g1	1.07	0.73	0.62	0.15	0.12	0.11
TRINITY_DN63435_c0_g1	0.38	0.2	0.27	0.04	0.28	0.08									TRINITY_DN56351_c0_g1	0.11	0.05	0.18	0.01	0.02	0.03		TRINITY_DN57821_c3_g1	12.55	12.18	9.07	17.36	12.13	18.7
TRINITY_DN52788_c0_g1	15.78	11.44	14.81	0.58	6.14	6.65									TRINITY_DN48255_c0_g1	1.98	2.5	1.51	0.81	0.78	2.1		TRINITY_DN49823_c0_g1	1.81	1.36	1.36	2.79	2.07	2.69
TRINITY_DN10414_c0_g1	0.48	0	0	0.76	0.81	2.72									TRINITY_DN61586_c18_g3	5.51	3.08	2.68	26.89	15.8	19.21		TRINITY_DN59650_c0_g1	3.48	4.66	5.49	4.77	5.03	7.66
TRINITY_DN43414_c0_g1	15.02	14.19	16.33	0.53	4.78	8.31									TRINITY_DN47196_c0_g1	0	0	0	1.07	0.25	0.96		TRINITY_DN58863_c4_g1	8.42	11.88	14.05	4.15	2.85	3.24
TRINITY_DN63711_c1_g4	9.25	4.01	6.39	12.75	13.3	8.84									TRINITY_DN37305_c0_g1	0	0	0	24.82	7.25	30.72		TRINITY_DN59024_c9_g4	13.02	12.64	9.04	20.03	13.27	22.66
TRINITY_DN62594_c0_g4	0	0	0	0.02	0.1	0.06									TRINITY_DN36676_c0_g1	0.38	1.34	2.82	4.37	5.44	5.42		TRINITY_DN45702_c0_g1	2.81	2.26	2.81	4.02	3.3	5.1
TRINITY_DN57808_c3_g1	3.81	1.91	4.11	0.3	1.8	1.46									TRINITY_DN62023_c2_g4	535.22	554.34	343.81	441.09	307.27	198.85		TRINITY_DN121357_c0_g1	1.17	1.02	0.84	1.82	1.77	2.23
TRINITY_DN60878_c0_g2	3.66	2.08	2.66	0.12	1.2	1.38									TRINITY_DN38196_c0_g1	0.04	0.04	0.12	0.23	0.36	0.45		TRINITY_DN63750_c2_g2	6.85	4.64	4.73	8.1	6	7.33
TRINITY_DN55717_c1_g1	2.71	3.16	3.1	1.9	2.04	1.85									TRINITY_DN56593_c0_g1	0.05	0.14	0.26	0	0	0		TRINITY_DN50285_c0_g1	1.59	1.53	1.77	0.36	0.71	0.13
TRINITY_DN59302_c1_g2	3.55	2.06	2.48	5.9	8.11	3.32									TRINITY_DN57895_c0_g1	1.82	1.93	2.11	4.35	4.2	4.53		TRINITY_DN52917_c0_g1	2.97	2.79	2.84	4.46	3.35	4.77
TRINITY_DN53288_c0_g1	0.96	1.25	1.1	0.06	0.35	0.66									TRINITY_DN43470_c0_g1	0.55	0.98	0.78	0.19	0.44	0.31		TRINITY_DN59392_c0_g1	1.13	1.44	1.42	0.34	0.51	0.26
TRINITY_DN58713_c0_g3	52.63	34	44.78	1.57	19.85	18.9									TRINITY_DN62202_c3_g1	0.34	0.41	0.9	1.29	1.19	0.87		TRINITY_DN40204_c0_g1	29.76	42.81	32.88	24.92	20.58	21.13
TRINITY_DN58396_c1_g10	37.84	36.71	79.49	36.58	18.56	30.5									TRINITY_DN58524_c3_g2	2.22	2.72	1.79	1.13	0.88	1.77		TRINITY_DN55999_c1_g1	10.16	9.05	9.43	6.16	5.75	2.55
TRINITY_DN49288_c1_g2	78.8	92.84	58.87	65.77	29.42	39.25									TRINITY_DN59672_c1_g1	1.68	0.6	0.53	0.39	0.56	0.18		TRINITY_DN59033_c9_g1	1.1	1.05	1.24	1.91	1.96	2.01
TRINITY_DN67668_c0_g1	5.84	9.34	11.68	6.14	5.9	4.39									TRINITY_DN55148_c0_g1	0.1	0.09	0.13	0.24	0.24	0.51		TRINITY_DN60780_c3_g1	0.71	0.49	0.52	2.14	1.61	2.2
TRINITY_DN48770_c0_g1	97.35	68.03	84.92	2.76	39.38	33.77									TRINITY_DN58646_c4_g1	6.49	1.51	2.91	8.62	8.01	8.64		TRINITY_DN60743_c5_g1	0.3	0.33	0.18	2.37	1.62	1.41
TRINITY_DN26828_c0_g1	0.02	0	0	0.08	0.19	0.08									TRINITY_DN146094_c0_g1	1.1	3.72	1.28	0	0.59	0.28		TRINITY_DN59517_c1_g1	2.66	1.52	5.49	0.58	1.27	0.45
TRINITY_DN59614_c0_g1	0.89	1.47	1.07	0.39	0.49	0.66									TRINITY_DN9874_c0_g1	1.2	1.56	1.4	0	0	0.31		TRINITY_DN55119_c0_g1	13.57	12.23	12.45	5.04	7.45	8.69
TRINITY_DN60073_c3_g3	2.39	1.66	8.37	0.72	1.08	1.48									TRINITY_DN54326_c5_g1	2.45	2.74	3.97	5.98	7.69	5.27		TRINITY_DN56482_c4_g1	2.73	2.74	2.21	5.27	3.97	4.59
TRINITY_DN58107_c2_g3	0	0	0	1.76	0.11	0.13									TRINITY_DN51864_c0_g1	0	1.9	0	11.47	3.86	10.28		TRINITY_DN158747_c0_g1	5.09	1.26	1.81	8.3	6.38	11.84
TRINITY_DN55559_c0_g2	82.27	55.89	71.76	2.92	31.22	34.07									TRINITY_DN50372_c1_g1	1.64	2.04	1.39	2.13	4.26	7.04		TRINITY_DN59768_c1_g1	5.08	4.95	3.54	5.71	16.27	43.41
TRINITY_DN162663_c0_g1	1.97	2.26	2.43	1.25	1.45	1.31									TRINITY_DN62594_c0_g2	0.18	0.16	0.18	0.02	0.02	0.13		TRINITY_DN53214_c0_g1	1.18	0.56	0.42	2.17	1.46	1.55
TRINITY_DN61378_c0_g1	1.82	1.24	1.12	3.21	1.37	2.13									TRINITY_DN56670_c2_g4	2.59	1.84	3.92	1.3	1.22	1.2		TRINITY_DN56062_c1_g1	0.44	1.06	0.96	0.05	0.28	0.1
TRINITY_DN63436_c4_g1	4.05	2.58	3.53	6.96	8.66	3.95									TRINITY_DN42897_c0_g1	1.57	4.16	3.5	9.71	3.68	5.57		TRINITY_DN56203_c1_g1	2.85	15.47	3.92	5.12	4.99	4.76
TRINITY_DN39253_c0_g1	0.35	1.04	1.62	0.37	0.09	0.2									TRINITY_DN49238_c0_g1	1.76	2	1.54	0.96	0.81	1.7		TRINITY_DN53716_c1_g3	0.38	0	0	3.26	2.36	1.53
TRINITY_DN52460_c0_g1	15.07	11.37	14.84	0.68	5.93	8.57									TRINITY_DN40387_c0_g1	24.19	34.42	22.53	24.12	19.03	12.09		TRINITY_DN53058_c0_g1	0.16	0.09	0.12	0.45	0.46	0.48
TRINITY_DN58078_c0_g1	0.66	3.27	4.04	1.03	0.16	0.52									TRINITY_DN54562_c0_g1	0.47	0.47	0.3	0.2	0.14	0.23		TRINITY_DN56729_c0_g1	2.36	3.17	1.51	5.2	4.96	4.41
TRINITY_DN56629_c5_g1	18.24	18.02	17.32	0.3	6.76	7.44									TRINITY_DN43797_c0_g1	1.07	1.42	1.39	0.69	0.97	0.64		TRINITY_DN52668_c0_g1	6.74	8.52	7.92	19.27	19.07	12.33
TRINITY_DN8068_c0_g1	17.18	9.73	21.69	0.11	5.26	7.54									TRINITY_DN47615_c0_g1	2.81	4	2.08	1.4	0.59	2.42		TRINITY_DN50087_c0_g2	12.76	12.03	12.24	7.69	6.79	8.3
TRINITY_DN121223_c0_g1	6.59	4.81	4.41	0.12	1.8	2.52									TRINITY_DN49901_c0_g1	1.07	1.18	1.6	0	0.51	0.5		TRINITY_DN57671_c2_g1	5.25	4.66	4.25	2.56	2.48	1.21
TRINITY_DN56743_c0_g1	7.08	3.83	4.63	0.19	2.53	2.11									TRINITY_DN49033_c0_g1	0.3	0.61	0.35	0	0.47	0.18		TRINITY_DN50763_c2_g1	3.56	3.51	3.69	5.7	6.65	6.08
TRINITY_DN57632_c0_g1	12.13	6.59	10.46	0.29	4.13	4.22									TRINITY_DN62843_c0_g1	0.9	1.32	1.02	0.84	0.56	0.91		TRINITY_DN63798_c0_g1	0.16	0.2	0.19	0.43	0.38	0.69
TRINITY_DN57613_c1_g1	6.94	5.97	4.97	10.16	9.82	8.27									TRINITY_DN39102_c0_g1	41.49	38	34.95	68.87	60.1	82.52		TRINITY_DN58819_c0_g1	3.67	2.67	2.91	1.99	1.73	1.28
TRINITY_DN158747_c0_g1	39.22	36.9	39.54	53.56	51.22	86.94									TRINITY_DN50941_c0_g1	0	0	0	0.06	0.2	0.4		TRINITY_DN60633_c3_g1	6.5	4.9	7.86	0	0	0.74
TRINITY_DN34217_c0_g1	0.25	0.15	0.28	0.95	7.36	0.66									TRINITY_DN6532_c0_g1	0	0	0	0	0.08	0.5		TRINITY_DN53173_c0_g1	13.68	10.4	14.23	20.17	16.91	22.34
TRINITY_DN54935_c0_g1	209.18	167.39	176.13	9.08	74.62	98.05									TRINITY_DN57989_c0_g3	328.34	248.16	201.82	179.27	144.69	191.08		TRINITY_DN59283_c0_g1	17.93	29.74	21.25	15.29	12.47	13.39
TRINITY_DN54494_c0_g1	0.52	0.49	1.46	0.99	8.95	1.64									TRINITY_DN60791_c0_g1	0.11	0.16	0.21	0	0	0		TRINITY_DN60695_c4_g1	0	0	0	19.74	0.8	12.68
TRINITY_DN45628_c0_g1	1.43	0.97	1.78	0.09	0.57	0.79									TRINITY_DN15757_c0_g1	2.08	1.51	2.65	0	0	0		TRINITY_DN56756_c0_g1	21.06	16.93	15.82	8.68	9.1	13.62
TRINITY_DN38457_c0_g1	29.71	21.44	26.92	1.01	11.38	12.48									TRINITY_DN57638_c4_g2	0.19	0.09	0.66	1.72	3.26	2.43		TRINITY_DN56605_c0_g2	9.67	15.2	12.44	36.25	14.66	24.13
TRINITY_DN61859_c0_g3	0.1	0.04	0.11	0.23	0.27	0.16									TRINITY_DN123643_c0_g1	6.02	5.72	3.95	2.76	2.41	4.81		TRINITY_DN62845_c3_g2	3.71	3.99	3.96	4.25	4.21	3.82
TRINITY_DN104253_c0_g1	50.87	35.36	47.31	1.58	20.43	19.48									TRINITY_DN18876_c0_g1	0.51	1.07	0.72	0	0	0		TRINITY_DN56585_c1_g3	8.15	10.78	16.47	4.63	3.56	1.45
TRINITY_DN44036_c1_g1	1.69	1.32	2.13	0.21	0.7	0.29									TRINITY_DN37196_c0_g1	0.05	0.1	0.07	0	0	0		TRINITY_DN60605_c6_g1	0	0	0	1.03	0.91	0.39
TRINITY_DN52851_c1_g1	39.7	43.6	35.23	16.75	36.14	24.55									TRINITY_DN62151_c2_g3	18.37	19.39	8.94	12.36	10.65	9.29		TRINITY_DN60235_c1_g5	0	0	0	0.85	1.62	2.97
TRINITY_DN56362_c1_g1	8.64	7.62	8.6	0.59	3.28	4.86									TRINITY_DN61169_c0_g1	1.32	1.29	2.58	3.08	2.68	2.61		TRINITY_DN57516_c3_g1	26.81	30.94	27.33	16.68	22.75	18.91
TRINITY_DN63903_c1_g1	1.29	0.95	1.18	0.19	0.65	0.75									TRINITY_DN60437_c11_g10	0	0.61	0.77	0	0	0		TRINITY_DN59179_c2_g1	4.14	4.19	4.78	5.45	8.5	6.93
TRINITY_DN61635_c0_g1	2.23	2.76	3.54	4.86	3.88	5.02									TRINITY_DN6109_c0_g1	0	1.23	1.54	0	0	0		TRINITY_DN63946_c2_g1	6.16	7.37	6.61	9.87	10.02	11.08
TRINITY_DN54097_c5_g1	0.54	0.15	1.43	0.1	0.28	0.02									TRINITY_DN46259_c0_g1	0	0.33	0.4	0	0	0		TRINITY_DN57743_c2_g2	9.05	13.12	10.46	18.86	14.02	15
TRINITY_DN54522_c0_g1	3.89	0.28	0.42	0	0.08	0									TRINITY_DN63288_c0_g4	0.65	0	0.84	0	0	0		TRINITY_DN51225_c0_g1	38.31	43.46	39.31	82.52	74.58	90.86
TRINITY_DN62895_c2_g2	0.4	0.19	0.6	0.14	0.19	0.2									TRINITY_DN58210_c3_g10	0.23	0.08	0.32	0.44	0.91	0.73		TRINITY_DN56841_c0_g1	7.69	8.6	7.23	8.44	6.95	4.99
TRINITY_DN34256_c1_g1	3.32	1.88	0.87	10.49	6.31	6.04									TRINITY_DN52016_c0_g1	0.38	0.2	0.71	0	2.43	6.51		TRINITY_DN57511_c0_g2	10.34	12.25	11.15	19.51	12	20.49
TRINITY_DN49665_c0_g1	7.94	4.79	5.78	0.11	2.66	2.05									TRINITY_DN40365_c0_g1	0.07	0	0.07	0.32	0.21	0.38		TRINITY_DN63069_c5_g1	0.78	0.57	1.48	2.4	3.49	2.92
TRINITY_DN56394_c0_g2	1.95	2.25	1.57	3.28	3.3	4.19									TRINITY_DN55694_c4_g1	5.12	1.95	5.56	0.86	3.16	6.14		TRINITY_DN45784_c0_g1	13.32	11.6	14.38	7.21	8.63	6.61
TRINITY_DN49667_c0_g1	23.75	13.66	22	0.65	7.65	9.55									TRINITY_DN58026_c0_g1	1.43	1.87	2.47	2.88	2.6	3.56		TRINITY_DN59413_c2_g2	11.86	16.38	16.65	22.36	18.02	21.69
TRINITY_DN51376_c0_g1	17.25	12.69	15.01	0.62	6.22	7.7									TRINITY_DN45025_c0_g1	13.76	13.98	10	9.25	8.56	6.01		TRINITY_DN56421_c1_g1	3.7	0.74	1.14	0.25	0.63	0.45
TRINITY_DN58624_c1_g2	4.42	4.35	10.68	0	0.63	1.08									TRINITY_DN57160_c0_g2	0.69	0.15	0.36	0.09	0.05	0.1		TRINITY_DN58669_c1_g4	8.69	14.44	8.69	14.45	17.63	15.96
TRINITY_DN57866_c1_g1	11.94	17.21	6.87	4.21	1.81	3.37									TRINITY_DN33425_c0_g1	1.63	10.95	4.4	0	0	0		TRINITY_DN61653_c0_g1	46.12	55.19	43.31	31.77	33.25	28.11
TRINITY_DN63594_c0_g1	1.25	1.31	2.31	0	0.77	0									TRINITY_DN90056_c0_g1	0.68	4.39	1.49	3.07	7.09	7.25		TRINITY_DN61387_c0_g1	3.75	3.36	3.72	2.22	2.2	2.99
TRINITY_DN62100_c2_g1	12.01	7.42	16.85	3.05	6.98	8.27									TRINITY_DN62524_c2_g1	0.15	0.42	0.37	0.77	0.56	0.62		TRINITY_DN54437_c1_g1	56.17	79.71	54.04	98.58	79.85	107.81
TRINITY_DN60607_c3_g1	0	0.64	1.11	0	0	0									TRINITY_DN38423_c0_g1	3.71	3.95	3.97	0.96	0.77	3.49		TRINITY_DN57300_c3_g1	0.24	0.45	0	1.33	4.82	3.53
TRINITY_DN53064_c0_g1	6.32	3.15	4.1	0	1.84	1.64									TRINITY_DN47727_c0_g1	0	0.6	0	1.2	2.02	1.16		TRINITY_DN55113_c6_g1	22.14	19.93	22.23	39.16	32.05	36.48
TRINITY_DN63156_c1_g1	18.01	8.64	9.12	24.7	28.69	22.44									TRINITY_DN61547_c0_g1	0.16	0.14	0.22	9.39	3.13	0.88		TRINITY_DN56666_c8_g4	3.97	2.34	4.36	1.36	0.19	1.04
TRINITY_DN57172_c1_g1	6.63	3.82	3.86	0.12	2.03	1.97									TRINITY_DN53822_c0_g1	0.69	1.02	1.79	2.36	1.81	2.47		TRINITY_DN55320_c1_g4	0.98	0.98	0.96	1.85	1.32	1.82
TRINITY_DN62206_c0_g1	0.31	0.31	0.44	1.88	0.68	0.55									TRINITY_DN49456_c0_g1	0.95	0.98	0.65	0.41	0.51	0.34		TRINITY_DN96129_c0_g1	5.08	1.22	4.62	0	0	0
TRINITY_DN61400_c0_g1	9.16	6	6.58	0.19	3.04	3.14									TRINITY_DN51161_c0_g1	0.29	0.39	0.46	0.13	0.07	0.15		TRINITY_DN29899_c0_g1	14.32	16.4	13.78	9.97	9.66	8.24
TRINITY_DN60668_c1_g1	20.54	26.13	14.68	13.52	13.86	12.84									TRINITY_DN24092_c0_g1	0	0	0	9.63	0	10.08		TRINITY_DN40723_c0_g1	0	0	0	2.05	6.28	2.65
TRINITY_DN39769_c0_g1	4.4	1.84	3.29	0	1.6	0.59									TRINITY_DN58119_c0_g1	0.18	0.31	0.33	0.69	0.45	0.48		TRINITY_DN63203_c3_g7	0	0	0	0.61	1.86	0.77
TRINITY_DN61018_c0_g1	1.4	0.97	1.18	0.08	0.59	0.61									TRINITY_DN58826_c5_g3	12.68	0	0	0	50.94	6.82		TRINITY_DN57619_c2_g4	5.03	6.03	6.53	4.13	3.51	3.26
TRINITY_DN40895_c0_g1	12.08	5.36	9.49	0.09	3.39	2.84									TRINITY_DN58730_c2_g1	2.33	2.86	2.4	1.48	1.2	2.47		TRINITY_DN61526_c9_g2	16.8	23.29	4.24	52.51	39.67	59.92
TRINITY_DN66214_c0_g1	1.14	1.55	1.41	0.77	0.81	0.97									TRINITY_DN56671_c0_g1	0.75	0.39	0.63	0.21	0	0.18		TRINITY_DN57933_c3_g1	1.84	1.77	1.64	2.83	2.39	2.39
TRINITY_DN58798_c1_g2	0.98	0.65	1.41	0.11	0.77	0.45									TRINITY_DN64004_c1_g3	0.38	0.43	0.45	0.82	2.25	3.25		TRINITY_DN58611_c2_g1	0.78	1.75	1.7	0	0	0.15
TRINITY_DN140389_c0_g1	0	0.2	0	1.06	0.64	0.76									TRINITY_DN64082_c32_g3	15.42	11.97	5.97	2.57	5.15	5.39		TRINITY_DN58441_c4_g1	0.35	0.13	0.19	1.11	0.97	1.72
TRINITY_DN46366_c0_g1	1.3	1.92	1.64	1.16	1.12	0.6									TRINITY_DN106422_c0_g1	0.66	2.04	1.83	0.2	0.47	0		TRINITY_DN61684_c8_g2	15.9	16.2	18.08	7.48	12.26	23.89
TRINITY_DN127549_c0_g1	0.15	0.05	0.16	0.36	0.34	0.66									TRINITY_DN57096_c11_g1	13.53	12.68	9.78	8.38	5.92	6.26		TRINITY_DN23579_c0_g1	12.96	15.82	14.11	7.4	8.06	9.29
TRINITY_DN62230_c0_g1	5.14	3.78	5.3	2.66	4.67	3.96									TRINITY_DN56399_c0_g1	0.08	0.17	0.19	0.28	0.46	0.24		TRINITY_DN62029_c0_g2	0.12	0.11	0.09	0.24	0.18	0.2
TRINITY_DN59446_c8_g1	32.71	24.78	47.59	5.9	11.36	17.68									TRINITY_DN38619_c0_g1	0	0.08	0.08	0.69	0.17	0.17		TRINITY_DN57416_c0_g2	9.28	10.1	9.5	2.34	5.05	5
TRINITY_DN46896_c0_g1	18.12	11.7	20.06	0.64	5.96	8.78									TRINITY_DN48927_c0_g1	0.27	0.37	0.93	0	0.09	0.09		TRINITY_DN61771_c1_g1	21.78	6.97	7.54	21.41	20.8	14.56
TRINITY_DN54468_c1_g1	2.48	1.16	2.4	0.07	0.96	0.91									TRINITY_DN59795_c0_g1	3.17	4.87	4.06	2.25	1.67	1.81		TRINITY_DN42292_c0_g1	3.69	3.4	3.9	10.83	7.25	8.52
TRINITY_DN64007_c1_g1	7.83	3.44	6.23	0.41	2.93	2.14									TRINITY_DN57028_c0_g1	4.5	6.74	5.57	3.12	3.49	4.08		TRINITY_DN54404_c0_g1	74.12	35.08	37.5	33.64	17.93	15.61
TRINITY_DN62731_c2_g4	10.45	11.79	18.71	8.23	10.47	8.95									TRINITY_DN49371_c0_g1	0.53	0.17	0.47	0	0.07	0.13		TRINITY_DN63632_c1_g3	2.6	0.52	1.35	3.12	2.38	3.21
TRINITY_DN56427_c7_g8	12.63	6.69	10.58	0.66	4.44	6.8									TRINITY_DN63411_c1_g2	21.22	3.99	3.5	33.03	23.74	24.83		TRINITY_DN63645_c1_g1	6.67	4.53	5.35	12.92	6.65	7.8
TRINITY_DN61918_c3_g8	0	0	0	0.05	0	0.44									TRINITY_DN63371_c3_g1	0.38	0.57	0.86	0.91	1.66	2.74		TRINITY_DN19945_c0_g1	5.46	0	9.56	0	0	0
TRINITY_DN58198_c3_g1	2.98	0.5	1.02	0	0.44	0.2									TRINITY_DN60206_c0_g1	3.64	2.36	4.44	2.29	0.48	0.47		TRINITY_DN62197_c1_g1	3.8	4.08	3.12	1.26	1.67	1.74
TRINITY_DN51638_c0_g1	3.03	1.71	2.05	0.12	1.29	0.95									TRINITY_DN48418_c0_g1	0.82	0.44	1.01	0.12	0.17	0		TRINITY_DN59785_c0_g1	0.86	2.16	2.17	3.05	4.05	3.7
TRINITY_DN12968_c0_g1	0	0	9.06	0	0	0									TRINITY_DN54975_c2_g1	11.62	14.66	21.35	43.17	25.12	14.89		TRINITY_DN58149_c3_g3	2.13	1.56	1.92	4.65	2.24	3.5
TRINITY_DN54641_c5_g1	0.34	0.67	0.65	0.17	0.31	0.15									TRINITY_DN58198_c4_g1	1.21	1.46	1	0.69	0.63	1.02		TRINITY_DN58735_c7_g1	23.68	30.17	30.13	15.83	20.43	17.39
TRINITY_DN59024_c0_g1	1.61	1.24	2.33	1.04	0.45	0.07									TRINITY_DN53941_c3_g2	1.36	0.54	3	0.51	0.53	0.43		TRINITY_DN61223_c5_g1	2.91	2.37	3.2	4.75	4	3.92
TRINITY_DN53695_c1_g1	1.55	0.67	1.34	1.74	2.65	2.95									TRINITY_DN57642_c3_g4	1.08	0	1.58	1.36	4.17	3.05		TRINITY_DN59943_c4_g1	16.79	21.13	16.31	11.49	11.31	9.07
TRINITY_DN60247_c2_g6	2.73	1.54	2.69	5.2	3.73	3.39									TRINITY_DN55261_c8_g1	2.75	4.02	4.15	9.27	19.06	15.58		TRINITY_DN57989_c0_g1	62.21	38.37	46.86	68.84	44.08	48.99
TRINITY_DN57113_c0_g1	7.43	4.48	6.23	0.28	2.66	3.1									TRINITY_DN5674_c0_g1	0.74	1.95	0.69	0	0	0		TRINITY_DN59006_c5_g9	7	1.23	3.55	0	0.26	0.52
TRINITY_DN56721_c0_g1	1.76	2.25	1.75	0.76	1.35	1.29									TRINITY_DN158241_c0_g1	5.92	7.23	5	4.5	2.6	2.54		TRINITY_DN55975_c2_g1	11.73	13.15	12.59	7.9	6.61	9.38
TRINITY_DN50605_c0_g1	7.75	5.11	8.77	0.27	2.38	3.97									TRINITY_DN56216_c2_g4	1.83	1.19	3.6	1.07	0.82	0.54		TRINITY_DN58900_c0_g1	0.25	0.35	0.44	0.84	0.85	0.76
TRINITY_DN45680_c0_g1	0.03	0.02	0.11	0	0	0									TRINITY_DN52603_c3_g1	2.72	2.23	2.3	1.26	1.35	1.37		TRINITY_DN50698_c0_g1	0.38	0.37	0	2.37	12.72	0.99
TRINITY_DN13413_c0_g1	4.74	2.1	4.19	0.23	0.64	2.25									TRINITY_DN55717_c2_g1	0	0	0	0	2.8	1.34		TRINITY_DN57073_c4_g2	1.47	1.56	3.67	3.99	3.55	2.65
TRINITY_DN59673_c0_g3	1.53	0.74	1.16	0	0.4	0.44									TRINITY_DN55113_c6_g4	2.4	3.22	3.88	8.88	4.59	4.92		TRINITY_DN113824_c0_g1	44.95	45.08	56.78	6.17	1.13	23.87
TRINITY_DN105157_c0_g1	0.09	0	0.03	0.09	0.13	0.81									TRINITY_DN36429_c0_g1	0.15	0	0.28	1.09	0.63	1.24		TRINITY_DN33362_c0_g1	0.92	0.97	0.84	1.79	1.41	1.36
TRINITY_DN53490_c0_g1	0.16	0.25	0.46	7.64	0.91	0.03									TRINITY_DN62084_c5_g4	0.09	0.14	0.34	0.05	0	0.03		TRINITY_DN51660_c0_g1	15.22	18.69	13.17	10.54	8.53	10.53
TRINITY_DN51582_c0_g1	7.86	4.13	6.83	0.28	2.68	3.14									TRINITY_DN59704_c0_g1	0.59	0.4	0.5	0.54	0.94	1.36		TRINITY_DN55953_c4_g4	0.17	0.04	0.04	0.47	0.5	0.85
TRINITY_DN59444_c2_g1	62.62	205.78	130.18	67.4	38.06	55.72									TRINITY_DN141573_c0_g1	0	0	0.03	0.18	0.21	0.03		TRINITY_DN39578_c0_g1	36.58	19.91	46.29	11.57	7.07	6.97
TRINITY_DN59048_c1_g1	1.25	0.52	0.92	2.46	2.37	1.16									TRINITY_DN37547_c0_g1	7.84	10.08	5.79	2.79	0	2.28		TRINITY_DN62627_c0_g1	2.3	2.43	2.95	4.5	3.16	3.38
TRINITY_DN59776_c0_g1	3.28	2.53	2.81	1.85	2.37	1.6									TRINITY_DN159271_c0_g1	0	0	0.07	0.07	0.28	0.4		TRINITY_DN63979_c2_g1	9.01	9.1	1.84	3.36	2.7	15.39
TRINITY_DN62869_c28_g1	7.09	0	6.41	0	0	0									TRINITY_DN50508_c0_g1	0.14	0.17	0.2	0.38	0.43	0.52		TRINITY_DN59260_c0_g1	5.02	6.26	4.35	8.33	7.97	7.08
TRINITY_DN57992_c0_g1	10.68	9.27	6.71	0.23	5.18	2.63									TRINITY_DN56089_c8_g3	1.8	3.95	5.41	9.74	13.07	9.68		TRINITY_DN57808_c2_g1	2.6	3.69	3.62	5.73	4.29	5.61
TRINITY_DN60779_c2_g1	1361.94	1173.42	615.19	1692.82	2240.01	1719.4									TRINITY_DN55436_c2_g1	0.42	0.59	0.44	0.21	0.33	0.16		TRINITY_DN56840_c0_g1	0.9	0.79	0.94	1.26	1.91	1.35
TRINITY_DN59287_c3_g3	0	0	0.08	0.58	0.12	0.44									TRINITY_DN39812_c0_g1	0	0	0	0.43	1.73	0.24		TRINITY_DN58790_c0_g1	4.18	3.73	4.88	6.43	5.65	6.7
TRINITY_DN54269_c0_g1	0.19	0.14	0.08	0.25	0.5	2.57									TRINITY_DN59703_c3_g7	0	0	0	0.13	0.52	0.07		TRINITY_DN57416_c0_g3	1.89	0.14	0.19	6.38	4.16	4.73
TRINITY_DN55280_c0_g1	0.11	0.09	0.4	0.03	0.05	0.04									TRINITY_DN53459_c0_g1	2	3.14	3.96	1.26	1.2	2.79		TRINITY_DN60544_c1_g1	4.5	4.45	3.94	2.57	2.82	2.54
TRINITY_DN62853_c0_g2	10.17	9.93	8.87	13.17	17.08	19.4									TRINITY_DN51515_c1_g1	2.94	1.53	1.84	3.71	2.41	4		TRINITY_DN52278_c0_g1	0.76	0.92	0.95	1.56	1.53	1.45
TRINITY_DN53088_c0_g1	0.35	0.52	1.29	0.3	0.2	0.23									TRINITY_DN46311_c0_g2	8.2	9.74	5.93	6.57	5.07	3.96		TRINITY_DN63145_c0_g3	71.01	83.27	57.27	57.73	118.16	150.62
TRINITY_DN37823_c0_g1	3.26	1.06	2.79	0.08	0.92	1									TRINITY_DN46732_c0_g3	0.35	0.34	0.76	0.64	0.83	1.12		TRINITY_DN59019_c0_g1	3.83	2.59	2.94	4.74	3.67	5.68
TRINITY_DN56814_c0_g1	16.27	10.69	15.72	0.88	5.57	8.44									TRINITY_DN44879_c0_g1	7.59	11.1	5.82	5.66	3.65	0.26		TRINITY_DN49722_c0_g3	28.1	23.87	23.11	13.22	12.84	9.46
TRINITY_DN30309_c0_g1	8.15	4.48	5.91	0.17	2.92	2.5									TRINITY_DN61749_c0_g1	0.1	0.08	0.13	0.24	0.28	0.17		TRINITY_DN63819_c0_g1	4.12	3.05	1.29	7.65	6.17	6.59
TRINITY_DN54025_c0_g1	22.7	10.59	13.82	0.82	5.13	7.67									TRINITY_DN62914_c13_g1	0	0	0	1.77	0.83	0.79		TRINITY_DN50281_c1_g1	1.41	3.47	2.05	10.52	6.02	8.41
TRINITY_DN46320_c1_g2	1.55	0.59	2.18	0	0	0									TRINITY_DN38695_c0_g1	0.56	0.32	0.42	0.25	0.22	0.2		TRINITY_DN62202_c4_g2	0.82	0.53	0.73	0.25	0.49	5.24
TRINITY_DN60415_c0_g2	0.26	0.1	0.38	0	0	0									TRINITY_DN61407_c3_g1	5.4	2.23	8.65	7.95	10.2	15.2		TRINITY_DN51392_c0_g1	4.58	5.12	4.06	9.55	9.86	7.54
TRINITY_DN58893_c3_g1	1.06	0.97	1.33	0.52	0.63	0.83									TRINITY_DN7330_c0_g1	0	0	0.23	1.05	0.67	0.53		TRINITY_DN58351_c3_g2	1.99	2.91	3.44	1.14	1.49	1.48
TRINITY_DN61196_c1_g1	0.01	0.02	0.15	0	0	0									TRINITY_DN60409_c3_g2	0	0.09	0.08	0.32	0.37	0.82		TRINITY_DN49508_c0_g1	4.07	4.49	5.16	2.2	2.41	2.68
TRINITY_DN63742_c7_g4	5.75	2.45	4.11	0.16	1.71	1.9									TRINITY_DN58748_c0_g1	2	1.67	2.43	1.89	0.73	1		TRINITY_DN59404_c0_g1	2.48	3.82	3.02	1.65	1.19	1.88
TRINITY_DN33250_c0_g1	3.69	1.95	2.16	0.18	0.95	1.54									TRINITY_DN59089_c2_g1	0.85	0.75	0.58	0.29	0	0		TRINITY_DN52928_c0_g1	1.99	2.13	0.97	4.5	3.02	3.94
TRINITY_DN50579_c2_g4	5.81	9.64	6.69	13.75	11.56	20.83									TRINITY_DN63673_c1_g1	1.71	1.3	1.62	0.84	1.02	0.72		TRINITY_DN63273_c1_g1	2.53	2.59	2.19	1.37	1.49	1.03
TRINITY_DN44948_c0_g1	4.6	4.89	4.62	3.59	3.69	3.23									TRINITY_DN54634_c1_g1	0.06	0	0.08	0.2	0.26	0.23		TRINITY_DN44636_c1_g1	3.49	1.12	2.64	8.8	17.19	10.7
TRINITY_DN60942_c13_g1	0	0	0	0.11	0.15	0.18									TRINITY_DN60134_c0_g2	1.07	1.03	0.69	0.44	0.47	0.77		TRINITY_DN36930_c0_g1	0.97	0.45	0.44	3.29	1.94	3.62
TRINITY_DN61376_c2_g1	11.87	4.34	5.78	6.28	21.52	38.51									TRINITY_DN51492_c6_g1	0	1.02	0	7.9	0	8.51		TRINITY_DN60940_c1_g1	1.38	1.14	1.18	2.08	2.01	1.76
TRINITY_DN30982_c0_g1	5.32	3.29	4.46	0.45	1.7	2.93									TRINITY_DN38910_c0_g2	1.87	2.22	2.27	1.44	1.83	0.92		TRINITY_DN51177_c0_g2	0.11	0.3	0.3	1.29	1.28	1.76
TRINITY_DN58831_c0_g1	1.44	3.25	9.12	0	0	0									TRINITY_DN39971_c0_g1	132.53	139.37	136.99	92.51	98.51	73.3		TRINITY_DN63594_c0_g1	0	0.72	0	4.99	2.2	1.6
TRINITY_DN138671_c2_g1	16.64	9.97	14.97	0.5	5.76	6.75									TRINITY_DN55011_c4_g1	0.91	0	0	9.39	0	9.79		TRINITY_DN59794_c2_g2	1.27	1.04	0	3.97	5.25	4.79
TRINITY_DN52131_c0_g1	12.82	11.06	15.81	5.08	11.18	8.84									TRINITY_DN63619_c3_g1	0.56	0.89	0.68	3.3	0.76	0.75		TRINITY_DN56954_c0_g1	6.35	8.07	10.09	13.06	11.8	11.57
TRINITY_DN7195_c0_g1	0.02	0	0.03	0.03	0.08	0.51									TRINITY_DN22075_c0_g1	1.74	7.76	6.76	0	0	0		TRINITY_DN62459_c2_g1	2.55	3.42	5.15	7.26	9.71	11.77
TRINITY_DN53141_c0_g1	1.77	1.16	1.45	2.73	3.06	2.24									TRINITY_DN101511_c0_g1	15.57	20.26	52.7	6.02	20.43	15.4		TRINITY_DN27406_c0_g1	1.12	0.96	1.05	2.02	1.51	1.63
TRINITY_DN63632_c1_g3	5.05	2.22	4.02	0.43	2.16	1.69									TRINITY_DN46583_c1_g1	8.75	53.59	72.39	22.18	15.75	26.17		TRINITY_DN52851_c1_g1	4.82	1.07	5.07	7.95	9.62	13.84
TRINITY_DN58680_c0_g2	13.58	11.54	14.6	12.58	13.98	14.69									TRINITY_DN152745_c0_g1	2.15	1.16	2.55	3.01	5.31	13.25		TRINITY_DN63943_c4_g2	2.92	3.77	3.3	5.96	4.63	4.42
TRINITY_DN51790_c0_g2	1.39	1.38	1.15	1.79	1.59	11.33									TRINITY_DN18783_c0_g1	0	0.05	0.13	0.6	0.29	0.2		TRINITY_DN151067_c0_g1	0.62	1.17	1.69	7.81	4.41	4.94
TRINITY_DN52341_c0_g1	0.83	1.32	0.93	0.58	0.49	0.69									TRINITY_DN55801_c5_g1	1.49	1.49	1.15	1.28	3.19	1.59		TRINITY_DN60735_c6_g3	63.94	57.71	61.12	39.18	42.95	34.52
TRINITY_DN32807_c0_g1	0	0.09	0.03	0.08	0.08	1.36									TRINITY_DN61704_c6_g2	3.39	0	0	3.13	2.3	4.39		TRINITY_DN52988_c0_g1	0.16	0.06	0.09	1.27	1.79	0.09
TRINITY_DN30875_c0_g1	11.71	5.84	10.17	0.42	4.17	4.48									TRINITY_DN52695_c0_g1	0.07	0.15	0.12	0.2	0.32	0.28		TRINITY_DN62894_c10_g1	73.01	75.47	108.07	129.08	123.42	95.11
TRINITY_DN53558_c0_g3	0.98	7.26	2.09	1.87	1.56	2.04									TRINITY_DN29817_c0_g1	0.3	1.59	0	1.96	1.63	6.89		TRINITY_DN61430_c2_g1	3.33	3.05	4.09	6.04	6.05	4.71
TRINITY_DN55341_c7_g1	1.17	1.63	1.26	0.25	0.3	1									TRINITY_DN60432_c0_g1	0.11	0.3	0.18	0.05	0.08	0.06		TRINITY_DN53182_c0_g1	18.99	13.71	20.86	29.27	19.99	32.54
TRINITY_DN63700_c3_g1	11.12	9.21	3.44	14.25	25.1	29.26									TRINITY_DN59012_c0_g2	1.58	1.75	1.13	0.38	0.92	0.75		TRINITY_DN60597_c0_g1	4.44	0.22	0.44	0.63	387.34	7.25
TRINITY_DN43149_c0_g3	11.73	9.95	3.1	19.42	19.96	18.19									TRINITY_DN23391_c0_g1	4.74	5.94	4.62	2.72	4.15	2.89		TRINITY_DN55557_c2_g1	12.62	17.09	13.28	9.05	7.84	8.82
TRINITY_DN58480_c0_g2	0.4	0.01	0.02	0.22	0.08	0.24									TRINITY_DN59779_c10_g5	0.74	1.27	1.86	0.53	0.49	0.77		TRINITY_DN12963_c0_g1	4.79	4.56	4.3	3.2	2.43	2.15
TRINITY_DN63371_c4_g1	20.36	17.19	6.8	17.52	71.41	41.27									TRINITY_DN49543_c0_g1	2.11	4	2.93	2.53	1.75	1.79		TRINITY_DN48344_c0_g1	0.25	0.71	0.46	7.74	7.14	0.75
TRINITY_DN54134_c0_g1	0.88	0.21	0.47	0.12	0.35	0.15									TRINITY_DN160501_c0_g1	0.3	0.25	0.4	0	0.1	0.05		TRINITY_DN60016_c0_g1	2.71	2.42	1.61	4.25	2.83	4.65
TRINITY_DN31732_c0_g1	0.29	0.06	0.48	0.05	0.1	0.03									TRINITY_DN62817_c1_g1	1.29	1.81	2.01	1.23	1.13	0.8		TRINITY_DN55004_c0_g1	1.75	1.66	2.09	2.8	3.55	4.07
TRINITY_DN63439_c1_g7	7.24	4.13	4.37	16.84	10.34	8.73									TRINITY_DN60215_c2_g1	5.4	5.85	4.21	3.72	3.19	3.38		TRINITY_DN3930_c0_g1	0	0	0	0.88	0.47	0.55
TRINITY_DN33185_c0_g1	1.66	1.07	2.61	0.3	1.03	1.07									TRINITY_DN61137_c2_g2	1.83	2.03	5.29	1.07	1.47	1.4		TRINITY_DN63389_c3_g3	48.32	45.15	43.46	5.57	22.75	21.78
TRINITY_DN123826_c0_g1	2.39	2.06	1.84	0.28	0.65	1.49									TRINITY_DN102388_c0_g1	0.03	0.08	0.43	0.03	0.05	0.03		TRINITY_DN13759_c0_g1	5.07	4.55	9.07	14.22	8.81	10.82
TRINITY_DN54029_c0_g1	4.24	2.66	3.99	0.13	1.83	1.56									TRINITY_DN47509_c0_g1	9.76	9.46	10.42	22.47	16.39	10.25		TRINITY_DN54604_c0_g1	37.05	27.23	31.89	18.08	17.41	11.24
TRINITY_DN59742_c0_g1	8.55	6.46	6.4	0.06	2.55	2.37									TRINITY_DN62374_c0_g1	0.64	0.63	0.52	1.27	0.92	1.22		TRINITY_DN47334_c0_g2	28.14	35.2	37.61	20.82	21.4	20.69
TRINITY_DN49128_c0_g1	9.38	6.24	5.42	0.15	3.21	2.9									TRINITY_DN55693_c3_g3	156.64	101.01	111.76	80.86	96.23	74.03		TRINITY_DN62552_c0_g2	3.23	4.05	3.77	1.95	2.84	1.7
TRINITY_DN63879_c4_g1	2.29	1.27	2.38	10.89	6.57	6.03									TRINITY_DN56132_c2_g2	0.04	0.22	0.12	0	0	0		TRINITY_DN49722_c0_g2	0	0	0	10.4	5.33	2.25
TRINITY_DN56666_c6_g3	1.73	1.9	4.01	1.17	0	0									TRINITY_DN6404_c0_g1	0.07	0.37	0.2	0	0	0		TRINITY_DN56611_c0_g2	3.25	3.71	5.35	6.32	5.57	5.37
TRINITY_DN49424_c0_g1	9.33	6.52	7.54	0.16	2.59	3.93									TRINITY_DN56970_c1_g3	0.46	0.09	0.25	0	0	0		TRINITY_DN55464_c0_g1	1.63	1.4	1.73	3.68	2.11	3.58
TRINITY_DN29777_c0_g1	3.73	2.63	4.91	1.98	2.3	1.56									TRINITY_DN30687_c1_g1	0.57	0.69	3.23	4.54	2.85	4.1		TRINITY_DN57059_c2_g1	149.11	244.48	211.8	405.31	335.98	328.74
TRINITY_DN46075_c0_g2	6.44	4.67	6.8	0.45	2.31	3.77									TRINITY_DN43135_c0_g1	0.1	0	0.07	0.43	0.31	0.19		TRINITY_DN61049_c1_g4	1.33	1.51	5.1	0	0	0.27
TRINITY_DN51553_c0_g1	33.1	22.11	28.2	0.98	12.59	12.8									TRINITY_DN58104_c6_g2	0	0.25	0.04	0.49	0.56	0.41		TRINITY_DN56189_c8_g2	6.78	5.74	4.71	10.74	11.31	10.71
TRINITY_DN26996_c0_g1	0	0	0	0.07	0.23	0.04									TRINITY_DN60708_c4_g5	0.32	0.54	0.1	0	0	0		TRINITY_DN14520_c0_g1	33.06	18.15	33.01	12.07	7.07	3.49
TRINITY_DN62297_c0_g3	0.78	0.48	3.56	0.67	0.1	0.38									TRINITY_DN55310_c0_g1	0.11	0.28	0.23	0.07	0.08	0.09		TRINITY_DN58792_c2_g1	15.57	16.93	26.47	35.27	22.81	26.54
TRINITY_DN53818_c1_g1	2.15	1.88	2.62	1.55	1.79	1.28									TRINITY_DN51371_c0_g1	2.35	1.51	0.44	0	0	0		TRINITY_DN50736_c0_g1	0.12	0.11	0	0.79	0.62	0.67
TRINITY_DN62632_c0_g1	100.52	69.68	39.65	67.96	49.9	50.92									TRINITY_DN56122_c0_g1	0.34	0.27	0.31	0.16	0	0.03		TRINITY_DN46631_c0_g1	7.29	2.55	2.97	0.99	0.49	1.7
TRINITY_DN45272_c0_g1	3.61	1.47	3.91	1.07	1.53	1.28									TRINITY_DN54331_c0_g2	11.67	22.63	24.58	6.23	10.58	4.44		TRINITY_DN50829_c0_g1	6.87	4.67	7.85	9.36	11.09	9.87
TRINITY_DN44811_c1_g2	2.33	1.44	3.71	0.78	0.99	1.53									TRINITY_DN56813_c2_g2	0.05	0	0.09	0.56	0.15	0.24		TRINITY_DN57481_c4_g1	1.87	2.17	1.6	5.03	2.86	4.05
TRINITY_DN49982_c0_g1	0	0	0.07	0.14	0.49	0.28									TRINITY_DN62916_c1_g1	0.3	0.16	0.19	0.4	0.26	0.7		TRINITY_DN43030_c0_g1	0.75	0.52	1.16	4.27	1.75	2.17
TRINITY_DN102207_c0_g1	34.05	20.34	20.91	29.8	65.89	40.81									TRINITY_DN755_c0_g1	0.61	1.55	2.24	3.04	5.28	2.66		TRINITY_DN55249_c0_g2	5.19	4.64	3.48	1.61	2.67	2.37
TRINITY_DN62580_c3_g1	29.01	14.46	25.4	1.62	10.29	11.43									TRINITY_DN31411_c0_g1	0	0	0	0.21	0.06	0.24		TRINITY_DN63712_c10_g2	16.55	31.08	18.59	3.92	5.76	2.84
TRINITY_DN50089_c0_g1	0.08	0.13	0.2	0.42	0.37	0.4									TRINITY_DN37754_c1_g1	0.67	0.66	0.63	1.52	1.01	1.11		TRINITY_DN60975_c0_g1	4.73	15.1	3.73	10.99	14.1	9.71
TRINITY_DN50749_c0_g1	10.01	7.88	10.36	0.52	4.57	4.92									TRINITY_DN57656_c4_g4	1.15	0.12	0.35	0.99	1.47	1.65		TRINITY_DN52984_c0_g1	18.43	19.3	21.12	11.73	14.23	10.55
TRINITY_DN56966_c0_g1	0.95	0.57	0.85	0.52	0.47	0.2									TRINITY_DN60937_c3_g1	0.97	1.45	0.49	0.16	0.3	0.37		TRINITY_DN57894_c1_g1	6.28	6.48	6.35	14.75	15.76	11.18
TRINITY_DN49486_c0_g1	2.5	3.55	3.29	0.68	0.54	0									TRINITY_DN57937_c2_g4	2.41	2.29	2.86	1.59	1.7	2.72		TRINITY_DN46083_c0_g1	4.04	3.64	4.43	1.2	0.97	1.57
TRINITY_DN64057_c5_g1	1.49	1.69	1.82	3	3.08	2.13									TRINITY_DN63340_c3_g2	0.38	0.48	0.39	0.64	0.81	1.4		TRINITY_DN56713_c0_g1	4.59	1.69	2.94	2.43	6.21	2.84
TRINITY_DN43451_c0_g1	23.09	11.83	12.43	0.39	6.96	6.33									TRINITY_DN57271_c0_g1	0.16	0.3	0.44	1.77	0.68	0.67		TRINITY_DN87324_c0_g1	4.05	0	9.34	0	0	0
TRINITY_DN50317_c0_g2	17.56	12.39	14.08	0.76	7.29	7.42									TRINITY_DN55884_c5_g5	0.93	0.64	0.47	0.31	0.18	0.18		TRINITY_DN60251_c1_g1	1.88	1.39	1.47	4.79	2.4	3
TRINITY_DN164648_c0_g1	0	0	0	0.12	0.22	0.13									TRINITY_DN63778_c1_g1	0.3	0.45	15.32	10.41	18.07	0.22		TRINITY_DN56183_c0_g2	2.2	2.86	1.72	4.09	3.37	4.11
TRINITY_DN64011_c1_g2	0	0	0	0.25	0.31	0.18									TRINITY_DN60759_c5_g5	4.68	6.7	7.16	6.49	6.65	8.43		TRINITY_DN62824_c5_g1	718.99	689.95	668.08	1384.94	1071.33	1090.51
TRINITY_DN60761_c0_g1	0.04	0.13	0.02	0.15	0.32	0.48									TRINITY_DN59566_c3_g1	11.6	9.19	8.49	8.06	3.53	8.56		TRINITY_DN57058_c1_g1	2.62	4.06	1.95	6.79	4.57	6.63
TRINITY_DN51560_c0_g1	5.1	2.1	1.75	0.08	0.79	1.51									TRINITY_DN37499_c0_g1	0.63	0.53	0.48	0.1	0.11	0		TRINITY_DN57960_c0_g1	5.04	4.28	4.46	1.89	1.58	1.23
TRINITY_DN62294_c1_g1	2.85	1.3	2.81	0.18	1.14	1.28									TRINITY_DN61675_c6_g1	0.07	0.14	0.2	0.38	4.68	0.38		TRINITY_DN51468_c0_g1	2.4	2.68	2.19	9.05	7.01	9.72
TRINITY_DN58365_c0_g1	6.88	4.9	5.72	3.35	4.25	4.5									TRINITY_DN12523_c0_g1	3.51	0.76	2.68	4.62	7.77	13.66		TRINITY_DN53004_c0_g1	1.06	1.29	1.69	0.25	0.24	0.45
TRINITY_DN49806_c0_g1	6.97	3.69	5.88	0.1	3.03	1.59									TRINITY_DN74555_c0_g1	2.97	5.11	1.05	0	0.8	0.77		TRINITY_DN51028_c0_g1	21.1	0	0	98.26	50.63	10.75
TRINITY_DN49313_c0_g1	8.17	5.63	6.13	0.49	3.21	3.77									TRINITY_DN62560_c0_g1	0.12	0.11	0.1	0.2	0.15	0.22		TRINITY_DN59467_c0_g1	4.46	3.32	2.64	7.58	6.92	4.77
TRINITY_DN52181_c1_g2	61.6	34.03	53.63	1.58	20.41	22.95									TRINITY_DN55235_c0_g1	0	0	0	0.12	0.02	0.14		TRINITY_DN53160_c0_g1	9.27	7.36	6.92	3.68	0.55	1.15
TRINITY_DN56813_c2_g4	3.34	1.84	5.16	0.77	2.17	1.86									TRINITY_DN44543_c0_g1	0.4	0.29	0.16	1.06	1.08	0.47		TRINITY_DN63338_c2_g7	12.8	12.98	14.63	9.01	10.43	9.31
TRINITY_DN61607_c1_g3	106.41	85.81	93.87	420.54	273.11	55.88									TRINITY_DN61400_c0_g1	2.09	2.34	1.52	1.58	0.82	1.64		TRINITY_DN56793_c0_g1	7.12	5.97	7.92	10.8	8.42	11.35
TRINITY_DN62942_c0_g1	0.36	0.27	0.21	0	0.05	0.12									TRINITY_DN59344_c0_g1	0.99	1.13	2.48	2.35	2.43	2.55		TRINITY_DN62457_c5_g6	0	0	0	5.98	0.6	16.45
TRINITY_DN61379_c2_g2	1.17	0.26	0.82	0.35	1.6	0.25									TRINITY_DN167340_c0_g1	0.19	0.05	0.2	0.02	0.03	0		TRINITY_DN54032_c1_g1	14.82	21.43	13.58	7.75	6.58	7.1
TRINITY_DN104554_c0_g1	0	0	0	0.09	0	0.32									TRINITY_DN42123_c0_g1	0	0	0	0.04	0.14	0.24		TRINITY_DN58782_c0_g3	3.82	4.73	4.19	1.41	1.53	0.45
TRINITY_DN60495_c2_g1	0.07	0.08	0.09	0.24	0.14	0.78									TRINITY_DN59442_c0_g1	0.36	0.64	0.68	1.06	0.9	0.79		TRINITY_DN63359_c13_g1	2.03	1.76	0.58	0	0.17	0
TRINITY_DN55504_c0_g1	0.79	2.38	0.84	0	0.47	0.1									TRINITY_DN63625_c9_g2	10.21	5.16	7.53	1.48	2.62	2.41		TRINITY_DN63503_c5_g1	67.89	46.68	97.63	23.67	34.48	46.01
TRINITY_DN22075_c0_g1	0	1.84	0	4.7	14.69	3.34									TRINITY_DN56372_c0_g1	1.81	2.07	2.59	1.05	1.5	1.66		TRINITY_DN61547_c0_g1	0.92	0.72	0.34	9.85	3.13	11.91
TRINITY_DN46679_c0_g1	0.24	0.06	0.25	0.01	0.05	0.08									TRINITY_DN52883_c2_g1	0.14	0.21	0.28	0.17	0.13	0.08		TRINITY_DN52084_c0_g1	161.02	147.26	102.84	67.92	87.46	96.32
TRINITY_DN57552_c7_g2	28.61	15.14	24.02	0.76	8.76	10.27									TRINITY_DN64103_c123_g1	5.98	13.96	12.4	10.86	7.35	13.94		TRINITY_DN59072_c0_g1	0.12	0.14	0.28	0.54	0.54	0.47
TRINITY_DN57349_c1_g1	3.87	1.91	3.26	4.72	6.25	4.48									TRINITY_DN55938_c2_g3	0.24	0.6	0.33	0.14	0.12	0.04		TRINITY_DN59867_c0_g1	6.09	7.1	4.58	15.12	9.13	8.3
TRINITY_DN48459_c0_g1	1.55	0.62	0.84	0.01	0.41	0.36									TRINITY_DN53408_c0_g1	0.22	0.11	0.34	0.69	0.29	0.59		TRINITY_DN11057_c0_g1	0	0	0	1.61	0.52	1.53
TRINITY_DN30962_c0_g1	45.72	30.74	40.34	2.27	21.04	18.85									TRINITY_DN41838_c0_g1	2.13	2.58	3.27	4.78	4.49	5.19		TRINITY_DN55211_c0_g1	7.52	5.09	7.17	8.27	7.93	9.48
TRINITY_DN40068_c0_g1	4.62	3.09	4.8	0.23	1.87	2.31									TRINITY_DN78227_c0_g1	17.78	21.14	15.86	15.43	9.61	10.02		TRINITY_DN58289_c17_g4	20.55	28.52	29.9	27.66	35.29	29.47
TRINITY_DN63374_c3_g1	6.04	3.5	6.35	3.2	4.23	3.69									TRINITY_DN46690_c0_g1	0.33	0	0	0.6	1.21	1.19		TRINITY_DN62277_c1_g1	1.12	1.19	0.71	0.33	0.41	0.48
TRINITY_DN62019_c3_g3	0.75	2.52	5.08	0	1.16	0.38									TRINITY_DN58109_c0_g2	0.15	0.28	0.02	0.02	0	0.07		TRINITY_DN55228_c5_g3	5.22	1.25	5.94	0.41	0	0
TRINITY_DN57411_c2_g1	3.57	6.08	6.11	2	2.49	3.23									TRINITY_DN62445_c2_g3	0.45	0.92	1.09	0.16	0.1	0.38		TRINITY_DN46059_c0_g1	1.51	1.48	0.67	17.18	8.92	17.63
TRINITY_DN58730_c2_g1	15.39	8.04	11.08	0.32	5.7	4.94									TRINITY_DN41891_c0_g1	3.7	4.47	4.82	3.42	2.12	2.65		TRINITY_DN67360_c0_g1	14.48	18.21	13.15	8.6	9.06	7.75
TRINITY_DN27435_c0_g1	5.27	7.98	1.87	0	0	0									TRINITY_DN62451_c0_g2	8.61	16.88	6.45	1.81	2.14	4.87		TRINITY_DN61670_c7_g1	8.35	7.7	9.93	4.37	4.4	4.89
TRINITY_DN29817_c0_g2	5.48	4.19	5.75	3.35	4.17	0.72									TRINITY_DN53785_c0_g1	1.1	1.2	1.12	1.79	2.32	1.52		TRINITY_DN60735_c7_g1	1.34	1.4	0.88	0.26	0.28	0.05
TRINITY_DN57038_c2_g1	0	0	0	0.26	0.12	0.14									TRINITY_DN55340_c1_g3	0.38	0.43	0.6	2.95	1.08	2.82		TRINITY_DN53841_c0_g1	11.12	13.11	11.48	6.53	7.74	7.73
TRINITY_DN61116_c0_g1	4.2	1.97	3.03	0.08	1.31	1.3									TRINITY_DN3557_c0_g1	0.83	0.9	0.44	0.13	0.36	0.14		TRINITY_DN48164_c0_g2	32.32	15.77	41.97	7.67	5.27	11.45
TRINITY_DN17463_c0_g1	441.53	274.73	548.4	740.18	958.56	393.85									TRINITY_DN48754_c0_g1	25.52	21.08	24.77	43.92	42.25	30.55		TRINITY_DN60585_c1_g1	8.51	10.17	8.49	5.7	4.72	5.23
TRINITY_DN139279_c0_g1	16.31	13.17	14.8	0.25	5.09	6.98									TRINITY_DN50036_c0_g1	0.97	0.73	1.72	4.55	2.01	3.2		TRINITY_DN47092_c0_g1	20.31	17.79	22.59	13.3	8.43	13.38
TRINITY_DN170143_c0_g1	0	0.21	0.39	1.51	1.03	1.21									TRINITY_DN44259_c0_g2	0.25	0.09	0.16	0.43	0.5	0.37		TRINITY_DN49169_c0_g1	1.93	1.17	1.84	3.95	3.88	2.54
TRINITY_DN121265_c0_g1	3.11	1.59	2.62	0.15	1.15	1.33									TRINITY_DN55782_c0_g1	0.59	0.23	0.64	1.09	0.79	0.95		TRINITY_DN56995_c0_g1	0.42	0.51	0.57	0.95	0.74	0.92
TRINITY_DN60943_c5_g4	7.04	6.38	26.57	0	3.5	1.45									TRINITY_DN61922_c6_g4	0	0	0	0	0.78	1.33		TRINITY_DN37139_c0_g1	13.19	11.59	12.03	7.56	6.03	8.51
TRINITY_DN50549_c1_g1	5.45	3.92	5.36	0.08	1.69	2.5									TRINITY_DN58139_c3_g2	0	0	0	0.28	0	0.56		TRINITY_DN55074_c9_g1	5.49	6.47	9.32	2.73	3.15	3.6
TRINITY_DN52581_c0_g1	0.77	0.68	0.41	0.28	0.31	0.15									TRINITY_DN1586_c0_g1	3.39	6.55	4.87	4.38	5.32	8.75		TRINITY_DN104789_c0_g1	1.45	0.45	0.89	4.04	2.92	3.78
TRINITY_DN58824_c0_g1	0.41	0.61	0.5	0.11	0.26	0.06									TRINITY_DN57118_c0_g1	6.53	11.22	21.07	32.93	20.7	11.87		TRINITY_DN62478_c0_g1	0.37	0.38	0.51	0.9	0.87	0.89
TRINITY_DN59938_c1_g2	0.03	0.07	0	0.22	0.19	0.14									TRINITY_DN63793_c8_g4	10.05	6.62	7.47	4.18	1.93	3.08		TRINITY_DN50065_c1_g1	5.29	4.56	4.44	2.22	1.57	1.36
TRINITY_DN57808_c4_g1	8.04	4.43	4.08	0	0.62	2.63									TRINITY_DN57446_c0_g3	0.86	1.15	1.41	2.02	1.54	2.28		TRINITY_DN48812_c0_g3	36.05	27.57	20.67	50.29	35.93	42.89
TRINITY_DN63138_c4_g2	42.48	49.7	87.7	22.33	39.52	27.64									TRINITY_DN59015_c0_g2	0.79	0.49	1.03	1.15	1.1	1.4		TRINITY_DN52096_c0_g1	0.92	1.07	1.4	2.61	2.31	2.22
TRINITY_DN56180_c0_g1	3.01	1.28	2.6	0.12	1.24	1.16									TRINITY_DN58893_c3_g1	1.32	1.17	1.47	0.85	0.62	1.14		TRINITY_DN58949_c1_g1	3	33.15	3.95	5.37	4.46	4.39
TRINITY_DN47751_c0_g1	1.1	0.63	1.05	0.02	0.42	0.4									TRINITY_DN54511_c0_g1	1.55	1.13	1.15	0.8	0.94	0.42		TRINITY_DN55072_c0_g1	86.86	135.21	98.9	80.32	62.88	59.08
TRINITY_DN58513_c0_g1	23.56	16.24	16.63	0.79	8.04	8.49									TRINITY_DN63433_c2_g3	0.66	0.61	1.16	1.48	1.09	1.75		TRINITY_DN57174_c13_g1	39.76	53.4	12.06	88.85	71.41	106.98
TRINITY_DN58446_c0_g1	0.69	0.5	1	1.28	1.7	1.04									TRINITY_DN51282_c0_g1	0.19	0.22	0.09	0.06	0.04	0.04		TRINITY_DN56491_c0_g1	14.86	23	16.62	13.02	9.33	10.56
TRINITY_DN63474_c1_g4	0.71	0.97	0.33	1.81	2.06	1.29									TRINITY_DN58699_c0_g1	0.86	1.53	0.68	1.68	1.62	3.51		TRINITY_DN62037_c3_g1	0.15	0.16	0.35	1.49	0.82	0.59
TRINITY_DN60873_c1_g1	0.31	0.19	1.07	0.05	0.15	0.11									TRINITY_DN49881_c0_g1	4.62	4.96	4.22	9.11	5.86	7.35		TRINITY_DN68999_c0_g1	19.24	16.57	13.19	10.32	11.41	9.55
TRINITY_DN58669_c1_g4	3.05	2.54	1.17	4.1	6.21	6.36									TRINITY_DN46292_c1_g1	2.22	2.96	2.82	1.37	1.63	2.81		TRINITY_DN61771_c2_g1	1.02	2.14	1.43	1.89	3.76	1.8
TRINITY_DN60522_c1_g4	0.66	0.44	0.77	0	0.01	0.32									TRINITY_DN51506_c0_g1	1.99	0.65	2.71	2.45	4.1	4.64		TRINITY_DN53695_c1_g1	4.82	5.04	5.32	8.24	7.34	8.24
TRINITY_DN49902_c1_g1	6.03	7.94	7.8	5.27	4.71	4.32									TRINITY_DN61970_c1_g2	3.33	3.69	5.36	11.62	21.19	7.89		TRINITY_DN60839_c5_g2	2.49	4.85	3.24	6.6	7.67	8.79
TRINITY_DN54785_c0_g1	10.88	7.04	12.77	0.47	5.41	4.48									TRINITY_DN57300_c0_g1	0	0.75	1.26	1.34	3.85	1.85		TRINITY_DN55142_c0_g1	1.9	1.75	2.02	4.38	2.64	3.13
TRINITY_DN55037_c1_g1	0.34	0.35	0.2	0.4	0.93	1.03									TRINITY_DN51207_c3_g1	0.14	0.27	0.25	0.07	0.08	0.07		TRINITY_DN57217_c0_g2	0.97	0.93	0.98	2	1.72	1.81
TRINITY_DN48668_c0_g1	0.07	0.09	0.12	0	0	0									TRINITY_DN61299_c3_g2	0.68	1.19	3.05	0.04	0.63	0		TRINITY_DN62494_c6_g1	5.55	11.41	4.76	2.11	1.47	1.92
TRINITY_DN62952_c3_g1	8.59	15.67	11.58	7.25	4.59	3.88									TRINITY_DN44349_c0_g1	1.56	2.34	1.94	1.22	1.1	0.51		TRINITY_DN63854_c0_g1	0.8	0.49	0.52	0.71	1.3	1.34
TRINITY_DN52377_c1_g2	0.08	0.13	0.54	0	0.03	0.03									TRINITY_DN53079_c0_g2	0.13	0.3	0.04	0.46	0.57	0.57		TRINITY_DN46882_c0_g1	0.58	1.01	1.02	2.33	0.93	2.12
TRINITY_DN24709_c0_g1	0.14	0.5	0.76	0	0.14	0									TRINITY_DN47522_c0_g1	2.45	2.34	2.24	7.95	4.26	6.84		TRINITY_DN17753_c0_g1	4.11	4.82	2.82	0.79	1.38	1
TRINITY_DN163509_c0_g1	5.31	5.45	4.09	3.23	2.27	2.4									TRINITY_DN63487_c1_g1	0.99	0.97	1.78	1.83	2.28	1.8		TRINITY_DN54002_c1_g3	7.76	2.69	3.28	5.02	4.03	3.63
TRINITY_DN59465_c1_g1	24.96	24.82	12.03	15.35	10.93	11.49									TRINITY_DN53150_c2_g1	1.37	0.98	1.62	0.55	0.46	0.6		TRINITY_DN49448_c0_g2	12.36	5.96	9.31	5.19	2.61	1.57
TRINITY_DN153956_c0_g1	0.41	0.47	0.44	1.23	3.63	2.19									TRINITY_DN55721_c0_g1	4.25	5.97	5.11	3.4	4.47	1.32		TRINITY_DN62560_c0_g1	0.1	0.07	0.05	0.23	0.17	0.16
TRINITY_DN61608_c1_g2	1.08	0.52	0	3.09	2.15	1.83									TRINITY_DN50872_c0_g1	0.45	0.57	0.49	0.37	0.24	0.24		TRINITY_DN43915_c0_g1	2.27	1.11	1.79	3.98	3.55	2.3
TRINITY_DN60992_c5_g2	6.79	4.11	4.55	0.19	2.38	2.46									TRINITY_DN62077_c0_g1	0	0.07	0	0.24	0.14	0.55		TRINITY_DN33791_c0_g1	0	4.49	0	10.8	62.24	34.92
TRINITY_DN57300_c4_g7	0.06	0.21	0.06	0.25	0.38	0.7									TRINITY_DN141845_c0_g1	1.73	1.66	10.13	9.28	8.75	12.83		TRINITY_DN54468_c1_g1	0.07	0.15	0.11	0.59	0.38	0.24
TRINITY_DN63449_c1_g2	2.23	1.78	2.2	3.89	3.94	3.28									TRINITY_DN56064_c0_g1	0.58	0.57	0.52	0.35	0.25	0.17		TRINITY_DN51304_c2_g1	13.34	12.58	18.57	9.17	4.54	3.24
TRINITY_DN24400_c0_g1	0.61	0.72	0.44	0	0.2	0									TRINITY_DN62383_c2_g1	0.77	0.18	0.23	0.45	0.35	0.5		TRINITY_DN54220_c0_g2	0.06	0.27	0.32	0	0	0
TRINITY_DN51027_c0_g1	0.34	0.18	0.33	0.04	0.19	0.13									TRINITY_DN56740_c1_g1	0.4	0.62	0.47	0.31	0.21	0.32		TRINITY_DN146178_c0_g1	26.5	21.78	23.13	10.26	17.57	12.49
TRINITY_DN59951_c3_g1	7.06	4.01	2.68	8	7.8	10.85									TRINITY_DN62641_c1_g4	0.4	0.42	0.29	0.03	0.23	0.16		TRINITY_DN48342_c1_g1	21.27	23.89	22.28	16.49	10.82	17.46
TRINITY_DN53767_c0_g1	0.03	0	0	0.26	0.1	0.12									TRINITY_DN40974_c0_g1	6.28	14.8	7.57	4.8	3.75	2.32		TRINITY_DN57243_c1_g1	1.97	2.93	2.16	1.04	1.16	1.2
TRINITY_DN37672_c1_g1	0.44	0.11	0.1	0.05	0	0									TRINITY_DN63855_c18_g2	0	1.45	0	0	14.33	0.99		TRINITY_DN61794_c3_g1	0.99	0.78	0.89	1.77	1.1	1.42
TRINITY_DN105874_c0_g1	11.31	7.14	10.09	0.36	3.66	5.13									TRINITY_DN41489_c0_g1	0.31	0.43	0.14	0.11	0.06	0.46		TRINITY_DN62200_c2_g1	19.86	7.01	6.17	12.72	18.43	6.19
TRINITY_DN83755_c0_g1	15.05	33.3	15.44	8.67	8.9	15.07									TRINITY_DN62522_c8_g1	24.05	34.93	22.23	20.92	17.55	12.21		TRINITY_DN52112_c0_g1	7.44	10.78	5.59	16.65	14.34	14.19
TRINITY_DN63021_c1_g1	4.57	2.12	4.65	0.23	2.96	2.06									TRINITY_DN52685_c0_g1	8.19	7.17	5.7	5.26	3.99	4.28		TRINITY_DN54054_c0_g1	0.35	0.37	0.29	0.72	0.73	0.73
TRINITY_DN39440_c0_g1	0.26	0.05	0.19	0.56	0.52	0.7									TRINITY_DN9122_c0_g1	1.18	0.74	1.12	0.67	0.36	0.36		TRINITY_DN25076_c0_g1	1.14	0.7	1.04	2.56	2.09	2.73
TRINITY_DN54716_c1_g1	2.41	2.07	2.79	1.24	2.3	1.3									TRINITY_DN53198_c0_g1	0.88	0.38	0.51	0.17	0.16	0.36		TRINITY_DN48503_c0_g3	0	0.06	0	0.72	0.64	0.25
TRINITY_DN57629_c2_g1	0.33	0.4	0.47	1.43	1.53	0.44									TRINITY_DN57301_c2_g1	0.68	0.96	0.64	1.12	4.35	3.44		TRINITY_DN1655_c0_g1	10.17	9.23	10.7	14.2	15.06	15.71
TRINITY_DN120135_c0_g1	3.83	2.79	4.29	0.16	1.57	1.96									TRINITY_DN63597_c4_g1	4.92	15.73	14.23	31.15	29.69	21.88		TRINITY_DN56193_c0_g1	2.55	1.85	2.54	0.22	1.08	0.07
TRINITY_DN62852_c0_g2	6.57	3.77	4.84	0.06	2.18	1.81									TRINITY_DN42482_c0_g1	9.61	11.03	9.12	5.03	8.74	6.11		TRINITY_DN54369_c1_g2	5.7	4.22	5.76	17.04	11.1	8.42
TRINITY_DN54995_c0_g1	4.31	3.8	4.04	0.24	2.26	2.04									TRINITY_DN45325_c0_g1	0.09	0.04	0.16	0.28	0.37	0.55		TRINITY_DN63720_c2_g3	0.34	0	0	1.78	0.69	1.16
TRINITY_DN51118_c1_g1	0.54	0.47	0.44	0.41	0.2	0.09									TRINITY_DN50965_c0_g1	0.06	0.1	0.09	0	0	0.02		TRINITY_DN160508_c0_g1	0.68	1.47	0.66	1.82	2.29	3.26
TRINITY_DN26814_c0_g1	4.4	2.82	3.62	0.16	1.48	1.99									TRINITY_DN37978_c0_g1	2.51	2.31	4.07	4.51	3.25	6.13		TRINITY_DN55836_c0_g1	0.3	0.14	0.08	0.71	0.37	0.83
TRINITY_DN61314_c10_g3	0.67	0.53	0.29	3.76	1.58	2.04									TRINITY_DN51708_c0_g1	0	0	0	0.07	0.45	0.15		TRINITY_DN63709_c1_g2	1.38	0.94	1	1.81	1.75	2.19
TRINITY_DN162573_c0_g1	10.85	16.11	39.02	13.66	7.14	8.12									TRINITY_DN64286_c0_g1	0.3	0.17	0.19	0	0.04	0.04		TRINITY_DN59243_c0_g1	1.96	1.75	4.19	2	1.94	1.14
TRINITY_DN60011_c1_g1	2.59	1.34	2.03	0.02	1.13	0.53									TRINITY_DN56204_c0_g1	0	0	0	0	0.75	2.22		TRINITY_DN55672_c0_g1	29.18	13.3	15	91.61	34.19	50.81
TRINITY_DN139167_c0_g1	68.9	51.84	60.35	3.02	31.1	25.34									TRINITY_DN43878_c0_g1	4.93	4.57	7.62	4.4	2.72	2.17		TRINITY_DN60118_c4_g5	1.17	0.75	0.99	0.15	0.21	0.3
TRINITY_DN58548_c0_g1	2.57	1.69	2.05	0.06	0.94	0.95									TRINITY_DN57463_c0_g1	0.33	0.48	0.59	0.67	0.87	0.97		TRINITY_DN61314_c10_g3	36.82	36.28	37.08	23.45	25.03	21.49
TRINITY_DN53411_c0_g1	9.09	5.37	8.33	0.35	4.07	3.39									TRINITY_DN54598_c0_g1	42.66	0.35	0.27	0.12	0.11	0.03		TRINITY_DN56545_c0_g1	1.93	2.68	2.68	1.11	1.52	0.87
TRINITY_DN42337_c0_g1	0.05	0.08	0.05	0	0	0									TRINITY_DN33555_c0_g1	0.07	0.04	0.07	0.5	0.08	0.33		TRINITY_DN54328_c0_g1	1.37	1.18	1.11	1.94	1.88	2.17
TRINITY_DN63668_c0_g1	4.69	1.31	2.95	0.37	1.06	0.42									TRINITY_DN99442_c0_g1	2.28	1.37	1.06	0.7	0.2	0.2		TRINITY_DN51463_c0_g1	2.24	2.62	2.6	4.78	3.44	4.2
TRINITY_DN63316_c0_g1	1.29	1.11	3.84	0.93	1.17	0.97									TRINITY_DN56635_c0_g1	0.64	0.41	0.84	0.25	0.3	0.83		TRINITY_DN53299_c0_g1	8.31	8.32	5.47	13.05	12.67	10.41
TRINITY_DN29930_c0_g1	0.16	1.55	1.45	0	0.04	0									TRINITY_DN89710_c0_g1	2.67	2.59	3.25	1.52	1.13	1.94		TRINITY_DN55578_c15_g2	0.78	2.22	2.38	0	0	0
TRINITY_DN48523_c0_g1	8.57	5.43	7.37	1.07	0.81	4.95									TRINITY_DN36057_c0_g1	1.04	1.12	1.97	0	0	0		TRINITY_DN56562_c0_g1	0.02	0.03	0.04	0.2	0.14	0.21
TRINITY_DN59321_c0_g3	0.27	0.09	0.07	0.29	0.81	0.29									TRINITY_DN49494_c1_g2	1.11	2.23	0.74	0.74	0.11	0.91		TRINITY_DN58544_c8_g1	2.71	4.95	3.04	1.36	0.25	0.95
TRINITY_DN49572_c0_g1	0.03	0.01	0.04	0.11	0.07	0.06									TRINITY_DN54543_c1_g1	1.84	1.24	1.6	2.34	2.88	2.09		TRINITY_DN63262_c1_g1	1.27	1.38	1.87	2.23	2	1.93
TRINITY_DN5189_c0_g1	4.77	2.73	2.52	0	0.74	0.73									TRINITY_DN58501_c6_g1	0.1	0.06	0.03	0	0	0		TRINITY_DN57436_c2_g1	202.52	125.96	157.18	303.77	310.73	235.91
TRINITY_DN23092_c0_g1	0.31	0.11	0	0.77	0.75	0.5									TRINITY_DN60663_c7_g2	1.86	2.47	1.56	4.07	2.7	2.91		TRINITY_DN57537_c0_g1	3.44	3.1	4.09	6.2	4.52	5.01
TRINITY_DN54354_c0_g1	2.38	1.28	1.37	0.32	1.05	2.15									TRINITY_DN37380_c0_g1	5.94	8.16	11.52	3.22	4.91	5.29		TRINITY_DN37221_c0_g1	5.27	6.33	4.55	3.26	3.43	3.56
TRINITY_DN54265_c0_g1	0.8	0.24	0.47	0.81	2.06	0.95									TRINITY_DN46643_c0_g1	0	0.13	0.06	0.35	0.55	0.63		TRINITY_DN62173_c2_g1	28.88	18.62	14.6	30.18	27.4	41.03
TRINITY_DN43754_c0_g1	56.57	52.53	33.6	67.59	93.83	75.03									TRINITY_DN45650_c0_g1	5.98	5.23	5.52	1.77	2.05	4.72		TRINITY_DN54046_c1_g2	17.27	27.92	19.27	13.57	11.9	13.27
TRINITY_DN31879_c0_g1	4.3	3.7	4.5	0.48	1.79	2.82									TRINITY_DN61410_c0_g1	2.49	2.8	5.41	5.62	5.42	5.56		TRINITY_DN60496_c1_g1	0.51	0.53	0.42	0.72	30.29	0.87
TRINITY_DN63648_c10_g1	0.47	0.22	0.84	0.11	0.32	0.09									TRINITY_DN61682_c0_g6	0.19	0.08	0.42	0	0.08	0		TRINITY_DN55978_c2_g1	3.47	1.35	2.03	4.43	3.6	3.03
TRINITY_DN10183_c0_g1	12.8	7.28	10.24	0.21	4.5	3.93									TRINITY_DN57192_c0_g1	1.31	1.2	2.72	3.18	2.28	3.43		TRINITY_DN56899_c0_g1	0.69	0.54	0.61	1.19	1.01	1.43
TRINITY_DN57813_c0_g1	15.29	8.71	17.02	25.87	22.07	16.84									TRINITY_DN63771_c0_g2	0.59	0.93	0.69	0.97	1.32	0.75		TRINITY_DN48060_c0_g1	5.95	5.25	4.75	3.34	3.23	2.8
TRINITY_DN6446_c0_g1	1.27	0.69	1.14	0.55	0.7	0.49									TRINITY_DN61784_c1_g1	0.82	0.93	2.16	2.51	1.95	1.8		TRINITY_DN55904_c1_g2	2.18	2.27	2.98	3.88	6.69	3.74
TRINITY_DN34736_c0_g2	0	0	13.64	0	0	0									TRINITY_DN59759_c0_g5	0.36	0.07	0	0.78	0.5	0.34		TRINITY_DN46936_c0_g1	2.14	1.77	3.35	5.76	3.83	5.2
TRINITY_DN159957_c0_g1	3.53	3.62	2.66	1.92	1.46	0.69									TRINITY_DN56002_c0_g1	0.32	0	0.46	0.34	2.55	2.44		TRINITY_DN54417_c1_g1	0.1	0.02	0.06	0.55	0.11	0.36
TRINITY_DN56652_c0_g1	0.82	0.39	0.21	1.71	0.74	1.29									TRINITY_DN58789_c2_g4	1.86	1.06	1.38	0.53	0.73	0.12		TRINITY_DN63510_c60_g1	0.71	0.74	0.52	1.46	1.43	2.08
TRINITY_DN48066_c0_g1	5.77	4.32	5.38	2.35	4.25	3.35									TRINITY_DN56890_c0_g1	1.36	2.05	2.02	1.09	1.26	0.66		TRINITY_DN58617_c4_g1	1.46	1.83	1.81	1.98	1.92	2.31
TRINITY_DN61669_c0_g1	0.97	0.77	0.58	0.37	0.28	0.44									TRINITY_DN43358_c1_g1	0.35	0.06	0.11	0.37	0.61	1.03		TRINITY_DN55772_c0_g2	8.35	4.62	2.26	6.7	5.59	8.05
TRINITY_DN45619_c0_g1	0.51	0.47	0.43	0	0.24	0.12									TRINITY_DN64175_c0_g1	8.41	5.3	4.7	2.88	4.11	4.05		TRINITY_DN63698_c0_g1	0.96	1.15	0.4	3.09	1.5	3.35
TRINITY_DN54652_c0_g1	1.22	1.22	1.19	0.51	0.65	0.54									TRINITY_DN60003_c1_g1	0.45	0.58	0.38	0.3	0.15	0.34		TRINITY_DN54479_c2_g2	1.52	1.95	3.82	4.09	6.95	8.25
TRINITY_DN64053_c0_g1	0.33	0.21	0.58	0.27	0.04	0.05									TRINITY_DN50469_c0_g1	0.7	0.8	0.54	0.38	0.35	0.34		TRINITY_DN37188_c0_g1	6.7	6.02	6.15	3.78	3.78	3.47
TRINITY_DN55809_c0_g1	0.38	1.03	0.9	0.13	0.25	0.39									TRINITY_DN63123_c2_g1	1.56	2.06	0.76	2.99	2.36	1.77		TRINITY_DN55275_c1_g1	6.1	6.88	6.68	6.17	4.89	5.21
TRINITY_DN54496_c1_g1	5.13	0.67	0.62	0	0	0									TRINITY_DN50527_c0_g1	124.97	592.97	219.62	234.17	114.08	160		TRINITY_DN62952_c5_g2	1.17	3.64	4.81	5.54	10.36	5.68
TRINITY_DN61922_c6_g5	5.52	4.69	4.73	10.69	24.03	9.98									TRINITY_DN50275_c1_g1	0.59	0.81	0.55	1.26	1.04	5.08		TRINITY_DN62754_c5_g1	0.97	0.46	0.39	1.16	1.39	1.3
TRINITY_DN50924_c0_g2	8.69	4.89	6.28	0.11	3.12	2.59									TRINITY_DN60318_c0_g1	0.47	0.48	0.48	1.12	0.57	1.1		TRINITY_DN25353_c0_g1	0	0	0	9.46	0.55	5.37
TRINITY_DN57679_c2_g4	4.28	2.33	2.94	0.16	1.16	1.78									TRINITY_DN62872_c0_g1	10.49	12.54	15.71	22.24	9.63	36.04		TRINITY_DN54186_c1_g3	14.88	13.81	17.68	9.74	9.06	10.21
TRINITY_DN57241_c0_g1	15.12	8.91	10.67	0.32	4.56	3.52									TRINITY_DN54680_c0_g1	3.55	3.69	2.76	1.94	1.57	3.48		TRINITY_DN52153_c0_g2	3.36	0	0	21.48	7.93	7.32
TRINITY_DN56211_c0_g4	8.61	4.62	5.73	0.23	2.6	3.25									TRINITY_DN63430_c0_g4	0.13	0.08	0.24	0.6	0.32	0.29		TRINITY_DN64063_c1_g2	1.61	1.14	1.79	2.67	1.75	2.1
TRINITY_DN55266_c0_g1	0.15	0.54	0.73	0.17	0	0.12									TRINITY_DN54029_c0_g1	1.38	0.98	1.11	0.56	0.42	1.09		TRINITY_DN61449_c0_g1	14.75	11.6	17.42	18.19	21.29	23.91
TRINITY_DN42432_c0_g1	6.08	8.68	12.48	5.38	6.14	5.01									TRINITY_DN50361_c0_g2	1.27	1.56	1.34	0.92	0.78	0.65		TRINITY_DN53007_c0_g1	13.96	10.12	11.75	28.6	17.07	15.23
TRINITY_DN63818_c1_g1	7.33	2.7	14.61	2.08	5.01	3.72									TRINITY_DN46758_c1_g1	0	0	1.29	2.98	3.47	2.8		TRINITY_DN31519_c0_g1	56.12	72.88	72.64	42.33	46.6	44.59
TRINITY_DN8631_c0_g1	1.24	1.44	1.72	0.82	0.84	1.03									TRINITY_DN50207_c0_g1	1.17	1.18	2.31	1.79	0.58	0.55		TRINITY_DN55300_c0_g1	0	0.04	0.06	0.14	1.82	0.14
TRINITY_DN51254_c0_g2	83.58	56.01	81.08	2.89	35.99	33.92									TRINITY_DN51722_c0_g1	0	0.1	0.48	0	0	0		TRINITY_DN34304_c0_g1	2.98	2.74	3.97	6.12	4.15	4.59
TRINITY_DN50575_c0_g1	9.46	6.65	7.14	0.05	3.55	2.53									TRINITY_DN133539_c0_g1	1.09	0.85	3.08	4.05	4.34	6.76		TRINITY_DN40467_c0_g1	7.88	7.5	8.64	14.44	10.05	14.5
TRINITY_DN58404_c0_g1	14.2	10.3	11.71	0.45	5.26	5.15									TRINITY_DN30832_c0_g1	1.44	1.1	1.41	0.58	1.05	0.66		TRINITY_DN52891_c2_g1	127.8	138.31	99.17	88	55.02	84.72
TRINITY_DN49476_c0_g1	4.28	3.71	4.36	0.33	1.34	3.08									TRINITY_DN48757_c0_g1	0.56	0.9	0.1	0	0.12	0		TRINITY_DN53464_c1_g1	22.42	25.64	23.33	15.46	11.44	15.96
TRINITY_DN64006_c1_g1	0.51	0.19	0.22	0.1	0.13	0.08									TRINITY_DN49540_c0_g1	1.46	0.51	4.98	0.45	0.78	0.25		TRINITY_DN57701_c6_g1	23.32	20.51	11.86	29.63	28.48	32.93
TRINITY_DN56097_c0_g1	86.24	56.37	71.9	2.48	32.25	31.27									TRINITY_DN62466_c3_g3	0.11	0	0.08	0.25	8.36	1.36		TRINITY_DN49431_c0_g1	12.19	11.76	12.78	7.57	6.26	7.07
TRINITY_DN55878_c2_g3	3.97	2.83	2.85	5.62	6.68	4.34									TRINITY_DN60773_c1_g4	0.36	0.19	0.17	0.66	0.96	2.25		TRINITY_DN33286_c0_g1	1.45	1.38	5.27	0	0	0
TRINITY_DN60390_c6_g5	1.91	1.19	1.97	2.78	3.86	1.54									TRINITY_DN51081_c0_g1	0.12	0.2	0.33	0.55	0.49	0.34		TRINITY_DN56749_c0_g1	0.77	1.78	0.77	3.67	2.25	2.25
TRINITY_DN58821_c0_g1	6.64	2.86	2.12	6.83	11.51	5.15									TRINITY_DN44309_c0_g1	10.06	13.75	6.91	4.71	4.06	13.18		TRINITY_DN57059_c1_g2	33.07	32.08	23.01	126.48	85.18	123.01
TRINITY_DN57184_c0_g2	5.43	3.24	4.16	0.63	3.32	1.44									TRINITY_DN60894_c2_g3	0.27	0.41	0.45	1.04	0.61	0.52		TRINITY_DN54198_c0_g1	9.74	9.55	10.4	6.21	4.99	7.39
TRINITY_DN59874_c2_g1	1.55	1.16	0.63	0.54	5.54	5.78									TRINITY_DN36905_c0_g1	0	0	0	0	0.47	0.46		TRINITY_DN61445_c0_g1	2.34	2.74	2.55	2.02	1.49	1.42
TRINITY_DN54531_c0_g1	9.29	5.35	7.89	0.4	4.28	2.68									TRINITY_DN46725_c0_g1	6.49	6.74	3.17	2.27	1.76	4.44		TRINITY_DN57300_c4_g2	11.47	7.23	12.43	15.69	15.15	15.72
TRINITY_DN62639_c2_g3	5.37	1.57	2.17	6.17	10.35	4.55									TRINITY_DN57184_c0_g2	1	0.66	0.56	0.22	0.58	0.44		TRINITY_DN57204_c4_g2	0.08	0.03	0.1	0.78	1.17	0.66
TRINITY_DN59359_c0_g1	5.82	3.16	2.63	5.13	16.38	6.04									TRINITY_DN8944_c0_g1	2.27	2.1	2.12	1.5	1.32	1.03		TRINITY_DN58713_c0_g1	2.57	2.51	2.49	3.54	3.64	2.94
TRINITY_DN50328_c0_g1	9.75	7.14	9.2	0.27	3.78	4.24									TRINITY_DN73705_c0_g1	0	0	0	1.42	1.66	0		TRINITY_DN64028_c1_g2	0.37	0.39	0.48	0.78	0.75	0.6
TRINITY_DN54272_c1_g4	3.62	2.12	2.65	1.21	1.68	2.16									TRINITY_DN40665_c0_g1	49.14	37.4	26.82	11.41	17.93	19.74		TRINITY_DN56709_c1_g3	0.84	0.68	0.68	1.53	1.75	1.98
TRINITY_DN58667_c0_g3	7.61	5.62	4.39	9.16	17.3	7.05									TRINITY_DN56906_c9_g1	0	0.02	0	0.09	0.02	0.11		TRINITY_DN53676_c0_g1	0.39	0.17	0.15	0.02	0.05	0.07
TRINITY_DN54999_c0_g1	2.66	1.93	2.46	0.82	1.59	1.35									TRINITY_DN7320_c0_g1	0.56	0.61	0.42	0.96	0.72	0.95		TRINITY_DN52153_c0_g1	2.44	3.48	4.23	0	1.15	0.76
TRINITY_DN56973_c0_g1	4.79	3.95	3.52	0.13	1.67	2.09									TRINITY_DN49476_c0_g1	0.75	1.22	0.64	0.44	0.32	0.45		TRINITY_DN59933_c3_g1	0	5.83	0	16.37	22.67	16.2
TRINITY_DN47353_c0_g1	2.54	2.22	3.07	1.54	1.54	1.36									TRINITY_DN63901_c4_g1	69.73	37.96	64.25	91.07	93.57	120.5		TRINITY_DN28779_c0_g1	2.51	3.27	5.12	0.72	1.17	0.19
TRINITY_DN53588_c0_g1	0.85	1.27	0.84	2.15	1.7	1.73									TRINITY_DN64242_c0_g1	0.15	0.2	0.05	0	0	0		TRINITY_DN61296_c2_g1	4.08	5.71	4.61	9.37	6.71	7.08
TRINITY_DN36742_c0_g1	3.87	7.89	8.19	0	1.52	2.75									TRINITY_DN62902_c1_g1	0.32	0.25	0.51	1.42	0.35	1.5		TRINITY_DN59322_c3_g4	0.48	0.57	0.61	0.14	0.11	0.25
TRINITY_DN55329_c0_g1	37.16	26.81	27.78	1.13	13.76	15.07									TRINITY_DN48095_c0_g1	1.74	1.65	1.86	1	0.74	0.99		TRINITY_DN62940_c8_g2	6.85	5.97	8.05	3.83	4.67	4.39
TRINITY_DN56605_c0_g2	6.16	13.02	4.99	8.2	5.33	1.77									TRINITY_DN61568_c4_g1	0.34	0.36	1.93	3.16	4.8	2.47		TRINITY_DN63288_c0_g4	0.91	1.42	0.55	0	0	0
TRINITY_DN57971_c2_g1	17.09	15.78	16.67	8.44	10.49	10.19									TRINITY_DN80534_c0_g1	0	0	0	0	3.11	1.95		TRINITY_DN62885_c0_g1	0.13	0.1	0.1	0.3	0.19	0.38
TRINITY_DN55263_c0_g1	0.77	0.4	0.48	0.14	0.35	0.24									TRINITY_DN52989_c2_g1	1.4	0.05	0	0.16	0.26	2.86		TRINITY_DN56805_c8_g2	75.36	64.58	48.09	124.25	107.32	64.1
TRINITY_DN54207_c1_g1	0.21	0.13	0.17	0.45	0.47	0.79									TRINITY_DN50919_c1_g2	0.2	0.32	0.52	0.18	0.09	0.22		TRINITY_DN39932_c1_g1	0	0.81	0	3.97	9.46	6.88
TRINITY_DN59679_c1_g10	0	0	0	4.52	0.93	0									TRINITY_DN47212_c1_g1	1.94	3.05	2.7	2.91	4.3	4.78		TRINITY_DN56925_c0_g1	1.07	1.29	1.66	2.75	1.85	3.16
TRINITY_DN35406_c0_g1	7.31	4.18	5.88	0.16	2.78	2.45									TRINITY_DN139808_c0_g1	0	0	0	0.17	0.13	0		TRINITY_DN121318_c0_g1	9.01	7.38	8.9	13.48	13.56	10.29
TRINITY_DN37315_c0_g1	19.22	16.24	17.81	0.18	6.52	7.36									TRINITY_DN40620_c0_g1	0	2.91	0	9.41	9.72	3.75		TRINITY_DN59706_c0_g1	1.68	1.33	2.39	3.31	2.94	3.33
TRINITY_DN63852_c36_g3	5.6	9.54	9.86	1.42	3.59	0									TRINITY_DN58062_c1_g2	12.84	7.94	8.95	14.63	19.63	14.98		TRINITY_DN55763_c0_g1	5.61	8.26	7.6	4.65	4.16	4.69
TRINITY_DN24182_c0_g1	2.18	3.25	4.26	0	0.92	1.31									TRINITY_DN55920_c0_g2	0.24	0.08	0	0.07	1.5	0.66		TRINITY_DN37055_c0_g1	1.15	0.88	1.07	1.41	2	1.93
TRINITY_DN63886_c14_g3	323.56	451.6	320.46	330.28	502.93	616.9									TRINITY_DN54341_c0_g3	1.25	1.26	1.23	0.57	0.43	0.43		TRINITY_DN6995_c0_g1	3.48	3.81	3.27	6.45	5.17	5.08
TRINITY_DN54322_c4_g1	19.56	13.97	17.03	0.63	7.41	8.55									TRINITY_DN59348_c3_g1	1.41	0.45	0.67	21.39	0.36	3.02		TRINITY_DN55207_c0_g2	3.47	2.68	3.15	5.1	3.78	6.56
TRINITY_DN52771_c0_g1	18.41	10.31	11.95	0.87	6.81	7.2									TRINITY_DN55972_c0_g1	0.15	0.09	0.15	0.05	0	0		TRINITY_DN43917_c0_g1	0.89	2.06	1.62	0.2	0.36	0.49
TRINITY_DN15079_c0_g1	0.15	0	0.34	0	0	0									TRINITY_DN50802_c0_g4	0.78	0	0.3	0	0	0		TRINITY_DN61061_c0_g3	0.29	0.21	0.35	1.01	0.48	0.78
TRINITY_DN125505_c0_g1	7.91	4.59	5.86	0.19	3.02	2.71									TRINITY_DN47797_c0_g1	1.21	1.14	0.99	0.41	0.28	1.03		TRINITY_DN55936_c0_g1	0.82	0.95	1	1.65	1.51	1.93
TRINITY_DN57696_c0_g1	5.14	8.81	3.99	4.39	2.27	3.07									TRINITY_DN2457_c0_g1	2.74	6.14	5.46	15.17	7.76	7.41		TRINITY_DN49776_c1_g1	3.29	4.85	4.19	1.78	0.89	1.44
TRINITY_DN48648_c1_g1	0.93	0.41	0.51	0.05	0.32	0.32									TRINITY_DN17117_c0_g1	2.44	2.98	4.32	6.5	6.61	5.95		TRINITY_DN53398_c2_g1	4.81	4.91	5.52	2.12	3.56	3
TRINITY_DN56622_c0_g1	0.63	0.32	1.95	0.35	0.51	0.52									TRINITY_DN44220_c0_g2	3.12	5.26	7.53	3.45	1.75	3.45		TRINITY_DN38423_c0_g1	2.96	1.04	2.49	0.57	0	0
TRINITY_DN63712_c9_g1	0.68	1.18	1.2	0.63	0.56	0.46									TRINITY_DN43664_c0_g1	2.34	1.34	2.84	3.4	5.18	4.92		TRINITY_DN61786_c0_g2	2.87	2.03	2.48	5.06	4.44	3.78
TRINITY_DN38149_c0_g1	37.56	23.81	35.4	1.2	14.54	15.33									TRINITY_DN53862_c0_g1	0.52	0.3	0.16	0.74	0.7	0.6		TRINITY_DN54987_c1_g2	0.89	0.99	1.12	1.5	1.56	1.33
TRINITY_DN56820_c2_g2	7.36	8.18	11.35	2.47	6.89	5.95									TRINITY_DN26700_c1_g1	0.6	0.33	0.72	0.27	0.2	0.24		TRINITY_DN59761_c5_g2	12.73	33.92	27.95	41.14	68.31	55.24
TRINITY_DN158736_c0_g1	4.92	3.06	3.65	2.69	2.91	2.15									TRINITY_DN61073_c9_g3	5.81	3.61	6.25	4.06	2.23	1.2		TRINITY_DN58289_c17_g8	0.39	1.1	0.42	0	0	0.06
TRINITY_DN56871_c5_g1	9.93	11.54	5.9	25.18	20.55	12.32									TRINITY_DN40282_c1_g1	0	0	0	0.91	0.26	0.76		TRINITY_DN57525_c5_g1	20.45	30.08	12.71	23.29	10.67	5.56
TRINITY_DN17782_c0_g1	0.04	0.06	0.08	0.01	0.02	0.01									TRINITY_DN72796_c0_g1	2.87	1.34	3.84	1.5	1.15	1.14		TRINITY_DN54300_c0_g1	41.7	38.38	32.49	9.12	25.86	17.72
TRINITY_DN33193_c0_g1	5.48	3.05	4.32	0	1.53	1.56									TRINITY_DN34970_c0_g1	0	0	0	0.14	0.24	0.06		TRINITY_DN50361_c0_g2	5.3	5.05	4.82	3.11	3.01	2.28
TRINITY_DN45648_c0_g2	32.73	21.96	28.91	0.54	11.41	11.97									TRINITY_DN52572_c1_g2	0	0.03	0.07	0.07	0.22	0.17		TRINITY_DN124112_c0_g1	30.07	31.32	30.72	19.18	17.43	21.56
TRINITY_DN85176_c0_g1	0	0	0	0.93	1.11	0.33									TRINITY_DN63905_c6_g1	1.62	2.94	2.56	3.43	3.36	3.5		TRINITY_DN55630_c2_g1	53.83	81.08	73.45	126.41	92.3	96.71
TRINITY_DN53481_c0_g1	1.36	1.26	6.1	0	0.99	0.3									TRINITY_DN56731_c0_g1	0.24	0.23	1.17	0.14	0.22	0.22		TRINITY_DN58133_c0_g1	12.48	16.01	13.24	11.88	9.19	9.99
TRINITY_DN51459_c0_g1	3.1	1.32	2.37	0.54	1.17	1.48									TRINITY_DN58894_c3_g3	0.39	0.54	0.49	0.87	0.83	1.19		TRINITY_DN49518_c0_g1	2.08	0.76	1.73	0.29	0.56	0.24
TRINITY_DN57791_c0_g1	9.59	4.72	8.3	0.19	3.17	3.37									TRINITY_DN45621_c0_g1	3.55	3.06	2.29	1.69	2.08	2.19		TRINITY_DN59883_c8_g1	0	0	0	2.81	2.91	0.6
TRINITY_DN53713_c0_g1	26.43	14.49	22.53	1.02	9.93	10.95									TRINITY_DN59770_c6_g1	31.03	47.33	49.48	5.51	29.15	11.24		TRINITY_DN50002_c0_g1	6.64	8.62	8.07	4.27	4.66	4.36
TRINITY_DN155928_c0_g1	29.36	38.58	128.13	27.38	20.43	34.31									TRINITY_DN57334_c0_g1	0.21	0.33	0	0.17	0.33	0.15		TRINITY_DN48507_c0_g2	0	0	0	0.24	1.19	1.41
TRINITY_DN55859_c0_g1	0.09	0.04	0.09	0.39	0.17	0.16									TRINITY_DN7468_c0_g1	0.82	1.38	1.58	2.49	1.95	2.26		TRINITY_DN25011_c0_g1	10.23	8.9	11.05	6.32	6.24	4.91
TRINITY_DN49297_c0_g1	5.85	4.05	6.1	0.16	2.04	2.9									TRINITY_DN42963_c0_g1	0.16	0.04	0.08	0	0.02	0		TRINITY_DN46480_c0_g1	8.94	13.04	10.55	5.87	4.84	6.6
TRINITY_DN50051_c0_g1	0.31	0.23	0.36	0	0.12	0.19									TRINITY_DN56731_c1_g1	0.06	0.31	1.67	0.1	0.17	0.2		TRINITY_DN63824_c2_g1	2.71	2.49	2.36	1.32	1.17	1.28
TRINITY_DN55858_c0_g1	0	0	0	1.61	0.59	0									TRINITY_DN54004_c0_g1	0.62	0.96	0.95	1.37	0.65	1.02		TRINITY_DN51111_c0_g1	1.53	2.2	3.14	0	0	0
TRINITY_DN62931_c0_g1	0.73	0.39	1.18	0.08	1.59	0.99									TRINITY_DN45444_c0_g3	0.02	0.06	0.06	0.22	0.16	0.18		TRINITY_DN35620_c0_g1	2.71	3.43	2.69	2.06	1.61	1.63
TRINITY_DN54895_c0_g1	1.89	0.91	0.6	0.08	0.34	0.67									TRINITY_DN43178_c0_g1	1.76	3.56	10.98	1.7	3.68	1.25		TRINITY_DN53845_c1_g1	13.4	10.13	16.61	5.67	4.51	9.9
TRINITY_DN61347_c0_g1	223.53	171.04	216.32	6.92	89.37	98.72									TRINITY_DN63901_c3_g1	2.37	3.27	2.56	5.95	3.16	5.24		TRINITY_DN60663_c5_g1	0.98	1.1	0.82	2.07	1.68	2.03
TRINITY_DN51602_c0_g1	4.75	3.32	4.06	0.03	1.7	1.34									TRINITY_DN63339_c0_g2	0.13	0.07	0.54	0.74	0.32	0.83		TRINITY_DN54540_c0_g1	6.21	4.17	5.44	8.95	7.05	5.74
TRINITY_DN56564_c0_g1	0.14	0.1	0.22	0.04	0.05	0.09									TRINITY_DN59640_c3_g1	5.78	0.41	0.99	1.26	8.95	15.76		TRINITY_DN58731_c1_g7	37.97	26.4	42.33	115.36	140.69	93.61
TRINITY_DN60057_c0_g1	3.11	1.42	2.49	4.13	4.93	3.09									TRINITY_DN49852_c0_g1	0	0.03	0.03	0.17	0.07	0.27		TRINITY_DN62075_c3_g1	4.29	4.06	4.4	2.5	2.45	3.39
TRINITY_DN47614_c0_g1	18.36	65.32	101.73	29.43	13.31	24.43									TRINITY_DN58041_c0_g1	0.3	1.23	0.91	1.6	2.04	1.44		TRINITY_DN60990_c0_g1	0.55	0.75	0.79	1	1.71	1.93
TRINITY_DN59602_c1_g1	0	0	9.44	0	0	0									TRINITY_DN18641_c0_g1	0.15	0.37	0.07	0	0	0		TRINITY_DN62456_c0_g1	0.36	0.1	0.98	0.14	1.8	2.07
TRINITY_DN35415_c0_g1	0.01	0	0.02	0.09	0.04	0.1									TRINITY_DN36191_c1_g2	8.49	6.94	24.57	18.13	25.45	28.73		TRINITY_DN55428_c9_g1	0.38	3.45	5.71	8.23	66.06	52.21
TRINITY_DN61208_c4_g1	2.5	1.23	9.08	0.72	0.93	1.15									TRINITY_DN59699_c0_g4	2.15	2.59	1.58	2.75	4.27	3.86		TRINITY_DN63905_c6_g1	3.5	1.21	1.95	5.59	3.5	6.59
TRINITY_DN40496_c0_g1	25.83	18.57	23.91	1.26	9.97	13.12									TRINITY_DN40643_c1_g2	5.65	2.1	0.47	5	5.97	11.31		TRINITY_DN48164_c0_g1	6.65	10.56	10.36	13.84	14.54	13.41
TRINITY_DN64653_c0_g1	0.04	0.03	0.04	0.09	0.05	0.38									TRINITY_DN58227_c0_g1	0	0.27	0	0.48	1.96	1.08		TRINITY_DN54353_c0_g1	0	0	0	0.11	0.38	0.11
TRINITY_DN59178_c1_g1	4.8	9.22	12.36	0.32	6.23	0.4									TRINITY_DN32310_c0_g1	0.68	1.19	1.29	1.62	1.55	1.74		TRINITY_DN62304_c1_g1	1.63	1.76	1.33	3	2.18	2.71
TRINITY_DN22421_c0_g1	0.03	0.01	0.03	0	0	0									TRINITY_DN55016_c4_g1	0.1	0.05	0.53	0.36	0.85	1.4		TRINITY_DN58809_c4_g2	27.99	32.31	36.38	20.55	22.5	10.52
TRINITY_DN52121_c0_g1	6.1	3.96	4.57	0.16	2.45	2.2									TRINITY_DN55853_c0_g1	0.62	0.68	0.97	2.76	1.17	0.82		TRINITY_DN53319_c0_g1	0.51	0.2	0.27	6.82	6.06	0
TRINITY_DN56829_c4_g5	0	0.21	0.63	0	0	0									TRINITY_DN59713_c0_g1	0.39	0.42	0.94	3.25	0.9	1.28		TRINITY_DN53082_c0_g1	0.07	0	0.06	1.13	4.36	2.46
TRINITY_DN57691_c2_g5	2.29	2.1	2.32	1.11	1.5	1.72									TRINITY_DN53251_c0_g1	1.6	1.75	1.07	1.02	0.52	1.22		TRINITY_DN64050_c2_g2	4.37	4.7	1.86	1.49	1.21	1.54
TRINITY_DN61919_c0_g1	3.43	1.71	2.1	1.37	2.16	1.4									TRINITY_DN47750_c0_g1	0.47	0.77	0.3	0.15	0.17	0.18		TRINITY_DN55453_c0_g1	31.82	20.84	12.42	4.37	9.01	12.06
TRINITY_DN62616_c7_g1	4.03	2.28	2.86	4.88	6.21	4.22									TRINITY_DN36085_c0_g1	1.65	0.77	1.94	0.41	0.32	0.62		TRINITY_DN60986_c4_g2	1.98	1.91	3.72	0.47	0.68	0.33
TRINITY_DN48749_c0_g1	0	0	0	0.1	0.37	0.32									TRINITY_DN63803_c0_g3	0.3	0.53	0.35	0.14	0	0		TRINITY_DN63127_c0_g1	2.42	1.35	0.58	3.67	2.41	5
TRINITY_DN48916_c0_g1	1.92	0	0	4.61	5.12	2.47									TRINITY_DN58956_c2_g2	0.13	0.16	0.23	0.48	0.22	0.4		TRINITY_DN60214_c6_g1	30.22	26.62	26.37	17.19	17.37	14.64
TRINITY_DN1928_c0_g1	1.7	1.58	1.71	0.26	0.47	0.96									TRINITY_DN121487_c0_g1	0.17	0	0	0.31	0.71	1.21		TRINITY_DN58047_c0_g1	0.15	0.05	0.04	0.71	2.3	0.13
TRINITY_DN49588_c0_g1	0.08	0.25	0.11	0.03	0	0.03									TRINITY_DN62915_c1_g2	2.56	2.96	2.44	0.89	1.2	2.8		TRINITY_DN49329_c1_g2	38.4	30.55	41.66	91.61	39.95	55.3
TRINITY_DN56028_c0_g1	0.54	0.31	0.44	0.95	0.93	1									TRINITY_DN49160_c0_g1	0.27	0.34	0.24	0.11	0.15	0.05		TRINITY_DN63966_c8_g1	4.41	2.6	4.19	1.96	2.1	1.64
TRINITY_DN23609_c0_g2	8.22	7.09	6.6	0.06	3.03	3.03									TRINITY_DN39932_c1_g1	0.72	0	0	6.11	0.8	2.95		TRINITY_DN57811_c0_g1	4.15	2.81	4.27	4.42	5.33	6.37
TRINITY_DN14311_c0_g1	1.73	2.26	2.24	0.12	0.71	1.33									TRINITY_DN52232_c0_g1	3.14	5.68	5.28	3.1	3.66	2.52		TRINITY_DN55586_c1_g1	17.33	12.26	13.79	26.91	20.49	25.03
TRINITY_DN55848_c2_g1	3.37	0	0	8.17	6.95	12.19									TRINITY_DN52559_c0_g2	0.25	0.32	0	0.54	0.77	1.04		TRINITY_DN157535_c0_g1	2.52	1.9	2.15	1.38	0.93	1.46
TRINITY_DN52590_c0_g1	0.14	0.17	0.19	0.41	0.46	0.53									TRINITY_DN60878_c0_g2	0.28	0.24	0.43	0.12	0.2	0.12		TRINITY_DN107066_c0_g1	71.82	55.44	62.15	40.34	38.15	42.91
TRINITY_DN60036_c0_g2	61.77	48.67	71.43	3.66	28.53	37.48									TRINITY_DN61827_c2_g2	0.13	0.07	0.04	0.33	0.17	0.24		TRINITY_DN58277_c4_g1	0.83	0.61	0.59	1.96	1.17	2.17
TRINITY_DN34907_c0_g1	1.13	1.31	1.19	3.27	7.51	7.01									TRINITY_DN51763_c0_g1	0.22	0.37	0.44	0.2	0.15	0.1		TRINITY_DN63442_c0_g1	4.06	2.78	2.78	5.34	4.13	4.67
TRINITY_DN62351_c2_g2	1.32	1.07	1.52	2.18	2.3	2.03									TRINITY_DN60376_c0_g1	0.24	0.35	0.3	0.14	0.1	0.22		TRINITY_DN63840_c2_g1	5.02	7.95	7.1	3.15	3.83	2.68
TRINITY_DN59347_c0_g11	0.21	0	0.63	0.69	0.5	4.19									TRINITY_DN121265_c0_g1	1.34	1.51	1.05	0.8	0.65	1.23		TRINITY_DN59264_c0_g1	0.02	0.06	0.03	0.11	0.13	0.24
TRINITY_DN121872_c0_g1	0.57	0.46	0.47	0.77	1.53	1.22									TRINITY_DN58707_c3_g2	7.3	6.5	9.19	7.44	4.54	3.45		TRINITY_DN62603_c2_g2	7.37	13.08	8.1	6.12	5.05	4.78
TRINITY_DN51153_c0_g1	5.25	2.41	3.55	3.79	11.22	8.05									TRINITY_DN57960_c2_g1	2.39	3.28	2.71	2.1	1.36	0.99		TRINITY_DN47949_c0_g1	4.48	3.75	3.2	1.72	2.17	1.77
TRINITY_DN56229_c6_g2	2.93	2.3	3.01	1.35	1.71	2.2									TRINITY_DN63912_c20_g2	123.1	186.06	139.91	92.98	91.33	109.09		TRINITY_DN61675_c5_g2	162.9	110.14	161.79	195.11	179.5	351.71
TRINITY_DN5272_c0_g1	12.01	7.5	10.91	0.22	4.27	4.55									TRINITY_DN62402_c0_g3	0	0	0	0.04	0.1	0.24		TRINITY_DN50148_c0_g1	3.13	3.52	2.29	9.42	5.8	5.79
TRINITY_DN139085_c0_g1	1.08	1.18	1.65	1.89	1.24	12.35									TRINITY_DN54561_c4_g1	0.71	0.44	0.63	0.25	0.33	0.3		TRINITY_DN55637_c0_g1	12.99	13.5	9.12	6.98	7.25	7.4
TRINITY_DN55467_c0_g1	5.94	3.78	5.06	0.16	2.02	2.6									TRINITY_DN53739_c0_g1	0.46	0.17	0	0	0	0		TRINITY_DN65240_c0_g1	16.65	27.3	18.27	8.78	8.6	9.46
TRINITY_DN47615_c0_g1	24.86	20.6	20.85	1.31	10.89	12.38									TRINITY_DN57105_c0_g2	0.19	0.05	0	0	0	0		TRINITY_DN55875_c2_g2	24.47	17.31	13.71	21.83	31.29	28.29
TRINITY_DN57748_c0_g1	6.87	5.73	3.82	6.4	14.01	10.67									TRINITY_DN60292_c1_g1	0.23	0.8	0.3	1.04	1.34	2.97		TRINITY_DN56757_c197_g1	26.41	15.25	20.42	12.9	8.78	7.17
TRINITY_DN48009_c0_g1	0	0	0	0.32	2.56	0.34									TRINITY_DN21462_c0_g1	2.35	4.92	3.29	0.54	1.26	1.82		TRINITY_DN62824_c4_g1	3	3.16	3.36	5.98	4.65	4.95
TRINITY_DN53331_c0_g1	4.2	4.07	2.57	0.72	2.44	1.73									TRINITY_DN23537_c1_g1	1.08	0.38	1.02	2	2.35	5.58		TRINITY_DN63248_c1_g1	2.45	2.27	2.4	3.82	3.53	4.21
TRINITY_DN60980_c0_g3	14.06	14.27	1.02	11.64	32.58	27.88									TRINITY_DN61990_c2_g3	1.53	1.41	1.66	0.93	0.57	0.93		TRINITY_DN47679_c0_g1	24.13	16.73	17.1	11.78	11.54	14.21
TRINITY_DN60954_c0_g1	0.78	1.92	0.69	0.26	0.64	0.49									TRINITY_DN57381_c2_g1	0.12	0	0.11	0.44	0.69	0.57		TRINITY_DN61095_c1_g1	17.64	29.7	49.98	22.1	25.26	24.08
TRINITY_DN60956_c3_g2	19.57	15.15	31.5	17.76	15.38	10.9									TRINITY_DN85251_c0_g1	1.69	4.87	1.07	0	0.62	0		TRINITY_DN52208_c0_g1	0.4	0.45	0.36	0.79	0.55	0.59
TRINITY_DN50418_c1_g1	9.79	6.64	8.58	0.15	3.73	3.62									TRINITY_DN57552_c7_g4	0	0.16	0	0.43	0.08	0.98		TRINITY_DN233_c0_g1	1.69	1.39	0.91	3.75	2.96	3.24
TRINITY_DN54203_c1_g1	0	0	0	0.06	0.16	0.25									TRINITY_DN56414_c0_g1	32.06	29.96	2.7	17.76	6.26	10.75		TRINITY_DN63406_c6_g5	4.48	3.47	5	1.24	1.11	0.57
TRINITY_DN85633_c0_g1	0	0.04	0	0.12	0.18	0.21									TRINITY_DN63605_c1_g2	7.36	2.73	5.9	7.65	3.88	1.68		TRINITY_DN48003_c0_g2	8.36	4.88	5.3	0	0	0.86
TRINITY_DN61701_c1_g2	0.77	0.49	0.94	0.29	0.46	0.46									TRINITY_DN58353_c0_g2	6.42	4.37	1.88	4.73	9.7	10.36		TRINITY_DN53757_c0_g1	0.96	0.35	0.78	5.79	9.79	0.25
TRINITY_DN38520_c0_g1	10.17	7.66	7.45	0.15	4.16	3.09									TRINITY_DN36614_c0_g1	0.7	0.76	0	9.73	6.1	4.1		TRINITY_DN61827_c2_g2	0	0	0	0.24	0.1	0.2
TRINITY_DN42841_c0_g2	0.03	0.06	0.04	0.07	0.08	0.57									TRINITY_DN62860_c1_g1	0.48	0.28	0.14	0.08	0.06	0.31		TRINITY_DN62330_c0_g1	0.66	0.51	0.46	0.92	0.73	1.07
TRINITY_DN58137_c4_g1	6.11	4.77	5.38	0.59	2.63	3.3									TRINITY_DN55133_c4_g1	0.07	0	0.24	0	0	0		TRINITY_DN35588_c0_g1	0.84	0.88	0.79	1.81	0.98	1.77
TRINITY_DN51190_c0_g2	33.52	55.47	7.4	6.99	0	0									TRINITY_DN51493_c0_g1	0	2.11	12.84	0	0	0		TRINITY_DN36141_c0_g1	1.48	1.64	0.99	0.31	0.56	0.11
TRINITY_DN59614_c1_g1	148.81	178.89	204.79	166.86	92.39	114.17									TRINITY_DN51826_c1_g2	0	0.15	0.55	0	0	0		TRINITY_DN53520_c0_g1	5.4	5.82	5.38	4.41	3.3	2.99
TRINITY_DN58844_c0_g1	2.02	2.5	0.15	4.69	6.09	0.85									TRINITY_DN46129_c0_g1	1.82	1.27	1.62	0.53	0.89	1.26		TRINITY_DN59637_c0_g2	3.53	2.42	2.7	4.27	3.55	5.3
TRINITY_DN53000_c0_g1	11.02	7.36	11.35	0.57	5.25	5.12									TRINITY_DN66170_c0_g1	12.29	8.05	8.47	7.12	4.77	7.24		TRINITY_DN54963_c1_g1	0.58	0.27	0.49	1.14	0.77	1.05
TRINITY_DN86143_c0_g1	0.11	0.02	0.02	0	0	0									TRINITY_DN54770_c0_g1	0.03	0.03	0.07	0.19	0.17	0.13		TRINITY_DN61404_c1_g2	14.1	19.48	21.13	27.55	23.42	24.21
TRINITY_DN42134_c0_g1	2.24	1.23	1.12	0.09	0.74	0.76									TRINITY_DN61475_c7_g1	1.37	3.8	1.19	2.14	0	0		TRINITY_DN39465_c0_g1	0.58	0.36	0.49	0.86	0.94	1.12
TRINITY_DN53925_c0_g2	3	2.46	2.64	3.92	6.67	3.14									TRINITY_DN42548_c0_g1	6.76	4.22	5.97	3.09	4.27	3.91		TRINITY_DN49721_c0_g1	6.84	6.24	4.09	1.54	0.96	2.57
TRINITY_DN143759_c0_g1	0.87	2.96	9.17	0.85	0	0									TRINITY_DN60700_c2_g2	2.51	2.06	3	1.11	1.73	1.88		TRINITY_DN56685_c0_g1	13.3	15.31	9.74	9.26	7.93	8.56
TRINITY_DN54551_c0_g1	9.41	10.66	13.02	24.17	16.79	12.84									TRINITY_DN27459_c0_g1	3.32	4.57	3.14	1.32	1.04	0.49		TRINITY_DN62899_c1_g1	10.65	7.26	10.59	4.24	3.67	4.96
TRINITY_DN41595_c0_g1	3.63	4.49	4.06	1	3.08	2.57									TRINITY_DN43101_c0_g4	4.05	8.5	11.36	1.43	6.03	2.57		TRINITY_DN63862_c0_g2	0.26	0.15	0.12	0.29	0.21	0.44
TRINITY_DN50788_c1_g1	6.48	6.22	10.21	0.58	2.31	7.49									TRINITY_DN60382_c0_g1	0.04	0.18	0.16	0.36	0.43	0.47		TRINITY_DN55113_c7_g1	0.11	1.11	0.59	2.09	3.11	2.8
TRINITY_DN61342_c0_g1	0.21	0.02	0.17	0.41	0.52	0.4									TRINITY_DN21735_c0_g1	0.66	0.81	0.48	0.48	0.16	0.3		TRINITY_DN39725_c0_g1	3.12	4.55	0	14.82	11.39	21.68
TRINITY_DN52597_c0_g1	12.15	8.53	9.56	0.49	5.36	4.98									TRINITY_DN59464_c0_g4	2	2.11	2.5	5.84	4.67	5.15		TRINITY_DN59462_c1_g1	0.99	1.03	0.69	0.34	0.41	0.55
TRINITY_DN62934_c1_g4	0.34	0.4	0	2.99	1.12	0.56									TRINITY_DN52366_c0_g1	5.03	5.65	3.66	3.17	2.19	4.57		TRINITY_DN56893_c0_g1	2.51	2.34	2.94	7.55	3.56	3.04
TRINITY_DN63691_c1_g2	15.7	17.04	14.64	15.74	25.13	19.23									TRINITY_DN52734_c0_g1	0.06	0.13	0.12	0	0.05	0.02		TRINITY_DN17423_c0_g1	10.68	11.87	15.56	21.74	22	47.17
TRINITY_DN57394_c0_g1	2.62	2.76	3.96	0.69	1.35	1.94									TRINITY_DN62012_c1_g2	0.56	0.47	0.12	0.08	0.13	0.09		TRINITY_DN55152_c0_g1	7	3.11	5.87	0	1.11	0
TRINITY_DN57499_c0_g1	0.38	0.36	0.46	0	0.07	0.22									TRINITY_DN163795_c0_g1	2.37	0.51	1.47	4.49	3.11	7.8		TRINITY_DN58877_c12_g1	6.68	7.1	6.08	4.75	3.33	3.04
TRINITY_DN55459_c2_g3	8.19	7.36	8.33	3.55	6.4	6.19									TRINITY_DN57527_c0_g3	0.44	0.47	0.32	0.05	0.32	0.13		TRINITY_DN59622_c0_g1	3.67	4.79	3.66	3.17	2.05	1.35
TRINITY_DN55627_c10_g1	22.56	32.43	17.63	7.84	30.52	4.61									TRINITY_DN48732_c0_g1	0.92	0.28	0.25	0.08	0	0		TRINITY_DN62868_c0_g2	1.98	2.81	2.95	3.89	3.55	4.33
TRINITY_DN62234_c0_g2	2.64	3.9	6.06	2.94	2.3	1.35									TRINITY_DN51883_c0_g1	0	0.05	0	0.09	0.15	0.39		TRINITY_DN36917_c0_g1	2.09	1.97	2.12	3.81	3.23	3.03
TRINITY_DN54736_c0_g1	0.06	0.02	0.08	0.09	0.3	0.25									TRINITY_DN56157_c3_g1	0.1	0	0	0.72	0.18	0.12		TRINITY_DN62297_c0_g3	5.52	9.4	9.27	10.39	14.71	13.09
TRINITY_DN55229_c0_g1	7.12	8.33	7.47	17.9	11.51	10.46									TRINITY_DN61465_c2_g3	0.2	0	0.37	0.36	0.69	1.31		TRINITY_DN44064_c0_g2	0.17	0.23	0.15	0.53	0.46	0.42
TRINITY_DN6803_c0_g1	3.5	2.96	3.74	0.03	0.99	1.8									TRINITY_DN5201_c0_g1	0.27	0.47	0.67	1.08	1.17	1.1		TRINITY_DN56870_c0_g1	2.14	1.39	1.83	2.96	2.17	3.22
TRINITY_DN44100_c0_g1	0.05	0.14	0.21	0.03	0.04	0.03									TRINITY_DN47869_c0_g1	0.64	1.16	0.49	0.14	0	0.33		TRINITY_DN61538_c1_g1	0.44	0.43	0.36	0.68	0.72	0.85
TRINITY_DN59795_c0_g1	3.13	5.81	4.67	2.33	2.12	2.17									TRINITY_DN52789_c0_g1	0.04	0.04	0.15	0.58	0.44	0.09		TRINITY_DN46689_c0_g1	0	0	0	1.16	1.76	1.3
TRINITY_DN60525_c2_g1	0.39	0.16	0.45	0.85	1	0.41									TRINITY_DN33347_c0_g1	5.98	4.81	8.18	4.53	3.54	1.82		TRINITY_DN1072_c0_g1	0.15	0.1	0.07	0	0	0
TRINITY_DN53116_c0_g2	0.06	0.07	0.1	0.91	0.09	0.2									TRINITY_DN57551_c1_g2	0.17	0.48	0.33	0.13	0.15	0.06		TRINITY_DN51184_c0_g1	0.74	0.77	1	3.19	1.12	1.94
TRINITY_DN40482_c0_g1	46.75	28.23	8.86	80	105.81	51.73									TRINITY_DN62752_c0_g2	2.76	2.31	2.86	2.62	5.66	7.06		TRINITY_DN63899_c0_g1	0.22	0.05	0.71	0.59	1.38	1.33
TRINITY_DN52457_c0_g3	0.16	0.18	0.12	0.22	0.19	1.78									TRINITY_DN57430_c0_g4	0.36	0.46	0.25	0	0	0.09		TRINITY_DN55959_c0_g1	2.24	2.53	1.97	3.71	3.18	3.54
TRINITY_DN57711_c1_g1	12.7	9.71	10.7	25.42	10.52	26.16									TRINITY_DN47704_c0_g1	0.15	0.12	0	0	0	0		TRINITY_DN81999_c0_g1	0	0	0	2.66	3.33	1.23
TRINITY_DN57938_c0_g1	15.46	15.94	18.97	17.52	24.17	35.62									TRINITY_DN59107_c0_g1	0.94	0	0.19	1.14	0.87	2.58		TRINITY_DN55490_c2_g2	54	38.23	58.23	143.75	107.69	105.04
TRINITY_DN45377_c0_g1	1.89	1.36	1.38	0.07	0.71	0.84									TRINITY_DN42694_c0_g1	0.18	0	0.2	0	0	0		TRINITY_DN56094_c0_g2	6.28	6.61	13.89	4.13	13.66	3.63
TRINITY_DN22747_c0_g1	2.27	1.25	3.33	0.02	0.99	0.87									TRINITY_DN61278_c1_g3	0.91	1.69	2.87	3.17	3.29	6.22		TRINITY_DN54026_c2_g1	50.07	16.35	34.95	20.23	710.85	116.98
TRINITY_DN124715_c0_g1	0.74	0.29	0	2.53	1.82	1.35									TRINITY_DN32902_c0_g1	3.49	6.04	4.52	2.02	0.95	1.79		TRINITY_DN52983_c0_g1	11.36	18.31	5.17	12.03	56.74	25.47
TRINITY_DN61823_c0_g2	2.34	2.65	0.82	0	0	0									TRINITY_DN61230_c0_g2	1.58	1.87	1.69	3	3.73	3.4		TRINITY_DN56729_c1_g3	1.15	1.17	1.26	2.37	1.79	1.72
TRINITY_DN13209_c0_g1	0.64	0.56	0.76	0.4	0.19	0.16									TRINITY_DN61781_c3_g1	4.29	4.4	2.79	2.32	1.79	3.71		TRINITY_DN44019_c0_g1	0.13	0.12	0.12	0.86	1.85	0.77
TRINITY_DN51492_c6_g1	0	0	0	3.33	6.51	0									TRINITY_DN59234_c2_g1	0.04	0	0.08	0.67	1.2	0.04		TRINITY_DN56555_c0_g2	0	0.14	0.14	2.12	0.46	1.49
TRINITY_DN62050_c0_g3	3.25	2.39	3.32	0.14	1.74	1.35									TRINITY_DN62784_c0_g1	1.7	2.29	1.98	1.56	0.31	1.12		TRINITY_DN55537_c0_g3	2.08	1.9	2.88	3.48	3.81	3.85
TRINITY_DN53109_c0_g1	2.7	19.88	1.44	3.25	0.96	1.39									TRINITY_DN38774_c0_g1	2.22	2.25	2.11	1.34	0.45	0.66		TRINITY_DN60734_c3_g5	1.77	1.59	4.56	6.04	6.38	5.25
TRINITY_DN102090_c0_g1	3.76	3.4	2.87	0.07	1.79	1.26									TRINITY_DN56970_c1_g1	1.88	4.1	5.07	0.95	8.88	5.29		TRINITY_DN63161_c7_g1	3.61	5.85	3.7	0.98	2.32	1.32
TRINITY_DN62639_c1_g1	0.02	0.03	0.03	0.1	0.14	0.16									TRINITY_DN61415_c0_g4	51.96	43.08	43.13	35.36	13.16	17.4		TRINITY_DN57811_c0_g2	4.94	6.2	5.73	10.61	7.13	8.64
TRINITY_DN60467_c1_g1	0.03	0	0.12	0	0	0									TRINITY_DN63007_c1_g3	0.42	0.36	0.3	0.16	0.03	0.18		TRINITY_DN56806_c4_g1	2.78	2.73	3.15	1.82	1.54	1.41
TRINITY_DN61480_c2_g1	8.3	1.58	2.73	21.36	9.66	7									TRINITY_DN63625_c11_g3	3.89	1.56	3.05	2	2.02	1.2		TRINITY_DN105655_c0_g1	0	0.03	0.07	0.13	0.3	0.23
TRINITY_DN61157_c0_g1	7.4	6.94	13.48	8.02	5.61	4.49									TRINITY_DN46396_c0_g1	0.96	0.11	0.68	2.21	0.78	2.29		TRINITY_DN51715_c0_g1	0.91	0.62	0.66	3.58	2.23	0.62
TRINITY_DN59703_c2_g1	0.88	0.18	0.2	0.32	2.75	2.23									TRINITY_DN116460_c0_g1	2.81	3.06	1.34	4.62	7.77	10.78		TRINITY_DN55408_c1_g3	0.23	0.64	0.48	0.86	0.46	0.58
TRINITY_DN19161_c0_g1	1.25	0.8	1.98	0.41	0.66	0.44									TRINITY_DN59429_c0_g2	1.12	1.1	1.02	0.88	1.19	0.58		TRINITY_DN55452_c3_g1	38.41	34.2	38.48	16.97	22.15	12.88
TRINITY_DN63324_c0_g1	1.67	0.91	3.52	0.43	1.02	3.09									TRINITY_DN54346_c0_g1	1.19	1.31	1.05	0.52	0.29	1.18		TRINITY_DN61043_c5_g1	17.57	13.7	12.27	30.48	27.97	32.4
TRINITY_DN25024_c0_g2	1.55	1.79	5.76	0	1.03	0									TRINITY_DN86189_c0_g1	21.12	122.07	30.51	20.85	18.28	5.18		TRINITY_DN63112_c0_g1	0.46	0.94	0.49	0.31	0.22	0.23
TRINITY_DN50842_c0_g1	7.91	4.64	8.91	0.66	3.61	4.77									TRINITY_DN43872_c0_g1	1.42	0.96	1.39	0	0	0		TRINITY_DN62067_c5_g1	2.74	2.89	4.16	3.57	3.39	6.3
TRINITY_DN63906_c0_g2	0.8	0.59	1.64	0.07	0.28	0.57									TRINITY_DN60929_c0_g1	0.2	0.2	0.19	0.46	0.23	0.39		TRINITY_DN37179_c0_g1	15.43	15.54	15.78	2.13	8.6	7.4
TRINITY_DN21154_c0_g1	15.03	10.16	14.04	0.29	5.99	5.63									TRINITY_DN46629_c0_g1	0.07	0.11	0.07	0	0	0		TRINITY_DN56779_c0_g1	1.64	0.61	0.86	0.21	0.37	0.18
TRINITY_DN51342_c0_g1	0.66	0.41	0.68	0.02	0.24	0.32									TRINITY_DN23784_c0_g1	0.82	0.57	0.51	0	0	0		TRINITY_DN62463_c0_g1	11.21	10.71	7.76	15.68	13.23	14.21
TRINITY_DN55488_c1_g3	2.13	2.39	1.89	3.13	2.27	12.75									TRINITY_DN64019_c8_g1	1.55	4.05	0.09	0.59	0.9	0.98		TRINITY_DN60268_c0_g1	2.34	2.62	2.72	5.74	4.66	4.03
TRINITY_DN54568_c0_g1	3.27	4.17	5.19	5.62	9.31	6.37									TRINITY_DN61964_c0_g4	0	0.05	0.09	0.13	0.4	0.35		TRINITY_DN32832_c0_g1	2.4	2.4	1.57	0.95	0.81	0.39
TRINITY_DN59748_c6_g2	0.15	0.14	0.17	0.43	0.9	0.28									TRINITY_DN51179_c0_g1	0.23	0.21	0.63	0.05	0	0		TRINITY_DN50372_c1_g1	1.17	2.2	0.4	5.33	4.11	5.01
TRINITY_DN63468_c0_g1	1.17	1.02	6.19	1.95	2.22	2.63									TRINITY_DN57389_c5_g1	0.11	0.22	0.65	0.61	0.58	1.44		TRINITY_DN52108_c0_g1	11.56	8.74	25.06	26.77	28.21	28.81
TRINITY_DN42877_c0_g2	1.31	0.72	1.3	0.63	0.84	0.46									TRINITY_DN52933_c0_g1	0	0	0	2.41	0	2.45		TRINITY_DN62210_c3_g1	2.18	1.93	2.85	0.79	1.04	1.23
TRINITY_DN53955_c0_g2	0.59	0.13	1.93	0.3	0	0									TRINITY_DN62063_c0_g1	103.45	103.12	121.73	243.39	172.23	172.58		TRINITY_DN54155_c0_g1	0.19	0	0.09	1.27	0.88	0.15
TRINITY_DN56053_c0_g1	11.97	6.62	8.85	0.18	3.84	4.01									TRINITY_DN54386_c0_g1	0.21	0.29	0.57	0.14	0.16	0.2		TRINITY_DN51387_c0_g1	8.17	11.54	16.66	19.34	20.01	37.63
TRINITY_DN55593_c6_g2	15.84	18.86	12.46	21.58	28.01	27.77									TRINITY_DN46601_c0_g1	186.52	487.62	85.04	120.28	168.58	126.73		TRINITY_DN61649_c0_g1	1.25	2.21	2.1	0.79	1.3	0.68
TRINITY_DN56686_c1_g1	37.44	33.07	14.09	9.26	5.97	15.26									TRINITY_DN63619_c2_g1	0.74	1.24	1.53	4.22	0.85	0.96		TRINITY_DN50740_c0_g1	0.29	0.16	0	1.37	0.91	0.6
TRINITY_DN58375_c0_g3	0	0	0	0.13	0.08	0.1									TRINITY_DN58017_c0_g1	1.83	1.59	3.34	1.82	0.66	2.71		TRINITY_DN46817_c0_g1	10.41	11.52	8.79	7.59	5.8	6.1
TRINITY_DN57109_c0_g1	1.25	1.39	1.13	0.61	1.03	0.51									TRINITY_DN53225_c0_g1	0.99	3.62	0.4	0.53	0.32	0.86		TRINITY_DN60215_c4_g4	54.98	46.92	29.71	4.51	9.88	16.94
TRINITY_DN26954_c0_g1	6.01	3.09	5.37	0.16	1.98	2.47									TRINITY_DN54656_c2_g2	0.47	0.51	1.03	0.42	0.4	0.19		TRINITY_DN63093_c2_g1	1.04	1.1	0.82	2.17	14.01	2.8
TRINITY_DN56444_c0_g1	16.07	25.05	26.77	39.86	17.63	39.67									TRINITY_DN5008_c0_g1	0.97	0.95	1.36	0.96	0.46	0.59		TRINITY_DN53192_c0_g1	13.23	17.06	16.93	10.07	11.16	9.19
TRINITY_DN111953_c0_g1	0	0	5.89	0	0	0									TRINITY_DN60796_c0_g3	1329.58	4507.74	881.95	1081.66	1624.36	768.19		TRINITY_DN56679_c2_g1	0.66	0.65	0.6	1.84	1.23	1.47
TRINITY_DN25141_c0_g1	0.76	0.83	0.83	0.08	0.37	0.55									TRINITY_DN122426_c0_g1	0.29	0.49	0.35	0	0.1	0		TRINITY_DN36616_c0_g1	3.1	3.4	1	1.33	0.64	0.57
TRINITY_DN47640_c0_g1	11.56	5.96	14.43	18.82	15.09	21.56									TRINITY_DN63594_c0_g1	3.7	0	3.04	10.07	3.26	5.87		TRINITY_DN57037_c0_g1	1.21	5.03	4.19	16.93	6.14	11.75
TRINITY_DN57483_c0_g1	0.88	0.73	0.63	0.11	0.42	0.48									TRINITY_DN61185_c1_g1	0	0	10.75	44.33	32.64	16.44		TRINITY_DN46800_c2_g1	5.21	8.08	4.9	2.52	2.14	2.78
TRINITY_DN59497_c0_g2	3.14	2.21	4.11	0.13	1.07	1.57									TRINITY_DN6837_c0_g1	0.61	0.34	0.56	0.12	0.07	0.21		TRINITY_DN54007_c0_g2	3.44	3.93	5.16	8.44	5.55	8.32
TRINITY_DN54230_c1_g1	5.29	5.31	8.26	16.12	10.51	7.46									TRINITY_DN56473_c0_g1	0.14	0.02	0.02	0	0	0		TRINITY_DN51169_c0_g1	1.08	0.46	0.69	1.86	1.21	2.28
TRINITY_DN58668_c0_g1	10.14	7.67	18.66	8.18	6.59	5.4									TRINITY_DN55453_c1_g1	8.2	12.15	16.87	11.5	4.08	7.88		TRINITY_DN50006_c1_g1	3.49	1.81	4.02	0.24	1.03	1
TRINITY_DN158667_c0_g1	0.71	0.96	0.66	1.92	0.69	6.43									TRINITY_DN60683_c1_g2	0.68	0.4	0.27	0.28	0.2	0.18		TRINITY_DN59457_c3_g3	6.66	12.07	10.33	15.82	13.6	16.78
TRINITY_DN55830_c0_g1	1.37	0.67	1.32	0.03	0.47	0.57									TRINITY_DN19458_c0_g1	2.17	1.51	1.37	1.13	0.78	0.34		TRINITY_DN63903_c1_g1	0.43	0.19	0.42	0.72	0.63	0.75
TRINITY_DN91253_c0_g1	0.02	0	0.02	0.19	0.09	0.08									TRINITY_DN58509_c14_g1	14.06	17.98	33.1	3.89	6.87	10.08		TRINITY_DN55223_c0_g1	5.2	3.45	4.92	2.21	2.09	3.03
TRINITY_DN40817_c0_g1	0.1	0.31	0.06	0.49	0.25	1.65									TRINITY_DN57219_c0_g1	0.54	0.76	0.84	0.56	0.41	0.35		TRINITY_DN57161_c0_g1	0.14	0.18	0.2	0.47	0.48	0.44
TRINITY_DN13924_c0_g1	0	0	0	0.06	0.05	0.09									TRINITY_DN60547_c0_g1	0.21	0.63	0.4	0.24	0.26	0.2		TRINITY_DN57937_c2_g4	4.19	5.53	3.48	5.85	4.36	3.98
TRINITY_DN46528_c0_g1	0.1	0.06	0	0.27	0.2	0.65									TRINITY_DN53622_c0_g1	0.13	0.16	0.05	0.45	0.59	0.58		TRINITY_DN49275_c0_g1	2.07	2.91	3.4	1.27	1.11	0.74
TRINITY_DN62779_c2_g2	4.29	4.21	5.71	8.69	9.76	6.5									TRINITY_DN76393_c0_g1	0	0	0.74	1.94	1.41	1.63		TRINITY_DN54747_c0_g1	0.73	0.63	0.73	1.33	0.86	1.47
TRINITY_DN32377_c0_g1	0.07	0.04	0.02	0	0	0									TRINITY_DN47874_c0_g1	2.44	3.48	6.92	0.84	1.8	0.59		TRINITY_DN58891_c0_g1	4.47	8.43	6.41	1.93	1.31	3.61
TRINITY_DN51232_c0_g1	0.86	0.44	0.79	1.02	1.58	1.77									TRINITY_DN53496_c0_g1	0.13	0.09	0.08	0.56	0.31	0.23		TRINITY_DN137574_c0_g1	47.76	55.77	45.25	33.73	24.37	20
TRINITY_DN53750_c0_g1	1.2	0.77	1.69	0.52	0.93	0.54									TRINITY_DN62264_c0_g1	0.15	0.25	0.2	0.07	0.12	0.04		TRINITY_DN49166_c0_g1	1.94	1.16	1.35	2.63	2.35	2.8
TRINITY_DN15773_c0_g1	36.2	21.48	32.2	0.67	11.25	14.57									TRINITY_DN62522_c6_g6	0	22.89	16.7	8.85	17.67	35.85		TRINITY_DN108165_c0_g1	0.79	0	1.43	9.76	36.3	0.81
TRINITY_DN50334_c0_g2	2.21	2.17	2.62	0.38	0.76	1.75									TRINITY_DN27788_c0_g1	0	0	0	0.47	0	0.84		TRINITY_DN63502_c3_g10	0	0	0	1.58	0.74	1.68
TRINITY_DN50310_c0_g1	1.59	2.01	3.03	1.31	1.03	1.66									TRINITY_DN24538_c0_g2	0.25	0.11	0.06	0.03	0	0		TRINITY_DN55425_c0_g1	0.3	0.35	0.41	2.2	6.14	0.21
TRINITY_DN57011_c4_g2	0.11	0.13	0.23	0.8	0.1	19.45									TRINITY_DN52181_c1_g2	2.21	1.84	1.48	0.97	0.98	1.78		TRINITY_DN60942_c13_g6	4.04	3.52	3.54	2.41	2.62	2.08
TRINITY_DN62264_c0_g1	7.37	3.76	5.53	0.19	3.02	2.28									TRINITY_DN61039_c3_g2	4.12	1.97	5.16	8.25	5.45	5.9		TRINITY_DN50569_c0_g1	3	3.39	1.81	4.47	3.45	4.73
TRINITY_DN61158_c0_g1	1.01	0.61	0.96	0.43	0.52	0.66									TRINITY_DN60999_c3_g1	1.4	3.06	2.62	4.97	5.07	2.15		TRINITY_DN47186_c0_g1	0.04	0.02	0.01	0.18	0.26	0.06
TRINITY_DN63140_c0_g6	0.07	0.04	0.09	0.11	0.29	0.16									TRINITY_DN48939_c0_g1	0.18	0	0.26	0.38	0.43	0.59		TRINITY_DN57339_c0_g1	3.41	4.89	3.79	1.43	1.97	2.85
TRINITY_DN58563_c2_g1	3.6	3.72	1.09	5.02	6.53	8.04									TRINITY_DN63945_c1_g2	0.44	0.28	0.67	2.16	0.6	0.86		TRINITY_DN61596_c1_g1	2.15	1.42	1.79	2.76	2.33	3.22
TRINITY_DN63852_c29_g2	0	0	2.99	0	0	0									TRINITY_DN32543_c0_g1	0	0.08	0.07	0.07	0.58	0.65		TRINITY_DN56818_c0_g1	8.95	9.68	9.42	6.01	5.98	5.43
TRINITY_DN160614_c0_g1	17.5	4.23	20.15	0	6.45	1.68									TRINITY_DN60105_c0_g3	2.18	3.84	1.65	4.41	4.1	5.5		TRINITY_DN54152_c0_g1	0.58	0.56	0.38	1.01	1.06	1.06
TRINITY_DN66484_c0_g1	23.3	13.14	19.16	0.8	8.1	10.11									TRINITY_DN11971_c0_g1	0.35	0.08	0.28	0	0.08	0.04		TRINITY_DN62944_c0_g1	8.62	4.05	6.15	7.23	0.75	3.76
TRINITY_DN56799_c0_g1	6.55	4.17	7.07	0.18	2.82	2.74									TRINITY_DN9966_c0_g1	3.25	3.9	3.17	1.82	0.57	2.24		TRINITY_DN94230_c0_g1	19.34	18.42	24.75	34.93	28.99	29.47
TRINITY_DN58915_c0_g1	2.24	1.79	1.26	1.16	0.54	0.7									TRINITY_DN50488_c0_g1	20.97	12.84	32.38	37.6	31.94	31.96		TRINITY_DN56588_c0_g2	0.17	0.16	0.19	0.53	0.25	0.42
TRINITY_DN42530_c0_g1	32.3	18.83	28.47	0.76	11.73	12.52									TRINITY_DN31432_c1_g2	0.61	0.32	0.86	4.79	0.33	3.16		TRINITY_DN62297_c0_g4	11.18	4.52	8.94	3.03	0	0
TRINITY_DN63288_c0_g1	2.23	1.01	4.6	0.9	1.31	1.24									TRINITY_DN55024_c2_g3	0.69	0.23	1.27	1.05	2.29	2.73		TRINITY_DN52742_c0_g1	30.66	29.69	25.81	19.89	18.78	13.58
TRINITY_DN60961_c5_g1	2.64	2.69	2.87	1.96	1.74	1.77									TRINITY_DN58006_c0_g1	0.07	0.15	0.15	0.06	0	0.03		TRINITY_DN43347_c0_g1	0.03	0.01	0.03	0.1	0.18	0.12
TRINITY_DN52182_c0_g1	1.24	1.38	1.33	0.56	1.18	0.39									TRINITY_DN61999_c3_g1	4.05	12.46	12.23	4.43	2.98	3.45		TRINITY_DN45370_c3_g1	58.13	60.22	65.45	24.4	34.29	28.24
TRINITY_DN58400_c3_g3	95.02	70.87	85.88	5.07	45.16	45.57									TRINITY_DN53618_c0_g1	0.04	0.33	0.27	0.38	1.3	0.39		TRINITY_DN54975_c1_g1	451.29	766.29	652.55	64.96	354.43	153.22
TRINITY_DN47236_c0_g1	2.18	1.03	1.67	0.12	0.86	0.91									TRINITY_DN17879_c0_g1	26.58	36.75	15.59	21.36	14.59	2.85		TRINITY_DN61251_c1_g2	0.25	0	0.19	0.98	0.49	0.97
TRINITY_DN25867_c0_g1	5.29	2.94	5.72	0.1	1.85	2.23									TRINITY_DN59394_c1_g1	2.61	0.93	1.93	0	0	0.45		TRINITY_DN61543_c0_g1	3.42	0.91	4.34	12.23	10.77	10.64
TRINITY_DN16715_c0_g1	4.97	2.39	4.5	0.21	2.5	1.45									TRINITY_DN48128_c0_g1	0.77	0	0	0.59	1.72	7.55		TRINITY_DN56153_c6_g1	2.99	2.63	3.28	1.11	0.4	0.59
TRINITY_DN61649_c0_g1	1.95	1.88	3.76	3.28	4.38	2.9									TRINITY_DN55097_c0_g1	0.29	0.82	0.96	1.05	1.07	1.38		TRINITY_DN40599_c0_g1	18.17	12.81	16.34	7.46	9.66	10.58
TRINITY_DN64092_c3_g5	3.18	0.91	0.84	7.14	3.17	5.51									TRINITY_DN58149_c2_g1	0.12	0.19	0.17	0.35	0.14	0.44		TRINITY_DN57152_c0_g1	0.15	0.07	0.07	0.72	0.22	0.55
TRINITY_DN68381_c0_g1	0.3	0	0.33	0	0.04	0									TRINITY_DN62074_c1_g2	0.71	1.78	1.55	1.09	0.43	0.47		TRINITY_DN62830_c3_g4	0.81	0.58	0.56	3.41	3.29	1.8
TRINITY_DN28396_c0_g1	13.04	10.34	13.79	0	5.41	1.35									TRINITY_DN53039_c1_g1	1.97	1.23	2.66	3.06	4.49	3.29		TRINITY_DN140016_c0_g1	3.12	1.47	2.14	5.62	4.72	7.67
TRINITY_DN45322_c0_g1	3.68	1.55	2.05	0.1	1.3	1.03									TRINITY_DN49577_c0_g2	0.35	0.33	0.21	0.19	0.13	0.11		TRINITY_DN60506_c0_g1	0.76	0.99	1.39	1.59	1.19	1.78
TRINITY_DN59625_c6_g2	2.73	5.45	3.11	1.88	1.87	2.63									TRINITY_DN63466_c1_g3	2.95	4.62	3.54	3.14	1.27	1.68		TRINITY_DN64041_c0_g2	2.72	2.71	2.8	0.96	2.43	1.19
TRINITY_DN59675_c3_g2	6.05	3.11	4.3	4.05	1.06	2.41									TRINITY_DN45478_c0_g1	0.69	0.58	1.16	1.05	0.9	1.89		TRINITY_DN61688_c0_g1	1.69	2.17	1.74	3.52	2.29	2.28
TRINITY_DN63693_c1_g1	1.96	1.2	1.34	2.3	2.78	2.22									TRINITY_DN63989_c0_g1	0.2	0.23	0.44	0.41	0.37	0.65		TRINITY_DN59798_c0_g1	1.69	1.48	0.88	1.95	1.7	2.55
TRINITY_DN54984_c0_g2	0.62	0.3	0.55	0	0.13	0									TRINITY_DN53950_c0_g1	0.16	0.27	0.37	0.36	0.64	0.77		TRINITY_DN59200_c7_g1	1.96	1.78	1.33	0.79	0.78	0.53
TRINITY_DN40318_c0_g1	8.55	5.07	6.26	0.26	3.49	3.1									TRINITY_DN63203_c3_g4	0.17	0.72	0.56	0.95	1.14	1.32		TRINITY_DN46756_c0_g1	7.37	2.24	0.38	14.49	10.67	12.23
TRINITY_DN49751_c1_g2	1.83	1.04	2.41	0	0.45	0									TRINITY_DN52924_c0_g1	1.42	2.63	2.07	1.03	1.23	1.5		TRINITY_DN39320_c0_g1	86.99	192.5	192.43	67.7	85.3	62.37
TRINITY_DN58600_c4_g4	1.65	2.47	2.41	3	2.01	14.29									TRINITY_DN56370_c3_g1	1.32	2.43	18.08	3.55	1.42	0.68		TRINITY_DN61586_c15_g2	0	0	0	1.24	1.61	1.32
TRINITY_DN47269_c0_g1	3.33	2.91	3.81	0.26	1.2	2.23									TRINITY_DN63064_c0_g1	0.54	0.61	0.61	0.39	0.52	0.24		TRINITY_DN53693_c0_g1	2.67	2.13	2.44	4.06	2.98	3.72
TRINITY_DN54901_c0_g1	1.12	0.51	0.89	0.32	0.62	0.34									TRINITY_DN58827_c0_g1	0.29	0.49	0.93	0.27	0	0		TRINITY_DN57788_c0_g1	0.04	0.05	0.03	0.24	0.1	0.16
TRINITY_DN62569_c0_g1	0.05	0.05	0.07	0.21	0.21	0.09									TRINITY_DN37996_c0_g1	0.22	0.26	0.62	0.19	0	0.04		TRINITY_DN42846_c0_g1	3.76	3.84	2.9	1.08	0.59	0.29
TRINITY_DN62242_c1_g1	51.17	215.98	34.89	34.06	41.36	22.39									TRINITY_DN29706_c0_g1	0	0	0.23	0.23	0.9	0.89		TRINITY_DN57073_c0_g1	26.31	12.05	23.53	1.66	3.65	5.39
TRINITY_DN48764_c1_g1	0.75	0.55	1.1	0.04	0.29	0.44									TRINITY_DN63987_c7_g1	13.85	33.95	18.84	12.72	5.27	17.01		TRINITY_DN49166_c0_g2	1.34	1.74	1.45	2.9	2.25	2.88
TRINITY_DN55033_c0_g1	0.75	0.14	0.1	0.85	0.83	0.95									TRINITY_DN62184_c1_g1	0.73	0.58	4.34	1.93	1.6	3.52		TRINITY_DN29286_c0_g1	3.23	2	1.62	4.71	5	4.09
TRINITY_DN56146_c0_g2	4.51	4.46	6.29	2.24	3.85	3.77									TRINITY_DN44086_c0_g1	0.04	0.09	0.02	0.01	0	0.01		TRINITY_DN52353_c0_g3	0.35	0.54	0.32	0	0.06	0
TRINITY_DN63108_c33_g1	26.85	26.05	14.62	4.52	0	4.76									TRINITY_DN29343_c0_g1	2.66	2.68	2.53	1.43	1.77	0.83		TRINITY_DN53622_c2_g1	0	0	0	0.97	0.7	1.03
TRINITY_DN34512_c0_g2	0.24	0.35	0.17	0.44	0.3	2.14									TRINITY_DN63197_c9_g7	0.14	0	1.13	0	0	0		TRINITY_DN52391_c0_g1	3.71	3.9	2.57	7.39	4.53	9.37
TRINITY_DN31485_c0_g1	0.44	0.42	0.38	0.09	0.09	0									TRINITY_DN56920_c0_g1	0	0.03	0.24	0	0	0		TRINITY_DN104830_c0_g1	1.83	1.5	0.67	3.62	2.74	3.27
TRINITY_DN59077_c3_g1	2.46	1.51	1.82	0.2	1.33	0.89									TRINITY_DN59088_c0_g1	0.03	0.07	0.08	0.29	0.1	0.31		TRINITY_DN54097_c5_g1	0.49	0.65	0.63	0.23	0.24	0.28
TRINITY_DN58800_c0_g1	3.66	3.9	3.91	0.09	1.55	1.72									TRINITY_DN58642_c5_g1	0	0.14	0	0.51	0.23	1.49		TRINITY_DN60608_c1_g3	9.35	7.86	10.09	5.29	4.69	6.6
TRINITY_DN60205_c4_g1	7.58	4.57	5.97	0.05	2.36	2.36									TRINITY_DN60499_c0_g1	0	0.04	0	0.13	0.04	0.29		TRINITY_DN45148_c0_g1	7.38	9.7	6.7	16.24	11.24	12.12
TRINITY_DN61569_c4_g1	3.37	1.13	2.09	3.93	0.22	2.89									TRINITY_DN63080_c0_g1	0.19	0.37	0.21	0.3	0.44	0.3		TRINITY_DN55511_c1_g1	22.43	18.61	11.78	9.47	11.11	11.37
TRINITY_DN47788_c0_g1	26.19	23.88	9.47	52.98	48.33	56.29									TRINITY_DN43784_c0_g1	0.24	0.32	0.21	0.08	0	0.65		TRINITY_DN59969_c7_g4	3.37	1.01	0.17	0.1	0	0.21
TRINITY_DN58268_c10_g2	9.88	13.77	22.72	5.74	2.28	5.15									TRINITY_DN59228_c1_g1	0.28	0.44	0.11	0	0.06	0.13		TRINITY_DN45905_c1_g1	147.25	23.72	119.16	516.08	278.64	211.7
TRINITY_DN54498_c1_g1	12.59	5.97	5.63	0.23	0	0									TRINITY_DN62644_c2_g1	4.97	3.61	4.96	2.77	1.73	2.16		TRINITY_DN63305_c5_g1	3.53	3.01	2.83	5.54	3.89	5.37
TRINITY_DN157159_c0_g1	1.7	1.98	1.88	0.52	0.91	1.43									TRINITY_DN63037_c0_g2	1.14	0	1.33	2.36	2.44	4.7		TRINITY_DN52867_c0_g1	0	0	0	0.05	0.05	0.03
TRINITY_DN61722_c0_g1	3.54	1.34	2.43	2.8	2.56	4.08									TRINITY_DN59998_c1_g2	0.37	1.31	0	0	0	0		TRINITY_DN60833_c0_g1	24.21	44.54	27.21	17.19	36.66	42.34
TRINITY_DN52248_c0_g1	5.96	3.54	5.19	0.31	2.35	2.88									TRINITY_DN53335_c0_g2	0.08	0.23	0.18	0	0	0		TRINITY_DN62660_c1_g1	7.24	7.63	6.96	3.51	3.67	5.34
TRINITY_DN56268_c2_g1	38.66	23.85	22.4	30.56	86.68	49.44									TRINITY_DN55708_c5_g1	0.42	0.14	0.39	0	0	0		TRINITY_DN64021_c0_g1	117.47	167.94	215.57	59.72	94.77	120.13
TRINITY_DN57923_c2_g4	34.13	59.73	77.77	33.3	20.58	14.17									TRINITY_DN59578_c0_g1	1.37	4.07	2.81	3.53	8.32	3.9		TRINITY_DN59357_c1_g4	3.71	8.38	10.17	2.76	3.18	1.64
TRINITY_DN62244_c3_g1	2.36	1.95	4.19	3.44	3.56	7.65									TRINITY_DN127879_c0_g1	2.06	2.99	2	1.72	1.51	1.43		TRINITY_DN59127_c0_g1	3.32	2.45	2.87	1.85	1.58	1.7
TRINITY_DN48444_c0_g2	7.7	3.03	4.01	0.19	2.49	2.1									TRINITY_DN46177_c1_g2	0.07	0	0	0.24	0.07	0.55		TRINITY_DN85821_c1_g1	0.82	3.12	1.49	6.15	7.14	9.08
TRINITY_DN65312_c0_g1	0.04	0.07	0.02	0.11	0.06	0.42									TRINITY_DN60804_c0_g1	18.45	18.6	13.08	14.23	12.24	23.79		TRINITY_DN55345_c11_g1	1.69	2.21	3	0	0.56	0.65
TRINITY_DN31161_c0_g1	0	0.19	0.34	2.46	0.15	1.58									TRINITY_DN18109_c0_g1	40.59	30.18	22.21	9.93	10.77	3.71		TRINITY_DN63720_c2_g1	2.76	0	2.56	1.34	8.44	4.01
TRINITY_DN56331_c0_g2	0.59	0.36	0.01	1.16	1.26	1.25									TRINITY_DN10414_c0_g1	0	1.61	4.1	0.26	0.76	0		TRINITY_DN54602_c0_g1	4.4	6	4.81	3.44	2.54	3.4
TRINITY_DN19454_c0_g1	7.22	9.88	16.15	8.56	6.78	5.36									TRINITY_DN62196_c0_g4	2.78	4.22	4.87	0.37	1.29	2.05		TRINITY_DN58873_c1_g2	2.2	3.14	3.49	1.44	2.07	1.96
TRINITY_DN135637_c0_g1	15.25	5.29	22.47	41.71	26.32	21.56									TRINITY_DN7188_c0_g1	2.85	2	4.15	5.84	5.79	7.83		TRINITY_DN62512_c0_g2	2.17	2.27	3.55	5.54	5.42	4.69
TRINITY_DN157633_c0_g1	0.07	0.02	0.06	0.1	0.07	0.7									TRINITY_DN47763_c0_g1	0.51	0.58	1.64	0.53	1.59	0.3		TRINITY_DN57501_c0_g1	3.45	3.16	2.71	5.52	3.45	4.42
TRINITY_DN43063_c0_g1	1.32	1.54	2.35	0.23	0	0.72									TRINITY_DN61180_c0_g5	7.12	0	0.42	5.3	13.41	9.88		TRINITY_DN33567_c0_g1	2.44	2.11	2.52	3.67	3.36	3.34
TRINITY_DN50835_c0_g1	4.44	2.71	5.6	0.25	2.55	1.63									TRINITY_DN53128_c0_g1	1	1.46	0.47	0.47	0.62	0.2		TRINITY_DN57186_c0_g1	0.04	0.08	0.04	0.42	0.57	0.04
TRINITY_DN61222_c2_g1	3.09	2.12	2.59	1.31	2.27	1.73									TRINITY_DN55054_c0_g2	1.82	1.35	4.11	0.72	1.11	0.27		TRINITY_DN60904_c0_g1	0.56	0.55	0.66	1.07	1.01	0.75
TRINITY_DN6788_c0_g1	0	0.12	0.11	0.65	0.4	0.58									TRINITY_DN62468_c0_g1	0.28	0.28	3.91	0.49	0.5	1.39		TRINITY_DN52230_c0_g1	0.41	0	0.15	1.59	1.14	0.86
TRINITY_DN52378_c0_g1	0.01	0.02	0.02	0.03	0.09	0.17									TRINITY_DN49007_c0_g1	1.66	1.05	1.43	0.87	0.45	0		TRINITY_DN58396_c1_g7	153.54	172.24	206.72	142.97	98.18	77.9
TRINITY_DN57809_c0_g1	1.46	0.79	1.11	0.09	0.4	0.75									TRINITY_DN64193_c0_g1	1.5	0.86	0.39	2.53	2.01	1.99		TRINITY_DN44021_c0_g1	0	0	0	2.08	0.08	0.62
TRINITY_DN54853_c0_g1	19.97	13.53	16.5	0.46	5.99	8.85									TRINITY_DN59231_c0_g1	0.63	0.89	0.41	0.9	0.47	3.23		TRINITY_DN63319_c1_g1	0.22	0.16	0.18	0.61	0.28	0.44
TRINITY_DN55684_c0_g1	23.07	24.26	13.91	47.15	34.89	26.79									TRINITY_DN48570_c0_g1	0.08	0.23	0	0.41	0.47	0.7		TRINITY_DN59476_c5_g2	3.92	0	5.67	6.47	32.13	8.37
TRINITY_DN54246_c0_g1	0	0	0	0.11	0.21	0									TRINITY_DN64049_c0_g1	0.26	0.32	0.22	0.1	0.2	0.26		TRINITY_DN39402_c0_g1	1.26	0.57	1.58	0.19	0.2	0
TRINITY_DN46338_c0_g1	0.97	0.65	1.03	1.62	2.29	2.73									TRINITY_DN55825_c0_g1	1.02	0.4	0.42	0.29	0.17	0.39		TRINITY_DN50895_c0_g1	0.02	0	0	0.12	0.22	0.1
TRINITY_DN55868_c0_g1	0.22	0.35	0.11	0.74	0.7	0.43									TRINITY_DN58314_c4_g1	1.75	1.36	1.3	0.47	0.85	0.94		TRINITY_DN57960_c2_g1	7.64	4.46	4.65	1.31	2.75	2.63
TRINITY_DN57505_c0_g1	2.43	2.35	2.17	1.2	1.6	1.65									TRINITY_DN59277_c4_g10	2.9	5.71	3.89	2.39	1.39	1.63		TRINITY_DN60440_c0_g1	0.95	0.62	0.62	0.32	0.3	0.29
TRINITY_DN47996_c0_g1	10.36	5.36	10.88	19.39	15.79	11.41									TRINITY_DN61305_c0_g3	0.3	0.42	0.6	0.74	0.8	0.72		TRINITY_DN33280_c0_g1	0.84	0.39	0.19	3.5	11.2	0.41
TRINITY_DN52906_c0_g1	0.88	1.54	0.74	0.61	0.54	0.45									TRINITY_DN59888_c4_g1	1.17	0.67	2.17	3.27	4.7	1.66		TRINITY_DN62152_c0_g2	0.79	1.14	0.75	1.45	1.09	1.49
TRINITY_DN53865_c0_g1	4.55	8.36	12.79	4.65	5.17	3.58									TRINITY_DN62465_c1_g1	0.92	1.23	2.03	2.06	1.69	2.23		TRINITY_DN60281_c2_g2	6.19	5.08	6.18	10.98	8.54	9.19
TRINITY_DN101598_c0_g1	0.6	0.44	0.82	0.18	0.47	0.2									TRINITY_DN57432_c1_g1	0	0.23	0.39	0	0	0.07		TRINITY_DN57432_c0_g3	0	0	0	0.33	0.04	0.42
TRINITY_DN53925_c0_g4	1.57	1.03	1.36	0	0.69	0.39									TRINITY_DN50257_c1_g1	1.02	7.65	12.89	0.89	12.77	0.18		TRINITY_DN59602_c2_g1	0.89	0.81	0.95	1.62	1.23	1.62
TRINITY_DN60491_c3_g5	0.43	0.09	0.08	0	0	0									TRINITY_DN35235_c0_g1	0.19	0	0	1.32	0	0.6		TRINITY_DN63527_c1_g1	0.79	0.57	0.86	1.25	3.38	1.34
TRINITY_DN52635_c0_g1	1.54	1.24	1.83	2.68	2.69	2.19									TRINITY_DN60011_c1_g1	0.37	0.67	0.88	0.47	0.26	0.14		TRINITY_DN50617_c0_g1	0.69	0.88	0.86	4.08	9.56	0.76
TRINITY_DN59533_c0_g1	0.28	0.06	0.47	0	0.05	0.1									TRINITY_DN54400_c0_g2	0.54	0.67	0.28	1.04	0.7	1.32		TRINITY_DN55313_c0_g2	43.74	32.31	24.87	70.2	60.46	48.33
TRINITY_DN58934_c0_g1	0	0	1.34	0	0	0									TRINITY_DN43431_c0_g1	1.67	1.24	1.94	0.7	0.65	0.93		TRINITY_DN62023_c2_g4	132.36	183.16	107.93	97.56	50.96	23.33
TRINITY_DN141656_c0_g1	1.17	0.64	0.67	0.09	0.38	0.5									TRINITY_DN51663_c0_g1	0	0	0	0.02	0.06	0.06		TRINITY_DN57326_c1_g1	0.34	0.63	0.47	0.86	1.28	1.23
TRINITY_DN63565_c0_g1	3.51	2.38	112.3	4.02	5.07	4.23									TRINITY_DN58976_c2_g1	0	0	0	0.24	1.2	0.99		TRINITY_DN50275_c1_g2	4.51	4.66	5.68	2.88	1.25	1.36
TRINITY_DN55387_c0_g1	1.25	1.32	1.46	0.27	0.82	0.95									TRINITY_DN55840_c0_g1	0.29	0.11	0.24	0.41	0.27	0.72		TRINITY_DN59474_c0_g1	0.75	0.39	1.47	1.09	1.9	3.73
TRINITY_DN57254_c0_g2	0.23	0.27	0.24	1.07	0.79	0.46									TRINITY_DN123127_c0_g1	0.86	1.2	2.41	2.64	5.24	4.14		TRINITY_DN48513_c0_g1	2.06	0.28	0.67	4.52	4.81	3.54
TRINITY_DN53037_c0_g1	8.76	6.16	9.95	0.38	4.13	4.32									TRINITY_DN44798_c0_g2	0.38	0.24	0.09	0	0.05	0.05		TRINITY_DN46279_c0_g1	0.45	0.08	0.16	0	0	0
TRINITY_DN54396_c0_g1	12.25	5.22	11.03	0.41	4.73	4.39									TRINITY_DN63800_c2_g2	5.9	5.54	9.29	10.13	16.41	5.52		TRINITY_DN57290_c0_g1	21.46	18.56	15.12	11.63	8.19	13.17
TRINITY_DN47122_c0_g1	0.27	0.35	0.1	0.18	0.35	2.96									TRINITY_DN60066_c0_g3	0	0	0	0.05	0.11	0.21		TRINITY_DN21308_c0_g1	18.57	21.34	49.25	4.87	16.01	3.15
TRINITY_DN42075_c0_g1	0.4	0.48	0.29	0.59	0.42	2.68									TRINITY_DN56539_c13_g1	2.59	2.43	1.99	1.32	1.77	0.25		TRINITY_DN62119_c0_g1	1.94	1.84	3.12	1.41	1.27	1.07
TRINITY_DN45544_c0_g1	1.71	1.49	1.62	0.58	1.08	0.63									TRINITY_DN54024_c0_g2	0.17	0	0	0.34	0.05	0.54		TRINITY_DN61415_c0_g4	69.46	50.59	99.61	35.94	11.6	27.3
TRINITY_DN36534_c0_g1	1.12	0.85	1.91	0.73	0.78	0.56									TRINITY_DN46040_c0_g1	1.09	0.23	0.41	1.82	3.91	1.5		TRINITY_DN62503_c0_g1	2.41	1.72	1.55	3.04	2.64	2.62
TRINITY_DN35462_c0_g1	9.06	4.81	8.48	0.31	3.74	3.25									TRINITY_DN51184_c0_g1	3.53	3.55	1.7	15.59	2.22	2.81		TRINITY_DN59059_c0_g1	0.88	0.93	0.8	1.52	1.03	1.71
TRINITY_DN42117_c0_g1	1.22	1.31	1.91	0.3	0.72	1.17									TRINITY_DN57646_c0_g1	0.03	0.05	0.01	0	0	0		TRINITY_DN53444_c2_g2	1.85	1.77	1.7	2.92	2.51	3.24
TRINITY_DN60236_c3_g4	0.08	0.02	0.06	0.29	0.19	0.11									TRINITY_DN58924_c2_g2	0.6	1.13	0.28	0	0	0		TRINITY_DN46325_c0_g1	115.93	84.21	136.44	33.23	7.11	33.86
TRINITY_DN47667_c0_g2	13.82	9.45	11.85	0.64	5.05	6.92									TRINITY_DN63306_c1_g4	1.85	4.08	0.89	0	0	0		TRINITY_DN48664_c0_g1	1.31	1.27	1.67	1.97	1.93	2.26
TRINITY_DN52953_c0_g1	3.48	1.72	2.8	0.05	1.04	1.25									TRINITY_DN59950_c0_g1	0.14	0.03	0.23	0.25	0.52	0.4		TRINITY_DN57798_c0_g1	9.11	11.32	7.62	8.94	6.54	10.26
TRINITY_DN58407_c1_g1	0.89	0.96	0.68	0.4	0.73	0.54									TRINITY_DN56060_c9_g3	41.44	35.28	49.54	38.36	16.32	8.64		TRINITY_DN64103_c123_g1	14.66	10.67	6.86	8.63	7.97	6.48
TRINITY_DN56381_c0_g1	5.82	2.98	4.04	0.03	1.14	1.68									TRINITY_DN5209_c0_g1	0.02	0.05	0.09	0	0	0		TRINITY_DN62569_c0_g2	0.24	0.13	0.18	0.5	0.35	0.63
TRINITY_DN58314_c4_g1	0.74	0.83	1.63	0.46	0.59	0.37									TRINITY_DN62574_c0_g1	0.15	0.47	0.28	0	0	0		TRINITY_DN60247_c2_g4	2.59	2.25	2.33	4	4.13	3.35
TRINITY_DN20020_c0_g1	0.87	0.32	1.07	0.29	0.41	0.27									TRINITY_DN45462_c0_g1	0.04	0.16	0.07	0	0	0		TRINITY_DN55785_c1_g1	96.85	91.32	79.72	188.22	149.2	249.98
TRINITY_DN61068_c0_g4	0	0	0	0	0.29	0.17									TRINITY_DN58222_c1_g2	239.38	198.69	74.38	112.29	91.55	135.39		TRINITY_DN51690_c0_g1	4.93	4.65	2.73	5.16	7.49	162.59
TRINITY_DN60009_c0_g1	0.49	0.19	0.35	0.42	0.95	0.82									TRINITY_DN60413_c3_g1	0.36	0.47	0.7	1.17	0.53	1.08		TRINITY_DN55623_c0_g2	7.4	10.75	9.33	6.19	4.29	4.91
TRINITY_DN57701_c7_g1	0.16	0.37	0.35	1.34	0.89	1.26									TRINITY_DN56156_c0_g1	0.41	0.36	0.61	0.14	0.11	0.21		TRINITY_DN40345_c1_g1	0.86	1.2	2.13	0.47	0.26	0.25
TRINITY_DN58038_c0_g1	3.03	1.82	2.14	0.19	1.38	1.23									TRINITY_DN41585_c1_g1	1.13	0.77	0.35	1.49	2.33	2.19		TRINITY_DN59135_c0_g2	0.69	0.65	0.51	0.92	0.97	1.29
TRINITY_DN63039_c2_g2	0.79	1.08	0.69	0.45	0.32	0.37									TRINITY_DN48563_c0_g1	0	0	0	0.13	0	0.04		TRINITY_DN54634_c2_g2	16.89	33.81	27.16	9.82	17.32	11.73
TRINITY_DN56222_c0_g1	0.16	0.13	0.09	0.52	0.39	0.17									TRINITY_DN44258_c0_g1	0	0	0	4.37	0	1.19		TRINITY_DN54040_c0_g1	0.19	0.05	0.09	1.88	1.2	0.1
TRINITY_DN61788_c0_g1	1.57	1.02	1.93	2.42	2.16	3.07									TRINITY_DN15789_c0_g1	1.22	0.86	1.53	4.13	4.4	2.92		TRINITY_DN63514_c4_g3	26.46	54.24	23.06	50.43	42.93	38.39
TRINITY_DN57459_c0_g1	3.54	1.84	3.49	0.1	1.34	1.5									TRINITY_DN59275_c0_g1	0.13	0.09	0.2	0.09	0.05	0.02		TRINITY_DN64011_c1_g3	0.66	0.8	0.62	1.02	0.88	1.29
TRINITY_DN7076_c0_g1	0.8	0.74	0.92	0.36	0.68	0.54									TRINITY_DN53323_c0_g1	3.03	2.26	1.57	1.69	1.36	1.48		TRINITY_DN57523_c1_g6	0	0	0	1.16	0	1.06
TRINITY_DN51481_c0_g1	0.18	0.22	0.2	0.39	0.8	1.15									TRINITY_DN163509_c0_g1	0.84	2.14	0.39	0.38	0.3	0		TRINITY_DN58040_c0_g1	0.06	0	0	0.69	0.19	0.42
TRINITY_DN58829_c0_g1	0	0	5.49	0	0	0									TRINITY_DN45128_c1_g1	6.34	8.15	6.14	15.11	8.49	8.96		TRINITY_DN59516_c3_g3	4.24	7.15	6.18	20.69	7.72	9.72
TRINITY_DN27863_c1_g1	2.69	1.94	2.58	3.83	4.62	4.12									TRINITY_DN57650_c1_g3	1.69	1.54	1.45	0.79	0.99	1.06		TRINITY_DN58632_c2_g2	6.33	3.52	2.22	8.6	7.31	9.22
TRINITY_DN51040_c0_g1	0.13	0.2	0.08	0.2	0.21	1.4									TRINITY_DN56553_c0_g2	0.08	0.06	0.27	0.29	0.32	0.36		TRINITY_DN62785_c0_g5	0.33	0.57	0.64	1.33	0.91	1.6
TRINITY_DN26548_c0_g2	0.27	0.15	0.24	0.24	0.22	2.5									TRINITY_DN48913_c0_g1	0.12	0	0	0.11	0.38	2.23		TRINITY_DN52732_c0_g1	11.28	10.92	24.35	16.09	14.26	8.61
TRINITY_DN59885_c0_g1	2.94	1.69	1.24	0.13	1.23	0.93									TRINITY_DN49128_c0_g1	3.23	3.7	1.39	2.05	1.23	0		TRINITY_DN61881_c2_g1	0.75	0.69	0.75	1.3	1.2	1.02
TRINITY_DN61463_c6_g1	7.23	1.67	7.81	1.56	1.36	0.84									TRINITY_DN58019_c12_g1	2.13	6.18	0.61	4.85	6.78	4		TRINITY_DN6109_c0_g1	1.1	1.31	1.76	0	0	0
TRINITY_DN47397_c0_g1	2.52	1.89	2.28	1.26	1.45	1.73									TRINITY_DN48502_c0_g1	1.77	0.41	0.61	0.48	0.42	0.47		TRINITY_DN36831_c0_g1	0.4	0.35	0.3	0.63	0.48	0.7
TRINITY_DN55269_c0_g1	3.21	2.28	3.89	1.62	2.36	1.99									TRINITY_DN62705_c9_g1	6.1	0	0	30.16	22.94	10.49		TRINITY_DN55298_c5_g1	2.17	1.43	10.19	1.66	22.61	3.13
TRINITY_DN56141_c0_g1	3.05	2.12	2.05	5.25	6.78	2.34									TRINITY_DN55094_c0_g1	0.07	0.04	0.14	0.07	1.38	0.04		TRINITY_DN57388_c3_g2	4.05	2.79	3.71	2.6	1.3	1.71
TRINITY_DN27031_c0_g1	0	0.22	0.48	3.69	0.35	1.09									TRINITY_DN60816_c4_g1	1.83	1.81	3.13	1.98	2.11	2.01		TRINITY_DN53344_c0_g1	1.9	2.15	2.63	1.04	1.09	1.01
TRINITY_DN11106_c0_g1	0	0.25	0	0.88	1.99	0.24									TRINITY_DN47528_c0_g1	1.19	1.22	1.91	1.65	2.31	2.07		TRINITY_DN59747_c6_g1	1.13	1.41	2.04	2.01	1.75	2.41
TRINITY_DN57073_c3_g1	0.53	0.48	0.75	0.35	0.37	0.23									TRINITY_DN61710_c1_g2	0.08	0.08	0.3	0.3	0.47	0.44		TRINITY_DN55617_c0_g1	8.47	9.54	7.26	5.57	5.61	4.91
TRINITY_DN55046_c1_g1	0	0	0	0.77	0	0.25									TRINITY_DN33670_c0_g1	0.1	0.17	0.22	0.06	0.12	0.04		TRINITY_DN48604_c1_g2	67.4	237.42	28.64	376.88	417.6	362.61
TRINITY_DN49185_c0_g1	7.59	2.51	6.08	0.34	2.54	2.78									TRINITY_DN61612_c0_g1	1.35	0.96	1.11	1.07	0.55	0.86		TRINITY_DN30535_c0_g1	8.68	9.8	10.12	6.84	4.7	6.59
TRINITY_DN28303_c0_g1	1.85	0.48	1.54	0.42	0.19	0									TRINITY_DN55983_c4_g3	0	1.2	0.15	1.51	2.89	1.57		TRINITY_DN56583_c0_g2	58.25	52.48	82.06	158.27	126.44	170.14
TRINITY_DN54003_c0_g1	8.78	5.56	6.98	0.16	3.32	3.08									TRINITY_DN52459_c1_g2	0.05	0	0	0.05	0.85	0		TRINITY_DN61010_c4_g8	0.05	0.15	0.15	0.3	0.79	0.36
TRINITY_DN59679_c1_g8	29.21	4.22	0	58.22	87.57	19.23									TRINITY_DN59729_c0_g1	0.03	0.05	0.11	1.39	0.37	0.52		TRINITY_DN52551_c0_g1	1.23	0.61	1.43	3.61	1.7	3.28
TRINITY_DN46837_c3_g2	1.91	2.17	0	18.56	11.01	1.98									TRINITY_DN60049_c16_g3	0.29	0	0.53	0.65	0.91	2.22		TRINITY_DN56012_c0_g1	0.16	0.25	0.13	0	0	0.03
TRINITY_DN40456_c0_g2	0	0.21	0.1	0.47	0.35	1.22									TRINITY_DN1491_c0_g1	0.72	0.15	0.79	0.13	0	0		TRINITY_DN61438_c1_g1	24.25	21.86	22.97	13.35	10.97	10.8
TRINITY_DN59122_c0_g1	3.62	2.65	1.4	0.99	0.59	0.35									TRINITY_DN54581_c0_g1	0.44	0.37	0.51	0.17	0.13	0		TRINITY_DN57139_c0_g1	0.26	0.01	0.44	0	0	0
TRINITY_DN63940_c0_g1	1.96	1.01	3.98	0.14	1.68	2.48									TRINITY_DN60009_c0_g1	0.25	0.11	0.24	0.52	0.25	0.35		TRINITY_DN55572_c0_g1	1.13	1.05	1.21	1.67	1.93	2.07
TRINITY_DN57095_c0_g1	10.26	5.3	9.38	0.51	4.5	4.49									TRINITY_DN33865_c0_g1	1.21	1.81	1.71	1.27	0.28	0		TRINITY_DN53490_c0_g1	0.61	0.6	0.63	1.77	1.13	1.27
TRINITY_DN57617_c0_g2	0.95	1.14	2.16	0.48	0.45	0.9									TRINITY_DN58975_c2_g2	0	0	0	3.84	1.04	1.89		TRINITY_DN58396_c0_g1	1.6	1.45	2.77	0.95	0.76	0.91
TRINITY_DN63641_c4_g1	2.85	2.15	1.52	2.58	9.97	4.27									TRINITY_DN59779_c9_g1	0	0	0	0.08	0.38	0.19		TRINITY_DN62143_c1_g7	0.81	0.85	0.76	1.33	1.19	1.04
TRINITY_DN63605_c1_g2	8	4.7	2.19	6.64	6.1	4.79									TRINITY_DN50617_c0_g1	2.5	0.69	4.19	0.3	0.88	1.45		TRINITY_DN44349_c0_g2	0	0.46	0	2.65	1.18	0.6
TRINITY_DN57294_c0_g1	0.16	0.1	0.1	0.39	0.16	0.39									TRINITY_DN63794_c2_g1	2.13	2.82	3.57	4.32	4.71	3		TRINITY_DN60924_c2_g1	0	0	0	0.21	0.57	1.21
TRINITY_DN19618_c0_g1	0	0	8.42	0	0	0									TRINITY_DN150344_c0_g1	4.98	15.31	7.56	6.5	14.4	11.82		TRINITY_DN56731_c1_g1	0.29	0.39	0.77	5.59	3.7	0.37
TRINITY_DN60360_c6_g5	0	0	19.9	0	0	0									TRINITY_DN59268_c0_g3	1.19	1.21	1.16	0.31	0.4	1.25		TRINITY_DN62804_c0_g1	0.27	0.43	0.32	0.11	0.13	0.11
TRINITY_DN56184_c0_g1	26.05	20.82	25.53	1.19	13.13	12.49									TRINITY_DN63509_c2_g5	0	0.06	0.05	0.1	0.24	0.53		TRINITY_DN62853_c0_g2	30.34	26.15	35.73	35.06	51.14	49.89
TRINITY_DN44879_c0_g1	13.92	43.37	12.08	5.61	6.26	15.1									TRINITY_DN54559_c0_g1	0.86	1.86	1.99	2.06	1.42	2.68		TRINITY_DN47150_c2_g1	5.95	5.43	3.85	11.79	7.68	9.29
TRINITY_DN57608_c0_g1	0	0	0.13	0.46	0.23	0.23									TRINITY_DN48836_c2_g1	25.41	56.38	28.71	54.19	122.07	79.37		TRINITY_DN64024_c2_g1	1.19	0.79	0.78	0.4	0.52	0.69
TRINITY_DN61766_c1_g4	0.11	0.04	0.02	0.2	0.24	0.13									TRINITY_DN52514_c0_g1	0.12	0.23	0.16	0.05	0.04	0		TRINITY_DN53127_c0_g1	30.07	18.07	21.44	54.46	40.4	22.67
TRINITY_DN52350_c0_g1	0.33	0.46	0.95	0.08	0.24	0.34									TRINITY_DN57971_c4_g3	0.7	0.71	1.04	0.16	0.46	0.18		TRINITY_DN61058_c2_g2	0.06	0.51	0.1	0.64	0.33	0.34
TRINITY_DN49962_c0_g1	5.81	4.26	5.1	2.35	3.51	3.8									TRINITY_DN20985_c0_g1	2.23	3.23	2.07	0.41	1.19	1.15		TRINITY_DN53636_c0_g1	7.44	4.61	5.44	9.22	7.78	10.34
TRINITY_DN59500_c6_g3	2.21	1.85	1.47	0.72	1.01	1.42									TRINITY_DN24258_c0_g2	1.13	0.61	2.14	2.63	6.81	5.21		TRINITY_DN55291_c0_g1	2.61	5.19	3.67	7.93	5.86	5.72
TRINITY_DN47537_c0_g1	1.16	0.67	1.19	0.08	0.52	0.37									TRINITY_DN51434_c1_g4	48.42	16.95	28.34	1.86	15.93	6.03		TRINITY_DN53044_c1_g1	1.03	0.66	0.86	2.73	1.99	2.37
TRINITY_DN44089_c0_g1	5.13	0.77	3.01	0	0.8	0.69									TRINITY_DN52301_c0_g1	0.86	0.88	1.02	0.5	0.77	0.4		TRINITY_DN58441_c3_g1	3.09	3.94	4.13	1.56	1.82	1.24
TRINITY_DN5030_c0_g2	26.6	13.78	16.17	25.71	62.98	23.02									TRINITY_DN62183_c5_g1	0.59	0.61	0.9	1.26	1.3	1		TRINITY_DN62074_c1_g2	1.99	1.53	1.87	0.42	1.06	0.7
TRINITY_DN63648_c9_g1	1.24	1.6	1.25	0.54	0.32	0.75									TRINITY_DN54141_c0_g1	1.86	1.55	4.61	4.5	3.54	4.59		TRINITY_DN56689_c1_g2	0.35	0.31	0.53	1.19	0.61	0.77
TRINITY_DN54514_c0_g1	5.39	3.3	3.98	0.04	1.7	1.83									TRINITY_DN31434_c0_g1	0.19	0.05	0.21	0.3	0.39	26.31		TRINITY_DN56538_c0_g1	1.27	0.52	0.21	2.06	1.75	1.44
TRINITY_DN56060_c9_g2	0.07	0.05	0.03	0.13	0.11	0.21									TRINITY_DN63908_c3_g5	0.56	0.14	0.38	0.76	0.72	1.51		TRINITY_DN61392_c4_g1	3.92	4.25	4.69	3.06	2.11	2.53
TRINITY_DN5924_c0_g1	6.17	20.68	27.02	6.13	9.3	5.62									TRINITY_DN47301_c0_g1	2.97	4.05	2.53	2.33	1.22	1.98		TRINITY_DN55731_c9_g2	0.91	1	0.97	0	0	0.15
TRINITY_DN61541_c0_g3	0.84	0.71	2.21	0.51	0.35	0.27									TRINITY_DN123008_c0_g1	1.31	1.03	1.23	0.3	0	0		TRINITY_DN45401_c0_g2	9.13	7.31	8.16	3.97	0.59	0
TRINITY_DN60775_c0_g1	3.05	1.2	4.66	4.15	1.9	3.38									TRINITY_DN56006_c0_g1	1.17	1.89	1.37	0.99	0.62	1.33		TRINITY_DN55486_c0_g1	0.72	1.26	0.81	1.44	1.3	1.26
TRINITY_DN54097_c4_g1	0.72	0.03	1	0.12	0.17	0									TRINITY_DN31927_c1_g1	0	0.6	0	1.22	0.78	1.38		TRINITY_DN20275_c0_g1	6.32	8.71	6.71	1.99	1.64	2.15
TRINITY_DN41684_c0_g1	9.63	6.59	6.74	0.13	3.51	3.31									TRINITY_DN58961_c1_g1	0.51	0.19	0.44	0.88	0.79	0.57		TRINITY_DN2006_c0_g1	0	0	0	2.69	3.54	2.32
TRINITY_DN56494_c1_g1	0.1	0.28	0.23	0.64	0.25	0.64									TRINITY_DN53622_c2_g1	0	0	0.42	0.55	1.74	0.62		TRINITY_DN54351_c0_g1	0.79	0.07	0.36	3.32	3.19	0.45
TRINITY_DN58646_c4_g1	7.35	7.15	9.82	2.6	6.05	3.97									TRINITY_DN48503_c0_g3	0.28	0.45	0.1	0.4	0.58	1.55		TRINITY_DN55326_c0_g1	0.17	0.16	0.31	0.92	0.97	0.39
TRINITY_DN32756_c0_g1	0	0	0	0.18	0.14	0									TRINITY_DN52190_c1_g1	0.1	0.12	0.02	0.04	0	0.01		TRINITY_DN63037_c0_g2	1.65	1.57	1.21	9.93	3.72	3.98
TRINITY_DN40476_c0_g3	37.7	52.02	59.53	25.13	41.57	36.35									TRINITY_DN56277_c1_g2	0.72	0.5	1.05	0.35	0.29	0.34		TRINITY_DN63815_c8_g3	13.04	15.63	15.23	11.48	8.91	7.06
TRINITY_DN52070_c0_g1	0.11	0.06	0.09	0.17	0.21	0.26									TRINITY_DN58501_c8_g2	0.61	0.98	0.61	1.66	1.01	1.83		TRINITY_DN54641_c3_g1	26.44	11.36	26.73	7.03	13.18	0
TRINITY_DN57472_c2_g2	0.67	1.03	0.82	0.45	0.55	0.45									TRINITY_DN47460_c0_g1	9.66	5.93	8.29	3.06	2.41	0		TRINITY_DN62125_c1_g1	1.2	2.07	0.98	3.19	4.85	2.6
TRINITY_DN60277_c3_g1	0.46	0.52	1.93	2.67	1.54	2.59									TRINITY_DN56115_c4_g6	0.48	0.81	1.54	0.15	0.08	0.66		TRINITY_DN57223_c0_g1	0.45	0.15	0.26	1.17	1.71	0.24
TRINITY_DN58887_c2_g1	7.33	5.39	4.7	7.52	8.55	9.04									TRINITY_DN44785_c2_g2	0	0	4.21	11.66	12.93	26.31		TRINITY_DN62655_c10_g1	29.98	12.28	38.7	4.71	0	0
TRINITY_DN57438_c0_g1	3.25	2.85	4.83	2.55	2.33	2.32									TRINITY_DN58384_c2_g2	0.29	1.12	1.18	1.75	2.13	1.51		TRINITY_DN56591_c0_g4	1.21	0.72	1.98	1.6	4.05	7.17
TRINITY_DN56071_c3_g2	0.03	0.03	0	0.09	0.15	0.23									TRINITY_DN63074_c0_g1	11.19	8.19	34.99	40.65	34.01	30.37		TRINITY_DN161113_c0_g1	0	0	0	2.95	0.25	1.45
TRINITY_DN65111_c0_g1	3.74	4.45	10.95	3.41	2.32	3.42									TRINITY_DN54986_c0_g1	0.2	0.12	0.19	0.36	0.21	0.4		TRINITY_DN59366_c0_g1	1.53	0.95	1.49	3.38	2.07	2.6
TRINITY_DN62731_c1_g1	18.09	10.93	16.05	0.61	7.53	7.92									TRINITY_DN53661_c0_g1	0.5	0.8	0.8	1.36	1.45	1.37		TRINITY_DN58314_c3_g1	2.4	2.89	2.71	1.6	0.96	0.76
TRINITY_DN64772_c0_g1	1.51	1.38	1.26	2.08	4.87	2.23									TRINITY_DN50736_c0_g1	0	0.11	0.65	0.55	0.63	1.6		TRINITY_DN61893_c0_g3	1.48	1.45	1.83	2.39	2.05	2.9
TRINITY_DN48912_c0_g3	2.35	1.81	2.28	0.06	0.91	1.2									TRINITY_DN50312_c0_g1	2.09	0.23	2.78	0.42	0.24	0.12		TRINITY_DN22075_c0_g1	14.12	11.89	5.4	0	0	0
TRINITY_DN59725_c0_g1	5.13	2.84	6.63	6.83	7.32	9.18									TRINITY_DN52325_c0_g2	0.46	0.49	0.4	0.21	0.19	0.32		TRINITY_DN43861_c0_g1	10.14	13.46	6.76	17.54	20.2	15.94
TRINITY_DN59547_c0_g1	0.05	0.02	0.1	1.13	0.08	0.1									TRINITY_DN59024_c0_g1	0.71	1.02	0.79	1.64	2.45	1.21		TRINITY_DN58281_c1_g4	17.49	15.32	8.01	4.84	7.17	5.71
TRINITY_DN58611_c1_g1	0	5.44	12.17	0	0	1									TRINITY_DN62984_c0_g2	0.59	1.11	1.69	2.03	6.28	2.48		TRINITY_DN57200_c6_g1	5.11	2.51	0.72	9.34	27.12	9.83
TRINITY_DN56244_c2_g1	0.16	0.05	0.02	0.06	0.54	0.61									TRINITY_DN57680_c10_g1	1.69	1.43	2.61	3.03	3.02	3.19		TRINITY_DN58850_c0_g1	2.63	2.15	1.61	3.47	2.93	3.38
TRINITY_DN147611_c0_g1	2.68	4.04	10.9	0.99	0	2.75									TRINITY_DN48490_c0_g1	0.12	0	0.1	0	0	0		TRINITY_DN62736_c6_g4	0	0	0	13.46	1.34	9.28
TRINITY_DN55573_c0_g2	20.16	15.46	27.9	3.69	12.95	15.54									TRINITY_DN53889_c0_g1	0.25	0.26	0.32	1.88	0.15	0.17		TRINITY_DN59759_c0_g4	0.25	0.26	0.38	1.15	0.49	0.67
TRINITY_DN57950_c1_g2	2.18	0	7.4	0.83	3.03	1.48									TRINITY_DN4685_c0_g1	0.13	0.12	0.33	0.54	0.38	0.33		TRINITY_DN19075_c0_g1	14.58	9.69	14.16	22.26	18.92	14.26
TRINITY_DN13075_c0_g1	1.97	0.26	1.04	0.16	0.51	0.25									TRINITY_DN48706_c0_g1	0.33	0.49	0.11	0	0	0.17		TRINITY_DN51259_c0_g1	5.42	1.9	1.57	0.76	0.7	0.55
TRINITY_DN57903_c1_g1	0	0	0	0.33	0.97	0									TRINITY_DN47637_c0_g1	0.16	0.06	0.44	0.65	0.45	0.35		TRINITY_DN53151_c0_g1	0.44	0.25	0.65	0	0	0
TRINITY_DN141846_c0_g1	1.09	0.4	0.37	2.68	2.81	0.58									TRINITY_DN43444_c0_g1	0.38	3.53	1.22	4.95	1.5	5.94		TRINITY_DN52015_c2_g1	17.13	30.16	21.23	35.69	33.75	33.2
TRINITY_DN56185_c0_g1	5.92	5.25	6.81	7.5	15.98	7.66									TRINITY_DN59024_c8_g1	0.43	0.41	0.38	0.29	0.36	0.06		TRINITY_DN59703_c2_g1	0.48	0.1	0.53	1.4	1.14	1.1
TRINITY_DN53316_c0_g1	12.04	6.62	6.75	0.1	4.07	3.57									TRINITY_DN52603_c2_g1	0.73	0.41	0.73	0.82	1.3	1.62		TRINITY_DN50355_c1_g1	4.45	3.92	4.37	3.49	2.35	2.19
TRINITY_DN63840_c2_g1	0.25	0.22	0	0.53	0.99	0.64									TRINITY_DN59054_c5_g3	14.82	33.51	22.62	18.95	8.74	5.34		TRINITY_DN43990_c0_g1	20.15	17.94	18.87	12.09	9.62	12.25
TRINITY_DN63593_c2_g1	0.54	0.77	0.29	0.29	0.05	0.06									TRINITY_DN62215_c2_g1	0.48	0.29	0	0	0	0		TRINITY_DN53847_c0_g1	3.22	0.44	2.47	0.19	0.41	0.69
TRINITY_DN56239_c0_g1	44.54	41.54	25.48	45.24	76.96	70.67									TRINITY_DN63594_c0_g2	10.85	15.36	8.7	6.7	7.41	4.96		TRINITY_DN60041_c3_g1	3.42	4.03	3.75	2.68	2.3	2.53
TRINITY_DN59154_c2_g1	3878.07	3765.15	2736.1	2615.64	8317.86	9121.35									TRINITY_DN53458_c4_g1	1.12	1.22	1.28	2.96	1.75	2.31		TRINITY_DN61010_c4_g1	11.23	9.52	9.09	12.95	26.06	13.03
[truncated: 2,247 more rows]

## Sheet: Fig5b5d
	p values of pathways
Figure 5b
S. exempta		Larvae		Pupae		Male		Female
	Pathway	up-regulated	down-regulated	up-regulated	down-regulated	up-regulated	down-regulated	up-regulated	down-regulated
	Protein digestion and absorption	0.15918	0.00304049	0.154669	0.722285	0.206961	0.0618636	0.0174063	0.960857
	Jak-STAT signaling pathway	0.00161729		0.0322397		0.241557		0.963209
	Insect hormone biosynthesis		0.400747	0.165113	0.0427423			0.00501752	0.200318
	Amino sugar and nucleotide sugar metabolism	0.692815			0.00065673	0.932351	0.959657	0.446912	0.711012
	NF-kappa B signaling pathway	0.69459	0.353176	0.326048		0.00214906	0.465113	0.00226309	0.269953
	Steroid hormone biosynthesis	0.648473				0.110608	0.75082	0.00749385	0.798529
	Toll and Imd signaling pathway	0.270244					0.391398	0.75585	0.461698
	Insulin signaling pathway	0.44465	0.936371	0.682755	0.615101	0.52857	0.942472	0.342409	0.89564
Figure 5d
S. frugiperda		Larvae		Pupae		Male		Female
		up-regulated	down-regulated	up-regulated	down-regulated	up-regulated	down-regulated	up-regulated	down-regulated
	Protein digestion and absorption	0.215388	0.0684572	0.108626	0.118788	0.024304	0.507196	0.0947061	0.859088
	Jak-STAT signaling pathway						0.118922	0.888182	0.814924
	Insect hormone biosynthesis	0.191203	0.423434	0.802109	3.00204e-07		0.0680779	0.204529	0.702456
	Amino sugar and nucleotide sugar metabolism	0.654003	0.402868	0.0756238	0.290127	0.987895		0.63689	0.74281
	NF-kappa B signaling pathway	0.572862	0.144136	0.337785	0.791403	0.000954342	0.271309	0.170964	0.945232
	Steroid hormone biosynthesis	0.0019119		0.460647	0.413811	0.00207591		0.251361	0.485913
	Toll and Imd signaling pathway		0.00089722	0.107649	0.145509	1.5457e-06		0.0045991
	Insulin signaling pathway	0.861079	0.842797	0.987353	0.903571	0.986833	7.78604e-10	0.331945	0.00103291

## Sheet: Fig5c
	Larvae								Pupae								Males							Females
	TPM values								TPM values								TPM values							TPM values
Gene_id	V-	V-	V-	V+	V+	V+		Gene_id	V-	V-	V-	V+	V+	V+		Gene_id	V-	V-	V+	V+	V+		Gene_id	V-	V-	V-	V+	V+	V+
TRINITY_DN62402_c1_g1	0.05	0.02	0.04	2.03	2.82	3.43		TRINITY_DN56530_c0_g1	0	0	0.03	11.64	15.01	14.8		TRINITY_DN65112_c0_g2	23.22	25.41	0	0	0		TRINITY_DN63039_c0_g1	0.24	0.1	0.1	154.51	132.72	170.03
TRINITY_DN63039_c0_g1	0.09	0.18	0.1	17.57	13.99	7.15		TRINITY_DN63039_c0_g2	0.22	0.51	0.14	246.75	286.38	230.89		TRINITY_DN63039_c0_g1	0.33	0.1	128.4	103.3	132.42		TRINITY_DN59094_c0_g2	0.04	0.04	0.03	46.06	54.07	95.35
TRINITY_DN46432_c0_g2	14.61	17.93	14.09	0	0	0		TRINITY_DN63039_c0_g1	0.12	0.56	0.19	195.79	214.7	201.96		TRINITY_DN55654_c0_g1	0.03	0.03	21.4	29.5	19.39		TRINITY_DN63039_c0_g2	0.12	0.04	0.24	152.23	142.53	157.66
TRINITY_DN63039_c0_g2	0.06	0.1	0.13	14.06	13	4.26		TRINITY_DN56782_c0_g1	0.08	0.04	0.03	8.38	8.42	8.17		TRINITY_DN92956_c0_g1	0.16	0.09	43.81	64.68	44.03		TRINITY_DN61979_c1_g1	0.07	0.08	0	62.68	70.1	113.64
TRINITY_DN91063_c0_g1	25.72	42.64	44.82	0	0	0		TRINITY_DN55654_c0_g1	0	0	0.03	9.83	13.34	11.2		TRINITY_DN61509_c3_g2	1260.06	1376.91	8531.08	7588.32	9355.49		TRINITY_DN56530_c0_g1	0	0.03	0.03	17.07	15.9	23.8
TRINITY_DN49825_c0_g1	1.7	1.5	3.91	973.83	960.44	254.26		TRINITY_DN61979_c2_g2	0	0.04	0	8.71	14.25	14.81		TRINITY_DN59094_c0_g2	0.06	0.08	70.79	136.45	84.1		TRINITY_DN59094_c0_g1	0	0.04	0.03	23.81	29.98	45.44
TRINITY_DN12410_c0_g1	50.29	53.91	67.41	0	0	0		TRINITY_DN59094_c0_g2	0	0.07	0.06	9.39	15.37	17.01		TRINITY_DN56566_c0_g1	0.06	0	37.86	52.41	33.31		TRINITY_DN55654_c0_g1	0	0.04	0.04	16.15	16.32	22.49
TRINITY_DN65474_c0_g1	0	0.02	0.06	1.79	1.32	1.49		TRINITY_DN56907_c0_g1	0.11	0.04	0	13.66	13.38	15.19		TRINITY_DN56907_c0_g1	0.09	0.06	26.41	46.99	29.14		TRINITY_DN47085_c0_g1	0.07	0	0.07	33.99	38.76	60.21
TRINITY_DN67635_c6_g2	39.75	40.09	46	23.04	21.15	15.68		TRINITY_DN61365_c0_g1	0.04	0.03	0	11.19	7.18	8.06		TRINITY_DN63039_c0_g2	0.42	0.07	111.21	125.68	128.78		TRINITY_DN61979_c2_g2	0	0	0.08	47.12	57.62	95.18
TRINITY_DN53114_c0_g1	921.2	526.69	410.3	0	0	0		TRINITY_DN57634_c1_g1	0.04	0	0.04	7.86	6.13	7.74		TRINITY_DN56530_c0_g1	0.07	0.2	19.18	27.42	18.83		TRINITY_DN61365_c0_g1	0	0	0.03	11.9	13.92	19.28
TRINITY_DN62352_c4_g1	61.56	113.78	80.03	7.71	10.14	8.72		TRINITY_DN47085_c0_g1	0	0.14	0	18.46	21.11	21.12		TRINITY_DN61979_c2_g2	0.24	0.03	82.01	148.88	76.7		TRINITY_DN61365_c0_g2	0.04	0.04	0	18.24	30.57	42.34
TRINITY_DN47085_c0_g1	0.08	0.03	0.15	3.2	2.8	1.96		TRINITY_DN56522_c0_g1	0.04	0	0	4.05	7.83	7.81		TRINITY_DN57634_c1_g1	0.07	0.03	20.71	35.05	19.17		TRINITY_DN56907_c0_g1	0	0	0.04	18.89	24.67	40.56
TRINITY_DN56907_c0_g1	0	0	0.03	2.48	1.95	1.24		TRINITY_DN61979_c1_g1	0	0.07	0	7.59	13.55	14.42		TRINITY_DN56782_c0_g1	0.03	0	20.31	37.06	21.99		TRINITY_DN92956_c0_g1	0.11	0.04	0	38.63	36.84	65.11
TRINITY_DN53491_c0_g1	4.25	4.8	4.29	0	0	0		TRINITY_DN59094_c0_g1	0	0.07	0	6.51	8.46	10.24		TRINITY_DN59094_c0_g1	0.06	0.03	35.8	73.69	38		TRINITY_DN73184_c0_g1	0	0	0.04	9.18	11.26	14.5
TRINITY_DN63620_c1_g1	117.25	119.35	144.23	270.02	269.4	244.15		TRINITY_DN56566_c0_g1	0	0.1	0.03	6.88	7.39	8.69		TRINITY_DN61365_c0_g1	0.06	0	16.65	24.96	14.99		TRINITY_DN61979_c2_g3	0.07	0.08	0	19.13	26.18	33.93
TRINITY_DN55190_c1_g1	2844.22	2130.67	2356.94	541.56	239.34	209.32		TRINITY_DN92956_c0_g1	0	0.18	0.03	12.38	15.08	14.26		TRINITY_DN59697_c0_g1	0.53	0.31	10.35	15.1	10.9		TRINITY_DN57634_c1_g1	0.04	0.05	0	14.28	15.87	27.6
TRINITY_DN60784_c0_g1	0.6	1.34	0.73	0.04	0.02	0.04		TRINITY_DN55094_c0_g1	0	0	0	5.77	7.12	7.71		TRINITY_DN55094_c0_g1	0	0	16.5	23.71	15.31		TRINITY_DN67584_c4_g1	1.23	2.02	1.76	15.45	17.56	18.42
TRINITY_DN58869_c0_g1	48.83	50.18	51.27	88.84	88.48	93.76		TRINITY_DN61979_c2_g3	0	0	0	6.99	7.67	8.87		TRINITY_DN57042_c0_g1	0	0.03	3.85	4.16	3.67		TRINITY_DN56782_c0_g1	0	0	0	17.55	17.78	26.43
TRINITY_DN61946_c0_g2	12.77	32.57	22.66	0	0	0		TRINITY_DN51217_c0_g1	0	0	0	4.44	4.52	3.98		TRINITY_DN60594_c0_g1	0.27	0.39	4.29	4.19	5.97		TRINITY_DN56566_c0_g1	0	0.08	0	22.28	20.29	36.13
TRINITY_DN56530_c0_g1	0	0	0	1.28	1.49	0.71		TRINITY_DN66575_c0_g1	0.29	0.33	0.77	8.16	6.83	13.38		TRINITY_DN61979_c1_g1	0.23	0	95.67	185.57	100.1		TRINITY_DN63414_c0_g1	30.67	32.27	40.64	4.26	6.16	6.41
TRINITY_DN68096_c2_g1	40.04	52.05	45.98	24.53	21.12	22.89		TRINITY_DN57710_c0_g1	0.04	0	0.07	2.84	3.7	3.12		TRINITY_DN57710_c0_g1	0.07	0.03	14.62	31.93	17.37		TRINITY_DN60861_c0_g1	0	0	0.03	5.92	6.77	6.13
TRINITY_DN58611_c1_g1	2966.55	2419.25	2515.71	842.4	444.08	397.68		TRINITY_DN67339_c0_g1	13.55	9.04	8.77	42.86	38.66	49.47		TRINITY_DN73184_c0_g1	0	0.03	12.48	11.84	5.83		TRINITY_DN55094_c0_g1	0	0.06	0	10.37	10.31	17.79
TRINITY_DN68711_c1_g1	0.94	1.36	2.69	6.22	7.47	3.99		TRINITY_DN61979_c0_g1	0	0	0	4.11	5.16	3.35		TRINITY_DN47085_c0_g1	0.19	0	49.22	84.85	49.07		TRINITY_DN68327_c0_g2	0.57	0.64	0.68	17.93	14.01	16.67
TRINITY_DN59094_c0_g1	0.02	0	0	1	1.25	0.78		TRINITY_DN73184_c0_g1	0	0	0	3.93	3.24	3.06		TRINITY_DN61979_c2_g3	0.06	0	23.15	49.13	23.23		TRINITY_DN52946_c0_g1	0	0	0.05	9.5	9.27	16.67
TRINITY_DN126859_c0_g1	8.3	23.36	12.41	0	0	0		TRINITY_DN60971_c0_g1	7.48	8.26	7.36	15.42	22.08	22.65		TRINITY_DN56522_c0_g1	0.06	0	25.27	64.91	32.08		TRINITY_DN56522_c0_g1	0	0	0	18.03	21.61	36.91
TRINITY_DN55479_c0_g2	74.97	253.01	155.79	0	0	0		TRINITY_DN59415_c0_g1	12.91	11	19.63	54.71	61.44	61.44		TRINITY_DN57459_c0_g1	0.03	0	14.59	36.22	17.2		TRINITY_DN57710_c0_g1	0	0	0	11.88	12.21	19.64
TRINITY_DN55115_c0_g2	11.59	14.24	17.52	42.09	56.41	34.03		TRINITY_DN57459_c0_g1	0.07	0	0.12	2.84	3.67	5.07		TRINITY_DN61365_c0_g2	0.03	0.03	22.6	63.69	27.95		TRINITY_DN48238_c1_g1	0	0	0	73.05	109.62	73.86
TRINITY_DN57923_c0_g1	93.18	58.35	150.56	10.53	4.53	2.42		TRINITY_DN61365_c0_g2	0	0.11	0	3.6	7.04	5.88		TRINITY_DN57804_c0_g2	0.58	0.26	37.74	18.85	32.54		TRINITY_DN55902_c0_g1	0	0.05	0	5.1	6.94	8.96
TRINITY_DN54511_c0_g1	1.86	4.33	3.37	0	0.23	0		TRINITY_DN63924_c1_g2	0	0	0	0.44	0.6	1.54		TRINITY_DN65923_c1_g1	10.79	10.72	135.46	93.68	222		TRINITY_DN66337_c6_g2	1.93	1.78	1.13	12.91	12.87	16.61
TRINITY_DN63104_c0_g1	1384.58	698.49	1065.77	267.53	88.14	121.23		TRINITY_DN56681_c0_g1	13.13	12.76	18.53	49.59	53.36	51.19		TRINITY_DN51217_c0_g1	0	0	5.38	10.58	6.7		TRINITY_DN57804_c0_g1	2.83	2.19	4.52	38.53	51.4	47.41
TRINITY_DN61365_c0_g1	0	0.03	0.03	1.14	1.27	0.59		TRINITY_DN52946_c0_g1	0	0	0	2.32	2.92	2.94		TRINITY_DN63387_c0_g5	0	0	2.03	2.92	2.32		TRINITY_DN61979_c0_g1	0	0	0.09	9.67	10.52	17.83
TRINITY_DN65436_c7_g1	15.13	9.38	6.63	0	0	0		TRINITY_DN57710_c1_g1	0	0	0.03	1.35	1.42	1.41		TRINITY_DN52946_c0_g1	0	0	12.84	28.52	14.46		TRINITY_DN67307_c1_g1	77.04	105.6	112.86	19.18	34.63	25.23
TRINITY_DN61979_c2_g2	0.03	0	0	0.94	1.11	0.69		TRINITY_DN58598_c1_g3	121.58	118.23	175.04	1011.16	575.6	993.71		TRINITY_DN55902_c0_g1	0	0	6.97	15.35	8.55		TRINITY_DN57459_c0_g1	0	0	0	11.04	10.06	23.2
TRINITY_DN66402_c0_g1	23.27	26.29	27.08	59.04	57.29	39.98		TRINITY_DN60228_c0_g2	0	0	0	13.28	14.05	9.95		TRINITY_DN61979_c0_g1	0	0	11.33	28.93	15.92		TRINITY_DN57710_c1_g1	0	0	0	4.71	6.3	9.98
TRINITY_DN53122_c1_g2	30.18	25.79	26.88	55	57.26	57.23		TRINITY_DN64150_c0_g1	1.01	1.46	0.93	4.69	4.2	4.68		TRINITY_DN57710_c1_g1	0	0	5.38	12.42	7.18		TRINITY_DN66522_c5_g1	2.47	8.28	3.85	29.1	23.86	38.34
TRINITY_DN66540_c3_g1	48.64	61.62	47.52	142.51	139.95	108.02		TRINITY_DN56254_c0_g1	0.06	0.12	0.13	0.88	1.17	1.22		TRINITY_DN61979_c2_g1	0	0	39.01	77.16	38.34		TRINITY_DN66262_c0_g2	1.81	3.45	6.47	28.83	38.87	40.68
TRINITY_DN62865_c1_g1	1.42	2.88	1.61	0	0	0		TRINITY_DN59911_c0_g1	0	0	0	1.53	1.55	2.79		TRINITY_DN57804_c0_g1	5.95	7.39	47.48	28.41	59.51		TRINITY_DN51217_c0_g1	0	0	0	4.16	5.15	7.89
TRINITY_DN59010_c0_g1	4.43	5.65	5.77	9.52	10.89	10.52		TRINITY_DN65923_c1_g1	20.05	18.45	36.24	166.94	138.92	283.56		TRINITY_DN66486_c3_g2	1.41	2.09	15.71	11.31	25.79		TRINITY_DN59911_c0_g1	0	0.08	0	4.44	5.91	9.68
TRINITY_DN50773_c0_g1	22.93	28.1	29.23	58.4	52.34	46.06		TRINITY_DN61242_c2_g1	10.91	6.6	7.34	30.97	22.4	39.15		TRINITY_DN58612_c1_g1	50.39	48.67	145.98	118.59	166.95		TRINITY_DN62516_c0_g1	44.17	58.32	49.92	22.83	16.87	16.09
TRINITY_DN56522_c0_g1	0	0	0.03	0.69	0.63	1.01		TRINITY_DN62786_c2_g1	7.82	8.48	7.8	12.88	18.97	24.59		TRINITY_DN60861_c0_g1	0.03	0	7.59	5.44	2.32		TRINITY_DN55114_c0_g1	158.48	115.57	350.44	4.37	6.3	11.17
TRINITY_DN67501_c0_g1	2.32	2.87	2.67	5.01	4.67	3.84		TRINITY_DN55902_c0_g1	0	0	0	1.44	1.52	2.64		TRINITY_DN67584_c4_g1	6.28	2.82	19.76	10.23	21.53		TRINITY_DN61576_c0_g1	36	36.11	33.87	9.8	12.49	10.74
TRINITY_DN56782_c0_g1	0	0	0.03	1.01	0.68	0.54		TRINITY_DN67409_c2_g1	36.37	40.89	66.6	202.45	217.49	221.98		TRINITY_DN67866_c3_g1	0.54	0.27	2.33	1.88	2.47		TRINITY_DN64470_c0_g2	40.45	44.52	48.69	14.85	14.58	16.96
TRINITY_DN62179_c1_g1	5.09	7.06	8.12	2.57	2.75	3.04		TRINITY_DN58598_c1_g2	298.05	195.59	359.28	1469.2	929.28	1573.8		TRINITY_DN59911_c0_g1	0	0	4.37	12.82	9.34		TRINITY_DN67956_c0_g2	1.93	2.57	3.56	12.97	11.77	13.42
TRINITY_DN56566_c0_g1	0.02	0	0	0.87	0.9	0.41		TRINITY_DN67584_c4_g1	4.26	2.98	6.3	14.83	20.32	24.87		TRINITY_DN65155_c3_g1	8.63	7.88	21.7	17.05	20.84		TRINITY_DN66903_c0_g1	31.97	31.61	27.27	123.43	135.21	127.35
TRINITY_DN55840_c0_g1	150.77	162.18	178.43	269.7	267.75	237.79		TRINITY_DN66522_c5_g1	4.93	7.35	9.34	35.89	38.79	72.9		TRINITY_DN66522_c5_g1	1.8	1.49	20.26	19.14	42.5		TRINITY_DN61979_c2_g1	0	0	0.31	22.05	24.01	43.9
TRINITY_DN66131_c0_g1	3.59	3.47	3.14	5.43	5.64	6.87		TRINITY_DN58372_c6_g1	26.64	13.45	16.47	224.31	98.86	144.28		TRINITY_DN65232_c0_g3	0	0	2.16	1.23	2.53		TRINITY_DN66819_c4_g2	0.29	0.24	0.47	5.97	7.08	5.9
TRINITY_DN49051_c0_g1	2.13	1.99	3.92	0	0	0		TRINITY_DN61443_c1_g1	6.92	2.79	4.15	14.22	16.64	37.77		TRINITY_DN67975_c1_g1	3.79	3.26	9.53	8.74	7.94		TRINITY_DN11961_c0_g1	1.35	0.68	0.9	14.02	16.95	16.73
TRINITY_DN44551_c0_g1	38.48	45.06	51.76	74.35	74.62	76.12		TRINITY_DN63907_c0_g2	0.79	0.9	0.84	3.38	2.29	3.83		TRINITY_DN68729_c1_g4	0.12	0	0.97	1.64	1.24		TRINITY_DN57042_c0_g1	0	0.04	0	2.31	2.3	4.25
TRINITY_DN47947_c0_g1	9.39	43.57	20.2	0	0	0		TRINITY_DN66337_c6_g2	2.54	2.68	5.52	14.72	18.06	29.38		TRINITY_DN68305_c18_g2	10.3	10.75	116.06	54.42	162.8		TRINITY_DN59117_c1_g1	48.89	22.33	36.74	1.51	3.57	2.63
TRINITY_DN61359_c0_g1	117.78	129.89	180.63	373.91	477.37	274.57		TRINITY_DN58852_c0_g2	18.83	28.69	24.96	89.16	67.04	93.13		TRINITY_DN57595_c0_g2	2.25	1.59	9.45	6.58	7.61		TRINITY_DN53724_c0_g1	2.9	2.41	5.2	0.05	0.07	0.23
TRINITY_DN50332_c0_g1	1390.29	1164.17	2020.67	794.54	943.63	782.87		TRINITY_DN67352_c1_g1	42.02	26.68	32.75	69.16	65.7	94.33		TRINITY_DN59143_c3_g1	0	0	3.67	1.8	3.18		TRINITY_DN65880_c0_g2	143.08	148.08	129.24	53.41	51.96	53.86
TRINITY_DN64769_c1_g1	2.71	6.7	6.39	0	0	0		TRINITY_DN56867_c0_g2	2.24	1.97	1.05	6	5.64	5.98		TRINITY_DN60104_c4_g1	0	0	3.31	1.65	1.47		TRINITY_DN65920_c3_g1	59.44	60.15	58.64	13.26	20.76	22.74
TRINITY_DN53290_c0_g1	32.12	43.85	49.67	77.02	82.37	77.48		TRINITY_DN68154_c4_g1	18.63	18.82	18.04	24.88	35.16	37.63		TRINITY_DN63542_c5_g1	29.39	25.81	56.57	47.56	68.18		TRINITY_DN62359_c8_g1	7.19	4.11	14.94	0.29	0.34	0.58
TRINITY_DN60998_c10_g2	39.32	45.93	60.24	122.3	85.13	111.79		TRINITY_DN41118_c1_g1	0.61	0.78	1.86	5.76	7.54	11.98		TRINITY_DN67956_c0_g2	4.2	5.1	12.78	10.39	14.4		TRINITY_DN63961_c1_g2	72.5	85.26	71.46	231.7	243.53	215.62
TRINITY_DN68654_c0_g1	3.42	5.48	7.77	14.51	17.15	18.27		TRINITY_DN64919_c0_g1	5.3	6	7.47	8.04	11.36	11.43		TRINITY_DN49861_c0_g1	0.1	0.24	2.46	1.82	2.47		TRINITY_DN67618_c3_g3	1	0.71	0.88	5.79	5.14	4.74
TRINITY_DN59094_c0_g2	0	0.06	0.06	1.3	1.69	0.75		TRINITY_DN66356_c0_g1	2.59	4.13	3.28	6.09	9.06	9.68		TRINITY_DN49086_c0_g1	9.66	8.77	20.92	20.24	24.95		TRINITY_DN68295_c1_g1	13.5	13.39	16.07	31.45	38.41	48.3
TRINITY_DN57459_c0_g1	0	0	0	0.41	0.45	0.38		TRINITY_DN67332_c0_g1	0.01	0.01	0	0.25	0.11	0.31		TRINITY_DN68780_c2_g1	12.85	16.32	6.81	4.1	5.15		TRINITY_DN60544_c6_g5	0	0	0	21.35	48.17	23.18
TRINITY_DN64519_c0_g1	9.14	9.32	10.82	17.84	16.57	13.78		TRINITY_DN66204_c3_g2	164.12	74.66	152.56	57.55	37.43	55.45		TRINITY_DN66819_c4_g2	0.46	1.14	11.5	5.35	13.26		TRINITY_DN63784_c0_g1	60.9	52.78	54.98	16.37	23.49	26.55
TRINITY_DN67256_c0_g2	1.21	1.12	1.62	8.34	10.18	2.97		TRINITY_DN62162_c0_g1	6.84	8.63	14.1	21.94	16.15	23.58		TRINITY_DN66262_c0_g2	7.61	8.25	32.81	15.49	35.52		TRINITY_DN68305_c18_g2	8.37	2.79	9.7	107.27	78.33	127.71
TRINITY_DN57762_c0_g2	0.13	0.14	0.16	0	0	0		TRINITY_DN45120_c0_g1	14.33	18.72	13.09	25.82	41.91	55.78		TRINITY_DN57634_c0_g1	0	0	156.01	387.93	222.84		TRINITY_DN65923_c1_g1	4.82	2.73	9.6	101.92	76.16	69.35
TRINITY_DN52042_c0_g1	37.41	55.04	44.79	163.96	143.15	62.38		TRINITY_DN59799_c1_g1	2.29	2.79	2.25	5.43	9.19	9.9		TRINITY_DN61873_c0_g1	2.13	3.22	0.07	0	0		TRINITY_DN60594_c0_g1	0.23	0.13	0.44	3.84	4.41	3.07
TRINITY_DN54694_c0_g1	6.86	5.77	6.15	2.85	2.67	3.22		TRINITY_DN60663_c0_g1	28.75	24.49	21.36	28.65	47.09	61.1		TRINITY_DN59830_c0_g1	0.06	0.04	1.41	0.6	0.77		TRINITY_DN57007_c0_g1	37.12	36.58	38.71	77.1	115.23	106.17
TRINITY_DN63036_c0_g1	32.71	43.33	48.67	103.74	99.5	63.7		TRINITY_DN62838_c1_g1	0.4	5.76	3.1	19.56	12.39	12.48		TRINITY_DN47455_c1_g3	3.8	5.78	64.44	45.32	189.18		TRINITY_DN55285_c0_g1	21.62	25.81	25.93	4.97	5.99	9.43
TRINITY_DN55094_c0_g1	0	0	0	1.1	0.43	0.84		TRINITY_DN68452_c0_g1	5.89	4.53	5.66	15.18	9.61	13		TRINITY_DN66337_c6_g2	1.49	1.51	8.67	4.8	13.83		TRINITY_DN61020_c8_g1	2.38	2.07	1.32	15.76	12.09	17.34
TRINITY_DN63279_c1_g2	0.4	1.22	0.43	0.04	0.06	0.3		TRINITY_DN66682_c0_g3	22.96	15.9	5.83	101.1	92.73	116.56		TRINITY_DN64075_c7_g1	0.59	0.65	2.82	1.69	3.36		TRINITY_DN63043_c1_g1	35.09	33.82	35.76	9.78	15.62	15.35
TRINITY_DN57148_c0_g1	6.56	8.27	10.93	21.82	25.57	15.71		TRINITY_DN49861_c0_g1	0.18	0.35	0.32	6.77	5.33	2.14		TRINITY_DN63511_c0_g1	0.92	1.32	4.3	7.8	5.31		TRINITY_DN55983_c0_g1	13.45	15.81	12.16	3.95	3.39	5.44
TRINITY_DN63615_c1_g2	12.29	12.28	12.16	9.08	7.69	6.64		TRINITY_DN86287_c0_g1	22.04	21.28	19.75	26.8	46.83	48.18		TRINITY_DN52828_c1_g1	0.38	0.3	14.01	7.06	44.18		TRINITY_DN65880_c0_g3	233.1	266.97	254.44	114.94	130.32	117.21
TRINITY_DN63601_c4_g1	21.27	20.65	21.78	41.27	29.98	32.45		TRINITY_DN60611_c0_g1	26.58	22.47	19.81	30.67	50.23	53.14		TRINITY_DN141370_c0_g1	5.49	5.07	16.25	23.53	15.42		TRINITY_DN3670_c0_g1	82.64	54.01	148.89	1.05	4.98	6.31
TRINITY_DN139046_c0_g1	6.19	6.47	7.75	4.4	3.6	4.12		TRINITY_DN67042_c2_g3	17.8	16.11	16.34	33.25	32.61	32.42		TRINITY_DN60871_c0_g2	1.72	0.95	4.57	3.33	4.56		TRINITY_DN61956_c0_g1	4.99	4.52	4.85	15.1	18.5	14.86
TRINITY_DN65360_c3_g1	1.1	4.02	3.97	0	0	0		TRINITY_DN61727_c3_g1	6.16	4.29	4.74	1.04	1.83	1.96		TRINITY_DN6371_c0_g1	0	0	1.17	2.01	0.82		TRINITY_DN141370_c0_g1	2.32	2.98	2.73	16.74	12.35	11.79
TRINITY_DN66495_c1_g1	20.53	15.38	21.74	1.16	0	0		TRINITY_DN66230_c4_g1	82.58	56.68	60.53	141.25	120.02	209.26		TRINITY_DN59151_c0_g1	16.84	13.91	36.38	30.38	48.18		TRINITY_DN61292_c1_g1	232.41	209.3	285.9	779.73	667.42	1032.45
TRINITY_DN64448_c0_g1	0.05	0.14	0.09	1.03	1.06	0.56		TRINITY_DN63539_c0_g1	124.4	99.24	119	251.76	214.52	318.4		TRINITY_DN61171_c16_g6	2.35	2.03	44.15	35.6	119.13		TRINITY_DN59220_c2_g1	158.73	223.73	194.35	76.14	79.22	74.78
TRINITY_DN48594_c0_g1	0.76	2.34	1.63	0	0	0		TRINITY_DN60426_c0_g1	6.32	7.47	6.01	9.76	17.19	18.17		TRINITY_DN66038_c0_g2	1.21	1.38	3.07	3.01	3.77		TRINITY_DN59592_c2_g1	28.2	17.49	18.22	119.97	85.76	124.86
TRINITY_DN64534_c0_g1	2.39	3.74	1.72	15.63	8.03	11.1		TRINITY_DN60795_c1_g1	23.31	21.31	20.88	35.64	33.35	46.63		TRINITY_DN58040_c2_g2	1.56	1.05	0.42	0.25	0.41		TRINITY_DN969_c0_g1	2.07	3.15	2.5	9.93	14.04	9.57
TRINITY_DN59545_c0_g1	359.56	424.61	452.03	646.67	642.13	605.66		TRINITY_DN66938_c0_g1	41.58	48.68	34.7	85.01	88.73	64.44		TRINITY_DN61020_c8_g1	1.61	0.73	12.18	5.47	18.55		TRINITY_DN67998_c5_g4	21	21.87	16.74	50.99	55.26	62.86
TRINITY_DN61365_c0_g2	0	0	0	1.19	0.31	0.36		TRINITY_DN68285_c0_g1	12.67	11.48	10.83	15.13	22.78	25.64		TRINITY_DN61663_c4_g1	16.72	17.61	9.36	8.35	7.14		TRINITY_DN57595_c0_g2	0.76	1.13	0.72	6.69	6.15	5.27
TRINITY_DN66230_c4_g1	17.86	32.86	17.47	210.76	190.74	60.04		TRINITY_DN59104_c0_g1	0.12	0.23	0.03	1.46	1.57	2.9		TRINITY_DN65199_c1_g1	24.16	23.63	14.96	11.52	13.18		TRINITY_DN64650_c0_g2	40.74	21.93	32.59	6.71	20.29	7.25
TRINITY_DN63806_c5_g1	1.27	1.34	1.69	0.12	0.44	0.69		TRINITY_DN66432_c0_g1	1.42	1.98	2.14	4.06	3.67	5.3		TRINITY_DN68217_c1_g4	1.1	1.51	0.3	0.1	0.17		TRINITY_DN52828_c1_g1	0	0	0.15	5.9	5.54	4.48
TRINITY_DN57362_c0_g1	0.12	0.08	0.08	0	0	0		TRINITY_DN60594_c0_g1	0.71	1.1	2.52	9.37	8.97	11.61		TRINITY_DN62890_c5_g2	8.67	6.33	30.47	20.87	54.86		TRINITY_DN68030_c0_g1	13.21	24.06	27.35	80.28	90.23	99.87
TRINITY_DN58846_c1_g1	162.5	181.11	172.89	118.49	86.52	110.92		TRINITY_DN66337_c6_g3	2.15	0.67	0.58	5.55	11.37	2.41		TRINITY_DN53416_c0_g1	1.5	3.69	32.38	15.17	13.98		TRINITY_DN60607_c5_g1	0.39	0.67	1.38	10.72	13.59	11.9
TRINITY_DN55654_c0_g1	0	0	0	1.15	0.86	0.26		TRINITY_DN67748_c2_g1	1.39	0.89	1.37	2.57	1.93	2.92		TRINITY_DN66136_c2_g7	1.29	1.19	2.53	2.29	2.86		TRINITY_DN53262_c0_g4	0	0	0	85.58	103.82	71.35
TRINITY_DN57127_c0_g1	19.83	19.7	18.94	11.74	8.67	10.21		TRINITY_DN57846_c0_g1	147.83	97.79	67.28	508.91	274.48	634.4		TRINITY_DN51287_c0_g1	0.37	0	70.91	38.18	66.85		TRINITY_DN55572_c0_g2	230.88	44.69	945.37	0.24	0.46	1.25
TRINITY_DN60816_c5_g2	854.38	1171.23	1181.04	2827.71	3425.65	1770.4		TRINITY_DN60198_c0_g1	5.21	3.78	6.65	9.92	11.36	13.55		TRINITY_DN54184_c0_g1	31.77	17.56	81.42	87.09	143.99		TRINITY_DN65358_c5_g3	82.38	86.65	83.09	42.45	46.36	43.33
TRINITY_DN66438_c1_g1	1.53	1.4	1.62	2.88	2.89	2.21		TRINITY_DN45413_c0_g1	0	0	0	12.42	9.31	8.29		TRINITY_DN56334_c0_g1	6.44	5.44	13.28	13.69	12.12		TRINITY_DN67354_c0_g2	32.52	31.01	33.25	67.45	86.97	96.83
TRINITY_DN50827_c0_g1	2.51	3.8	2.89	0.25	0.19	0		TRINITY_DN62084_c1_g1	6.69	7.57	8.73	11.5	17.83	19.77		TRINITY_DN68011_c3_g2	26.48	32.26	71.29	66.2	69.47		TRINITY_DN64809_c0_g1	57.36	44.7	64.8	20.78	27.9	27.36
TRINITY_DN63273_c0_g1	12.11	10.33	9.82	18.57	24.26	28.77		TRINITY_DN65952_c1_g2	3.01	13.35	15.9	66.17	121.11	130.36		TRINITY_DN15907_c0_g1	5.17	5.66	10.96	10.09	9.26		TRINITY_DN61509_c3_g2	1111.48	410.15	998.15	5166.36	6616.39	4937.22
TRINITY_DN53304_c0_g1	0.22	0.06	0.15	1.02	0.69	0.49		TRINITY_DN58612_c1_g1	37.63	35.67	56.87	91.2	110.68	148.24		TRINITY_DN66107_c4_g3	0.34	0.38	2.17	2.37	4.3		TRINITY_DN59010_c0_g1	1.33	3.8	3.23	19.27	20.75	17.49
TRINITY_DN60393_c4_g2	0.68	1.78	1.01	0	0	0		TRINITY_DN63159_c0_g1	0	0.04	0.06	0.36	0.49	0.75		TRINITY_DN60607_c5_g1	1	1.39	9.12	5.89	16.29		TRINITY_DN64040_c0_g2	142.83	33.15	371.14	0.81	1.28	2.57
TRINITY_DN57909_c2_g1	6503.32	5794.53	9040.08	4249.96	5118.8	4410.43		TRINITY_DN68305_c18_g2	32.98	19.52	62.2	173.63	265.51	366.5		TRINITY_DN53402_c2_g1	11.84	14.98	27.74	26.37	28.69		TRINITY_DN67347_c0_g2	4.98	4.57	5.91	24.68	18.41	15.94
TRINITY_DN57615_c0_g1	292.07	375.48	364.65	672.7	748.11	493.55		TRINITY_DN66448_c1_g1	6.03	4.84	7.7	1.28	0.92	1.34		TRINITY_DN65111_c7_g2	3.43	3.21	2.18	2.18	2.23		TRINITY_DN59235_c6_g1	60.61	64.38	68.61	25.75	39.5	31.2
TRINITY_DN57168_c0_g2	4.54	1.89	2.52	0.11	0.23	0.31		TRINITY_DN63960_c2_g1	1.41	0.81	1.27	0.1	0.15	0.14		TRINITY_DN64992_c0_g1	1.23	1.17	0.6	0.39	0.48		TRINITY_DN66486_c3_g2	2.73	0.54	1.11	21.47	19.66	18.52
TRINITY_DN68030_c0_g1	24.12	22.74	26.22	44.61	37.75	39.37		TRINITY_DN63542_c5_g1	13.01	14.34	22.89	41.38	45.73	54.01		TRINITY_DN65794_c7_g1	0.29	0.27	1.82	0.95	1.7		TRINITY_DN68636_c15_g2	29.42	19.07	22.44	53.96	49.35	83.83
TRINITY_DN68017_c0_g1	0.06	0.07	0.1	2.12	1.21	0.44		TRINITY_DN64380_c1_g3	0.52	0.25	0.25	1.63	9.24	2.23		TRINITY_DN45148_c0_g1	36.96	39.46	77.28	123.45	101.88		TRINITY_DN68745_c2_g1	7.76	5.88	6.1	20.16	15.9	19.47
TRINITY_DN68528_c10_g1	0.61	5.71	4.99	0.1	0.13	0		TRINITY_DN66680_c4_g3	6.7	7.42	5.86	10.48	15.2	18.36		TRINITY_DN68686_c2_g1	0.9	1.09	2.36	1.62	4.5		TRINITY_DN10406_c0_g1	0.54	0.66	0.34	2.6	4.96	4.5
TRINITY_DN67958_c2_g3	28.97	26.25	30.36	18.55	15.83	18.12		TRINITY_DN34677_c1_g1	6.96	15.63	4.15	53.74	80.26	159.19		TRINITY_DN35944_c0_g2	1.15	1.4	4.9	4.88	3.75		TRINITY_DN64153_c4_g1	596.91	524.37	454.59	232.41	174.27	247.01
TRINITY_DN61316_c1_g3	0.59	1.57	1.22	0	0	0		TRINITY_DN141370_c0_g1	16.47	10.68	17.37	83.71	51.06	44.82		TRINITY_DN61811_c1_g2	10.27	7.85	19.33	20.09	24.02		TRINITY_DN68703_c3_g1	1.6	1.52	2.66	0	0.03	0.17
TRINITY_DN58451_c0_g1	4.69	4.27	3.45	2.25	1.8	1.62		TRINITY_DN63618_c0_g1	23.78	20.36	17.91	7.74	9.38	10.56		TRINITY_DN59998_c0_g1	1.06	1	3.13	4.49	3.5		TRINITY_DN62818_c2_g1	47.55	56.26	52.14	32.5	47.53	38.37
TRINITY_DN59397_c6_g1	2.53	2.4	9.06	1.41	1.3	1.44		TRINITY_DN62378_c0_g1	2.41	2.38	2.33	10.39	8.25	5.31		TRINITY_DN59415_c0_g1	12.26	16.88	33.4	31.22	63.77		TRINITY_DN45724_c0_g1	68.94	41.08	57.83	16.83	11.97	13.73
TRINITY_DN64478_c6_g3	15.1	14.91	15.18	21.51	20.86	23.06		TRINITY_DN66387_c4_g1	81.95	74.83	120.16	206.63	202.61	213.09		TRINITY_DN64161_c0_g1	6.91	7.15	2.41	2.58	1.85		TRINITY_DN68011_c3_g2	20.73	34.8	28.06	54.69	67.93	66.69
TRINITY_DN55116_c0_g1	4.62	5.59	5.23	11.87	10.98	9.33		TRINITY_DN62890_c5_g2	2.48	5.34	5.25	10	13.03	16.05		TRINITY_DN53517_c1_g1	1.64	1.43	5.62	3.8	4.06		TRINITY_DN67476_c0_g2	3.3	2.66	4.09	0.6	0.56	0.86
TRINITY_DN66530_c2_g1	4.33	7.7	8.05	1.41	2.36	0.89		TRINITY_DN63511_c0_g1	1.62	2.06	2.92	4.68	5.85	5.74		TRINITY_DN58968_c4_g1	9.81	5.59	2.22	1.61	2.67		TRINITY_DN61466_c0_g1	0.55	0.8	0.59	2.94	3.38	2.43
TRINITY_DN127197_c0_g1	4.64	11	8.13	0	0	0		TRINITY_DN61979_c2_g1	0.31	0	0	3.4	9.22	8		TRINITY_DN552_c0_g1	0	0.41	6.66	8.48	15.89		TRINITY_DN51237_c0_g1	0.9	1.19	2.14	14.26	8.97	11.56
TRINITY_DN68421_c0_g2	4.88	1.48	1.69	0.65	0.35	0.59		TRINITY_DN61289_c0_g1	1.74	1.45	1.3	6.52	3.19	5.55		TRINITY_DN43310_c0_g1	7.21	6.02	2.4	1.76	1.79		TRINITY_DN56537_c0_g1	24.1	23.13	22.38	10.24	13.52	12.14
TRINITY_DN67663_c1_g1	7.38	19.12	15.99	21.1	15.13	15.8		TRINITY_DN32856_c0_g1	1.28	1.95	1.21	3.02	4.92	4.85		TRINITY_DN66343_c0_g1	0.01	0.05	0.89	0.47	0.76		TRINITY_DN67215_c1_g1	21.66	5.48	13.99	22.28	39.18	30.6
TRINITY_DN60833_c1_g2	61.1	34.28	51.11	83.08	71.66	97.94		TRINITY_DN55712_c0_g1	264.15	166.73	356.78	1108.3	751.95	765.35		TRINITY_DN425_c0_g1	0	0	26.79	69.5	22.05		TRINITY_DN60055_c12_g2	1.67	2.37	1.92	9.21	9.3	10.13
TRINITY_DN64702_c1_g1	9.65	10.7	9.26	6.54	6.08	7.15		TRINITY_DN68743_c0_g1	38.02	36.49	33.4	42.24	72.01	72.74		TRINITY_DN66402_c0_g1	35.67	27.61	62.13	51.61	53.26		TRINITY_DN64133_c2_g1	615.54	999.73	739.44	309.26	401.17	348.12
TRINITY_DN66283_c0_g1	5.79	1.59	5.84	5.77	0.93	1.03		TRINITY_DN2338_c0_g1	12.15	13.24	11.38	14.72	23.84	24.78		TRINITY_DN57010_c0_g1	155.69	180.49	333.35	590.22	597.5		TRINITY_DN62769_c0_g1	30.38	13.3	41.79	90.92	90.16	92.79
TRINITY_DN24793_c0_g1	0.8	2.98	1.98	0	0	0		TRINITY_DN63680_c2_g1	16.81	15.24	14.87	18.35	29.94	32.35		TRINITY_DN65425_c0_g1	1.57	1.47	0.54	0.33	0.4		TRINITY_DN58213_c0_g1	22.47	22.65	23.62	1.28	2.02	5.62
TRINITY_DN59415_c0_g1	3.78	7.72	5	18.21	15.54	10.1		TRINITY_DN34098_c0_g1	3.17	4.09	3.18	5.94	9.34	10.98		TRINITY_DN58077_c0_g1	0.72	0.69	1.72	1.55	1.61		TRINITY_DN62659_c2_g2	2.16	3.12	4.86	17.78	14.28	13.83
TRINITY_DN66939_c2_g1	21.56	28.2	32.01	45.94	46.73	34.62		TRINITY_DN64965_c0_g2	9.14	11.13	10.02	12.8	19.96	20.23		TRINITY_DN59685_c5_g1	1.91	0	26.11	17.54	47.87		TRINITY_DN61266_c3_g5	1.79	2.96	2.85	10.02	9.29	8.92
TRINITY_DN67154_c0_g1	37.28	20.69	23.04	9.76	11.61	10.25		TRINITY_DN67956_c0_g2	6.58	10.05	9.5	14.88	20.2	24.81		TRINITY_DN48769_c0_g1	3.12	5.95	0	0	0		TRINITY_DN68168_c1_g1	0.1	0.05	0.04	0.42	0.69	0.53
TRINITY_DN56681_c0_g1	3.37	5.87	4.64	11.63	12.28	9.31		TRINITY_DN62864_c0_g2	17.21	13.09	11.4	3.32	3.35	5		TRINITY_DN67361_c1_g1	5.4	6.03	23.44	15.58	25.22		TRINITY_DN63265_c0_g2	13.02	14.57	25.75	4.99	5.24	6.83
[truncated: 3,351 more rows]

## Sheet: Fig6a-6e
figure 6a			TPM values
ID	Description	Abbreviation	V-	V-	V-	V+	V+	V+
TRINITY_DN54794_c0_g1	Myc.isoform	Myc	16.8	19.55	19.56	33.27	40.13	34.65
[truncated: 57 more rows]
