# Supplementary material for: Novel partiti-like viruses are conditional mutualistic symbionts in their normal lepidopteran host, African armyworm, but parasitic in a novel host, Fall armyworm
Source: PLoS Pathog. 2020 Jun 22;16(6):e1008467. doi: 10.1371/journal.ppat.1008467 (PMC7332103; doi:10.1371/journal.ppat.1008467)
Supplement: S10 Data — (XLSX) [file ppat.1008467.s027.xlsx]

## Sheet: Spodptera exemtpa
Stage	Num	Term	Ko id	Database	Ratio_in_study	Ratio_in_pop	P value	Description
Larvae+ VS Larvae -	5	Jak-STAT signaling pathway	map04630	KEGG PATHWAY	5/183	145/31513	0.00161729	Up
Larvae+ VS Larvae -	6	Amoebiasis	map05146	KEGG PATHWAY	6/183	270/31513	0.00509548	Up
Larvae+ VS Larvae -	8	Peroxisome	map04146	KEGG PATHWAY	8/183	526/31513	0.0121121	Up
Larvae+ VS Larvae -	3	Folate biosynthesis	map00790	KEGG PATHWAY	3/183	86/31513	0.0138601	Up
Larvae+ VS Larvae -	5	Vascular smooth muscle contraction	map04270	KEGG PATHWAY	5/183	257/31513	0.0174141	Up
Larvae+ VS Larvae-	5	Chemokine signaling pathway	map04062	KEGG PATHWAY	5/183	268/31513	0.0204555	Up
Larvae+ VS Larvae-	4	Inflammatory mediator regulation of TRP channels	map04750	KEGG PATHWAY	4/183	186/31513	0.0235002	Up
Larvae+ VS Larvae-	4	Cardiac muscle contraction	map04260	KEGG PATHWAY	4/183	198/31513	0.028683	Up
Larvae+ VS Larvae-	6	Longevity regulating pathway - worm	map04212	KEGG PATHWAY	6/183	397/31513	0.028931	Up
Larvae+ VS Larvae-	5	Hippo signaling pathway	map04390	KEGG PATHWAY	5/183	296/31513	0.0297047	Up
Larvae+ VS Larvae-	4	Hippo signaling pathway - fly	map04391	KEGG PATHWAY	4/183	215/31513	0.0371027	Up
Larvae+ VS Larvae-	3	Type II diabetes mellitus	map04930	KEGG PATHWAY	3/183	130/31513	0.0403325	Up
Larvae+ VS Larvae-	5	Pancreatic secretion	map04972	KEGG PATHWAY	5/183	329/31513	0.0435467	Up
Larvae+ VS Larvae-	4	AGE-RAGE signaling pathway in diabetic complications	map04933	KEGG PATHWAY	4/183	232/31513	0.0468012	Up
Larvae+ VS Larvae-	4	Chagas disease (American trypanosomiasis)	map05142	KEGG PATHWAY	4/183	237/31513	0.0498974	Up
Larvae+ VS Larvae-	48	Huntington disease	map05016	KEGG PATHWAY	48/466	891/31513	0	Down
Larvae+ VS Larvae-	36	Alzheimer disease	map05010	KEGG PATHWAY	36/466	712/31513	1.58245e-10	Down
Larvae+ VS Larvae-	32	Parkinson disease	map05012	KEGG PATHWAY	32/466	603/31513	5.77858e-10	Down
Larvae+ VS Larvae-	33	Oxidative phosphorylation	map00190	KEGG PATHWAY	33/466	677/31513	2.79436e-09	Down
Larvae+ VS Larvae-	8	Thiamine metabolism	map00730	KEGG PATHWAY	8/466	74/31513	1.3817e-05	Down
Larvae+ VS Larvae-	21	Non-alcoholic fatty liver disease (NAFLD)	map04932	KEGG PATHWAY	21/466	566/31513	0.000126064	Down
Larvae+ VS Larvae-	15	Retrograde endocannabinoid signaling	map04723	KEGG PATHWAY	15/466	335/31513	0.000159993	Down
Larvae+ VS Larvae-	6	Valine, leucine and isoleucine biosynthesis	map00290	KEGG PATHWAY	6/466	85/31513	0.00165434	Down
Larvae+ VS Larvae-	3	Mannose type O-glycan biosynthesis	map00515	KEGG PATHWAY	3/466	19/31513	0.00261019	Down
Larvae+ VS Larvae-	13	Protein digestion and absorption	map04974	KEGG PATHWAY	13/466	361/31513	0.00304049	Down
Larvae+ VS Larvae-	12	Pancreatic secretion	map04972	KEGG PATHWAY	12/466	329/31513	0.00390742	Down
Larvae+ VS Larvae-	9	Pathogenic Escherichia coli infection	map05130	KEGG PATHWAY	9/466	239/31513	0.00960101	Down
Larvae+ VS Larvae-	6	Carbohydrate digestion and absorption	map04973	KEGG PATHWAY	6/466	140/31513	0.0181168	Down
Larvae+ VS Larvae-	9	Neuroactive ligand-receptor interaction	map04080	KEGG PATHWAY	9/466	266/31513	0.0181502	Down
Larvae+ VS Larvae-	8	Gap junction	map04540	KEGG PATHWAY	8/466	245/31513	0.0301293	Down
Larvae+ VS Larvae-	12	Pyruvate metabolism	map00620	KEGG PATHWAY	12/466	449/31513	0.036427	Down
Larvae+ VS Larvae-	14	Phagosome	map04145	KEGG PATHWAY	14/466	554/31513	0.0376512	Down
Larvae+ VS Larvae-	4	Folate biosynthesis	map00790	KEGG PATHWAY	4/466	86/31513	0.0388651	Down
Pupae+ VS Pupae-	7	Toxoplasmosis	map05145	KEGG PATHWAY	7/61	296/31513	1.6989e-06	Up
Pupae+ VS Pupae-	9	Pathways in cancer	map05200	KEGG PATHWAY	9/61	707/31513	8.37702e-06	Up
Pupae+ VS Pupae-	5	Small cell lung cancer	map05222	KEGG PATHWAY	5/61	229/31513	8.28523e-05	Up
Pupae+ VS Pupae-	5	HIF-1 signaling pathway	map04066	KEGG PATHWAY	5/61	337/31513	0.000494586	Up
Pupae+ VS Pupae-	5	Thyroid hormone signaling pathway	map04919	KEGG PATHWAY	5/61	359/31513	0.000658095	Up
Pupae+ VS Pupae-	4	Renal cell carcinoma	map05211	KEGG PATHWAY	4/61	212/31513	0.000769691	Up
Pupae+ VS Pupae-	6	Focal adhesion	map04510	KEGG PATHWAY	6/61	573/31513	0.000837846	Up
Pupae+ VS Pupae-	4	ECM-receptor interaction	map04512	KEGG PATHWAY	4/61	268/31513	0.0018247	Up
Pupae+ VS Pupae-	4	Amoebiasis	map05146	KEGG PATHWAY	4/61	270/31513	0.00187471	Up
Pupae+ VS Pupae-	4	Hepatitis B	map05161	KEGG PATHWAY	4/61	283/31513	0.0022232	Up
Pupae+ VS Pupae-	6	PI3K-Akt signaling pathway	map04151	KEGG PATHWAY	6/61	720/31513	0.00266339	Up
Pupae+ VS Pupae-	4	Estrogen signaling pathway	map04915	KEGG PATHWAY	4/61	305/31513	0.00291082	Up
Pupae+ VS Pupae-	5	Influenza A	map05164	KEGG PATHWAY	5/61	563/31513	0.00467321	Up
Pupae+ VS Pupae-	3	Cholinergic synapse	map04725	KEGG PATHWAY	3/61	175/31513	0.00478413	Up
Pupae+ VS Pupae-	4	Rap1 signaling pathway	map04015	KEGG PATHWAY	4/61	376/31513	0.00609695	Up
Pupae+ VS Pupae-	3	Melanogenesis	map04916	KEGG PATHWAY	3/61	192/31513	0.00618283	Up
Pupae+ VS Pupae-	4	Longevity regulating pathway - worm	map04212	KEGG PATHWAY	4/61	397/31513	0.00736005	Up
Pupae+ VS Pupae-	4	Tuberculosis	map05152	KEGG PATHWAY	4/61	415/31513	0.00857146	Up
Pupae+ VS Pupae-	3	Chagas disease (American trypanosomiasis)	map05142	KEGG PATHWAY	3/61	237/31513	0.0109707	Up
Pupae+ VS Pupae-	3	Dopaminergic synapse	map04728	KEGG PATHWAY	3/61	288/31513	0.0184127	Up
Pupae+ VS Pupae-	2	Long-term depression	map04730	KEGG PATHWAY	2/61	108/31513	0.0186724	Up
Pupae+ VS Pupae-	3	Platelet activation	map04611	KEGG PATHWAY	3/61	312/31513	0.0226811	Up
Pupae+ VS Pupae-	3	Pancreatic secretion	map04972	KEGG PATHWAY	3/61	329/31513	0.0260041	Up
Pupae+ VS Pupae-	3	Ras signaling pathway	map04014	KEGG PATHWAY	3/61	336/31513	0.0274446	Up
Pupae+ VS Pupae-	2	Arachidonic acid metabolism	map00590	KEGG PATHWAY	2/61	133/31513	0.0275089	Up
Pupae+ VS Pupae-	3	Longevity regulating pathway - multiple species	map04213	KEGG PATHWAY	3/61	340/31513	0.0282866	Up
Pupae+ VS Pupae-	2	Serotonergic synapse	map04726	KEGG PATHWAY	2/61	140/31513	0.0302318	Up
Pupae+ VS Pupae-	2	Colorectal cancer	map05210	KEGG PATHWAY	2/61	144/31513	0.031834	Up
Pupae+ VS Pupae-	2	Jak-STAT signaling pathway	map04630	KEGG PATHWAY	2/61	145/31513	0.0322397	Up
Pupae+ VS Pupae-	2	TGF-beta signaling pathway	map04350	KEGG PATHWAY	2/61	162/31513	0.039443	Up
Pupae+ VS Pupae-	2	Long-term potentiation	map04720	KEGG PATHWAY	2/61	167/31513	0.0416679	Up
Pupae+ VS Pupae-	1	Maturity onset diabetes of the young	map04950	KEGG PATHWAY	1/61	22/31513	0.0417447	Up
Pupae+ VS Pupae-	2	Glutamatergic synapse	map04724	KEGG PATHWAY	2/61	169/31513	0.0425709	Up
Pupae+ VS Pupae-	3	Glucagon signaling pathway	map04922	KEGG PATHWAY	3/61	403/31513	0.0433405	Up
Pupae+ VS Pupae-	2	Circadian entrainment	map04713	KEGG PATHWAY	2/61	176/31513	0.0457887	Up
Pupae+ VS Pupae-	15	Ribosome	map03010	KEGG PATHWAY	15/111	786/31513	1.16374e-07	Down
Pupae+ VS Pupae-	7	Amino sugar and nucleotide sugar metabolism	map00520	KEGG PATHWAY	7/111	412/31513	0.00065673	Down
Pupae+ VS Pupae-	5	Glyoxylate and dicarboxylate metabolism	map00630	KEGG PATHWAY	5/111	318/31513	0.0054421	Down
Pupae+ VS Pupae-	3	Fat digestion and absorption	map04975	KEGG PATHWAY	3/111	116/31513	0.00807935	Down
Pupae+ VS Pupae-	4	Ascorbate and aldarate metabolism	map00053	KEGG PATHWAY	4/111	236/31513	0.00983774	Down
Pupae+ VS Pupae-	3	Other glycan degradation	map00511	KEGG PATHWAY	3/111	130/31513	0.0110077	Down
Pupae+ VS Pupae-	3	Arachidonic acid metabolism	map00590	KEGG PATHWAY	3/111	133/31513	0.0117048	Down
Pupae+ VS Pupae-	4	Legionellosis	map05134	KEGG PATHWAY	4/111	251/31513	0.0121143	Down
Pupae+ VS Pupae-	2	Glycosphingolipid biosynthesis - globo and isoglobo series	map00603	KEGG PATHWAY	2/111	56/31513	0.0167306	Down
Pupae+ VS Pupae-	5	Pyruvate metabolism	map00620	KEGG PATHWAY	5/111	449/31513	0.0215305	Down
Pupae+ VS Pupae-	2	Mineral absorption	map04978	KEGG PATHWAY	2/111	75/31513	0.0288754	Down
Pupae+ VS Pupae-	5	Glycolysis / Gluconeogenesis	map00010	KEGG PATHWAY	5/111	490/31513	0.0298666	Down
Pupae+ VS Pupae-	3	Antigen processing and presentation	map04612	KEGG PATHWAY	3/111	213/31513	0.039684	Down
Pupae+ VS Pupae-	2	Insect hormone biosynthesis	map00981	KEGG PATHWAY	2/111	93/31513	0.0427423	Down
Pupae+ VS Pupae-	3	Fatty acid biosynthesis	map00061	KEGG PATHWAY	3/111	230/31513	0.0479484	Down
Male+ VS Male-	13	MicroRNAs in cancer	map05206	KEGG PATHWAY	13/204	440/31513	6.64981e-06	Up
Male+ VS Male-	4	Caffeine metabolism	map00232	KEGG PATHWAY	4/204	70/31513	0.00111972	Up
Male+ VS Male-	7	Neuroactive ligand-receptor interaction	map04080	KEGG PATHWAY	7/204	266/31513	0.0018137	Up
Male+ VS Male-	6	NF-kappa B signaling pathway	map04064	KEGG PATHWAY	6/204	203/31513	0.00214906	Up
Male+ VS Male-	10	Peroxisome	map04146	KEGG PATHWAY	10/204	526/31513	0.00238701	Up
Male+ VS Male-	7	Drug metabolism - other enzymes	map00983	KEGG PATHWAY	7/204	281/31513	0.00246691	Up
Male+ VS Male-	11	Ubiquitin mediated proteolysis	map04120	KEGG PATHWAY	11/204	622/31513	0.00257038	Up
Male+ VS Male-	7	Phospholipase D signaling pathway	map04072	KEGG PATHWAY	7/204	295/31513	0.00322747	Up
Male+ VS Male-	6	Gap junction	map04540	KEGG PATHWAY	6/204	245/31513	0.00538885	Up
Male+ VS Male-	7	Pancreatic secretion	map04972	KEGG PATHWAY	7/204	329/31513	0.00581526	Up
Male+ VS Male-	10	RNA transport	map03013	KEGG PATHWAY	10/204	788/31513	0.0332446	Up
Male+ VS Male-	3	Non-small cell lung cancer	map05223	KEGG PATHWAY	3/204	114/31513	0.0380938	Up
Male+ VS Male-	9	Purine metabolism	map00230	KEGG PATHWAY	9/204	711/31513	0.0427341	Up
Male+ VS Male-	2	Taste transduction	map04742	KEGG PATHWAY	2/204	54/31513	0.0479037	Up
Male+ VS Male-	5	Estrogen signaling pathway	map04915	KEGG PATHWAY	5/204	305/31513	0.0489342	Up
Male+ VS Male-	10	Pathogenic Escherichia coli infection	map05130	KEGG PATHWAY	10/243	239/31513	1.83294e-05	Down
Male+ VS Male-	15	Parkinson disease	map05012	KEGG PATHWAY	15/243	603/31513	7.77806e-05	Down
Male+ VS Male-	9	Gap junction	map04540	KEGG PATHWAY	9/243	245/31513	0.000129972	Down
Male+ VS Male-	18	Huntington disease	map05016	KEGG PATHWAY	18/243	891/31513	0.000211072	Down
Male+ VS Male-	4	Mineral absorption	map04978	KEGG PATHWAY	4/243	75/31513	0.00273143	Down
Male+ VS Male-	13	Alzheimer disease	map05010	KEGG PATHWAY	13/243	712/31513	0.00377666	Down
Male+ VS Male-	2	Glycosaminoglycan biosynthesis - keratan sulfate	map00533	KEGG PATHWAY	2/243	13/31513	0.00436723	Down
Male+ VS Male-	4	Cocaine addiction	map05030	KEGG PATHWAY	4/243	91/31513	0.00545898	Down
Male+ VS Male-	12	Oxidative phosphorylation	map00190	KEGG PATHWAY	12/243	677/31513	0.00665559	Down
Male+ VS Male-	5	Amphetamine addiction	map05031	KEGG PATHWAY	5/243	160/31513	0.00816915	Down
Male+ VS Male-	2	Glycosphingolipid biosynthesis - lacto and neolacto series	map00601	KEGG PATHWAY	2/243	18/31513	0.00835204	Down
Male+ VS Male-	2	Mannose type O-glycan biosynthesis	map00515	KEGG PATHWAY	2/243	19/31513	0.00928751	Down
Male+ VS Male-	10	Phagosome	map04145	KEGG PATHWAY	10/243	554/31513	0.0113182	Down
Male+ VS Male-	2	Maturity onset diabetes of the young	map04950	KEGG PATHWAY	2/243	22/31513	0.0123575	Down
Male+ VS Male-	4	Amyotrophic lateral sclerosis (ALS)	map05014	KEGG PATHWAY	4/243	127/31513	0.0170518	Down
Male+ VS Male-	4	Serotonergic synapse	map04726	KEGG PATHWAY	4/243	140/31513	0.0234295	Down
Male+ VS Male-	8	Tight junction	map04530	KEGG PATHWAY	8/243	448/31513	0.0236074	Down
Male+ VS Male-	2	African trypanosomiasis	map05143	KEGG PATHWAY	2/243	31/31513	0.0237734	Down
Male+ VS Male-	3	Valine, leucine and isoleucine biosynthesis	map00290	KEGG PATHWAY	3/243	85/31513	0.0281645	Down
Female+ VS Female-	21	Neuroactive ligand-receptor interaction	map04080	KEGG PATHWAY	21/708	266/31513	7.65968e-07	Up
Female+ VS Female-	22	Pancreatic secretion	map04972	KEGG PATHWAY	22/708	329/31513	6.46153e-06	Up
Female+ VS Female-	15	Cardiac muscle contraction	map04260	KEGG PATHWAY	15/708	198/31513	4.57842e-05	Up
Female+ VS Female-	36	Ribosome	map03010	KEGG PATHWAY	36/708	786/31513	5.27062e-05	Up
Female+ VS Female-	16	Ascorbate and aldarate metabolism	map00053	KEGG PATHWAY	16/708	236/31513	9.74167e-05	Up
Female+ VS Female-	19	Metabolism of xenobiotics by cytochrome P450	map00980	KEGG PATHWAY	19/708	317/31513	0.000117051	Up
Female+ VS Female-	19	Chemical carcinogenesis	map05204	KEGG PATHWAY	19/708	332/31513	0.0002118	Up
Female+ VS Female-	17	Drug metabolism - other enzymes	map00983	KEGG PATHWAY	17/708	281/31513	0.000235481	Up
Female+ VS Female-	11	Carbohydrate digestion and absorption	map04973	KEGG PATHWAY	11/708	140/31513	0.000336592	Up
Female+ VS Female-	17	Drug metabolism - cytochrome P450	map00982	KEGG PATHWAY	17/708	296/31513	0.000429373	Up
Female+ VS Female-	23	Glycolysis / Gluconeogenesis	map00010	KEGG PATHWAY	23/708	490/31513	0.000819506	Up
Female+ VS Female-	13	Retinol metabolism	map00830	KEGG PATHWAY	13/708	208/31513	0.000914505	Up
Female+ VS Female-	15	MAPK signaling pathway - fly	map04013	KEGG PATHWAY	15/708	266/31513	0.00109804	Up
Female+ VS Female-	21	MicroRNAs in cancer	map05206	KEGG PATHWAY	21/708	440/31513	0.00110317	Up
Female+ VS Female-	11	Tyrosine metabolism	map00350	KEGG PATHWAY	11/708	166/31513	0.00138831	Up
Female+ VS Female-	16	Galactose metabolism	map00052	KEGG PATHWAY	16/708	303/31513	0.00150968	Up
Female+ VS Female-	12	NF-kappa B signaling pathway	map04064	KEGG PATHWAY	12/708	203/31513	0.00226309	Up
Female+ VS Female-	9	Gastric acid secretion	map04971	KEGG PATHWAY	9/708	138/31513	0.00408136	Up
Female+ VS Female-	15	Adrenergic signaling in cardiomyocytes	map04261	KEGG PATHWAY	15/708	307/31513	0.0043247	Up
Female+ VS Female-	6	Caffeine metabolism	map00232	KEGG PATHWAY	6/708	70/31513	0.00488594	Up
Female+ VS Female-	14	Glycerophospholipid metabolism	map00564	KEGG PATHWAY	14/708	282/31513	0.00498974	Up
Female+ VS Female-	7	Insect hormone biosynthesis	map00981	KEGG PATHWAY	7/708	93/31513	0.00501752	Up
Female+ VS Female-	10	GABAergic synapse	map04727	KEGG PATHWAY	10/708	172/31513	0.00571101	Up
Female+ VS Female-	10	Cholinergic synapse	map04725	KEGG PATHWAY	10/708	175/31513	0.00642927	Up
Female+ VS Female-	10	Circadian entrainment	map04713	KEGG PATHWAY	10/708	176/31513	0.00668365	Up
Female+ VS Female-	10	Salivary secretion	map04970	KEGG PATHWAY	10/708	177/31513	0.00694578	Up
Female+ VS Female-	14	Calcium signaling pathway	map04020	KEGG PATHWAY	14/708	294/31513	0.00711623	Up
Female+ VS Female-	5	Vitamin digestion and absorption	map04977	KEGG PATHWAY	5/708	54/31513	0.0072053	Up
Female+ VS Female-	16	cGMP-PKG signaling pathway	map04022	KEGG PATHWAY	16/708	357/31513	0.00737225	Up
Female+ VS Female-	10	Steroid hormone biosynthesis	map00140	KEGG PATHWAY	10/708	179/31513	0.00749385	Up
Female+ VS Female-	10	Dilated cardiomyopathy (DCM)	map05414	KEGG PATHWAY	10/708	180/31513	0.00778011	Up
Female+ VS Female-	8	Cell adhesion molecules (CAMs)	map04514	KEGG PATHWAY	8/708	127/31513	0.00808667	Up
Female+ VS Female-	26	Purine metabolism	map00230	KEGG PATHWAY	26/708	711/31513	0.0111051	Up
Female+ VS Female-	7	Histidine metabolism	map00340	KEGG PATHWAY	7/708	112/31513	0.0133712	Up
Female+ VS Female-	7	Morphine addiction	map05032	KEGG PATHWAY	7/708	115/31513	0.0152788	Up
Female+ VS Female-	9	beta-Alanine metabolism	map00410	KEGG PATHWAY	9/708	171/31513	0.0155724	Up
Female+ VS Female-	4	Taurine and hypotaurine metabolism	map00430	KEGG PATHWAY	4/708	43/31513	0.0155936	Up
Female+ VS Female-	6	Cocaine addiction	map05030	KEGG PATHWAY	6/708	91/31513	0.0167894	Up
Female+ VS Female-	14	Glycine, serine and threonine metabolism	map00260	KEGG PATHWAY	14/708	327/31513	0.016793	Up
Female+ VS Female-	15	Protein digestion and absorption	map04974	KEGG PATHWAY	15/708	361/31513	0.0174063	Up
Female+ VS Female-	12	ECM-receptor interaction	map04512	KEGG PATHWAY	12/708	268/31513	0.0188296	Up
Female+ VS Female-	12	Axon guidance	map04360	KEGG PATHWAY	12/708	271/31513	0.020337	Up
Female+ VS Female-	17	Pyruvate metabolism	map00620	KEGG PATHWAY	17/708	449/31513	0.026545	Up
Female+ VS Female-	7	Regulation of lipolysis in adipocytes	map04923	KEGG PATHWAY	7/708	129/31513	0.0267726	Up
Female+ VS Female-	5	Mineral absorption	map04978	KEGG PATHWAY	5/708	75/31513	0.0268774	Up
Female+ VS Female-	8	Amphetamine addiction	map05031	KEGG PATHWAY	8/708	160/31513	0.0285893	Up
Female+ VS Female-	8	Viral myocarditis	map05416	KEGG PATHWAY	8/708	160/31513	0.0285893	Up
Female+ VS Female-	5	Ovarian steroidogenesis	map04913	KEGG PATHWAY	5/708	77/31513	0.0296816	Up
Female+ VS Female-	7	Arachidonic acid metabolism	map00590	KEGG PATHWAY	7/708	133/31513	0.0309122	Up
Female+ VS Female-	11	Vascular smooth muscle contraction	map04270	KEGG PATHWAY	11/708	257/31513	0.031706	Up
Female+ VS Female-	4	Taste transduction	map04742	KEGG PATHWAY	4/708	54/31513	0.0330009	Up
Female+ VS Female-	21	Parkinson disease	map05012	KEGG PATHWAY	21/708	603/31513	0.0330929	Up
Female+ VS Female-	7	Insulin secretion	map04911	KEGG PATHWAY	7/708	135/31513	0.0331345	Up
Female+ VS Female-	7	Serotonergic synapse	map04726	KEGG PATHWAY	7/708	140/31513	0.0391488	Up
Female+ VS Female-	21	Ubiquitin mediated proteolysis	map04120	KEGG PATHWAY	21/708	622/31513	0.0436055	Up
Female+ VS Female-	12	Estrogen signaling pathway	map04915	KEGG PATHWAY	12/708	305/31513	0.0442046	Up
Female+ VS Female-	11	Pentose and glucuronate interconversions	map00040	KEGG PATHWAY	11/708	272/31513	0.0446934	Up
Female+ VS Female-	6	Fat digestion and absorption	map04975	KEGG PATHWAY	6/708	116/31513	0.0471632	Up
Female+ VS Female-	9	Hypertrophic cardiomyopathy (HCM)	map05410	KEGG PATHWAY	9/708	210/31513	0.0486255	Up
Female+ VS Female-	10	Ribosome biogenesis in eukaryotes	map03008	KEGG PATHWAY	10/280	350/31513	0.00124575	Down
Female+ VS Female-	4	Fanconi anemia pathway	map03460	KEGG PATHWAY	4/280	77/31513	0.00496707	Down
Female+ VS Female-	5	RNA polymerase	map03020	KEGG PATHWAY	5/280	136/31513	0.00748412	Down
Female+ VS Female-	2	Glycosphingolipid biosynthesis - lacto and neolacto series	map00601	KEGG PATHWAY	2/280	18/31513	0.0109577	Down
Female+ VS Female-	8	RNA degradation	map03018	KEGG PATHWAY	8/280	339/31513	0.0113219	Down
Female+ VS Female-	13	Purine metabolism	map00230	KEGG PATHWAY	13/280	711/31513	0.0116813	Down
Female+ VS Female-	4	Cytosolic DNA-sensing pathway	map04623	KEGG PATHWAY	4/280	105/31513	0.0144809	Down
Female+ VS Female-	4	Fat digestion and absorption	map04975	KEGG PATHWAY	4/280	116/31513	0.0201247	Down
Female+ VS Female-	4	DNA replication	map03030	KEGG PATHWAY	4/280	128/31513	0.0276388	Down

## Sheet: Spodoptera frugiperda
Stage	Num	Term	Ko id	Database	Ratio_in_study	Ratio_in_pop	P value	Description
Larvae+ VS Larvae-	18	Ribosome biogenesis in eukaryotes	map03008	KEGG PATHWAY	18/250	277/27145	1.04049e-10	Up
Larvae+ VS Larvae-	6	One carbon pool by folate	map00670	KEGG PATHWAY	6/250	107/27145	0.000478108	Up
Larvae+ VS Larvae-	5	Cytosolic DNA-sensing pathway	map04623	KEGG PATHWAY	5/250	83/27145	0.00103032	Up
Larvae+ VS Larvae-	9	Drug metabolism - cytochrome P450	map00982	KEGG PATHWAY	9/250	278/27145	0.00116213	Up
Larvae+ VS Larvae-	9	Metabolism of xenobiotics by cytochrome P450	map00980	KEGG PATHWAY	9/250	296/27145	0.00178804	Up
Larvae+ VS Larvae-	7	Steroid hormone biosynthesis	map00140	KEGG PATHWAY	7/250	189/27145	0.0019119	Up
Larvae+ VS Larvae-	8	Drug metabolism - other enzymes	map00983	KEGG PATHWAY	8/250	256/27145	0.00268561	Up
Larvae+ VS Larvae-	9	Chemical carcinogenesis	map05204	KEGG PATHWAY	9/250	327/27145	0.00347491	Up
Larvae+ VS Larvae-	7	Retinol metabolism	map00830	KEGG PATHWAY	7/250	215/27145	0.00391208	Up
Larvae+ VS Larvae-	9	Longevity regulating pathway - worm	map04212	KEGG PATHWAY	9/250	342/27145	0.00464815	Up
Larvae+ VS Larvae-	7	Ascorbate and aldarate metabolism	map00053	KEGG PATHWAY	7/250	223/27145	0.0047683	Up
Larvae+ VS Larvae-	7	Porphyrin and chlorophyll metabolism	map00860	KEGG PATHWAY	7/250	238/27145	0.00674509	Up
Larvae+ VS Larvae-	7	Pentose and glucuronate interconversions	map00040	KEGG PATHWAY	7/250	247/27145	0.00819141	Up
Larvae+ VS Larvae-	4	Fat digestion and absorption	map04975	KEGG PATHWAY	4/250	103/27145	0.015267	Up
Larvae+ VS Larvae-	3	Ovarian steroidogenesis	map04913	KEGG PATHWAY	3/250	73/27145	0.0299464	Up
Larvae+ VS Larvae-	6	Neuroactive ligand-receptor interaction	map04080	KEGG PATHWAY	6/250	265/27145	0.0366471	Up
Larvae+ VS Larvae-	6	Biosynthesis of unsaturated fatty acids	map01040	KEGG PATHWAY	6/171	137/27145	0.000238065	Down
Larvae+ VS Larvae-	8	Neuroactive ligand-receptor interaction	map04080	KEGG PATHWAY	8/171	265/27145	0.000289999	Down
Larvae+ VS Larvae-	6	Toll and Imd signaling pathway	map04624	KEGG PATHWAY	6/171	176/27145	0.00089722	Down
Larvae+ VS Larvae-	4	alpha-Linolenic acid metabolism	map00592	KEGG PATHWAY	4/171	83/27145	0.0018973	Down
Larvae+ VS Larvae-	2	Nicotine addiction	map05033	KEGG PATHWAY	2/171	25/27145	0.0107617	Down
Larvae+ VS Larvae-	6	PPAR signaling pathway	map03320	KEGG PATHWAY	6/171	298/27145	0.0117387	Down
Larvae+ VS Larvae-	8	Peroxisome	map04146	KEGG PATHWAY	8/171	494/27145	0.0133378	Down
Larvae+ VS Larvae-	6	Pancreatic secretion	map04972	KEGG PATHWAY	6/171	321/27145	0.0163792	Down
Larvae+ VS Larvae-	4	Inositol phosphate metabolism	map00562	KEGG PATHWAY	4/171	169/27145	0.022371	Down
Larvae+ VS Larvae-	5	Galactose metabolism	map00052	KEGG PATHWAY	5/171	259/27145	0.0243855	Down
Larvae+ VS Larvae-	2	Glycosphingolipid biosynthesis - globo and isoglobo series	map00603	KEGG PATHWAY	2/171	42/27145	0.0288093	Down
Larvae+ VS Larvae-	3	Other glycan degradation	map00511	KEGG PATHWAY	3/171	113/27145	0.0347592	Down
Larvae+ VS Larvae-	4	Fructose and mannose metabolism	map00051	KEGG PATHWAY	4/171	206/27145	0.0416885	Down
Larvae+ VS Larvae-	2	Thiamine metabolism	map00730	KEGG PATHWAY	2/171	55/27145	0.0471322	Down
Pupae+ VS Pupae-	22	Parkinson disease	map05012	KEGG PATHWAY	22/500	497/27145	0.000158147	Up
Pupae+ VS Pupae-	9	Other glycan degradation	map00511	KEGG PATHWAY	9/500	113/27145	0.000249357	Up
Pupae+ VS Pupae-	23	Oxidative phosphorylation	map00190	KEGG PATHWAY	23/500	564/27145	0.00036549	Up
Pupae+ VS Pupae-	29	Huntington disease	map05016	KEGG PATHWAY	29/500	734/27145	0.000112945	Up
Pupae+ VS Pupae-	12	Vibrio cholerae infection	map05110	KEGG PATHWAY	12/500	227/27145	0.0010997	Up
Pupae+ VS Pupae-	23	Purine metabolism	map00230	KEGG PATHWAY	23/500	606/27145	0.000968834	Up
Pupae+ VS Pupae-	10	Epithelial cell signaling in Helicobacter pylori infection	map05120	KEGG PATHWAY	10/500	191/27145	0.00298377	Up
Pupae+ VS Pupae-	13	Retrograde endocannabinoid signaling	map04723	KEGG PATHWAY	13/500	297/27145	0.00368277	Up
Pupae+ VS Pupae-	17	Non-alcoholic fatty liver disease (NAFLD)	map04932	KEGG PATHWAY	17/500	465/27145	0.00612715	Up
Pupae+ VS Pupae-	20	Alzheimer disease	map05010	KEGG PATHWAY	20/500	591/27145	0.00716419	Up
Pupae+ VS Pupae-	11	Neuroactive ligand-receptor interaction	map04080	KEGG PATHWAY	11/500	265/27145	0.0105347	Up
Pupae+ VS Pupae-	4	Proximal tubule bicarbonate reclamation	map04964	KEGG PATHWAY	4/500	54/27145	0.0174227	Up
Pupae+ VS Pupae-	5	Cytosolic DNA-sensing pathway	map04623	KEGG PATHWAY	5/500	83/27145	0.0186616	Up
Pupae+ VS Pupae-	4	Vitamin digestion and absorption	map04977	KEGG PATHWAY	4/500	50/27145	0.0134333	Up
Pupae+ VS Pupae-	4	Apoptosis - multiple species	map04215	KEGG PATHWAY	4/500	50/27145	0.0134333	Up
Pupae+ VS Pupae-	10	Pentose and glucuronate interconversions	map00040	KEGG PATHWAY	10/500	247/27145	0.016804	Up
Pupae+ VS Pupae-	6	Type II diabetes mellitus	map04930	KEGG PATHWAY	6/500	121/27145	0.0247457	Up
Pupae+ VS Pupae-	2	Mannose type O-glycan biosynthesis	map00515	KEGG PATHWAY	2/500	11/27145	0.0166825	Up
Pupae+ VS Pupae-	5	Dorso-ventral axis formation	map04320	KEGG PATHWAY	5/500	88/27145	0.0233913	Up
Pupae+ VS Pupae-	4	Cocaine addiction	map05030	KEGG PATHWAY	4/500	60/27145	0.0246663	Up
Pupae+ VS Pupae-	2	D-Glutamine and D-glutamate metabolism	map00471	KEGG PATHWAY	2/500	13/27145	0.023092	Up
Pupae+ VS Pupae-	7	N-Glycan biosynthesis	map00510	KEGG PATHWAY	7/500	159/27145	0.028302	Up
Pupae+ VS Pupae-	11	Pancreatic secretion	map04972	KEGG PATHWAY	11/500	321/27145	0.036725	Up
Pupae+ VS Pupae-	2	Neomycin, kanamycin and gentamicin biosynthesis	map00524	KEGG PATHWAY	2/500	17/27145	0.0383655	Up
Pupae+ VS Pupae-	4	RIG-I-like receptor signaling pathway	map04622	KEGG PATHWAY	4/500	67/27145	0.0351127	Up
Pupae+ VS Pupae-	4	Glycosaminoglycan degradation	map00531	KEGG PATHWAY	4/500	67/27145	0.0351127	Up
Pupae+ VS Pupae-	16	Lysosome	map04142	KEGG PATHWAY	16/500	522/27145	0.0337825	Up
Pupae+ VS Pupae-	5	Fat digestion and absorption	map04975	KEGG PATHWAY	5/500	103/27145	0.0419567	Up
Pupae+ VS Pupae-	10	Apoptosis	map04210	KEGG PATHWAY	10/500	294/27145	0.0469337	Up
Pupae+ VS Pupae-	8	Retinol metabolism	map00830	KEGG PATHWAY	8/500	215/27145	0.0464855	Up
Pupae+ VS Pupae-	8	Insect hormone biosynthesis	map00981	KEGG PATHWAY	8/203	87/27145	3.00204e-07	Down
Pupae+ VS Pupae-	5	Basal cell carcinoma	map05217	KEGG PATHWAY	5/203	63/27145	0.000110043	Down
Pupae+ VS Pupae-	8	Longevity regulating pathway - worm	map04212	KEGG PATHWAY	8/203	342/27145	0.00437291	Down
Pupae+ VS Pupae-	5	Serotonergic synapse	map04726	KEGG PATHWAY	5/203	149/27145	0.00534337	Down
Pupae+ VS Pupae-	6	Signaling pathways regulating pluripotency of stem cells	map04550	KEGG PATHWAY	6/203	170/27145	0.00180593	Down
Pupae+ VS Pupae-	10	Peroxisome	map04146	KEGG PATHWAY	10/203	494/27145	0.0042208	Down
Pupae+ VS Pupae-	7	Neuroactive ligand-receptor interaction	map04080	KEGG PATHWAY	7/203	265/27145	0.00392762	Down
Pupae+ VS Pupae-	6	Wnt signaling pathway	map04310	KEGG PATHWAY	6/203	235/27145	0.00869086	Down
Pupae+ VS Pupae-	5	Melanogenesis	map04916	KEGG PATHWAY	5/203	166/27145	0.00834758	Down
Pupae+ VS Pupae-	7	Metabolism of xenobiotics by cytochrome P450	map00980	KEGG PATHWAY	7/203	296/27145	0.00709261	Down
Pupae+ VS Pupae-	7	Fatty acid degradation	map00071	KEGG PATHWAY	7/203	303/27145	0.00801335	Down
Pupae+ VS Pupae-	5	Biosynthesis of unsaturated fatty acids	map01040	KEGG PATHWAY	5/203	137/27145	0.00374935	Down
Pupae+ VS Pupae-	5	Hypertrophic cardiomyopathy (HCM)	map05410	KEGG PATHWAY	5/203	193/27145	0.0152436	Down
Pupae+ VS Pupae-	5	Hippo signaling pathway - fly	map04391	KEGG PATHWAY	5/203	196/27145	0.0161897	Down
Pupae+ VS Pupae-	2	Nicotine addiction	map05033	KEGG PATHWAY	2/203	25/27145	0.0149106	Down
Pupae+ VS Pupae-	5	Breast cancer	map05224	KEGG PATHWAY	5/203	190/27145	0.0143353	Down
Pupae+ VS Pupae-	7	Chemical carcinogenesis	map05204	KEGG PATHWAY	7/203	327/27145	0.0118454	Down
Pupae+ VS Pupae-	10	Pathways in cancer	map05200	KEGG PATHWAY	10/203	583/27145	0.0127472	Down
Pupae+ VS Pupae-	4	alpha-Linolenic acid metabolism	map00592	KEGG PATHWAY	4/203	83/27145	0.00352044	Down
Pupae+ VS Pupae-	6	Hippo signaling pathway	map04390	KEGG PATHWAY	6/203	262/27145	0.0142669	Down
Pupae+ VS Pupae-	4	Renin-angiotensin system	map04614	KEGG PATHWAY	4/203	139/27145	0.0206915	Down
Pupae+ VS Pupae-	5	Ascorbate and aldarate metabolism	map00053	KEGG PATHWAY	5/203	223/27145	0.0264959	Down
Pupae+ VS Pupae-	4	Renin secretion	map04924	KEGG PATHWAY	4/203	149/27145	0.025886	Down
Pupae+ VS Pupae-	6	PPAR signaling pathway	map03320	KEGG PATHWAY	6/203	298/27145	0.0250387	Down
Pupae+ VS Pupae-	7	cAMP signaling pathway	map04024	KEGG PATHWAY	7/203	410/27145	0.0351758	Down
Pupae+ VS Pupae-	3	Histidine metabolism	map00340	KEGG PATHWAY	3/203	95/27145	0.0345447	Down
Pupae+ VS Pupae-	6	Pancreatic secretion	map04972	KEGG PATHWAY	6/203	321/27145	0.0341981	Down
Pupae+ VS Pupae-	5	Glycerolipid metabolism	map00561	KEGG PATHWAY	5/203	258/27145	0.0450335	Down
Pupae+ VS Pupae-	3	Nitrogen metabolism	map00910	KEGG PATHWAY	3/203	109/27145	0.0486188	Down
Pupae+ VS Pupae-	4	Small cell lung cancer	map05222	KEGG PATHWAY	4/203	182/27145	0.0481766	Down
Male+ VS Male-	12	Toll and Imd signaling pathway	map04624	KEGG PATHWAY	12/325	176/27145	1.5457e-06	Up
Male+ VS Male-	7	TNF signaling pathway	map04668	KEGG PATHWAY	7/325	137/27145	0.00134914	Up
Male+ VS Male-	5	RIG-I-like receptor signaling pathway	map04622	KEGG PATHWAY	5/325	67/27145	0.00125561	Up
Male+ VS Male-	17	Purine metabolism	map00230	KEGG PATHWAY	17/325	606/27145	0.00111756	Up
Male+ VS Male-	11	Drug metabolism - cytochrome P450	map00982	KEGG PATHWAY	11/325	278/27145	0.000568994	Up
Male+ VS Male-	10	Drug metabolism - other enzymes	map00983	KEGG PATHWAY	10/325	256/27145	0.00110498	Up
Male+ VS Male-	9	NF-kappa B signaling pathway	map04064	KEGG PATHWAY	9/325	208/27145	0.000954342	Up
Male+ VS Male-	6	Cytosolic DNA-sensing pathway	map04623	KEGG PATHWAY	6/325	83/27145	0.000489714	Up
Male+ VS Male-	11	Chemical carcinogenesis	map05204	KEGG PATHWAY	11/325	327/27145	0.00209389	Up
Male+ VS Male-	8	Steroid hormone biosynthesis	map00140	KEGG PATHWAY	8/325	189/27145	0.00207591	Up
Male+ VS Male-	11	Metabolism of xenobiotics by cytochrome P450	map00980	KEGG PATHWAY	11/325	296/27145	0.000951041	Up
Male+ VS Male-	11	Neuroactive ligand-receptor interaction	map04080	KEGG PATHWAY	11/325	265/27145	0.000381309	Up
Male+ VS Male-	9	Pentose and glucuronate interconversions	map00040	KEGG PATHWAY	9/325	247/27145	0.0030826	Up
Male+ VS Male-	4	Apoptosis - multiple species	map04215	KEGG PATHWAY	4/325	50/27145	0.00301182	Up
Male+ VS Male-	8	Retinol metabolism	map00830	KEGG PATHWAY	8/325	215/27145	0.0045498	Up
Male+ VS Male-	5	Homologous recombination	map03440	KEGG PATHWAY	5/325	93/27145	0.00525472	Up
Male+ VS Male-	8	Ascorbate and aldarate metabolism	map00053	KEGG PATHWAY	8/325	223/27145	0.0056456	Up
Male+ VS Male-	14	Influenza A	map05164	KEGG PATHWAY	14/325	530/27145	0.005057	Up
Male+ VS Male-	4	Mismatch repair	map03430	KEGG PATHWAY	4/325	62/27145	0.00652384	Up
Male+ VS Male-	8	Porphyrin and chlorophyll metabolism	map00860	KEGG PATHWAY	8/325	238/27145	0.00822923	Up
Male+ VS Male-	5	DNA replication	map03030	KEGG PATHWAY	5/325	110/27145	0.0105105	Up
Male+ VS Male-	6	Toll-like receptor signaling pathway	map04620	KEGG PATHWAY	6/325	172/27145	0.0177503	Up
Male+ VS Male-	9	Protein digestion and absorption	map04974	KEGG PATHWAY	9/325	346/27145	0.024304	Up
Male+ VS Male-	9	MicroRNAs in cancer	map05206	KEGG PATHWAY	9/325	363/27145	0.0316653	Up
Male+ VS Male-	14	RNA transport	map03013	KEGG PATHWAY	14/325	666/27145	0.0307632	Up
Male+ VS Male-	7	NOD-like receptor signaling pathway	map04621	KEGG PATHWAY	7/325	261/27145	0.0384425	Up
Male+ VS Male-	13	Fatty acid biosynthesis	map00061	KEGG PATHWAY	13/133	243/27145	1.37343e-10	Down
Male+ VS Male-	17	Insulin signaling pathway	map04910	KEGG PATHWAY	17/133	521/27145	7.78604e-10	Down
Male+ VS Male-	15	AMPK signaling pathway	map04152	KEGG PATHWAY	15/133	498/27145	2.43118e-08	Down
Male+ VS Male-	4	Malaria	map05144	KEGG PATHWAY	4/133	64/27145	0.000278691	Down
Male+ VS Male-	6	Transcriptional misregulation in cancer	map05202	KEGG PATHWAY	6/133	237/27145	0.00113362	Down
Male+ VS Male-	6	Amoebiasis	map05146	KEGG PATHWAY	6/133	235/27145	0.0010854	Down
Male+ VS Male-	5	Small cell lung cancer	map05222	KEGG PATHWAY	5/133	182/27145	0.00206385	Down
Male+ VS Male-	7	Focal adhesion	map04510	KEGG PATHWAY	7/133	497/27145	0.0114285	Down
Male+ VS Male-	3	Fatty acid elongation	map00062	KEGG PATHWAY	3/133	122/27145	0.0222476	Down
Male+ VS Male-	4	ECM-receptor interaction	map04512	KEGG PATHWAY	4/133	227/27145	0.0257113	Down
Male+ VS Male-	2	Caffeine metabolism	map00232	KEGG PATHWAY	2/133	64/27145	0.0394266	Down
Male+ VS Male-	6	Lysosome	map04142	KEGG PATHWAY	6/133	522/27145	0.0438909	Down
Male+ VS Male-	4	Toxoplasmosis	map05145	KEGG PATHWAY	4/133	277/27145	0.0476813	Down
Female+ VS Female-	13	Small cell lung cancer	map05222	KEGG PATHWAY	13/486	182/27145	2.65258e-05	Up
Female+ VS Female-	13	ECM-receptor interaction	map04512	KEGG PATHWAY	13/486	227/27145	0.000248255	Up
Female+ VS Female-	4	Glycosaminoglycan biosynthesis - heparan sulfate / heparin	map00534	KEGG PATHWAY	4/486	18/27145	0.000254423	Up
Female+ VS Female-	13	Amoebiasis	map05146	KEGG PATHWAY	13/486	235/27145	0.000346672	Up
Female+ VS Female-	8	One carbon pool by folate	map00670	KEGG PATHWAY	8/486	107/27145	0.000691333	Up
Female+ VS Female-	7	Cytosolic DNA-sensing pathway	map04623	KEGG PATHWAY	7/486	83/27145	0.000726412	Up
Female+ VS Female-	14	Metabolism of xenobiotics by cytochrome P450	map00980	KEGG PATHWAY	14/486	296/27145	0.00098521	Up
Female+ VS Female-	13	Drug metabolism - cytochrome P450	map00982	KEGG PATHWAY	13/486	278/27145	0.00163152	Up
Female+ VS Female-	5	Apoptosis - multiple species	map04215	KEGG PATHWAY	5/486	50/27145	0.00196746	Up
Female+ VS Female-	11	Lysine degradation	map00310	KEGG PATHWAY	11/486	223/27145	0.00240857	Up
Female+ VS Female-	14	Chemical carcinogenesis	map05204	KEGG PATHWAY	14/486	327/27145	0.00248988	Up
Female+ VS Female-	12	Glycerolipid metabolism	map00561	KEGG PATHWAY	12/486	258/27145	0.00253743	Up
Female+ VS Female-	12	Phospholipase D signaling pathway	map04072	KEGG PATHWAY	12/486	258/27145	0.00253743	Up
Female+ VS Female-	5	Proximal tubule bicarbonate reclamation	map04964	KEGG PATHWAY	5/486	54/27145	0.00277031	Up
Female+ VS Female-	10	Axon guidance	map04360	KEGG PATHWAY	10/486	205/27145	0.00403577	Up
Female+ VS Female-	9	Toll and Imd signaling pathway	map04624	KEGG PATHWAY	9/486	176/27145	0.0045991	Up
Female+ VS Female-	5	RIG-I-like receptor signaling pathway	map04622	KEGG PATHWAY	5/486	67/27145	0.00700465	Up
Female+ VS Female-	15	cAMP signaling pathway	map04024	KEGG PATHWAY	15/486	410/27145	0.00753704	Up
Female+ VS Female-	11	Calcium signaling pathway	map04020	KEGG PATHWAY	11/486	264/27145	0.00841518	Up
Female+ VS Female-	19	Pathways in cancer	map05200	KEGG PATHWAY	19/486	583/27145	0.00946041	Up
Female+ VS Female-	10	Arginine and proline metabolism	map00330	KEGG PATHWAY	10/486	234/27145	0.00991613	Up
Female+ VS Female-	7	Salivary secretion	map04970	KEGG PATHWAY	7/486	145/27145	0.0158045	Up
Female+ VS Female-	1	D-Arginine and D-ornithine metabolism	map00472	KEGG PATHWAY	1/486	1/27145	0.0179038	Up
Female+ VS Female-	9	Platinum drug resistance	map01524	KEGG PATHWAY	9/486	221/27145	0.0186216	Up
Female+ VS Female-	7	Circadian entrainment	map04713	KEGG PATHWAY	7/486	154/27145	0.0212413	Up
Female+ VS Female-	2	Glycosphingolipid biosynthesis - lacto and neolacto series	map00601	KEGG PATHWAY	2/486	13/27145	0.0218981	Up
Female+ VS Female-	8	AGE-RAGE signaling pathway in diabetic complications	map04933	KEGG PATHWAY	8/486	195/27145	0.0247334	Up
Female+ VS Female-	5	Nicotinate and nicotinamide metabolism	map00760	KEGG PATHWAY	5/486	93/27145	0.0259383	Up
Female+ VS Female-	9	Bile secretion	map04976	KEGG PATHWAY	9/486	235/27145	0.0263879	Up
Female+ VS Female-	7	Apoptosis - fly	map04214	KEGG PATHWAY	7/486	168/27145	0.0320791	Up
Female+ VS Female-	5	Amyotrophic lateral sclerosis (ALS)	map05014	KEGG PATHWAY	5/486	101/27145	0.0352743	Up
Female+ VS Female-	2	Neomycin, kanamycin and gentamicin biosynthesis	map00524	KEGG PATHWAY	2/486	17/27145	0.0364306	Up
Female+ VS Female-	6	TNF signaling pathway	map04668	KEGG PATHWAY	6/486	137/27145	0.0370817	Up
Female+ VS Female-	5	Fat digestion and absorption	map04975	KEGG PATHWAY	5/486	103/27145	0.0378931	Up
Female+ VS Female-	3	Glycosphingolipid biosynthesis - globo and isoglobo series	map00603	KEGG PATHWAY	3/486	42/27145	0.0391305	Up
Female+ VS Female-	12	Glutathione metabolism	map00480	KEGG PATHWAY	12/486	384/27145	0.0451388	Up
Female+ VS Female-	6	Sphingolipid metabolism	map00600	KEGG PATHWAY	6/486	145/27145	0.0466941	Up
Female+ VS Female-	17	PI3K-Akt signaling pathway	map04151	KEGG PATHWAY	17/486	607/27145	0.0476616	Up
Female+ VS Female-	8	Ascorbate and aldarate metabolism	map00053	KEGG PATHWAY	8/486	223/27145	0.0483639	Up
Female+ VS Female-	46	Ribosome	map03010	KEGG PATHWAY	46/375	606/27145	0	Down
Female+ VS Female-	16	Starch and sucrose metabolism	map00500	KEGG PATHWAY	16/375	318/27145	1.04297e-05	Down
Female+ VS Female-	10	Carbohydrate digestion and absorption	map04973	KEGG PATHWAY	10/375	133/27145	1.6813e-05	Down
Female+ VS Female-	19	AMPK signaling pathway	map04152	KEGG PATHWAY	19/375	498/27145	7.44323e-05	Down
Female+ VS Female-	12	Fatty acid biosynthesis	map00061	KEGG PATHWAY	12/375	243/27145	0.000156941	Down
Female+ VS Female-	12	Glycerolipid metabolism	map00561	KEGG PATHWAY	12/375	258/27145	0.000272361	Down
Female+ VS Female-	11	Glycerophospholipid metabolism	map00564	KEGG PATHWAY	11/375	246/27145	0.000673101	Down
Female+ VS Female-	11	Galactose metabolism	map00052	KEGG PATHWAY	11/375	259/27145	0.00102453	Down
Female+ VS Female-	17	Insulin signaling pathway	map04910	KEGG PATHWAY	17/375	521/27145	0.00103291	Down
Female+ VS Female-	3	Neomycin, kanamycin and gentamicin biosynthesis	map00524	KEGG PATHWAY	3/375	17/27145	0.00154011	Down
Female+ VS Female-	11	Longevity regulating pathway - worm	map04212	KEGG PATHWAY	11/375	342/27145	0.00843209	Down
Female+ VS Female-	6	Systemic lupus erythematosus	map05322	KEGG PATHWAY	6/375	157/27145	0.0221988	Down
Female+ VS Female-	7	Fructose and mannose metabolism	map00051	KEGG PATHWAY	7/375	206/27145	0.024888	Down
Female+ VS Female-	2	Maturity onset diabetes of the young	map04950	KEGG PATHWAY	2/375	20/27145	0.0306935	Down
Female+ VS Female-	7	Alcoholism	map05034	KEGG PATHWAY	7/375	229/27145	0.0405845	Down
